# Supplementary material for: Measuring Under-Five Mortality: Validation of New Low-Cost Methods
Source: PLoS Med. 2010 Apr 13;7(4):e1000253. doi: 10.1371/journal.pmed.1000253 (PMC2854123; doi:10.1371/journal.pmed.1000253)
Supplement: Text S1 — Application of summary birth history methods for estimating under-five mortality. (7.27 MB ZIP) [file pmed.1000253.s004.zip]

Archive with 31 entries (31 files):
- How to apply SBH methods by Rajaratnam et al.pdf
- MAC - 5q0 coefficients.csv
- MAC - 5q0 coefficients.dta
- MAC - random effects.csv
- MAC - random effects.dta
- MAC - reftime coefficients.csv
- MAC - reftime coefficients.dta
- MAP - 5q0 coefficients.csv
- MAP - 5q0 coefficients.dta
- MAP - distribution of birthdays.csv
- MAP - distribution of birthdays.dta
- MAP - distribution of death days.csv
- MAP - distribution of death days.dta
- MAP - random effects.csv
- MAP - random effects.dta
- microdata.csv
- microdata.dta
- TFBC - 5q0 coefficients.csv
- TFBC - 5q0 coefficients.dta
- TFBC - random effects.csv
- TFBC - random effects.dta
- TFBC - reftime coefficients.csv
- TFBC - reftime coefficients.dta
- TFBP - 5q0 coefficients.csv
- TFBP - 5q0 coefficients.dta
- TFBP - distribution of birthdays.csv
- TFBP - distribution of birthdays.dta
- TFBP - distribution of death days.csv
- TFBP - distribution of death days.dta
- TFBP - random effects.csv
- TFBP - random effects.dta
