# Supplementary material for: Measuring Under-Five Mortality: Validation of New Low-Cost Methods
Source: PLoS Med. 2010 Apr 13;7(4):e1000253. doi: 10.1371/journal.pmed.1000253 (PMC2854123; doi:10.1371/journal.pmed.1000253)
Supplement: Text S1 — Application of summary birth history methods for estimating under-five mortality. (7.27 MB ZIP) [file pmed.1000253.s004.zip › MAC - 5q0 coefficients.csv]

agegroup	coef_intercept	coef_logitcdceb	coef_ceb	coef_parityratio1	coef_parityratio2
15-19	-.6975273	.5555944	2.573548	-3.923797	-.2960762
20-24	.1258313	.8853436	.2111931	-.0087424	-1.110689
25-29	.0167552	.9853121	.0523679	.0705175	-.2891437
30-34	-.1034484	.9679322	.0180773	-.0029778	-.0033048
35-39	-.0852121	.9728206	.0147395	.2246798	-.2317203
40-44	-.237591	.9951801	.0206229	.162713	-.0566164
45-49	.044768	1.01955	.0016674	.8637883	-.8015343
