# Supplementary material for: Measuring Under-Five Mortality: Validation of New Low-Cost Methods
Source: PLoS Med. 2010 Apr 13;7(4):e1000253. doi: 10.1371/journal.pmed.1000253 (PMC2854123; doi:10.1371/journal.pmed.1000253)
Supplement: Text S1 — Application of summary birth history methods for estimating under-five mortality. (7.27 MB ZIP) [file pmed.1000253.s004.zip › MAC - random effects.csv]

agegroup	iso3	random_effect
15-19	ARM	-.0740474
15-19	AZE	-.7957911
15-19	BDI	.015576
15-19	BEN	.1676079
15-19	BFA	.3121699
15-19	BGD	-.296688
15-19	BOL	-.0347382
15-19	BRA	-.0807182
15-19	BWA	-.0058707
15-19	CAF	.03412
15-19	CIV	.0987731
15-19	CMR	.2141996
15-19	COG	.1014344
15-19	COL	-.2529262
15-19	COM	.2019411
15-19	DOM	-.3354158
15-19	ECU	-.1389405
15-19	EGY	-.1763391
15-19	ERI	.3080178
15-19	ETH	.0622888
15-19	GAB	.0495851
15-19	GHA	.3480636
15-19	GIN	.2690973
15-19	GTM	-.0822908
15-19	HND	-.4540194
15-19	HTI	.2425554
15-19	IDN	-.0414109
15-19	IND	-.2356344
15-19	JOR	-.4106576
15-19	KAZ	.4610054
15-19	KEN	-.1140786
15-19	KGZ	.1240428
15-19	KHM	.1120123
15-19	LBR	.1771916
15-19	LKA	-.5332452
15-19	LSO	.2446908
15-19	MAR	-.2537701
15-19	MDG	.0427131
15-19	MEX	-.1519495
15-19	MLI	.2215631
15-19	MOZ	.1213598
15-19	MRT	.2513041
15-19	MWI	.1413829
15-19	NAM	.0979681
15-19	NER	.3625332
15-19	NGA	.4688931
15-19	NIC	-.2385063
15-19	NPL	-.2159771
15-19	PAK	-.2681235
15-19	PER	-.1316849
15-19	PHL	-.2562918
15-19	PRY	-.5038951
15-19	RWA	.4358274
15-19	SDN	-.0081887
15-19	SEN	.2029131
15-19	SWZ	.3888926
15-19	TCD	.116455
15-19	TGO	.2392971
15-19	THA	.2068975
15-19	TTO	-.4446339
15-19	TUN	.102355
15-19	TUR	-.2650881
15-19	TZA	.1712834
15-19	UGA	.068321
15-19	UZB	-.3998096
15-19	VNM	-.0282595
15-19	YEM	-.1131268
15-19	ZAF	.0296564
15-19	ZMB	.2780598
15-19	ZWE	-.1499317
20-24	ARM	.0226273
20-24	AZE	.1916777
20-24	BDI	.0793471
20-24	BEN	.043216
20-24	BFA	.0454146
20-24	BGD	-.0010133
20-24	BOL	-.1258463
20-24	BRA	-.1056006
20-24	BWA	-.0327436
20-24	CAF	.0261923
20-24	CIV	-.0519554
20-24	CMR	-.010789
20-24	COG	.0735177
20-24	COL	-.0613379
20-24	COM	-.0491514
20-24	DOM	-.1837119
20-24	ECU	.011485
20-24	EGY	-.0301466
20-24	ERI	.1330212
20-24	ETH	-.0241454
20-24	GAB	-.0193381
20-24	GHA	.0156188
20-24	GIN	.1155759
20-24	GTM	-.099336
20-24	HND	-.0674513
20-24	HTI	-.0343966
20-24	IDN	.0657138
20-24	IND	-.0172356
20-24	JOR	-.2344054
20-24	KAZ	.1165283
20-24	KEN	-.0268325
20-24	KGZ	-.0793378
20-24	KHM	.1269389
20-24	LBR	.0190698
20-24	LKA	.1282025
20-24	LSO	.0743619
20-24	MAR	-.095922
20-24	MDG	.0168824
20-24	MEX	.0343723
20-24	MLI	.084192
20-24	MOZ	.0239519
20-24	MRT	-.046128
20-24	MWI	.0220295
20-24	NAM	-.0477751
20-24	NER	.0804192
20-24	NGA	.0724336
20-24	NIC	-.1016531
20-24	NPL	-.0274376
20-24	PAK	-.0611558
20-24	PER	-.0304699
20-24	PHL	.0298094
20-24	PRY	-.0326375
20-24	RWA	.1157624
20-24	SDN	.0443548
20-24	SEN	.0341293
20-24	SWZ	.0368911
20-24	TCD	.0553273
20-24	TGO	.0917918
20-24	THA	.0158164
20-24	TTO	-.1249058
20-24	TUN	.0802489
20-24	TUR	-.0363509
20-24	TZA	.0149236
20-24	UGA	-.0039342
20-24	UZB	-.0202979
20-24	VNM	-.0184352
20-24	YEM	-.0651257
20-24	ZAF	-.0610401
20-24	ZMB	-.0206686
20-24	ZWE	-.0931322
25-29	ARM	9.74e-16
25-29	AZE	-1.86e-17
25-29	BDI	1.38e-15
25-29	BEN	5.49e-16
25-29	BFA	4.14e-16
25-29	BGD	-1.89e-15
25-29	BOL	-3.01e-15
25-29	BRA	6.43e-17
25-29	BWA	-1.82e-15
25-29	CAF	-2.57e-16
25-29	CIV	-8.47e-16
25-29	CMR	-1.18e-15
25-29	COG	1.54e-17
25-29	COL	-1.79e-16
25-29	COM	1.26e-16
25-29	DOM	-9.51e-16
25-29	ECU	-1.63e-16
25-29	EGY	1.17e-15
25-29	ERI	3.69e-16
25-29	ETH	2.69e-16
25-29	GAB	-5.86e-17
25-29	GHA	1.02e-15
25-29	GIN	1.51e-15
25-29	GTM	-1.03e-15
25-29	HND	5.64e-16
25-29	HTI	-5.67e-16
25-29	IDN	-7.83e-16
25-29	IND	-8.37e-17
25-29	JOR	-3.43e-15
25-29	KAZ	-2.35e-15
25-29	KEN	-5.54e-16
25-29	KGZ	-6.14e-16
25-29	KHM	1.44e-15
25-29	LBR	-4.28e-16
25-29	LKA	1.31e-15
25-29	LSO	-1.11e-15
25-29	MAR	-1.17e-15
25-29	MDG	2.82e-16
25-29	MEX	6.92e-16
25-29	MLI	2.59e-15
25-29	MOZ	-8.17e-16
25-29	MRT	-1.03e-15
25-29	MWI	1.03e-16
25-29	NAM	2.72e-15
25-29	NER	1.33e-15
25-29	NGA	1.90e-15
25-29	NIC	-1.37e-15
25-29	NPL	1.22e-15
25-29	PAK	-2.73e-15
25-29	PER	1.78e-15
25-29	PHL	2.09e-15
25-29	PRY	-1.72e-17
25-29	RWA	2.22e-15
25-29	SDN	2.03e-16
25-29	SEN	4.20e-16
25-29	SWZ	-9.73e-16
25-29	TCD	-5.70e-16
25-29	TGO	6.17e-16
25-29	THA	1.99e-15
25-29	TTO	2.90e-16
25-29	TUN	1.18e-15
25-29	TUR	1.39e-15
25-29	TZA	9.41e-16
25-29	UGA	6.04e-16
25-29	UZB	-1.99e-15
25-29	VNM	7.66e-16
25-29	YEM	-5.93e-16
25-29	ZAF	-2.69e-16
25-29	ZMB	6.80e-16
25-29	ZWE	-4.32e-15
30-34	ARM	-.0030018
30-34	AZE	-.0012931
30-34	BDI	.0173948
30-34	BEN	.0007413
30-34	BFA	-.0008328
30-34	BGD	-.0149893
30-34	BOL	-.0204567
30-34	BRA	.0015603
30-34	BWA	.0007968
30-34	CAF	-.0002058
30-34	CIV	.0048929
30-34	CMR	-.0093637
30-34	COG	.0086368
30-34	COL	-.0031308
30-34	COM	-.0058625
30-34	DOM	-.016715
30-34	ECU	-.0075609
30-34	EGY	.022045
30-34	ERI	.0026139
30-34	ETH	-.0039105
30-34	GAB	-.0053239
30-34	GHA	-.0033236
30-34	GIN	.0040868
30-34	GTM	.0052911
30-34	HND	-.0016088
30-34	HTI	.005333
30-34	IDN	-.0021292
30-34	IND	-.0119273
30-34	JOR	-.0075511
30-34	KAZ	.0008481
30-34	KEN	-.020285
30-34	KGZ	-.0013696
30-34	KHM	.0101869
30-34	LBR	.0073959
30-34	LKA	.0072301
30-34	LSO	-.0087618
30-34	MAR	.0019602
30-34	MDG	-.0026875
30-34	MEX	-.0083564
30-34	MLI	.0098557
30-34	MOZ	.0008002
30-34	MRT	.001895
30-34	MWI	.0089028
30-34	NAM	-.001477
30-34	NER	.0088132
30-34	NGA	.0063909
30-34	NIC	-.004076
30-34	NPL	-.0039874
30-34	PAK	-.0127721
30-34	PER	.010028
30-34	PHL	-.0029865
30-34	PRY	.0107168
30-34	RWA	.0046458
30-34	SDN	-.0010843
30-34	SEN	.0085349
30-34	SWZ	.0028199
30-34	TCD	.0021668
30-34	TGO	-.003437
30-34	THA	-.0012759
30-34	TTO	.0135953
30-34	TUN	.0057353
30-34	TUR	-.0109456
30-34	TZA	.0094273
30-34	UGA	.0037248
30-34	UZB	.0015375
30-34	VNM	.0094656
30-34	YEM	-.0060149
30-34	ZAF	-.002921
30-34	ZMB	-.0004102
30-34	ZWE	-.0080348
35-39	ARM	0
35-39	AZE	0
35-39	BDI	0
35-39	BEN	0
35-39	BFA	0
35-39	BGD	0
35-39	BOL	0
35-39	BRA	0
35-39	BWA	0
35-39	CAF	0
35-39	CIV	0
35-39	CMR	0
35-39	COG	0
35-39	COL	0
35-39	COM	0
35-39	DOM	0
35-39	ECU	0
35-39	EGY	0
35-39	ERI	0
35-39	ETH	0
35-39	GAB	0
35-39	GHA	0
35-39	GIN	0
35-39	GTM	0
35-39	HND	0
35-39	HTI	0
35-39	IDN	0
35-39	IND	0
35-39	JOR	0
35-39	KAZ	0
35-39	KEN	0
35-39	KGZ	0
35-39	KHM	0
35-39	LBR	0
35-39	LKA	0
35-39	LSO	0
35-39	MAR	0
35-39	MDG	0
35-39	MEX	0
35-39	MLI	0
35-39	MOZ	0
35-39	MRT	0
35-39	MWI	0
35-39	NAM	0
35-39	NER	0
35-39	NGA	0
35-39	NIC	0
35-39	NPL	0
35-39	PAK	0
35-39	PER	0
35-39	PHL	0
35-39	PRY	0
35-39	RWA	0
35-39	SDN	0
35-39	SEN	0
35-39	SWZ	0
35-39	TCD	0
35-39	TGO	0
35-39	THA	0
35-39	TTO	0
35-39	TUN	0
35-39	TUR	0
35-39	TZA	0
35-39	UGA	0
35-39	UZB	0
35-39	VNM	0
35-39	YEM	0
35-39	ZAF	0
35-39	ZMB	0
35-39	ZWE	0
40-44	ARM	-.0432454
40-44	AZE	.0056013
40-44	BDI	.0249521
40-44	BEN	-.0155739
40-44	BFA	-.0212386
40-44	BGD	-.0222354
40-44	BOL	-.035729
40-44	BRA	.0664135
40-44	BWA	.0145266
40-44	CAF	-.0114131
40-44	CIV	-.0405658
40-44	CMR	-.0668684
40-44	COG	-.0628364
40-44	COL	.0317497
40-44	COM	-.0309845
40-44	DOM	.032878
40-44	ECU	.1002164
40-44	EGY	.0880411
40-44	ERI	-.0191081
40-44	ETH	-.0370485
40-44	GAB	-.1051524
40-44	GHA	.0401788
40-44	GIN	.0032086
40-44	GTM	.0701107
40-44	HND	-.0396251
40-44	HTI	.0788854
40-44	IDN	-.0031715
40-44	IND	-.027479
40-44	JOR	-.0387677
40-44	KAZ	.1183288
40-44	KEN	-.0425085
40-44	KGZ	.0800965
40-44	KHM	-.0695944
40-44	LBR	.0676141
40-44	LKA	-.0511005
40-44	LSO	-.0193579
40-44	MAR	.0482029
40-44	MDG	.0247677
40-44	MEX	.0334839
40-44	MLI	.0296268
40-44	MOZ	.0630857
40-44	MRT	-.0510485
40-44	MWI	.0409394
40-44	NAM	.0391125
40-44	NER	.0649241
40-44	NGA	-.0181805
40-44	NIC	-.1190434
40-44	NPL	.0162245
40-44	PAK	.0531088
40-44	PER	.0372205
40-44	PHL	.0286089
40-44	PRY	.0495226
40-44	RWA	-.0817898
40-44	SDN	-.0550755
40-44	SEN	-.0173507
40-44	SWZ	-.233359
40-44	TCD	-.0200965
40-44	TGO	-.0257971
40-44	THA	-.0255853
40-44	TTO	.006471
40-44	TUN	.0318723
40-44	TUR	.0160438
40-44	TZA	-.0208932
40-44	UGA	-.030139
40-44	UZB	.0484911
40-44	VNM	.0390539
40-44	YEM	.0733742
40-44	ZAF	-.0275507
40-44	ZMB	-.0152452
40-44	ZWE	-.0221773
45-49	ARM	-6.58e-09
45-49	AZE	5.49e-09
45-49	BDI	1.99e-08
45-49	BEN	1.98e-09
45-49	BFA	4.48e-08
45-49	BGD	1.70e-10
45-49	BOL	1.92e-08
45-49	BRA	6.30e-08
45-49	BWA	1.17e-07
45-49	CAF	-5.99e-08
45-49	CIV	-8.06e-08
45-49	CMR	-7.81e-08
45-49	COG	-1.21e-07
45-49	COL	-4.38e-08
45-49	COM	5.67e-08
45-49	DOM	1.10e-07
45-49	ECU	4.28e-08
45-49	EGY	1.80e-07
45-49	ERI	-9.34e-09
45-49	ETH	-2.30e-08
45-49	GAB	-6.67e-08
45-49	GHA	1.07e-07
45-49	GIN	7.26e-09
45-49	GTM	2.05e-08
45-49	HND	-9.32e-09
45-49	HTI	2.61e-08
45-49	IDN	-4.65e-08
45-49	IND	-4.06e-08
45-49	JOR	-9.76e-08
45-49	KAZ	3.75e-08
45-49	KEN	-2.16e-07
45-49	KGZ	6.72e-08
45-49	KHM	-7.05e-08
45-49	LBR	5.57e-08
45-49	LKA	-6.34e-08
45-49	LSO	-1.11e-07
45-49	MAR	7.14e-08
45-49	MDG	9.03e-08
45-49	MEX	6.02e-09
45-49	MLI	1.14e-07
45-49	MOZ	-2.53e-08
45-49	MRT	4.22e-08
45-49	MWI	5.30e-08
45-49	NAM	6.94e-08
45-49	NER	1.29e-07
45-49	NGA	-3.36e-08
45-49	NIC	-8.27e-08
45-49	NPL	-7.81e-09
45-49	PAK	8.14e-08
45-49	PER	1.30e-07
45-49	PHL	3.72e-08
45-49	PRY	2.84e-10
45-49	RWA	-2.21e-07
45-49	SDN	1.48e-08
45-49	SEN	9.40e-08
45-49	SWZ	-2.52e-07
45-49	TCD	-6.27e-08
45-49	TGO	8.34e-09
45-49	THA	-5.38e-08
45-49	TTO	2.95e-08
45-49	TUN	2.27e-08
45-49	TUR	-4.29e-08
45-49	TZA	-9.89e-09
45-49	UGA	2.14e-09
45-49	UZB	9.93e-08
45-49	VNM	-7.35e-09
45-49	YEM	7.85e-08
45-49	ZAF	3.32e-08
45-49	ZMB	-1.72e-07
45-49	ZWE	-7.45e-08
