# Supplementary material for: Measuring Under-Five Mortality: Validation of New Low-Cost Methods
Source: PLoS Med. 2010 Apr 13;7(4):e1000253. doi: 10.1371/journal.pmed.1000253 (PMC2854123; doi:10.1371/journal.pmed.1000253)
Supplement: Text S1 — Application of summary birth history methods for estimating under-five mortality. (7.27 MB ZIP) [file pmed.1000253.s004.zip › MAC - reftime coefficients.csv]

agegroup	coef_intercept	coef_cdceb	coef_ceb	coef_parityratio1	coef_parityratio2
15-19	.9432311	.0015192	.1923932	.7542738	.543375
20-24	2.533395	.0006606	.2812458	.8857344	.6180932
25-29	4.303299	-.0017479	.1005495	.2908919	2.843069
30-34	7.268542	-.0000676	-.3103958	.5750943	4.691129
35-39	11.42926	-.0012584	-.4738352	1.502711	4.441438
40-44	15.48549	-.002121	-.5497375	3.027917	3.965783
45-49	19.90218	-.001287	-.5534297	6.079983	.9077534
