# Supplementary material for: Measuring Under-Five Mortality: Validation of New Low-Cost Methods
Source: PLoS Med. 2010 Apr 13;7(4):e1000253. doi: 10.1371/journal.pmed.1000253 (PMC2854123; doi:10.1371/journal.pmed.1000253)
Supplement: Text S1 — Application of summary birth history methods for estimating under-five mortality. (7.27 MB ZIP) [file pmed.1000253.s004.zip › MAP - 5q0 coefficients.csv]

reftime	coef_intercept	coef_logitcdceb
.5	.1321165	1.14102
1.5	.0190671	1.064716
2.5	-.0837638	1.037064
3.5	-.0666664	1.034741
4.5	-.0675969	1.038112
5.5	-.2716343	.9833482
6.5	.0120467	1.084968
7.5	-.0479663	1.045522
8.5	.0633029	1.076558
9.5	-.100013	1.010001
10.5	.2043918	1.104948
11.5	-.1458416	.98637
12.5	.1504194	1.055469
13.5	.091548	1.04453
14.5	.1030637	1.062626
15.5	.119336	1.053219
16.5	.1162971	1.041225
17.5	.0770091	1.035313
18.5	.2465237	1.064004
19.5	-.0479615	.9640823
20.5	.3461055	1.082797
21.5	.0117313	.9952862
22.5	.2352956	1.047993
23.5	.0982103	.9865932
24.5	.1760721	1.013847
