# Supplementary material for: Measuring Under-Five Mortality: Validation of New Low-Cost Methods
Source: PLoS Med. 2010 Apr 13;7(4):e1000253. doi: 10.1371/journal.pmed.1000253 (PMC2854123; doi:10.1371/journal.pmed.1000253)
Supplement: Text S1 — Application of summary birth history methods for estimating under-five mortality. (7.27 MB ZIP) [file pmed.1000253.s004.zip › MAP - distribution of birthdays.csv]

region	agegroup	ceb	ceb_group	t_0	t_1	t_2	t_3	t_4	t_5	t_6	t_7	t_8	t_9	t_10	t_11	t_12	t_13	t_14	t_15	t_16	t_17	t_18	t_19	t_20	t_21	t_22	t_23	t_24
ASIA	15-17	1	1	.561692	.3191811	.0908115	.0252305	.0019927	.0006189	.0004733	0	0	0	0	0	0	0	0	0	0	0	0	0	0	0	0	0	0
ASIA	15-17	2	2+	.3519841	.2241073	.2281627	.1600303	.0282273	.0074883	0	0	0	0	0	0	0	0	0	0	0	0	0	0	0	0	0	0	0
ASIA	15-17	3	2+	.3519841	.2241073	.2281627	.1600303	.0282273	.0074883	0	0	0	0	0	0	0	0	0	0	0	0	0	0	0	0	0	0	0
ASIA	15-17	4	2+	.3519841	.2241073	.2281627	.1600303	.0282273	.0074883	0	0	0	0	0	0	0	0	0	0	0	0	0	0	0	0	0	0	0
ASIA	15-17	5	2+	.3519841	.2241073	.2281627	.1600303	.0282273	.0074883	0	0	0	0	0	0	0	0	0	0	0	0	0	0	0	0	0	0	0
ASIA	15-17	6	2+	.3519841	.2241073	.2281627	.1600303	.0282273	.0074883	0	0	0	0	0	0	0	0	0	0	0	0	0	0	0	0	0	0	0
ASIA	15-17	7	2+	.3519841	.2241073	.2281627	.1600303	.0282273	.0074883	0	0	0	0	0	0	0	0	0	0	0	0	0	0	0	0	0	0	0
ASIA	15-17	8	2+	.3519841	.2241073	.2281627	.1600303	.0282273	.0074883	0	0	0	0	0	0	0	0	0	0	0	0	0	0	0	0	0	0	0
ASIA	15-17	9	2+	.3519841	.2241073	.2281627	.1600303	.0282273	.0074883	0	0	0	0	0	0	0	0	0	0	0	0	0	0	0	0	0	0	0
ASIA	15-17	10	2+	.3519841	.2241073	.2281627	.1600303	.0282273	.0074883	0	0	0	0	0	0	0	0	0	0	0	0	0	0	0	0	0	0	0
ASIA	15-17	11	2+	.3519841	.2241073	.2281627	.1600303	.0282273	.0074883	0	0	0	0	0	0	0	0	0	0	0	0	0	0	0	0	0	0	0
ASIA	15-17	12	2+	.3519841	.2241073	.2281627	.1600303	.0282273	.0074883	0	0	0	0	0	0	0	0	0	0	0	0	0	0	0	0	0	0	0
ASIA	15-17	13	2+	.3519841	.2241073	.2281627	.1600303	.0282273	.0074883	0	0	0	0	0	0	0	0	0	0	0	0	0	0	0	0	0	0	0
ASIA	15-17	14	2+	.3519841	.2241073	.2281627	.1600303	.0282273	.0074883	0	0	0	0	0	0	0	0	0	0	0	0	0	0	0	0	0	0	0
ASIA	15-17	15	2+	.3519841	.2241073	.2281627	.1600303	.0282273	.0074883	0	0	0	0	0	0	0	0	0	0	0	0	0	0	0	0	0	0	0
ASIA	15-17	16	2+	.3519841	.2241073	.2281627	.1600303	.0282273	.0074883	0	0	0	0	0	0	0	0	0	0	0	0	0	0	0	0	0	0	0
ASIA	15-17	17	2+	.3519841	.2241073	.2281627	.1600303	.0282273	.0074883	0	0	0	0	0	0	0	0	0	0	0	0	0	0	0	0	0	0	0
ASIA	15-17	18	2+	.3519841	.2241073	.2281627	.1600303	.0282273	.0074883	0	0	0	0	0	0	0	0	0	0	0	0	0	0	0	0	0	0	0
ASIA	15-17	19	2+	.3519841	.2241073	.2281627	.1600303	.0282273	.0074883	0	0	0	0	0	0	0	0	0	0	0	0	0	0	0	0	0	0	0
ASIA	15-17	20	2+	.3519841	.2241073	.2281627	.1600303	.0282273	.0074883	0	0	0	0	0	0	0	0	0	0	0	0	0	0	0	0	0	0	0
ASIA	15-17	21	2+	.3519841	.2241073	.2281627	.1600303	.0282273	.0074883	0	0	0	0	0	0	0	0	0	0	0	0	0	0	0	0	0	0	0
ASIA	15-17	22	2+	.3519841	.2241073	.2281627	.1600303	.0282273	.0074883	0	0	0	0	0	0	0	0	0	0	0	0	0	0	0	0	0	0	0
ASIA	15-17	23	2+	.3519841	.2241073	.2281627	.1600303	.0282273	.0074883	0	0	0	0	0	0	0	0	0	0	0	0	0	0	0	0	0	0	0
ASIA	15-17	24	2+	.3519841	.2241073	.2281627	.1600303	.0282273	.0074883	0	0	0	0	0	0	0	0	0	0	0	0	0	0	0	0	0	0	0
ASIA	15-17	25	2+	.3519841	.2241073	.2281627	.1600303	.0282273	.0074883	0	0	0	0	0	0	0	0	0	0	0	0	0	0	0	0	0	0	0
ASIA	15-17	26	2+	.3519841	.2241073	.2281627	.1600303	.0282273	.0074883	0	0	0	0	0	0	0	0	0	0	0	0	0	0	0	0	0	0	0
ASIA	15-17	27	2+	.3519841	.2241073	.2281627	.1600303	.0282273	.0074883	0	0	0	0	0	0	0	0	0	0	0	0	0	0	0	0	0	0	0
ASIA	15-17	28	2+	.3519841	.2241073	.2281627	.1600303	.0282273	.0074883	0	0	0	0	0	0	0	0	0	0	0	0	0	0	0	0	0	0	0
ASIA	15-17	29	2+	.3519841	.2241073	.2281627	.1600303	.0282273	.0074883	0	0	0	0	0	0	0	0	0	0	0	0	0	0	0	0	0	0	0
ASIA	15-17	30	2+	.3519841	.2241073	.2281627	.1600303	.0282273	.0074883	0	0	0	0	0	0	0	0	0	0	0	0	0	0	0	0	0	0	0
ASIA	15-17	31	2+	.3519841	.2241073	.2281627	.1600303	.0282273	.0074883	0	0	0	0	0	0	0	0	0	0	0	0	0	0	0	0	0	0	0
ASIA	15-17	32	2+	.3519841	.2241073	.2281627	.1600303	.0282273	.0074883	0	0	0	0	0	0	0	0	0	0	0	0	0	0	0	0	0	0	0
ASIA	15-17	33	2+	.3519841	.2241073	.2281627	.1600303	.0282273	.0074883	0	0	0	0	0	0	0	0	0	0	0	0	0	0	0	0	0	0	0
ASIA	15-17	34	2+	.3519841	.2241073	.2281627	.1600303	.0282273	.0074883	0	0	0	0	0	0	0	0	0	0	0	0	0	0	0	0	0	0	0
ASIA	15-17	35	2+	.3519841	.2241073	.2281627	.1600303	.0282273	.0074883	0	0	0	0	0	0	0	0	0	0	0	0	0	0	0	0	0	0	0
ASIA	15-17	36	2+	.3519841	.2241073	.2281627	.1600303	.0282273	.0074883	0	0	0	0	0	0	0	0	0	0	0	0	0	0	0	0	0	0	0
ASIA	15-17	37	2+	.3519841	.2241073	.2281627	.1600303	.0282273	.0074883	0	0	0	0	0	0	0	0	0	0	0	0	0	0	0	0	0	0	0
ASIA	15-17	38	2+	.3519841	.2241073	.2281627	.1600303	.0282273	.0074883	0	0	0	0	0	0	0	0	0	0	0	0	0	0	0	0	0	0	0
ASIA	15-17	39	2+	.3519841	.2241073	.2281627	.1600303	.0282273	.0074883	0	0	0	0	0	0	0	0	0	0	0	0	0	0	0	0	0	0	0
ASIA	15-17	40	2+	.3519841	.2241073	.2281627	.1600303	.0282273	.0074883	0	0	0	0	0	0	0	0	0	0	0	0	0	0	0	0	0	0	0
ASIA	18-19	1	1	.4516163	.3157775	.1456852	.0563547	.022937	.0066149	.0008011	.0002134	0	0	0	0	0	0	0	0	0	0	0	0	0	0	0	0	0
ASIA	18-19	2	2	.277151	.2050131	.2058761	.1856948	.0859141	.0351483	.0045236	.0006791	0	0	0	0	0	0	0	0	0	0	0	0	0	0	0	0	0
ASIA	18-19	3	3+	.2232602	.1364233	.1721228	.1854405	.1360631	.1005459	.0357759	.0103683	0	0	0	0	0	0	0	0	0	0	0	0	0	0	0	0	0
ASIA	18-19	4	3+	.2232602	.1364233	.1721228	.1854405	.1360631	.1005459	.0357759	.0103683	0	0	0	0	0	0	0	0	0	0	0	0	0	0	0	0	0
ASIA	18-19	5	3+	.2232602	.1364233	.1721228	.1854405	.1360631	.1005459	.0357759	.0103683	0	0	0	0	0	0	0	0	0	0	0	0	0	0	0	0	0
ASIA	18-19	6	3+	.2232602	.1364233	.1721228	.1854405	.1360631	.1005459	.0357759	.0103683	0	0	0	0	0	0	0	0	0	0	0	0	0	0	0	0	0
ASIA	18-19	7	3+	.2232602	.1364233	.1721228	.1854405	.1360631	.1005459	.0357759	.0103683	0	0	0	0	0	0	0	0	0	0	0	0	0	0	0	0	0
ASIA	18-19	8	3+	.2232602	.1364233	.1721228	.1854405	.1360631	.1005459	.0357759	.0103683	0	0	0	0	0	0	0	0	0	0	0	0	0	0	0	0	0
ASIA	18-19	9	3+	.2232602	.1364233	.1721228	.1854405	.1360631	.1005459	.0357759	.0103683	0	0	0	0	0	0	0	0	0	0	0	0	0	0	0	0	0
ASIA	18-19	10	3+	.2232602	.1364233	.1721228	.1854405	.1360631	.1005459	.0357759	.0103683	0	0	0	0	0	0	0	0	0	0	0	0	0	0	0	0	0
ASIA	18-19	11	3+	.2232602	.1364233	.1721228	.1854405	.1360631	.1005459	.0357759	.0103683	0	0	0	0	0	0	0	0	0	0	0	0	0	0	0	0	0
ASIA	18-19	12	3+	.2232602	.1364233	.1721228	.1854405	.1360631	.1005459	.0357759	.0103683	0	0	0	0	0	0	0	0	0	0	0	0	0	0	0	0	0
ASIA	18-19	13	3+	.2232602	.1364233	.1721228	.1854405	.1360631	.1005459	.0357759	.0103683	0	0	0	0	0	0	0	0	0	0	0	0	0	0	0	0	0
ASIA	18-19	14	3+	.2232602	.1364233	.1721228	.1854405	.1360631	.1005459	.0357759	.0103683	0	0	0	0	0	0	0	0	0	0	0	0	0	0	0	0	0
ASIA	18-19	15	3+	.2232602	.1364233	.1721228	.1854405	.1360631	.1005459	.0357759	.0103683	0	0	0	0	0	0	0	0	0	0	0	0	0	0	0	0	0
ASIA	18-19	16	3+	.2232602	.1364233	.1721228	.1854405	.1360631	.1005459	.0357759	.0103683	0	0	0	0	0	0	0	0	0	0	0	0	0	0	0	0	0
ASIA	18-19	17	3+	.2232602	.1364233	.1721228	.1854405	.1360631	.1005459	.0357759	.0103683	0	0	0	0	0	0	0	0	0	0	0	0	0	0	0	0	0
ASIA	18-19	18	3+	.2232602	.1364233	.1721228	.1854405	.1360631	.1005459	.0357759	.0103683	0	0	0	0	0	0	0	0	0	0	0	0	0	0	0	0	0
ASIA	18-19	19	3+	.2232602	.1364233	.1721228	.1854405	.1360631	.1005459	.0357759	.0103683	0	0	0	0	0	0	0	0	0	0	0	0	0	0	0	0	0
ASIA	18-19	20	3+	.2232602	.1364233	.1721228	.1854405	.1360631	.1005459	.0357759	.0103683	0	0	0	0	0	0	0	0	0	0	0	0	0	0	0	0	0
ASIA	18-19	21	3+	.2232602	.1364233	.1721228	.1854405	.1360631	.1005459	.0357759	.0103683	0	0	0	0	0	0	0	0	0	0	0	0	0	0	0	0	0
ASIA	18-19	22	3+	.2232602	.1364233	.1721228	.1854405	.1360631	.1005459	.0357759	.0103683	0	0	0	0	0	0	0	0	0	0	0	0	0	0	0	0	0
ASIA	18-19	23	3+	.2232602	.1364233	.1721228	.1854405	.1360631	.1005459	.0357759	.0103683	0	0	0	0	0	0	0	0	0	0	0	0	0	0	0	0	0
ASIA	18-19	24	3+	.2232602	.1364233	.1721228	.1854405	.1360631	.1005459	.0357759	.0103683	0	0	0	0	0	0	0	0	0	0	0	0	0	0	0	0	0
ASIA	18-19	25	3+	.2232602	.1364233	.1721228	.1854405	.1360631	.1005459	.0357759	.0103683	0	0	0	0	0	0	0	0	0	0	0	0	0	0	0	0	0
ASIA	18-19	26	3+	.2232602	.1364233	.1721228	.1854405	.1360631	.1005459	.0357759	.0103683	0	0	0	0	0	0	0	0	0	0	0	0	0	0	0	0	0
ASIA	18-19	27	3+	.2232602	.1364233	.1721228	.1854405	.1360631	.1005459	.0357759	.0103683	0	0	0	0	0	0	0	0	0	0	0	0	0	0	0	0	0
ASIA	18-19	28	3+	.2232602	.1364233	.1721228	.1854405	.1360631	.1005459	.0357759	.0103683	0	0	0	0	0	0	0	0	0	0	0	0	0	0	0	0	0
ASIA	18-19	29	3+	.2232602	.1364233	.1721228	.1854405	.1360631	.1005459	.0357759	.0103683	0	0	0	0	0	0	0	0	0	0	0	0	0	0	0	0	0
ASIA	18-19	30	3+	.2232602	.1364233	.1721228	.1854405	.1360631	.1005459	.0357759	.0103683	0	0	0	0	0	0	0	0	0	0	0	0	0	0	0	0	0
ASIA	18-19	31	3+	.2232602	.1364233	.1721228	.1854405	.1360631	.1005459	.0357759	.0103683	0	0	0	0	0	0	0	0	0	0	0	0	0	0	0	0	0
ASIA	18-19	32	3+	.2232602	.1364233	.1721228	.1854405	.1360631	.1005459	.0357759	.0103683	0	0	0	0	0	0	0	0	0	0	0	0	0	0	0	0	0
ASIA	18-19	33	3+	.2232602	.1364233	.1721228	.1854405	.1360631	.1005459	.0357759	.0103683	0	0	0	0	0	0	0	0	0	0	0	0	0	0	0	0	0
ASIA	18-19	34	3+	.2232602	.1364233	.1721228	.1854405	.1360631	.1005459	.0357759	.0103683	0	0	0	0	0	0	0	0	0	0	0	0	0	0	0	0	0
ASIA	18-19	35	3+	.2232602	.1364233	.1721228	.1854405	.1360631	.1005459	.0357759	.0103683	0	0	0	0	0	0	0	0	0	0	0	0	0	0	0	0	0
ASIA	18-19	36	3+	.2232602	.1364233	.1721228	.1854405	.1360631	.1005459	.0357759	.0103683	0	0	0	0	0	0	0	0	0	0	0	0	0	0	0	0	0
ASIA	18-19	37	3+	.2232602	.1364233	.1721228	.1854405	.1360631	.1005459	.0357759	.0103683	0	0	0	0	0	0	0	0	0	0	0	0	0	0	0	0	0
ASIA	18-19	38	3+	.2232602	.1364233	.1721228	.1854405	.1360631	.1005459	.0357759	.0103683	0	0	0	0	0	0	0	0	0	0	0	0	0	0	0	0	0
ASIA	18-19	39	3+	.2232602	.1364233	.1721228	.1854405	.1360631	.1005459	.0357759	.0103683	0	0	0	0	0	0	0	0	0	0	0	0	0	0	0	0	0
ASIA	18-19	40	3+	.2232602	.1364233	.1721228	.1854405	.1360631	.1005459	.0357759	.0103683	0	0	0	0	0	0	0	0	0	0	0	0	0	0	0	0	0
ASIA	20-21	1	1	.3246248	.309912	.1889107	.0947428	.0458435	.0233176	.0087364	.0026505	.0010464	.0002154	0	0	0	0	0	0	0	0	0	0	0	0	0	0	0
ASIA	20-21	2	2	.2128084	.190129	.1913009	.1694281	.1207063	.0723835	.0306111	.0099799	.0021134	.0005394	0	0	0	0	0	0	0	0	0	0	0	0	0	0	0
ASIA	20-21	3	3	.1686771	.1336715	.1450999	.1574906	.1476557	.133367	.0752361	.0311544	.0062992	.0010554	.000293	0	0	0	0	0	0	0	0	0	0	0	0	0	0
ASIA	20-21	4	4+	.1408196	.1072166	.1233132	.1371332	.1382231	.1367378	.1254965	.0644956	.0218784	.0046347	0	0	.0000513	0	0	0	0	0	0	0	0	0	0	0	0
ASIA	20-21	5	4+	.1408196	.1072166	.1233132	.1371332	.1382231	.1367378	.1254965	.0644956	.0218784	.0046347	0	0	.0000513	0	0	0	0	0	0	0	0	0	0	0	0
ASIA	20-21	6	4+	.1408196	.1072166	.1233132	.1371332	.1382231	.1367378	.1254965	.0644956	.0218784	.0046347	0	0	.0000513	0	0	0	0	0	0	0	0	0	0	0	0
ASIA	20-21	7	4+	.1408196	.1072166	.1233132	.1371332	.1382231	.1367378	.1254965	.0644956	.0218784	.0046347	0	0	.0000513	0	0	0	0	0	0	0	0	0	0	0	0
ASIA	20-21	8	4+	.1408196	.1072166	.1233132	.1371332	.1382231	.1367378	.1254965	.0644956	.0218784	.0046347	0	0	.0000513	0	0	0	0	0	0	0	0	0	0	0	0
ASIA	20-21	9	4+	.1408196	.1072166	.1233132	.1371332	.1382231	.1367378	.1254965	.0644956	.0218784	.0046347	0	0	.0000513	0	0	0	0	0	0	0	0	0	0	0	0
ASIA	20-21	10	4+	.1408196	.1072166	.1233132	.1371332	.1382231	.1367378	.1254965	.0644956	.0218784	.0046347	0	0	.0000513	0	0	0	0	0	0	0	0	0	0	0	0
ASIA	20-21	11	4+	.1408196	.1072166	.1233132	.1371332	.1382231	.1367378	.1254965	.0644956	.0218784	.0046347	0	0	.0000513	0	0	0	0	0	0	0	0	0	0	0	0
ASIA	20-21	12	4+	.1408196	.1072166	.1233132	.1371332	.1382231	.1367378	.1254965	.0644956	.0218784	.0046347	0	0	.0000513	0	0	0	0	0	0	0	0	0	0	0	0
ASIA	20-21	13	4+	.1408196	.1072166	.1233132	.1371332	.1382231	.1367378	.1254965	.0644956	.0218784	.0046347	0	0	.0000513	0	0	0	0	0	0	0	0	0	0	0	0
ASIA	20-21	14	4+	.1408196	.1072166	.1233132	.1371332	.1382231	.1367378	.1254965	.0644956	.0218784	.0046347	0	0	.0000513	0	0	0	0	0	0	0	0	0	0	0	0
ASIA	20-21	15	4+	.1408196	.1072166	.1233132	.1371332	.1382231	.1367378	.1254965	.0644956	.0218784	.0046347	0	0	.0000513	0	0	0	0	0	0	0	0	0	0	0	0
ASIA	20-21	16	4+	.1408196	.1072166	.1233132	.1371332	.1382231	.1367378	.1254965	.0644956	.0218784	.0046347	0	0	.0000513	0	0	0	0	0	0	0	0	0	0	0	0
ASIA	20-21	17	4+	.1408196	.1072166	.1233132	.1371332	.1382231	.1367378	.1254965	.0644956	.0218784	.0046347	0	0	.0000513	0	0	0	0	0	0	0	0	0	0	0	0
ASIA	20-21	18	4+	.1408196	.1072166	.1233132	.1371332	.1382231	.1367378	.1254965	.0644956	.0218784	.0046347	0	0	.0000513	0	0	0	0	0	0	0	0	0	0	0	0
ASIA	20-21	19	4+	.1408196	.1072166	.1233132	.1371332	.1382231	.1367378	.1254965	.0644956	.0218784	.0046347	0	0	.0000513	0	0	0	0	0	0	0	0	0	0	0	0
ASIA	20-21	20	4+	.1408196	.1072166	.1233132	.1371332	.1382231	.1367378	.1254965	.0644956	.0218784	.0046347	0	0	.0000513	0	0	0	0	0	0	0	0	0	0	0	0
ASIA	20-21	21	4+	.1408196	.1072166	.1233132	.1371332	.1382231	.1367378	.1254965	.0644956	.0218784	.0046347	0	0	.0000513	0	0	0	0	0	0	0	0	0	0	0	0
ASIA	20-21	22	4+	.1408196	.1072166	.1233132	.1371332	.1382231	.1367378	.1254965	.0644956	.0218784	.0046347	0	0	.0000513	0	0	0	0	0	0	0	0	0	0	0	0
ASIA	20-21	23	4+	.1408196	.1072166	.1233132	.1371332	.1382231	.1367378	.1254965	.0644956	.0218784	.0046347	0	0	.0000513	0	0	0	0	0	0	0	0	0	0	0	0
ASIA	20-21	24	4+	.1408196	.1072166	.1233132	.1371332	.1382231	.1367378	.1254965	.0644956	.0218784	.0046347	0	0	.0000513	0	0	0	0	0	0	0	0	0	0	0	0
ASIA	20-21	25	4+	.1408196	.1072166	.1233132	.1371332	.1382231	.1367378	.1254965	.0644956	.0218784	.0046347	0	0	.0000513	0	0	0	0	0	0	0	0	0	0	0	0
ASIA	20-21	26	4+	.1408196	.1072166	.1233132	.1371332	.1382231	.1367378	.1254965	.0644956	.0218784	.0046347	0	0	.0000513	0	0	0	0	0	0	0	0	0	0	0	0
ASIA	20-21	27	4+	.1408196	.1072166	.1233132	.1371332	.1382231	.1367378	.1254965	.0644956	.0218784	.0046347	0	0	.0000513	0	0	0	0	0	0	0	0	0	0	0	0
ASIA	20-21	28	4+	.1408196	.1072166	.1233132	.1371332	.1382231	.1367378	.1254965	.0644956	.0218784	.0046347	0	0	.0000513	0	0	0	0	0	0	0	0	0	0	0	0
ASIA	20-21	29	4+	.1408196	.1072166	.1233132	.1371332	.1382231	.1367378	.1254965	.0644956	.0218784	.0046347	0	0	.0000513	0	0	0	0	0	0	0	0	0	0	0	0
ASIA	20-21	30	4+	.1408196	.1072166	.1233132	.1371332	.1382231	.1367378	.1254965	.0644956	.0218784	.0046347	0	0	.0000513	0	0	0	0	0	0	0	0	0	0	0	0
ASIA	20-21	31	4+	.1408196	.1072166	.1233132	.1371332	.1382231	.1367378	.1254965	.0644956	.0218784	.0046347	0	0	.0000513	0	0	0	0	0	0	0	0	0	0	0	0
ASIA	20-21	32	4+	.1408196	.1072166	.1233132	.1371332	.1382231	.1367378	.1254965	.0644956	.0218784	.0046347	0	0	.0000513	0	0	0	0	0	0	0	0	0	0	0	0
ASIA	20-21	33	4+	.1408196	.1072166	.1233132	.1371332	.1382231	.1367378	.1254965	.0644956	.0218784	.0046347	0	0	.0000513	0	0	0	0	0	0	0	0	0	0	0	0
ASIA	20-21	34	4+	.1408196	.1072166	.1233132	.1371332	.1382231	.1367378	.1254965	.0644956	.0218784	.0046347	0	0	.0000513	0	0	0	0	0	0	0	0	0	0	0	0
ASIA	20-21	35	4+	.1408196	.1072166	.1233132	.1371332	.1382231	.1367378	.1254965	.0644956	.0218784	.0046347	0	0	.0000513	0	0	0	0	0	0	0	0	0	0	0	0
ASIA	20-21	36	4+	.1408196	.1072166	.1233132	.1371332	.1382231	.1367378	.1254965	.0644956	.0218784	.0046347	0	0	.0000513	0	0	0	0	0	0	0	0	0	0	0	0
ASIA	20-21	37	4+	.1408196	.1072166	.1233132	.1371332	.1382231	.1367378	.1254965	.0644956	.0218784	.0046347	0	0	.0000513	0	0	0	0	0	0	0	0	0	0	0	0
ASIA	20-21	38	4+	.1408196	.1072166	.1233132	.1371332	.1382231	.1367378	.1254965	.0644956	.0218784	.0046347	0	0	.0000513	0	0	0	0	0	0	0	0	0	0	0	0
ASIA	20-21	39	4+	.1408196	.1072166	.1233132	.1371332	.1382231	.1367378	.1254965	.0644956	.0218784	.0046347	0	0	.0000513	0	0	0	0	0	0	0	0	0	0	0	0
ASIA	20-21	40	4+	.1408196	.1072166	.1233132	.1371332	.1382231	.1367378	.1254965	.0644956	.0218784	.0046347	0	0	.0000513	0	0	0	0	0	0	0	0	0	0	0	0
ASIA	22-23	1	1	.2368359	.2592794	.1960311	.1275572	.0841682	.0451219	.0268384	.0171582	.005152	.0013383	.0004378	.0000815	0	0	0	0	0	0	0	0	0	0	0	0	0
ASIA	22-23	2	2	.1585863	.161582	.1664862	.1658962	.1339021	.1022004	.0575558	.0334088	.0135456	.0051012	.0013828	.0002382	.0001146	0	0	0	0	0	0	0	0	0	0	0	0
ASIA	22-23	3	3	.1305833	.1197835	.1279557	.1382572	.139587	.1321621	.1021174	.0649929	.0316256	.0103943	.0020869	.0004542	0	0	0	0	0	0	0	0	0	0	0	0	0
ASIA	22-23	4	4	.1288024	.0829263	.1036528	.1216707	.1225303	.1208163	.1240212	.0988411	.062346	.0243615	.0077557	.0020925	.0001832	0	0	0	0	0	0	0	0	0	0	0	0
ASIA	22-23	5	5+	.1051573	.0754214	.0958942	.103327	.1119942	.1200748	.1296495	.1056863	.0856026	.0484842	.0149844	.003724	0	0	0	0	0	0	0	0	0	0	0	0	0
ASIA	22-23	6	5+	.1051573	.0754214	.0958942	.103327	.1119942	.1200748	.1296495	.1056863	.0856026	.0484842	.0149844	.003724	0	0	0	0	0	0	0	0	0	0	0	0	0
ASIA	22-23	7	5+	.1051573	.0754214	.0958942	.103327	.1119942	.1200748	.1296495	.1056863	.0856026	.0484842	.0149844	.003724	0	0	0	0	0	0	0	0	0	0	0	0	0
ASIA	22-23	8	5+	.1051573	.0754214	.0958942	.103327	.1119942	.1200748	.1296495	.1056863	.0856026	.0484842	.0149844	.003724	0	0	0	0	0	0	0	0	0	0	0	0	0
ASIA	22-23	9	5+	.1051573	.0754214	.0958942	.103327	.1119942	.1200748	.1296495	.1056863	.0856026	.0484842	.0149844	.003724	0	0	0	0	0	0	0	0	0	0	0	0	0
ASIA	22-23	10	5+	.1051573	.0754214	.0958942	.103327	.1119942	.1200748	.1296495	.1056863	.0856026	.0484842	.0149844	.003724	0	0	0	0	0	0	0	0	0	0	0	0	0
ASIA	22-23	11	5+	.1051573	.0754214	.0958942	.103327	.1119942	.1200748	.1296495	.1056863	.0856026	.0484842	.0149844	.003724	0	0	0	0	0	0	0	0	0	0	0	0	0
ASIA	22-23	12	5+	.1051573	.0754214	.0958942	.103327	.1119942	.1200748	.1296495	.1056863	.0856026	.0484842	.0149844	.003724	0	0	0	0	0	0	0	0	0	0	0	0	0
ASIA	22-23	13	5+	.1051573	.0754214	.0958942	.103327	.1119942	.1200748	.1296495	.1056863	.0856026	.0484842	.0149844	.003724	0	0	0	0	0	0	0	0	0	0	0	0	0
ASIA	22-23	14	5+	.1051573	.0754214	.0958942	.103327	.1119942	.1200748	.1296495	.1056863	.0856026	.0484842	.0149844	.003724	0	0	0	0	0	0	0	0	0	0	0	0	0
ASIA	22-23	15	5+	.1051573	.0754214	.0958942	.103327	.1119942	.1200748	.1296495	.1056863	.0856026	.0484842	.0149844	.003724	0	0	0	0	0	0	0	0	0	0	0	0	0
ASIA	22-23	16	5+	.1051573	.0754214	.0958942	.103327	.1119942	.1200748	.1296495	.1056863	.0856026	.0484842	.0149844	.003724	0	0	0	0	0	0	0	0	0	0	0	0	0
ASIA	22-23	17	5+	.1051573	.0754214	.0958942	.103327	.1119942	.1200748	.1296495	.1056863	.0856026	.0484842	.0149844	.003724	0	0	0	0	0	0	0	0	0	0	0	0	0
ASIA	22-23	18	5+	.1051573	.0754214	.0958942	.103327	.1119942	.1200748	.1296495	.1056863	.0856026	.0484842	.0149844	.003724	0	0	0	0	0	0	0	0	0	0	0	0	0
ASIA	22-23	19	5+	.1051573	.0754214	.0958942	.103327	.1119942	.1200748	.1296495	.1056863	.0856026	.0484842	.0149844	.003724	0	0	0	0	0	0	0	0	0	0	0	0	0
ASIA	22-23	20	5+	.1051573	.0754214	.0958942	.103327	.1119942	.1200748	.1296495	.1056863	.0856026	.0484842	.0149844	.003724	0	0	0	0	0	0	0	0	0	0	0	0	0
ASIA	22-23	21	5+	.1051573	.0754214	.0958942	.103327	.1119942	.1200748	.1296495	.1056863	.0856026	.0484842	.0149844	.003724	0	0	0	0	0	0	0	0	0	0	0	0	0
ASIA	22-23	22	5+	.1051573	.0754214	.0958942	.103327	.1119942	.1200748	.1296495	.1056863	.0856026	.0484842	.0149844	.003724	0	0	0	0	0	0	0	0	0	0	0	0	0
ASIA	22-23	23	5+	.1051573	.0754214	.0958942	.103327	.1119942	.1200748	.1296495	.1056863	.0856026	.0484842	.0149844	.003724	0	0	0	0	0	0	0	0	0	0	0	0	0
ASIA	22-23	24	5+	.1051573	.0754214	.0958942	.103327	.1119942	.1200748	.1296495	.1056863	.0856026	.0484842	.0149844	.003724	0	0	0	0	0	0	0	0	0	0	0	0	0
ASIA	22-23	25	5+	.1051573	.0754214	.0958942	.103327	.1119942	.1200748	.1296495	.1056863	.0856026	.0484842	.0149844	.003724	0	0	0	0	0	0	0	0	0	0	0	0	0
ASIA	22-23	26	5+	.1051573	.0754214	.0958942	.103327	.1119942	.1200748	.1296495	.1056863	.0856026	.0484842	.0149844	.003724	0	0	0	0	0	0	0	0	0	0	0	0	0
ASIA	22-23	27	5+	.1051573	.0754214	.0958942	.103327	.1119942	.1200748	.1296495	.1056863	.0856026	.0484842	.0149844	.003724	0	0	0	0	0	0	0	0	0	0	0	0	0
ASIA	22-23	28	5+	.1051573	.0754214	.0958942	.103327	.1119942	.1200748	.1296495	.1056863	.0856026	.0484842	.0149844	.003724	0	0	0	0	0	0	0	0	0	0	0	0	0
ASIA	22-23	29	5+	.1051573	.0754214	.0958942	.103327	.1119942	.1200748	.1296495	.1056863	.0856026	.0484842	.0149844	.003724	0	0	0	0	0	0	0	0	0	0	0	0	0
ASIA	22-23	30	5+	.1051573	.0754214	.0958942	.103327	.1119942	.1200748	.1296495	.1056863	.0856026	.0484842	.0149844	.003724	0	0	0	0	0	0	0	0	0	0	0	0	0
ASIA	22-23	31	5+	.1051573	.0754214	.0958942	.103327	.1119942	.1200748	.1296495	.1056863	.0856026	.0484842	.0149844	.003724	0	0	0	0	0	0	0	0	0	0	0	0	0
ASIA	22-23	32	5+	.1051573	.0754214	.0958942	.103327	.1119942	.1200748	.1296495	.1056863	.0856026	.0484842	.0149844	.003724	0	0	0	0	0	0	0	0	0	0	0	0	0
ASIA	22-23	33	5+	.1051573	.0754214	.0958942	.103327	.1119942	.1200748	.1296495	.1056863	.0856026	.0484842	.0149844	.003724	0	0	0	0	0	0	0	0	0	0	0	0	0
ASIA	22-23	34	5+	.1051573	.0754214	.0958942	.103327	.1119942	.1200748	.1296495	.1056863	.0856026	.0484842	.0149844	.003724	0	0	0	0	0	0	0	0	0	0	0	0	0
ASIA	22-23	35	5+	.1051573	.0754214	.0958942	.103327	.1119942	.1200748	.1296495	.1056863	.0856026	.0484842	.0149844	.003724	0	0	0	0	0	0	0	0	0	0	0	0	0
ASIA	22-23	36	5+	.1051573	.0754214	.0958942	.103327	.1119942	.1200748	.1296495	.1056863	.0856026	.0484842	.0149844	.003724	0	0	0	0	0	0	0	0	0	0	0	0	0
ASIA	22-23	37	5+	.1051573	.0754214	.0958942	.103327	.1119942	.1200748	.1296495	.1056863	.0856026	.0484842	.0149844	.003724	0	0	0	0	0	0	0	0	0	0	0	0	0
ASIA	22-23	38	5+	.1051573	.0754214	.0958942	.103327	.1119942	.1200748	.1296495	.1056863	.0856026	.0484842	.0149844	.003724	0	0	0	0	0	0	0	0	0	0	0	0	0
ASIA	22-23	39	5+	.1051573	.0754214	.0958942	.103327	.1119942	.1200748	.1296495	.1056863	.0856026	.0484842	.0149844	.003724	0	0	0	0	0	0	0	0	0	0	0	0	0
ASIA	22-23	40	5+	.1051573	.0754214	.0958942	.103327	.1119942	.1200748	.1296495	.1056863	.0856026	.0484842	.0149844	.003724	0	0	0	0	0	0	0	0	0	0	0	0	0
ASIA	24-25	1	1	.1730167	.188948	.1745111	.1435202	.108824	.0761331	.0604491	.0322813	.021284	.0104412	.0067589	.0025627	.0009708	.0002989	0	0	0	0	0	0	0	0	0	0	0
ASIA	24-25	2	2	.1076334	.1247981	.1365932	.1394798	.1318402	.119228	.0945716	.0657886	.0400318	.0212149	.0130025	.0039685	.0015888	.0002607	0	0	0	0	0	0	0	0	0	0	0
ASIA	24-25	3	3	.0985985	.0936242	.1030428	.1151963	.1234951	.133636	.1148438	.0919446	.0634669	.031934	.0208273	.006335	.0023804	.0003505	.0000688	.0000533	.0000675	0	.0000675	0	0	.0000675	0	0	0
ASIA	24-25	4	4	.0926691	.0805821	.0875588	.1007511	.1071966	.1103129	.1184276	.1032468	.0894822	.0568713	.0370008	.0098088	.0047822	.0013097	0	0	0	0	0	0	0	0	0	0	0
ASIA	24-25	5	5	.0915333	.0656136	.0796971	.0872571	.0965719	.1044216	.1114547	.0998706	.111571	.0611524	.0594327	.022046	.0075844	.0013772	.0004164	0	0	0	0	0	0	0	0	0	0
ASIA	24-25	6	6+	.094373	.0599154	.0759845	.0798677	.0779925	.1005649	.1054789	.1028756	.1084412	.0721437	.07134	.0297929	.0167826	.0044472	0	0	0	0	0	0	0	0	0	0	0
ASIA	24-25	7	6+	.094373	.0599154	.0759845	.0798677	.0779925	.1005649	.1054789	.1028756	.1084412	.0721437	.07134	.0297929	.0167826	.0044472	0	0	0	0	0	0	0	0	0	0	0
ASIA	24-25	8	6+	.094373	.0599154	.0759845	.0798677	.0779925	.1005649	.1054789	.1028756	.1084412	.0721437	.07134	.0297929	.0167826	.0044472	0	0	0	0	0	0	0	0	0	0	0
ASIA	24-25	9	6+	.094373	.0599154	.0759845	.0798677	.0779925	.1005649	.1054789	.1028756	.1084412	.0721437	.07134	.0297929	.0167826	.0044472	0	0	0	0	0	0	0	0	0	0	0
ASIA	24-25	10	6+	.094373	.0599154	.0759845	.0798677	.0779925	.1005649	.1054789	.1028756	.1084412	.0721437	.07134	.0297929	.0167826	.0044472	0	0	0	0	0	0	0	0	0	0	0
ASIA	24-25	11	6+	.094373	.0599154	.0759845	.0798677	.0779925	.1005649	.1054789	.1028756	.1084412	.0721437	.07134	.0297929	.0167826	.0044472	0	0	0	0	0	0	0	0	0	0	0
ASIA	24-25	12	6+	.094373	.0599154	.0759845	.0798677	.0779925	.1005649	.1054789	.1028756	.1084412	.0721437	.07134	.0297929	.0167826	.0044472	0	0	0	0	0	0	0	0	0	0	0
ASIA	24-25	13	6+	.094373	.0599154	.0759845	.0798677	.0779925	.1005649	.1054789	.1028756	.1084412	.0721437	.07134	.0297929	.0167826	.0044472	0	0	0	0	0	0	0	0	0	0	0
ASIA	24-25	14	6+	.094373	.0599154	.0759845	.0798677	.0779925	.1005649	.1054789	.1028756	.1084412	.0721437	.07134	.0297929	.0167826	.0044472	0	0	0	0	0	0	0	0	0	0	0
ASIA	24-25	15	6+	.094373	.0599154	.0759845	.0798677	.0779925	.1005649	.1054789	.1028756	.1084412	.0721437	.07134	.0297929	.0167826	.0044472	0	0	0	0	0	0	0	0	0	0	0
ASIA	24-25	16	6+	.094373	.0599154	.0759845	.0798677	.0779925	.1005649	.1054789	.1028756	.1084412	.0721437	.07134	.0297929	.0167826	.0044472	0	0	0	0	0	0	0	0	0	0	0
ASIA	24-25	17	6+	.094373	.0599154	.0759845	.0798677	.0779925	.1005649	.1054789	.1028756	.1084412	.0721437	.07134	.0297929	.0167826	.0044472	0	0	0	0	0	0	0	0	0	0	0
ASIA	24-25	18	6+	.094373	.0599154	.0759845	.0798677	.0779925	.1005649	.1054789	.1028756	.1084412	.0721437	.07134	.0297929	.0167826	.0044472	0	0	0	0	0	0	0	0	0	0	0
ASIA	24-25	19	6+	.094373	.0599154	.0759845	.0798677	.0779925	.1005649	.1054789	.1028756	.1084412	.0721437	.07134	.0297929	.0167826	.0044472	0	0	0	0	0	0	0	0	0	0	0
ASIA	24-25	20	6+	.094373	.0599154	.0759845	.0798677	.0779925	.1005649	.1054789	.1028756	.1084412	.0721437	.07134	.0297929	.0167826	.0044472	0	0	0	0	0	0	0	0	0	0	0
ASIA	24-25	21	6+	.094373	.0599154	.0759845	.0798677	.0779925	.1005649	.1054789	.1028756	.1084412	.0721437	.07134	.0297929	.0167826	.0044472	0	0	0	0	0	0	0	0	0	0	0
ASIA	24-25	22	6+	.094373	.0599154	.0759845	.0798677	.0779925	.1005649	.1054789	.1028756	.1084412	.0721437	.07134	.0297929	.0167826	.0044472	0	0	0	0	0	0	0	0	0	0	0
ASIA	24-25	23	6+	.094373	.0599154	.0759845	.0798677	.0779925	.1005649	.1054789	.1028756	.1084412	.0721437	.07134	.0297929	.0167826	.0044472	0	0	0	0	0	0	0	0	0	0	0
ASIA	24-25	24	6+	.094373	.0599154	.0759845	.0798677	.0779925	.1005649	.1054789	.1028756	.1084412	.0721437	.07134	.0297929	.0167826	.0044472	0	0	0	0	0	0	0	0	0	0	0
ASIA	24-25	25	6+	.094373	.0599154	.0759845	.0798677	.0779925	.1005649	.1054789	.1028756	.1084412	.0721437	.07134	.0297929	.0167826	.0044472	0	0	0	0	0	0	0	0	0	0	0
ASIA	24-25	26	6+	.094373	.0599154	.0759845	.0798677	.0779925	.1005649	.1054789	.1028756	.1084412	.0721437	.07134	.0297929	.0167826	.0044472	0	0	0	0	0	0	0	0	0	0	0
ASIA	24-25	27	6+	.094373	.0599154	.0759845	.0798677	.0779925	.1005649	.1054789	.1028756	.1084412	.0721437	.07134	.0297929	.0167826	.0044472	0	0	0	0	0	0	0	0	0	0	0
ASIA	24-25	28	6+	.094373	.0599154	.0759845	.0798677	.0779925	.1005649	.1054789	.1028756	.1084412	.0721437	.07134	.0297929	.0167826	.0044472	0	0	0	0	0	0	0	0	0	0	0
ASIA	24-25	29	6+	.094373	.0599154	.0759845	.0798677	.0779925	.1005649	.1054789	.1028756	.1084412	.0721437	.07134	.0297929	.0167826	.0044472	0	0	0	0	0	0	0	0	0	0	0
ASIA	24-25	30	6+	.094373	.0599154	.0759845	.0798677	.0779925	.1005649	.1054789	.1028756	.1084412	.0721437	.07134	.0297929	.0167826	.0044472	0	0	0	0	0	0	0	0	0	0	0
ASIA	24-25	31	6+	.094373	.0599154	.0759845	.0798677	.0779925	.1005649	.1054789	.1028756	.1084412	.0721437	.07134	.0297929	.0167826	.0044472	0	0	0	0	0	0	0	0	0	0	0
ASIA	24-25	32	6+	.094373	.0599154	.0759845	.0798677	.0779925	.1005649	.1054789	.1028756	.1084412	.0721437	.07134	.0297929	.0167826	.0044472	0	0	0	0	0	0	0	0	0	0	0
ASIA	24-25	33	6+	.094373	.0599154	.0759845	.0798677	.0779925	.1005649	.1054789	.1028756	.1084412	.0721437	.07134	.0297929	.0167826	.0044472	0	0	0	0	0	0	0	0	0	0	0
ASIA	24-25	34	6+	.094373	.0599154	.0759845	.0798677	.0779925	.1005649	.1054789	.1028756	.1084412	.0721437	.07134	.0297929	.0167826	.0044472	0	0	0	0	0	0	0	0	0	0	0
ASIA	24-25	35	6+	.094373	.0599154	.0759845	.0798677	.0779925	.1005649	.1054789	.1028756	.1084412	.0721437	.07134	.0297929	.0167826	.0044472	0	0	0	0	0	0	0	0	0	0	0
ASIA	24-25	36	6+	.094373	.0599154	.0759845	.0798677	.0779925	.1005649	.1054789	.1028756	.1084412	.0721437	.07134	.0297929	.0167826	.0044472	0	0	0	0	0	0	0	0	0	0	0
ASIA	24-25	37	6+	.094373	.0599154	.0759845	.0798677	.0779925	.1005649	.1054789	.1028756	.1084412	.0721437	.07134	.0297929	.0167826	.0044472	0	0	0	0	0	0	0	0	0	0	0
ASIA	24-25	38	6+	.094373	.0599154	.0759845	.0798677	.0779925	.1005649	.1054789	.1028756	.1084412	.0721437	.07134	.0297929	.0167826	.0044472	0	0	0	0	0	0	0	0	0	0	0
ASIA	24-25	39	6+	.094373	.0599154	.0759845	.0798677	.0779925	.1005649	.1054789	.1028756	.1084412	.0721437	.07134	.0297929	.0167826	.0044472	0	0	0	0	0	0	0	0	0	0	0
ASIA	24-25	40	6+	.094373	.0599154	.0759845	.0798677	.0779925	.1005649	.1054789	.1028756	.1084412	.0721437	.07134	.0297929	.0167826	.0044472	0	0	0	0	0	0	0	0	0	0	0
ASIA	26-27	1	1	.1437925	.1619142	.137756	.1208441	.1011847	.0935405	.0836144	.058796	.0394546	.0235775	.0187688	.0095327	.0043643	.0019268	.0009328	0	0	0	0	0	0	0	0	0	0
ASIA	26-27	2	2	.0788262	.091594	.1026797	.1101284	.1151721	.1212373	.1090151	.0939552	.0666033	.0450202	.0344421	.0170832	.0097797	.0034538	.0009675	.0000423	0	0	0	0	0	0	0	0	0
ASIA	26-27	3	3	.0693736	.0770462	.0785873	.0920676	.103945	.1147811	.1155917	.1021396	.0884839	.0622484	.0492627	.0227303	.0156749	.0058589	.0017763	.0003489	.0000836	0	0	0	0	0	0	0	0
ASIA	26-27	4	4	.0723471	.0669609	.0758284	.0853584	.090146	.1036143	.1099631	.0997678	.0996859	.070812	.0618395	.0315783	.0235208	.0063351	.0015477	.0004947	.0002	0	0	0	0	0	0	0	0
ASIA	26-27	5	5	.0671362	.0696914	.0702253	.0761269	.0810651	.0911403	.1025699	.0984418	.0983229	.0766153	.0799214	.0434343	.0312229	.0095802	.0031564	.00126	.0000898	0	0	0	0	0	0	0	0
ASIA	26-27	6	6	.0703123	.0591274	.0686623	.0713053	.0804979	.0881754	.0985352	.087353	.0930074	.0757397	.0821287	.0572314	.0455429	.0163166	.004742	.0013223	0	0	0	0	0	0	0	0	0
ASIA	26-27	7	7+	.0679967	.0466245	.0559955	.0693982	.0721639	.0795197	.0847693	.0790232	.0966003	.0770265	.0908467	.0704014	.063676	.0326685	.0087078	.0045818	0	0	0	0	0	0	0	0	0
ASIA	26-27	8	7+	.0679967	.0466245	.0559955	.0693982	.0721639	.0795197	.0847693	.0790232	.0966003	.0770265	.0908467	.0704014	.063676	.0326685	.0087078	.0045818	0	0	0	0	0	0	0	0	0
ASIA	26-27	9	7+	.0679967	.0466245	.0559955	.0693982	.0721639	.0795197	.0847693	.0790232	.0966003	.0770265	.0908467	.0704014	.063676	.0326685	.0087078	.0045818	0	0	0	0	0	0	0	0	0
ASIA	26-27	10	7+	.0679967	.0466245	.0559955	.0693982	.0721639	.0795197	.0847693	.0790232	.0966003	.0770265	.0908467	.0704014	.063676	.0326685	.0087078	.0045818	0	0	0	0	0	0	0	0	0
ASIA	26-27	11	7+	.0679967	.0466245	.0559955	.0693982	.0721639	.0795197	.0847693	.0790232	.0966003	.0770265	.0908467	.0704014	.063676	.0326685	.0087078	.0045818	0	0	0	0	0	0	0	0	0
ASIA	26-27	12	7+	.0679967	.0466245	.0559955	.0693982	.0721639	.0795197	.0847693	.0790232	.0966003	.0770265	.0908467	.0704014	.063676	.0326685	.0087078	.0045818	0	0	0	0	0	0	0	0	0
ASIA	26-27	13	7+	.0679967	.0466245	.0559955	.0693982	.0721639	.0795197	.0847693	.0790232	.0966003	.0770265	.0908467	.0704014	.063676	.0326685	.0087078	.0045818	0	0	0	0	0	0	0	0	0
ASIA	26-27	14	7+	.0679967	.0466245	.0559955	.0693982	.0721639	.0795197	.0847693	.0790232	.0966003	.0770265	.0908467	.0704014	.063676	.0326685	.0087078	.0045818	0	0	0	0	0	0	0	0	0
ASIA	26-27	15	7+	.0679967	.0466245	.0559955	.0693982	.0721639	.0795197	.0847693	.0790232	.0966003	.0770265	.0908467	.0704014	.063676	.0326685	.0087078	.0045818	0	0	0	0	0	0	0	0	0
ASIA	26-27	16	7+	.0679967	.0466245	.0559955	.0693982	.0721639	.0795197	.0847693	.0790232	.0966003	.0770265	.0908467	.0704014	.063676	.0326685	.0087078	.0045818	0	0	0	0	0	0	0	0	0
ASIA	26-27	17	7+	.0679967	.0466245	.0559955	.0693982	.0721639	.0795197	.0847693	.0790232	.0966003	.0770265	.0908467	.0704014	.063676	.0326685	.0087078	.0045818	0	0	0	0	0	0	0	0	0
ASIA	26-27	18	7+	.0679967	.0466245	.0559955	.0693982	.0721639	.0795197	.0847693	.0790232	.0966003	.0770265	.0908467	.0704014	.063676	.0326685	.0087078	.0045818	0	0	0	0	0	0	0	0	0
ASIA	26-27	19	7+	.0679967	.0466245	.0559955	.0693982	.0721639	.0795197	.0847693	.0790232	.0966003	.0770265	.0908467	.0704014	.063676	.0326685	.0087078	.0045818	0	0	0	0	0	0	0	0	0
ASIA	26-27	20	7+	.0679967	.0466245	.0559955	.0693982	.0721639	.0795197	.0847693	.0790232	.0966003	.0770265	.0908467	.0704014	.063676	.0326685	.0087078	.0045818	0	0	0	0	0	0	0	0	0
ASIA	26-27	21	7+	.0679967	.0466245	.0559955	.0693982	.0721639	.0795197	.0847693	.0790232	.0966003	.0770265	.0908467	.0704014	.063676	.0326685	.0087078	.0045818	0	0	0	0	0	0	0	0	0
ASIA	26-27	22	7+	.0679967	.0466245	.0559955	.0693982	.0721639	.0795197	.0847693	.0790232	.0966003	.0770265	.0908467	.0704014	.063676	.0326685	.0087078	.0045818	0	0	0	0	0	0	0	0	0
ASIA	26-27	23	7+	.0679967	.0466245	.0559955	.0693982	.0721639	.0795197	.0847693	.0790232	.0966003	.0770265	.0908467	.0704014	.063676	.0326685	.0087078	.0045818	0	0	0	0	0	0	0	0	0
ASIA	26-27	24	7+	.0679967	.0466245	.0559955	.0693982	.0721639	.0795197	.0847693	.0790232	.0966003	.0770265	.0908467	.0704014	.063676	.0326685	.0087078	.0045818	0	0	0	0	0	0	0	0	0
ASIA	26-27	25	7+	.0679967	.0466245	.0559955	.0693982	.0721639	.0795197	.0847693	.0790232	.0966003	.0770265	.0908467	.0704014	.063676	.0326685	.0087078	.0045818	0	0	0	0	0	0	0	0	0
ASIA	26-27	26	7+	.0679967	.0466245	.0559955	.0693982	.0721639	.0795197	.0847693	.0790232	.0966003	.0770265	.0908467	.0704014	.063676	.0326685	.0087078	.0045818	0	0	0	0	0	0	0	0	0
ASIA	26-27	27	7+	.0679967	.0466245	.0559955	.0693982	.0721639	.0795197	.0847693	.0790232	.0966003	.0770265	.0908467	.0704014	.063676	.0326685	.0087078	.0045818	0	0	0	0	0	0	0	0	0
ASIA	26-27	28	7+	.0679967	.0466245	.0559955	.0693982	.0721639	.0795197	.0847693	.0790232	.0966003	.0770265	.0908467	.0704014	.063676	.0326685	.0087078	.0045818	0	0	0	0	0	0	0	0	0
ASIA	26-27	29	7+	.0679967	.0466245	.0559955	.0693982	.0721639	.0795197	.0847693	.0790232	.0966003	.0770265	.0908467	.0704014	.063676	.0326685	.0087078	.0045818	0	0	0	0	0	0	0	0	0
ASIA	26-27	30	7+	.0679967	.0466245	.0559955	.0693982	.0721639	.0795197	.0847693	.0790232	.0966003	.0770265	.0908467	.0704014	.063676	.0326685	.0087078	.0045818	0	0	0	0	0	0	0	0	0
ASIA	26-27	31	7+	.0679967	.0466245	.0559955	.0693982	.0721639	.0795197	.0847693	.0790232	.0966003	.0770265	.0908467	.0704014	.063676	.0326685	.0087078	.0045818	0	0	0	0	0	0	0	0	0
ASIA	26-27	32	7+	.0679967	.0466245	.0559955	.0693982	.0721639	.0795197	.0847693	.0790232	.0966003	.0770265	.0908467	.0704014	.063676	.0326685	.0087078	.0045818	0	0	0	0	0	0	0	0	0
ASIA	26-27	33	7+	.0679967	.0466245	.0559955	.0693982	.0721639	.0795197	.0847693	.0790232	.0966003	.0770265	.0908467	.0704014	.063676	.0326685	.0087078	.0045818	0	0	0	0	0	0	0	0	0
ASIA	26-27	34	7+	.0679967	.0466245	.0559955	.0693982	.0721639	.0795197	.0847693	.0790232	.0966003	.0770265	.0908467	.0704014	.063676	.0326685	.0087078	.0045818	0	0	0	0	0	0	0	0	0
ASIA	26-27	35	7+	.0679967	.0466245	.0559955	.0693982	.0721639	.0795197	.0847693	.0790232	.0966003	.0770265	.0908467	.0704014	.063676	.0326685	.0087078	.0045818	0	0	0	0	0	0	0	0	0
ASIA	26-27	36	7+	.0679967	.0466245	.0559955	.0693982	.0721639	.0795197	.0847693	.0790232	.0966003	.0770265	.0908467	.0704014	.063676	.0326685	.0087078	.0045818	0	0	0	0	0	0	0	0	0
ASIA	26-27	37	7+	.0679967	.0466245	.0559955	.0693982	.0721639	.0795197	.0847693	.0790232	.0966003	.0770265	.0908467	.0704014	.063676	.0326685	.0087078	.0045818	0	0	0	0	0	0	0	0	0
ASIA	26-27	38	7+	.0679967	.0466245	.0559955	.0693982	.0721639	.0795197	.0847693	.0790232	.0966003	.0770265	.0908467	.0704014	.063676	.0326685	.0087078	.0045818	0	0	0	0	0	0	0	0	0
ASIA	26-27	39	7+	.0679967	.0466245	.0559955	.0693982	.0721639	.0795197	.0847693	.0790232	.0966003	.0770265	.0908467	.0704014	.063676	.0326685	.0087078	.0045818	0	0	0	0	0	0	0	0	0
ASIA	26-27	40	7+	.0679967	.0466245	.0559955	.0693982	.0721639	.0795197	.0847693	.0790232	.0966003	.0770265	.0908467	.0704014	.063676	.0326685	.0087078	.0045818	0	0	0	0	0	0	0	0	0
ASIA	28-29	1	1	.1173327	.1226644	.1204415	.1108824	.0977838	.0786723	.0796566	.0594703	.0587828	.0453948	.0396169	.0271701	.0199097	.0119977	.0065765	.0032039	.0004436	0	0	0	0	0	0	0	0
ASIA	28-29	2	2	.0564041	.0641822	.079186	.0874621	.0923322	.0949385	.1040925	.0962663	.090536	.0767912	.0641443	.0371445	.0301265	.0148129	.0073412	.0032823	.0008701	.0000871	0	0	0	0	0	0	0
ASIA	28-29	3	3	.0459005	.0535516	.06229	.0689207	.0768885	.0924513	.104479	.0995286	.1016693	.0848099	.0748772	.0525652	.0417021	.0222804	.0110995	.004922	.0016199	.000363	.0000815	0	0	0	0	0	0
ASIA	28-29	4	4	.0487367	.0548349	.0588473	.0696716	.0762984	.0850134	.0958762	.0939057	.0993615	.0823844	.0845922	.0537195	.0500783	.0259976	.0131621	.005861	.001535	.0000645	.0000598	0	0	0	0	0	0
ASIA	28-29	5	5	.0540062	.052907	.0606316	.0692022	.0706027	.0783443	.0922105	.0919823	.0957743	.0760806	.0887419	.0582602	.0558914	.0302545	.0170511	.0062211	.0017382	.0000863	0	.0000136	0	0	0	0	0
ASIA	28-29	6	6	.0574243	.0512477	.0560361	.0645471	.0735165	.0750448	.0822322	.0776799	.0945731	.0730637	.0933905	.0607249	.0670807	.0382909	.0201498	.0124087	.0022956	.0002935	0	0	0	0	0	0	0
ASIA	28-29	7	7	.0616325	.0497032	.0545117	.0677449	.0624684	.0767484	.0848816	.0750234	.0803642	.0787075	.0811784	.0679215	.0686803	.042591	.0315029	.0139022	.0024378	0	0	0	0	0	0	0	0
ASIA	28-29	8	8+	.0587764	.0448403	.0591786	.0563048	.0741578	.0658931	.0875208	.0640713	.0879246	.0665466	.0828075	.0560608	.0726742	.0445982	.0431346	.0269192	.0030717	.0040869	.0007648	.0006679	0	0	0	0	0
ASIA	28-29	9	8+	.0587764	.0448403	.0591786	.0563048	.0741578	.0658931	.0875208	.0640713	.0879246	.0665466	.0828075	.0560608	.0726742	.0445982	.0431346	.0269192	.0030717	.0040869	.0007648	.0006679	0	0	0	0	0
ASIA	28-29	10	8+	.0587764	.0448403	.0591786	.0563048	.0741578	.0658931	.0875208	.0640713	.0879246	.0665466	.0828075	.0560608	.0726742	.0445982	.0431346	.0269192	.0030717	.0040869	.0007648	.0006679	0	0	0	0	0
ASIA	28-29	11	8+	.0587764	.0448403	.0591786	.0563048	.0741578	.0658931	.0875208	.0640713	.0879246	.0665466	.0828075	.0560608	.0726742	.0445982	.0431346	.0269192	.0030717	.0040869	.0007648	.0006679	0	0	0	0	0
ASIA	28-29	12	8+	.0587764	.0448403	.0591786	.0563048	.0741578	.0658931	.0875208	.0640713	.0879246	.0665466	.0828075	.0560608	.0726742	.0445982	.0431346	.0269192	.0030717	.0040869	.0007648	.0006679	0	0	0	0	0
ASIA	28-29	13	8+	.0587764	.0448403	.0591786	.0563048	.0741578	.0658931	.0875208	.0640713	.0879246	.0665466	.0828075	.0560608	.0726742	.0445982	.0431346	.0269192	.0030717	.0040869	.0007648	.0006679	0	0	0	0	0
ASIA	28-29	14	8+	.0587764	.0448403	.0591786	.0563048	.0741578	.0658931	.0875208	.0640713	.0879246	.0665466	.0828075	.0560608	.0726742	.0445982	.0431346	.0269192	.0030717	.0040869	.0007648	.0006679	0	0	0	0	0
ASIA	28-29	15	8+	.0587764	.0448403	.0591786	.0563048	.0741578	.0658931	.0875208	.0640713	.0879246	.0665466	.0828075	.0560608	.0726742	.0445982	.0431346	.0269192	.0030717	.0040869	.0007648	.0006679	0	0	0	0	0
ASIA	28-29	16	8+	.0587764	.0448403	.0591786	.0563048	.0741578	.0658931	.0875208	.0640713	.0879246	.0665466	.0828075	.0560608	.0726742	.0445982	.0431346	.0269192	.0030717	.0040869	.0007648	.0006679	0	0	0	0	0
ASIA	28-29	17	8+	.0587764	.0448403	.0591786	.0563048	.0741578	.0658931	.0875208	.0640713	.0879246	.0665466	.0828075	.0560608	.0726742	.0445982	.0431346	.0269192	.0030717	.0040869	.0007648	.0006679	0	0	0	0	0
ASIA	28-29	18	8+	.0587764	.0448403	.0591786	.0563048	.0741578	.0658931	.0875208	.0640713	.0879246	.0665466	.0828075	.0560608	.0726742	.0445982	.0431346	.0269192	.0030717	.0040869	.0007648	.0006679	0	0	0	0	0
ASIA	28-29	19	8+	.0587764	.0448403	.0591786	.0563048	.0741578	.0658931	.0875208	.0640713	.0879246	.0665466	.0828075	.0560608	.0726742	.0445982	.0431346	.0269192	.0030717	.0040869	.0007648	.0006679	0	0	0	0	0
ASIA	28-29	20	8+	.0587764	.0448403	.0591786	.0563048	.0741578	.0658931	.0875208	.0640713	.0879246	.0665466	.0828075	.0560608	.0726742	.0445982	.0431346	.0269192	.0030717	.0040869	.0007648	.0006679	0	0	0	0	0
ASIA	28-29	21	8+	.0587764	.0448403	.0591786	.0563048	.0741578	.0658931	.0875208	.0640713	.0879246	.0665466	.0828075	.0560608	.0726742	.0445982	.0431346	.0269192	.0030717	.0040869	.0007648	.0006679	0	0	0	0	0
ASIA	28-29	22	8+	.0587764	.0448403	.0591786	.0563048	.0741578	.0658931	.0875208	.0640713	.0879246	.0665466	.0828075	.0560608	.0726742	.0445982	.0431346	.0269192	.0030717	.0040869	.0007648	.0006679	0	0	0	0	0
ASIA	28-29	23	8+	.0587764	.0448403	.0591786	.0563048	.0741578	.0658931	.0875208	.0640713	.0879246	.0665466	.0828075	.0560608	.0726742	.0445982	.0431346	.0269192	.0030717	.0040869	.0007648	.0006679	0	0	0	0	0
ASIA	28-29	24	8+	.0587764	.0448403	.0591786	.0563048	.0741578	.0658931	.0875208	.0640713	.0879246	.0665466	.0828075	.0560608	.0726742	.0445982	.0431346	.0269192	.0030717	.0040869	.0007648	.0006679	0	0	0	0	0
ASIA	28-29	25	8+	.0587764	.0448403	.0591786	.0563048	.0741578	.0658931	.0875208	.0640713	.0879246	.0665466	.0828075	.0560608	.0726742	.0445982	.0431346	.0269192	.0030717	.0040869	.0007648	.0006679	0	0	0	0	0
ASIA	28-29	26	8+	.0587764	.0448403	.0591786	.0563048	.0741578	.0658931	.0875208	.0640713	.0879246	.0665466	.0828075	.0560608	.0726742	.0445982	.0431346	.0269192	.0030717	.0040869	.0007648	.0006679	0	0	0	0	0
ASIA	28-29	27	8+	.0587764	.0448403	.0591786	.0563048	.0741578	.0658931	.0875208	.0640713	.0879246	.0665466	.0828075	.0560608	.0726742	.0445982	.0431346	.0269192	.0030717	.0040869	.0007648	.0006679	0	0	0	0	0
ASIA	28-29	28	8+	.0587764	.0448403	.0591786	.0563048	.0741578	.0658931	.0875208	.0640713	.0879246	.0665466	.0828075	.0560608	.0726742	.0445982	.0431346	.0269192	.0030717	.0040869	.0007648	.0006679	0	0	0	0	0
ASIA	28-29	29	8+	.0587764	.0448403	.0591786	.0563048	.0741578	.0658931	.0875208	.0640713	.0879246	.0665466	.0828075	.0560608	.0726742	.0445982	.0431346	.0269192	.0030717	.0040869	.0007648	.0006679	0	0	0	0	0
ASIA	28-29	30	8+	.0587764	.0448403	.0591786	.0563048	.0741578	.0658931	.0875208	.0640713	.0879246	.0665466	.0828075	.0560608	.0726742	.0445982	.0431346	.0269192	.0030717	.0040869	.0007648	.0006679	0	0	0	0	0
ASIA	28-29	31	8+	.0587764	.0448403	.0591786	.0563048	.0741578	.0658931	.0875208	.0640713	.0879246	.0665466	.0828075	.0560608	.0726742	.0445982	.0431346	.0269192	.0030717	.0040869	.0007648	.0006679	0	0	0	0	0
ASIA	28-29	32	8+	.0587764	.0448403	.0591786	.0563048	.0741578	.0658931	.0875208	.0640713	.0879246	.0665466	.0828075	.0560608	.0726742	.0445982	.0431346	.0269192	.0030717	.0040869	.0007648	.0006679	0	0	0	0	0
ASIA	28-29	33	8+	.0587764	.0448403	.0591786	.0563048	.0741578	.0658931	.0875208	.0640713	.0879246	.0665466	.0828075	.0560608	.0726742	.0445982	.0431346	.0269192	.0030717	.0040869	.0007648	.0006679	0	0	0	0	0
ASIA	28-29	34	8+	.0587764	.0448403	.0591786	.0563048	.0741578	.0658931	.0875208	.0640713	.0879246	.0665466	.0828075	.0560608	.0726742	.0445982	.0431346	.0269192	.0030717	.0040869	.0007648	.0006679	0	0	0	0	0
ASIA	28-29	35	8+	.0587764	.0448403	.0591786	.0563048	.0741578	.0658931	.0875208	.0640713	.0879246	.0665466	.0828075	.0560608	.0726742	.0445982	.0431346	.0269192	.0030717	.0040869	.0007648	.0006679	0	0	0	0	0
ASIA	28-29	36	8+	.0587764	.0448403	.0591786	.0563048	.0741578	.0658931	.0875208	.0640713	.0879246	.0665466	.0828075	.0560608	.0726742	.0445982	.0431346	.0269192	.0030717	.0040869	.0007648	.0006679	0	0	0	0	0
ASIA	28-29	37	8+	.0587764	.0448403	.0591786	.0563048	.0741578	.0658931	.0875208	.0640713	.0879246	.0665466	.0828075	.0560608	.0726742	.0445982	.0431346	.0269192	.0030717	.0040869	.0007648	.0006679	0	0	0	0	0
ASIA	28-29	38	8+	.0587764	.0448403	.0591786	.0563048	.0741578	.0658931	.0875208	.0640713	.0879246	.0665466	.0828075	.0560608	.0726742	.0445982	.0431346	.0269192	.0030717	.0040869	.0007648	.0006679	0	0	0	0	0
ASIA	28-29	39	8+	.0587764	.0448403	.0591786	.0563048	.0741578	.0658931	.0875208	.0640713	.0879246	.0665466	.0828075	.0560608	.0726742	.0445982	.0431346	.0269192	.0030717	.0040869	.0007648	.0006679	0	0	0	0	0
ASIA	28-29	40	8+	.0587764	.0448403	.0591786	.0563048	.0741578	.0658931	.0875208	.0640713	.0879246	.0665466	.0828075	.0560608	.0726742	.0445982	.0431346	.0269192	.0030717	.0040869	.0007648	.0006679	0	0	0	0	0
ASIA	30-31	1	1	.0748689	.0957677	.0864894	.0810009	.0866135	.0815417	.0748307	.0653008	.073413	.0537683	.0601939	.0392963	.0424168	.029405	.0240151	.016143	.0087598	.00378	.0023953	0	0	0	0	0	0
ASIA	30-31	2	2	.0394531	.0491153	.0556077	.062655	.0689378	.077037	.0912664	.0869598	.0907422	.0816432	.084014	.0686886	.0580487	.0368675	.0223138	.0147188	.0068832	.0028906	.001774	.0002736	.0001097	0	0	0	0
ASIA	30-31	3	3	.0345413	.0391937	.0462555	.0512405	.0536449	.0681861	.0845153	.0876998	.0913729	.0865512	.0945288	.072046	.0713986	.0492553	.0335383	.0207912	.0101008	.003694	.001165	.0002005	.0000805	0	0	0	0
ASIA	30-31	4	4	.0341392	.0395375	.043988	.0523905	.059673	.069804	.0857379	.0847138	.0951417	.0804707	.0921757	.0695223	.0652586	.0479691	.034949	.0233385	.0133663	.005517	.0019986	.0002721	3.98e-06	.0000325	0	0	0
ASIA	30-31	5	5	.0375642	.0433226	.0446701	.0552285	.0578289	.0687412	.0776604	.0809306	.0908459	.0752831	.0925111	.0664632	.0743524	.0514878	.0374139	.0269549	.0117653	.0049375	.0015434	.0001761	0	0	.0000665	0	.0000505
ASIA	30-31	6	6	.0428388	.0471	.0481779	.0554922	.0619018	.0637358	.0774926	.0738181	.0852214	.0716394	.0839234	.0641393	.0753194	.0538067	.0413978	.0316308	.014916	.005551	.0016049	.0002926	0	0	0	0	0
ASIA	30-31	7	7	.0518575	.0444432	.0507591	.0560487	.0581996	.066209	.0758558	.0667459	.0817124	.061748	.0831855	.0589252	.0757092	.0525641	.0549897	.0300488	.0223742	.0059584	.0022126	.0004529	0	0	0	0	0
ASIA	30-31	8	8	.0438289	.0407136	.0518109	.0466865	.0664396	.0522573	.0635432	.0690168	.0735435	.0622156	.0734556	.0639118	.0754429	.061818	.0606991	.04319	.0355347	.0111165	.0044282	0	.0003473	0	0	0	0
ASIA	30-31	9	9	.0496341	.0380319	.0431576	.0583269	.0606332	.0669315	.0576449	.0746141	.0730796	.0572156	.0711966	.0630768	.0678033	.05999	.0519996	.0603638	.0293751	.0153772	.0007594	.0007886	0	0	0	0	0
ASIA	30-31	10	10+	.0722474	.0224303	.0592168	.040607	.0498916	.0446011	.0797307	.0628995	.0651791	.0561255	.0830403	.0451915	.0800085	.0576309	.0664822	.0348368	.0430368	.021445	.0148346	.0005643	0	0	0	0	0
ASIA	30-31	11	10+	.0722474	.0224303	.0592168	.040607	.0498916	.0446011	.0797307	.0628995	.0651791	.0561255	.0830403	.0451915	.0800085	.0576309	.0664822	.0348368	.0430368	.021445	.0148346	.0005643	0	0	0	0	0
ASIA	30-31	12	10+	.0722474	.0224303	.0592168	.040607	.0498916	.0446011	.0797307	.0628995	.0651791	.0561255	.0830403	.0451915	.0800085	.0576309	.0664822	.0348368	.0430368	.021445	.0148346	.0005643	0	0	0	0	0
ASIA	30-31	13	10+	.0722474	.0224303	.0592168	.040607	.0498916	.0446011	.0797307	.0628995	.0651791	.0561255	.0830403	.0451915	.0800085	.0576309	.0664822	.0348368	.0430368	.021445	.0148346	.0005643	0	0	0	0	0
ASIA	30-31	14	10+	.0722474	.0224303	.0592168	.040607	.0498916	.0446011	.0797307	.0628995	.0651791	.0561255	.0830403	.0451915	.0800085	.0576309	.0664822	.0348368	.0430368	.021445	.0148346	.0005643	0	0	0	0	0
ASIA	30-31	15	10+	.0722474	.0224303	.0592168	.040607	.0498916	.0446011	.0797307	.0628995	.0651791	.0561255	.0830403	.0451915	.0800085	.0576309	.0664822	.0348368	.0430368	.021445	.0148346	.0005643	0	0	0	0	0
ASIA	30-31	16	10+	.0722474	.0224303	.0592168	.040607	.0498916	.0446011	.0797307	.0628995	.0651791	.0561255	.0830403	.0451915	.0800085	.0576309	.0664822	.0348368	.0430368	.021445	.0148346	.0005643	0	0	0	0	0
ASIA	30-31	17	10+	.0722474	.0224303	.0592168	.040607	.0498916	.0446011	.0797307	.0628995	.0651791	.0561255	.0830403	.0451915	.0800085	.0576309	.0664822	.0348368	.0430368	.021445	.0148346	.0005643	0	0	0	0	0
ASIA	30-31	18	10+	.0722474	.0224303	.0592168	.040607	.0498916	.0446011	.0797307	.0628995	.0651791	.0561255	.0830403	.0451915	.0800085	.0576309	.0664822	.0348368	.0430368	.021445	.0148346	.0005643	0	0	0	0	0
ASIA	30-31	19	10+	.0722474	.0224303	.0592168	.040607	.0498916	.0446011	.0797307	.0628995	.0651791	.0561255	.0830403	.0451915	.0800085	.0576309	.0664822	.0348368	.0430368	.021445	.0148346	.0005643	0	0	0	0	0
ASIA	30-31	20	10+	.0722474	.0224303	.0592168	.040607	.0498916	.0446011	.0797307	.0628995	.0651791	.0561255	.0830403	.0451915	.0800085	.0576309	.0664822	.0348368	.0430368	.021445	.0148346	.0005643	0	0	0	0	0
ASIA	30-31	21	10+	.0722474	.0224303	.0592168	.040607	.0498916	.0446011	.0797307	.0628995	.0651791	.0561255	.0830403	.0451915	.0800085	.0576309	.0664822	.0348368	.0430368	.021445	.0148346	.0005643	0	0	0	0	0
ASIA	30-31	22	10+	.0722474	.0224303	.0592168	.040607	.0498916	.0446011	.0797307	.0628995	.0651791	.0561255	.0830403	.0451915	.0800085	.0576309	.0664822	.0348368	.0430368	.021445	.0148346	.0005643	0	0	0	0	0
ASIA	30-31	23	10+	.0722474	.0224303	.0592168	.040607	.0498916	.0446011	.0797307	.0628995	.0651791	.0561255	.0830403	.0451915	.0800085	.0576309	.0664822	.0348368	.0430368	.021445	.0148346	.0005643	0	0	0	0	0
ASIA	30-31	24	10+	.0722474	.0224303	.0592168	.040607	.0498916	.0446011	.0797307	.0628995	.0651791	.0561255	.0830403	.0451915	.0800085	.0576309	.0664822	.0348368	.0430368	.021445	.0148346	.0005643	0	0	0	0	0
ASIA	30-31	25	10+	.0722474	.0224303	.0592168	.040607	.0498916	.0446011	.0797307	.0628995	.0651791	.0561255	.0830403	.0451915	.0800085	.0576309	.0664822	.0348368	.0430368	.021445	.0148346	.0005643	0	0	0	0	0
ASIA	30-31	26	10+	.0722474	.0224303	.0592168	.040607	.0498916	.0446011	.0797307	.0628995	.0651791	.0561255	.0830403	.0451915	.0800085	.0576309	.0664822	.0348368	.0430368	.021445	.0148346	.0005643	0	0	0	0	0
ASIA	30-31	27	10+	.0722474	.0224303	.0592168	.040607	.0498916	.0446011	.0797307	.0628995	.0651791	.0561255	.0830403	.0451915	.0800085	.0576309	.0664822	.0348368	.0430368	.021445	.0148346	.0005643	0	0	0	0	0
ASIA	30-31	28	10+	.0722474	.0224303	.0592168	.040607	.0498916	.0446011	.0797307	.0628995	.0651791	.0561255	.0830403	.0451915	.0800085	.0576309	.0664822	.0348368	.0430368	.021445	.0148346	.0005643	0	0	0	0	0
ASIA	30-31	29	10+	.0722474	.0224303	.0592168	.040607	.0498916	.0446011	.0797307	.0628995	.0651791	.0561255	.0830403	.0451915	.0800085	.0576309	.0664822	.0348368	.0430368	.021445	.0148346	.0005643	0	0	0	0	0
ASIA	30-31	30	10+	.0722474	.0224303	.0592168	.040607	.0498916	.0446011	.0797307	.0628995	.0651791	.0561255	.0830403	.0451915	.0800085	.0576309	.0664822	.0348368	.0430368	.021445	.0148346	.0005643	0	0	0	0	0
ASIA	30-31	31	10+	.0722474	.0224303	.0592168	.040607	.0498916	.0446011	.0797307	.0628995	.0651791	.0561255	.0830403	.0451915	.0800085	.0576309	.0664822	.0348368	.0430368	.021445	.0148346	.0005643	0	0	0	0	0
ASIA	30-31	32	10+	.0722474	.0224303	.0592168	.040607	.0498916	.0446011	.0797307	.0628995	.0651791	.0561255	.0830403	.0451915	.0800085	.0576309	.0664822	.0348368	.0430368	.021445	.0148346	.0005643	0	0	0	0	0
ASIA	30-31	33	10+	.0722474	.0224303	.0592168	.040607	.0498916	.0446011	.0797307	.0628995	.0651791	.0561255	.0830403	.0451915	.0800085	.0576309	.0664822	.0348368	.0430368	.021445	.0148346	.0005643	0	0	0	0	0
ASIA	30-31	34	10+	.0722474	.0224303	.0592168	.040607	.0498916	.0446011	.0797307	.0628995	.0651791	.0561255	.0830403	.0451915	.0800085	.0576309	.0664822	.0348368	.0430368	.021445	.0148346	.0005643	0	0	0	0	0
ASIA	30-31	35	10+	.0722474	.0224303	.0592168	.040607	.0498916	.0446011	.0797307	.0628995	.0651791	.0561255	.0830403	.0451915	.0800085	.0576309	.0664822	.0348368	.0430368	.021445	.0148346	.0005643	0	0	0	0	0
ASIA	30-31	36	10+	.0722474	.0224303	.0592168	.040607	.0498916	.0446011	.0797307	.0628995	.0651791	.0561255	.0830403	.0451915	.0800085	.0576309	.0664822	.0348368	.0430368	.021445	.0148346	.0005643	0	0	0	0	0
ASIA	30-31	37	10+	.0722474	.0224303	.0592168	.040607	.0498916	.0446011	.0797307	.0628995	.0651791	.0561255	.0830403	.0451915	.0800085	.0576309	.0664822	.0348368	.0430368	.021445	.0148346	.0005643	0	0	0	0	0
ASIA	30-31	38	10+	.0722474	.0224303	.0592168	.040607	.0498916	.0446011	.0797307	.0628995	.0651791	.0561255	.0830403	.0451915	.0800085	.0576309	.0664822	.0348368	.0430368	.021445	.0148346	.0005643	0	0	0	0	0
ASIA	30-31	39	10+	.0722474	.0224303	.0592168	.040607	.0498916	.0446011	.0797307	.0628995	.0651791	.0561255	.0830403	.0451915	.0800085	.0576309	.0664822	.0348368	.0430368	.021445	.0148346	.0005643	0	0	0	0	0
ASIA	30-31	40	10+	.0722474	.0224303	.0592168	.040607	.0498916	.0446011	.0797307	.0628995	.0651791	.0561255	.0830403	.0451915	.0800085	.0576309	.0664822	.0348368	.0430368	.021445	.0148346	.0005643	0	0	0	0	0
ASIA	32-33	1	1	.0591019	.0616705	.0683298	.0607352	.0612579	.0613309	.0855084	.0609554	.0668438	.0663129	.0637994	.059196	.0603081	.0474921	.0349178	.0285962	.0174783	.0138776	.0115855	.0059829	.0036724	.0005816	.0004656	0	0
ASIA	32-33	2	2	.023502	.034612	.0374655	.0441672	.0523761	.0584733	.0680767	.0749994	.0831102	.0822654	.0868333	.0796677	.0778716	.0637287	.050602	.0338182	.0258104	.0121439	.0060972	.0033935	.0009184	.0000385	.0000286	0	0
ASIA	32-33	3	3	.0230628	.0282886	.0340463	.0366213	.0396856	.0528398	.0629571	.0708204	.0737422	.0808394	.0902519	.0815949	.0892651	.0725999	.0585688	.0460291	.0274003	.0164764	.0104228	.0025865	.0016635	.0002373	0	0	0
ASIA	32-33	4	4	.0256247	.0289681	.0338184	.037132	.0452793	.0553567	.0638305	.0690597	.0812887	.0768066	.0887555	.0751845	.0822597	.0678047	.056459	.0438191	.0326907	.0169286	.0127358	.004437	.0016624	.0000984	0	0	0
ASIA	32-33	5	5	.0291394	.0349552	.0369039	.0409062	.0481525	.0557523	.0675149	.0672551	.0774297	.0715585	.0856927	.0705785	.0813991	.0642917	.0547677	.044969	.0313088	.018337	.0121505	.0048449	.0019098	.0001283	0	.0000544	0
ASIA	32-33	6	6	.0333518	.0342471	.0396689	.0452756	.0496393	.0587351	.0675612	.068491	.0746043	.0651024	.0804214	.0645514	.0768225	.0653237	.0539719	.0483976	.0342716	.0184918	.0146866	.0041709	.0017783	.0004354	0	0	0
ASIA	32-33	7	7	.0351888	.0372278	.0410123	.0461547	.0514502	.0581635	.0659985	.0626335	.0711759	.0629631	.0727513	.0624569	.0704444	.0605613	.0565232	.0530867	.0404568	.0249092	.0169184	.0075012	.0020251	.0003975	0	0	0
ASIA	32-33	8	8	.0401032	.0412287	.0399567	.0476175	.0517367	.0564835	.0628396	.0621092	.0697629	.0579919	.0657473	.0587419	.0712679	.0583523	.0606235	.0493834	.0416482	.0315331	.0202516	.0083293	.0042917	0	0	0	0
ASIA	32-33	9	9	.0470621	.0276424	.041829	.0485531	.0544423	.0568745	.0577668	.0601503	.0635936	.0579129	.0670024	.0526858	.0559507	.062327	.0595587	.0561884	.0474986	.0386026	.0280551	.0118596	.0030913	.0011199	.0002329	0	0
ASIA	32-33	10	10+	.0425336	.0407541	.0435661	.0421822	.0431573	.051957	.0659561	.0603342	.0643898	.0618341	.0560736	.0697752	.0562068	.0512876	.0532878	.0439395	.0608509	.0332815	.0357975	.015407	.0069798	0	.0002242	0	.0002242
ASIA	32-33	11	10+	.0425336	.0407541	.0435661	.0421822	.0431573	.051957	.0659561	.0603342	.0643898	.0618341	.0560736	.0697752	.0562068	.0512876	.0532878	.0439395	.0608509	.0332815	.0357975	.015407	.0069798	0	.0002242	0	.0002242
ASIA	32-33	12	10+	.0425336	.0407541	.0435661	.0421822	.0431573	.051957	.0659561	.0603342	.0643898	.0618341	.0560736	.0697752	.0562068	.0512876	.0532878	.0439395	.0608509	.0332815	.0357975	.015407	.0069798	0	.0002242	0	.0002242
ASIA	32-33	13	10+	.0425336	.0407541	.0435661	.0421822	.0431573	.051957	.0659561	.0603342	.0643898	.0618341	.0560736	.0697752	.0562068	.0512876	.0532878	.0439395	.0608509	.0332815	.0357975	.015407	.0069798	0	.0002242	0	.0002242
ASIA	32-33	14	10+	.0425336	.0407541	.0435661	.0421822	.0431573	.051957	.0659561	.0603342	.0643898	.0618341	.0560736	.0697752	.0562068	.0512876	.0532878	.0439395	.0608509	.0332815	.0357975	.015407	.0069798	0	.0002242	0	.0002242
ASIA	32-33	15	10+	.0425336	.0407541	.0435661	.0421822	.0431573	.051957	.0659561	.0603342	.0643898	.0618341	.0560736	.0697752	.0562068	.0512876	.0532878	.0439395	.0608509	.0332815	.0357975	.015407	.0069798	0	.0002242	0	.0002242
ASIA	32-33	16	10+	.0425336	.0407541	.0435661	.0421822	.0431573	.051957	.0659561	.0603342	.0643898	.0618341	.0560736	.0697752	.0562068	.0512876	.0532878	.0439395	.0608509	.0332815	.0357975	.015407	.0069798	0	.0002242	0	.0002242
ASIA	32-33	17	10+	.0425336	.0407541	.0435661	.0421822	.0431573	.051957	.0659561	.0603342	.0643898	.0618341	.0560736	.0697752	.0562068	.0512876	.0532878	.0439395	.0608509	.0332815	.0357975	.015407	.0069798	0	.0002242	0	.0002242
ASIA	32-33	18	10+	.0425336	.0407541	.0435661	.0421822	.0431573	.051957	.0659561	.0603342	.0643898	.0618341	.0560736	.0697752	.0562068	.0512876	.0532878	.0439395	.0608509	.0332815	.0357975	.015407	.0069798	0	.0002242	0	.0002242
ASIA	32-33	19	10+	.0425336	.0407541	.0435661	.0421822	.0431573	.051957	.0659561	.0603342	.0643898	.0618341	.0560736	.0697752	.0562068	.0512876	.0532878	.0439395	.0608509	.0332815	.0357975	.015407	.0069798	0	.0002242	0	.0002242
ASIA	32-33	20	10+	.0425336	.0407541	.0435661	.0421822	.0431573	.051957	.0659561	.0603342	.0643898	.0618341	.0560736	.0697752	.0562068	.0512876	.0532878	.0439395	.0608509	.0332815	.0357975	.015407	.0069798	0	.0002242	0	.0002242
ASIA	32-33	21	10+	.0425336	.0407541	.0435661	.0421822	.0431573	.051957	.0659561	.0603342	.0643898	.0618341	.0560736	.0697752	.0562068	.0512876	.0532878	.0439395	.0608509	.0332815	.0357975	.015407	.0069798	0	.0002242	0	.0002242
ASIA	32-33	22	10+	.0425336	.0407541	.0435661	.0421822	.0431573	.051957	.0659561	.0603342	.0643898	.0618341	.0560736	.0697752	.0562068	.0512876	.0532878	.0439395	.0608509	.0332815	.0357975	.015407	.0069798	0	.0002242	0	.0002242
ASIA	32-33	23	10+	.0425336	.0407541	.0435661	.0421822	.0431573	.051957	.0659561	.0603342	.0643898	.0618341	.0560736	.0697752	.0562068	.0512876	.0532878	.0439395	.0608509	.0332815	.0357975	.015407	.0069798	0	.0002242	0	.0002242
ASIA	32-33	24	10+	.0425336	.0407541	.0435661	.0421822	.0431573	.051957	.0659561	.0603342	.0643898	.0618341	.0560736	.0697752	.0562068	.0512876	.0532878	.0439395	.0608509	.0332815	.0357975	.015407	.0069798	0	.0002242	0	.0002242
ASIA	32-33	25	10+	.0425336	.0407541	.0435661	.0421822	.0431573	.051957	.0659561	.0603342	.0643898	.0618341	.0560736	.0697752	.0562068	.0512876	.0532878	.0439395	.0608509	.0332815	.0357975	.015407	.0069798	0	.0002242	0	.0002242
ASIA	32-33	26	10+	.0425336	.0407541	.0435661	.0421822	.0431573	.051957	.0659561	.0603342	.0643898	.0618341	.0560736	.0697752	.0562068	.0512876	.0532878	.0439395	.0608509	.0332815	.0357975	.015407	.0069798	0	.0002242	0	.0002242
ASIA	32-33	27	10+	.0425336	.0407541	.0435661	.0421822	.0431573	.051957	.0659561	.0603342	.0643898	.0618341	.0560736	.0697752	.0562068	.0512876	.0532878	.0439395	.0608509	.0332815	.0357975	.015407	.0069798	0	.0002242	0	.0002242
ASIA	32-33	28	10+	.0425336	.0407541	.0435661	.0421822	.0431573	.051957	.0659561	.0603342	.0643898	.0618341	.0560736	.0697752	.0562068	.0512876	.0532878	.0439395	.0608509	.0332815	.0357975	.015407	.0069798	0	.0002242	0	.0002242
ASIA	32-33	29	10+	.0425336	.0407541	.0435661	.0421822	.0431573	.051957	.0659561	.0603342	.0643898	.0618341	.0560736	.0697752	.0562068	.0512876	.0532878	.0439395	.0608509	.0332815	.0357975	.015407	.0069798	0	.0002242	0	.0002242
ASIA	32-33	30	10+	.0425336	.0407541	.0435661	.0421822	.0431573	.051957	.0659561	.0603342	.0643898	.0618341	.0560736	.0697752	.0562068	.0512876	.0532878	.0439395	.0608509	.0332815	.0357975	.015407	.0069798	0	.0002242	0	.0002242
ASIA	32-33	31	10+	.0425336	.0407541	.0435661	.0421822	.0431573	.051957	.0659561	.0603342	.0643898	.0618341	.0560736	.0697752	.0562068	.0512876	.0532878	.0439395	.0608509	.0332815	.0357975	.015407	.0069798	0	.0002242	0	.0002242
ASIA	32-33	32	10+	.0425336	.0407541	.0435661	.0421822	.0431573	.051957	.0659561	.0603342	.0643898	.0618341	.0560736	.0697752	.0562068	.0512876	.0532878	.0439395	.0608509	.0332815	.0357975	.015407	.0069798	0	.0002242	0	.0002242
ASIA	32-33	33	10+	.0425336	.0407541	.0435661	.0421822	.0431573	.051957	.0659561	.0603342	.0643898	.0618341	.0560736	.0697752	.0562068	.0512876	.0532878	.0439395	.0608509	.0332815	.0357975	.015407	.0069798	0	.0002242	0	.0002242
ASIA	32-33	34	10+	.0425336	.0407541	.0435661	.0421822	.0431573	.051957	.0659561	.0603342	.0643898	.0618341	.0560736	.0697752	.0562068	.0512876	.0532878	.0439395	.0608509	.0332815	.0357975	.015407	.0069798	0	.0002242	0	.0002242
ASIA	32-33	35	10+	.0425336	.0407541	.0435661	.0421822	.0431573	.051957	.0659561	.0603342	.0643898	.0618341	.0560736	.0697752	.0562068	.0512876	.0532878	.0439395	.0608509	.0332815	.0357975	.015407	.0069798	0	.0002242	0	.0002242
ASIA	32-33	36	10+	.0425336	.0407541	.0435661	.0421822	.0431573	.051957	.0659561	.0603342	.0643898	.0618341	.0560736	.0697752	.0562068	.0512876	.0532878	.0439395	.0608509	.0332815	.0357975	.015407	.0069798	0	.0002242	0	.0002242
ASIA	32-33	37	10+	.0425336	.0407541	.0435661	.0421822	.0431573	.051957	.0659561	.0603342	.0643898	.0618341	.0560736	.0697752	.0562068	.0512876	.0532878	.0439395	.0608509	.0332815	.0357975	.015407	.0069798	0	.0002242	0	.0002242
ASIA	32-33	38	10+	.0425336	.0407541	.0435661	.0421822	.0431573	.051957	.0659561	.0603342	.0643898	.0618341	.0560736	.0697752	.0562068	.0512876	.0532878	.0439395	.0608509	.0332815	.0357975	.015407	.0069798	0	.0002242	0	.0002242
ASIA	32-33	39	10+	.0425336	.0407541	.0435661	.0421822	.0431573	.051957	.0659561	.0603342	.0643898	.0618341	.0560736	.0697752	.0562068	.0512876	.0532878	.0439395	.0608509	.0332815	.0357975	.015407	.0069798	0	.0002242	0	.0002242
ASIA	32-33	40	10+	.0425336	.0407541	.0435661	.0421822	.0431573	.051957	.0659561	.0603342	.0643898	.0618341	.0560736	.0697752	.0562068	.0512876	.0532878	.0439395	.0608509	.0332815	.0357975	.015407	.0069798	0	.0002242	0	.0002242
ASIA	34-35	1	1	.0440147	.041284	.041521	.0484684	.0489331	.0513318	.0472493	.0576357	.063314	.0521313	.0584976	.0480778	.0648539	.0634095	.05546	.0557612	.0455088	.0306795	.0334446	.0201495	.0153313	.0119153	.0009354	.0000924	0
ASIA	34-35	2	2	.0161895	.021768	.0252277	.0328554	.0360806	.0413702	.0504453	.0560804	.0631522	.0666321	.0774151	.0835579	.0851837	.0761309	.0704089	.0610024	.0459564	.0320127	.0281678	.0154176	.0105968	.0030043	.0011169	.0002272	0
ASIA	34-35	3	3	.0157504	.0182481	.0215005	.026709	.0288651	.0374556	.0427601	.0477606	.0579157	.0636454	.0773683	.0748791	.0904745	.0804144	.0783908	.0703098	.0580104	.0413958	.0337011	.0172181	.0110914	.0041283	.0016559	.0002865	.0000651
ASIA	34-35	4	4	.0152481	.0198926	.0245998	.0272126	.0308376	.0382982	.0479789	.0568824	.066338	.0621176	.0777703	.0707419	.0849848	.0784354	.0687748	.0646862	.0542595	.0379133	.0355897	.0173715	.013582	.0039628	.0019935	.0005262	0
ASIA	34-35	5	5	.0203696	.0221951	.0275234	.0307747	.0343116	.044525	.052997	.0563345	.0652162	.0642829	.0787836	.064379	.0802513	.068859	.0649489	.0600959	.0533911	.0379418	.0359334	.0161062	.0134206	.0045311	.0021249	.0006711	.0000322
ASIA	34-35	6	6	.0245125	.0278196	.0324563	.0374713	.0384429	.0502666	.0565957	.0567753	.0670003	.0590067	.0748796	.0597333	.0719873	.0612326	.0639599	.0552983	.0518053	.0385922	.032541	.0175121	.0147145	.0045519	.0024264	.0003178	.000097
ASIA	34-35	7	7	.0297956	.0298573	.0329548	.0348096	.0443061	.0490856	.0594809	.057691	.0643888	.055701	.0654345	.057329	.0683883	.0622909	.0613186	.0566805	.0528288	.038206	.0368102	.0196957	.0147464	.0052915	.0020133	.0007979	.0000978
ASIA	34-35	8	8	.0327899	.0320611	.0346251	.0437834	.0456439	.0468566	.060906	.0565222	.06292	.0517079	.0686609	.05055	.0697859	.0545469	.0582805	.0541836	.0503103	.0408401	.0412321	.0187445	.0173885	.0043608	.0032011	.0000987	0
ASIA	34-35	9	9	.0350906	.0354372	.0361733	.0469902	.045571	.0454389	.0576395	.0562765	.0603095	.0528212	.0604037	.0480159	.0646685	.0466905	.0607669	.0564306	.0549123	.0429136	.0386526	.0237849	.01917	.0060568	.0050727	.0007129	0
ASIA	34-35	10	10	.035151	.034187	.0391006	.0301323	.0449372	.0531494	.0540103	.0438561	.059437	.0499902	.0615298	.0423397	.0699525	.0431768	.0582485	.0613563	.0562106	.0450551	.0409512	.0328058	.0268792	.0124245	.0051188	0	0
ASIA	34-35	11	11	.0462541	.0308545	.0392762	.0474696	.0409317	.060291	.0494427	.0493171	.0658732	.0364225	.0688651	.0392118	.0692615	.0426098	.0667868	.0349504	.0494999	.0444977	.0579154	.0311129	.0204562	.0037345	.0049655	0	0
ASIA	34-35	12	12+	.0549026	.0331138	.0324256	.0421066	.0462467	.0370534	.0455695	.0695475	.0550922	.0600349	.0591103	.0380055	.0448526	.0700004	.0408503	.058327	.0525547	.0445478	.0384958	.0424775	.0174224	.0161293	.0011335	0	0
ASIA	34-35	13	12+	.0549026	.0331138	.0324256	.0421066	.0462467	.0370534	.0455695	.0695475	.0550922	.0600349	.0591103	.0380055	.0448526	.0700004	.0408503	.058327	.0525547	.0445478	.0384958	.0424775	.0174224	.0161293	.0011335	0	0
ASIA	34-35	14	12+	.0549026	.0331138	.0324256	.0421066	.0462467	.0370534	.0455695	.0695475	.0550922	.0600349	.0591103	.0380055	.0448526	.0700004	.0408503	.058327	.0525547	.0445478	.0384958	.0424775	.0174224	.0161293	.0011335	0	0
ASIA	34-35	15	12+	.0549026	.0331138	.0324256	.0421066	.0462467	.0370534	.0455695	.0695475	.0550922	.0600349	.0591103	.0380055	.0448526	.0700004	.0408503	.058327	.0525547	.0445478	.0384958	.0424775	.0174224	.0161293	.0011335	0	0
ASIA	34-35	16	12+	.0549026	.0331138	.0324256	.0421066	.0462467	.0370534	.0455695	.0695475	.0550922	.0600349	.0591103	.0380055	.0448526	.0700004	.0408503	.058327	.0525547	.0445478	.0384958	.0424775	.0174224	.0161293	.0011335	0	0
ASIA	34-35	17	12+	.0549026	.0331138	.0324256	.0421066	.0462467	.0370534	.0455695	.0695475	.0550922	.0600349	.0591103	.0380055	.0448526	.0700004	.0408503	.058327	.0525547	.0445478	.0384958	.0424775	.0174224	.0161293	.0011335	0	0
ASIA	34-35	18	12+	.0549026	.0331138	.0324256	.0421066	.0462467	.0370534	.0455695	.0695475	.0550922	.0600349	.0591103	.0380055	.0448526	.0700004	.0408503	.058327	.0525547	.0445478	.0384958	.0424775	.0174224	.0161293	.0011335	0	0
ASIA	34-35	19	12+	.0549026	.0331138	.0324256	.0421066	.0462467	.0370534	.0455695	.0695475	.0550922	.0600349	.0591103	.0380055	.0448526	.0700004	.0408503	.058327	.0525547	.0445478	.0384958	.0424775	.0174224	.0161293	.0011335	0	0
ASIA	34-35	20	12+	.0549026	.0331138	.0324256	.0421066	.0462467	.0370534	.0455695	.0695475	.0550922	.0600349	.0591103	.0380055	.0448526	.0700004	.0408503	.058327	.0525547	.0445478	.0384958	.0424775	.0174224	.0161293	.0011335	0	0
ASIA	34-35	21	12+	.0549026	.0331138	.0324256	.0421066	.0462467	.0370534	.0455695	.0695475	.0550922	.0600349	.0591103	.0380055	.0448526	.0700004	.0408503	.058327	.0525547	.0445478	.0384958	.0424775	.0174224	.0161293	.0011335	0	0
ASIA	34-35	22	12+	.0549026	.0331138	.0324256	.0421066	.0462467	.0370534	.0455695	.0695475	.0550922	.0600349	.0591103	.0380055	.0448526	.0700004	.0408503	.058327	.0525547	.0445478	.0384958	.0424775	.0174224	.0161293	.0011335	0	0
ASIA	34-35	23	12+	.0549026	.0331138	.0324256	.0421066	.0462467	.0370534	.0455695	.0695475	.0550922	.0600349	.0591103	.0380055	.0448526	.0700004	.0408503	.058327	.0525547	.0445478	.0384958	.0424775	.0174224	.0161293	.0011335	0	0
ASIA	34-35	24	12+	.0549026	.0331138	.0324256	.0421066	.0462467	.0370534	.0455695	.0695475	.0550922	.0600349	.0591103	.0380055	.0448526	.0700004	.0408503	.058327	.0525547	.0445478	.0384958	.0424775	.0174224	.0161293	.0011335	0	0
ASIA	34-35	25	12+	.0549026	.0331138	.0324256	.0421066	.0462467	.0370534	.0455695	.0695475	.0550922	.0600349	.0591103	.0380055	.0448526	.0700004	.0408503	.058327	.0525547	.0445478	.0384958	.0424775	.0174224	.0161293	.0011335	0	0
ASIA	34-35	26	12+	.0549026	.0331138	.0324256	.0421066	.0462467	.0370534	.0455695	.0695475	.0550922	.0600349	.0591103	.0380055	.0448526	.0700004	.0408503	.058327	.0525547	.0445478	.0384958	.0424775	.0174224	.0161293	.0011335	0	0
ASIA	34-35	27	12+	.0549026	.0331138	.0324256	.0421066	.0462467	.0370534	.0455695	.0695475	.0550922	.0600349	.0591103	.0380055	.0448526	.0700004	.0408503	.058327	.0525547	.0445478	.0384958	.0424775	.0174224	.0161293	.0011335	0	0
ASIA	34-35	28	12+	.0549026	.0331138	.0324256	.0421066	.0462467	.0370534	.0455695	.0695475	.0550922	.0600349	.0591103	.0380055	.0448526	.0700004	.0408503	.058327	.0525547	.0445478	.0384958	.0424775	.0174224	.0161293	.0011335	0	0
ASIA	34-35	29	12+	.0549026	.0331138	.0324256	.0421066	.0462467	.0370534	.0455695	.0695475	.0550922	.0600349	.0591103	.0380055	.0448526	.0700004	.0408503	.058327	.0525547	.0445478	.0384958	.0424775	.0174224	.0161293	.0011335	0	0
ASIA	34-35	30	12+	.0549026	.0331138	.0324256	.0421066	.0462467	.0370534	.0455695	.0695475	.0550922	.0600349	.0591103	.0380055	.0448526	.0700004	.0408503	.058327	.0525547	.0445478	.0384958	.0424775	.0174224	.0161293	.0011335	0	0
ASIA	34-35	31	12+	.0549026	.0331138	.0324256	.0421066	.0462467	.0370534	.0455695	.0695475	.0550922	.0600349	.0591103	.0380055	.0448526	.0700004	.0408503	.058327	.0525547	.0445478	.0384958	.0424775	.0174224	.0161293	.0011335	0	0
ASIA	34-35	32	12+	.0549026	.0331138	.0324256	.0421066	.0462467	.0370534	.0455695	.0695475	.0550922	.0600349	.0591103	.0380055	.0448526	.0700004	.0408503	.058327	.0525547	.0445478	.0384958	.0424775	.0174224	.0161293	.0011335	0	0
ASIA	34-35	33	12+	.0549026	.0331138	.0324256	.0421066	.0462467	.0370534	.0455695	.0695475	.0550922	.0600349	.0591103	.0380055	.0448526	.0700004	.0408503	.058327	.0525547	.0445478	.0384958	.0424775	.0174224	.0161293	.0011335	0	0
ASIA	34-35	34	12+	.0549026	.0331138	.0324256	.0421066	.0462467	.0370534	.0455695	.0695475	.0550922	.0600349	.0591103	.0380055	.0448526	.0700004	.0408503	.058327	.0525547	.0445478	.0384958	.0424775	.0174224	.0161293	.0011335	0	0
ASIA	34-35	35	12+	.0549026	.0331138	.0324256	.0421066	.0462467	.0370534	.0455695	.0695475	.0550922	.0600349	.0591103	.0380055	.0448526	.0700004	.0408503	.058327	.0525547	.0445478	.0384958	.0424775	.0174224	.0161293	.0011335	0	0
ASIA	34-35	36	12+	.0549026	.0331138	.0324256	.0421066	.0462467	.0370534	.0455695	.0695475	.0550922	.0600349	.0591103	.0380055	.0448526	.0700004	.0408503	.058327	.0525547	.0445478	.0384958	.0424775	.0174224	.0161293	.0011335	0	0
ASIA	34-35	37	12+	.0549026	.0331138	.0324256	.0421066	.0462467	.0370534	.0455695	.0695475	.0550922	.0600349	.0591103	.0380055	.0448526	.0700004	.0408503	.058327	.0525547	.0445478	.0384958	.0424775	.0174224	.0161293	.0011335	0	0
ASIA	34-35	38	12+	.0549026	.0331138	.0324256	.0421066	.0462467	.0370534	.0455695	.0695475	.0550922	.0600349	.0591103	.0380055	.0448526	.0700004	.0408503	.058327	.0525547	.0445478	.0384958	.0424775	.0174224	.0161293	.0011335	0	0
ASIA	34-35	39	12+	.0549026	.0331138	.0324256	.0421066	.0462467	.0370534	.0455695	.0695475	.0550922	.0600349	.0591103	.0380055	.0448526	.0700004	.0408503	.058327	.0525547	.0445478	.0384958	.0424775	.0174224	.0161293	.0011335	0	0
ASIA	34-35	40	12+	.0549026	.0331138	.0324256	.0421066	.0462467	.0370534	.0455695	.0695475	.0550922	.0600349	.0591103	.0380055	.0448526	.0700004	.0408503	.058327	.0525547	.0445478	.0384958	.0424775	.0174224	.0161293	.0011335	0	0
ASIA	36-37	1	1	.0299964	.0380485	.0342695	.0317663	.0317891	.0489696	.0451986	.0472899	.0598472	.0403316	.0487637	.0495481	.0646082	.0484558	.0513973	.0742796	.0569834	.0475307	.0565921	.0275121	.0306309	.0122395	.0168395	.0069047	.0001413
ASIA	36-37	2	2	.0126619	.0141706	.0151635	.0225274	.0274193	.0292062	.0379288	.0430142	.049369	.0536544	.0621052	.0650736	.076876	.0767011	.0792767	.0773633	.0664431	.0591376	.050365	.029209	.0265314	.0121449	.0093172	.002479	.0014843
ASIA	36-37	3	3	.0125027	.012709	.0168954	.0186941	.021907	.0259156	.0348451	.0380821	.0446535	.0483285	.0630983	.063133	.0791003	.0784209	.0810879	.0824902	.0730306	.0638853	.0544859	.0340484	.0278305	.0133297	.0072986	.003361	.0006228
ASIA	36-37	4	4	.0130998	.0113802	.0169228	.0171665	.0236027	.0277583	.0350574	.0402744	.0500027	.0498614	.0643521	.0643569	.0774329	.077261	.0718064	.0769726	.067852	.0594452	.0546112	.03381	.0355522	.0151043	.010992	.0032706	.0015719
ASIA	36-37	5	5	.0141311	.0169126	.019556	.0196288	.0269761	.0330973	.0396393	.046869	.0545063	.0526956	.0673159	.0588336	.0720003	.0695038	.069181	.0669906	.0679368	.0555226	.0533551	.0331674	.0311007	.0161878	.0100065	.00291	.001558
ASIA	36-37	6	6	.0179343	.0189683	.0223158	.0255437	.0314959	.0357663	.0463883	.0480273	.0548668	.0555452	.0620085	.0606247	.0687767	.0623404	.0660991	.0600934	.0633238	.0525642	.0491924	.0336436	.0306633	.0148012	.0115349	.0049462	.0020834
ASIA	36-37	7	7	.0206755	.0226919	.0225442	.0311601	.0364381	.0412543	.047681	.0478962	.0572622	.0527469	.0654613	.0525226	.0672827	.0596191	.0619566	.0555364	.0620019	.0481811	.0520699	.0284512	.0358224	.0139273	.0117546	.0036037	.0011692
ASIA	36-37	8	8	.0226734	.0275866	.0299155	.0312124	.037485	.0432579	.0486142	.050728	.055733	.0532895	.0569058	.0465619	.0649104	.0553149	.0607203	.0556069	.0557533	.0507315	.0502957	.0333854	.0353797	.0164912	.0105483	.0048432	.0017177
ASIA	36-37	9	9	.027858	.0248234	.0299635	.037276	.0328859	.0497727	.0463431	.0486363	.0588168	.0481615	.0577639	.0525542	.058532	.0556435	.0510242	.0508437	.058449	.04477	.0527314	.0342763	.0394587	.0167189	.0153496	.0052121	.0020938
ASIA	36-37	10	10	.0321229	.0220054	.0394436	.0333522	.03274	.0454406	.0488561	.0496596	.0523711	.047324	.0488643	.050869	.057147	.056815	.0490469	.0523617	.0508966	.0496454	.051797	.0319683	.0412682	.0237294	.0163297	.010208	.0025756
ASIA	36-37	11	11	.0315161	.02731	.0290232	.0340663	.0408155	.0421434	.0551165	.0554777	.0484446	.0514934	.0457519	.0500608	.051409	.0574769	.0505863	.0472609	.0539976	.0444138	.0595737	.0264632	.0514573	.0206352	.0133049	.0075531	.0040752
ASIA	36-37	12	12+	.0306564	.0242224	.0417316	.0400443	.049634	.0254292	.0576566	.0420095	.0672996	.0325604	.0522566	.0539199	.0537181	.0507448	.048716	.0452379	.0638121	.0445714	.0372506	.0508594	.0335046	.0143527	.019742	.0152157	.0032087
ASIA	36-37	13	12+	.0306564	.0242224	.0417316	.0400443	.049634	.0254292	.0576566	.0420095	.0672996	.0325604	.0522566	.0539199	.0537181	.0507448	.048716	.0452379	.0638121	.0445714	.0372506	.0508594	.0335046	.0143527	.019742	.0152157	.0032087
ASIA	36-37	14	12+	.0306564	.0242224	.0417316	.0400443	.049634	.0254292	.0576566	.0420095	.0672996	.0325604	.0522566	.0539199	.0537181	.0507448	.048716	.0452379	.0638121	.0445714	.0372506	.0508594	.0335046	.0143527	.019742	.0152157	.0032087
ASIA	36-37	15	12+	.0306564	.0242224	.0417316	.0400443	.049634	.0254292	.0576566	.0420095	.0672996	.0325604	.0522566	.0539199	.0537181	.0507448	.048716	.0452379	.0638121	.0445714	.0372506	.0508594	.0335046	.0143527	.019742	.0152157	.0032087
ASIA	36-37	16	12+	.0306564	.0242224	.0417316	.0400443	.049634	.0254292	.0576566	.0420095	.0672996	.0325604	.0522566	.0539199	.0537181	.0507448	.048716	.0452379	.0638121	.0445714	.0372506	.0508594	.0335046	.0143527	.019742	.0152157	.0032087
ASIA	36-37	17	12+	.0306564	.0242224	.0417316	.0400443	.049634	.0254292	.0576566	.0420095	.0672996	.0325604	.0522566	.0539199	.0537181	.0507448	.048716	.0452379	.0638121	.0445714	.0372506	.0508594	.0335046	.0143527	.019742	.0152157	.0032087
ASIA	36-37	18	12+	.0306564	.0242224	.0417316	.0400443	.049634	.0254292	.0576566	.0420095	.0672996	.0325604	.0522566	.0539199	.0537181	.0507448	.048716	.0452379	.0638121	.0445714	.0372506	.0508594	.0335046	.0143527	.019742	.0152157	.0032087
ASIA	36-37	19	12+	.0306564	.0242224	.0417316	.0400443	.049634	.0254292	.0576566	.0420095	.0672996	.0325604	.0522566	.0539199	.0537181	.0507448	.048716	.0452379	.0638121	.0445714	.0372506	.0508594	.0335046	.0143527	.019742	.0152157	.0032087
ASIA	36-37	20	12+	.0306564	.0242224	.0417316	.0400443	.049634	.0254292	.0576566	.0420095	.0672996	.0325604	.0522566	.0539199	.0537181	.0507448	.048716	.0452379	.0638121	.0445714	.0372506	.0508594	.0335046	.0143527	.019742	.0152157	.0032087
ASIA	36-37	21	12+	.0306564	.0242224	.0417316	.0400443	.049634	.0254292	.0576566	.0420095	.0672996	.0325604	.0522566	.0539199	.0537181	.0507448	.048716	.0452379	.0638121	.0445714	.0372506	.0508594	.0335046	.0143527	.019742	.0152157	.0032087
ASIA	36-37	22	12+	.0306564	.0242224	.0417316	.0400443	.049634	.0254292	.0576566	.0420095	.0672996	.0325604	.0522566	.0539199	.0537181	.0507448	.048716	.0452379	.0638121	.0445714	.0372506	.0508594	.0335046	.0143527	.019742	.0152157	.0032087
ASIA	36-37	23	12+	.0306564	.0242224	.0417316	.0400443	.049634	.0254292	.0576566	.0420095	.0672996	.0325604	.0522566	.0539199	.0537181	.0507448	.048716	.0452379	.0638121	.0445714	.0372506	.0508594	.0335046	.0143527	.019742	.0152157	.0032087
ASIA	36-37	24	12+	.0306564	.0242224	.0417316	.0400443	.049634	.0254292	.0576566	.0420095	.0672996	.0325604	.0522566	.0539199	.0537181	.0507448	.048716	.0452379	.0638121	.0445714	.0372506	.0508594	.0335046	.0143527	.019742	.0152157	.0032087
ASIA	36-37	25	12+	.0306564	.0242224	.0417316	.0400443	.049634	.0254292	.0576566	.0420095	.0672996	.0325604	.0522566	.0539199	.0537181	.0507448	.048716	.0452379	.0638121	.0445714	.0372506	.0508594	.0335046	.0143527	.019742	.0152157	.0032087
ASIA	36-37	26	12+	.0306564	.0242224	.0417316	.0400443	.049634	.0254292	.0576566	.0420095	.0672996	.0325604	.0522566	.0539199	.0537181	.0507448	.048716	.0452379	.0638121	.0445714	.0372506	.0508594	.0335046	.0143527	.019742	.0152157	.0032087
ASIA	36-37	27	12+	.0306564	.0242224	.0417316	.0400443	.049634	.0254292	.0576566	.0420095	.0672996	.0325604	.0522566	.0539199	.0537181	.0507448	.048716	.0452379	.0638121	.0445714	.0372506	.0508594	.0335046	.0143527	.019742	.0152157	.0032087
ASIA	36-37	28	12+	.0306564	.0242224	.0417316	.0400443	.049634	.0254292	.0576566	.0420095	.0672996	.0325604	.0522566	.0539199	.0537181	.0507448	.048716	.0452379	.0638121	.0445714	.0372506	.0508594	.0335046	.0143527	.019742	.0152157	.0032087
ASIA	36-37	29	12+	.0306564	.0242224	.0417316	.0400443	.049634	.0254292	.0576566	.0420095	.0672996	.0325604	.0522566	.0539199	.0537181	.0507448	.048716	.0452379	.0638121	.0445714	.0372506	.0508594	.0335046	.0143527	.019742	.0152157	.0032087
ASIA	36-37	30	12+	.0306564	.0242224	.0417316	.0400443	.049634	.0254292	.0576566	.0420095	.0672996	.0325604	.0522566	.0539199	.0537181	.0507448	.048716	.0452379	.0638121	.0445714	.0372506	.0508594	.0335046	.0143527	.019742	.0152157	.0032087
ASIA	36-37	31	12+	.0306564	.0242224	.0417316	.0400443	.049634	.0254292	.0576566	.0420095	.0672996	.0325604	.0522566	.0539199	.0537181	.0507448	.048716	.0452379	.0638121	.0445714	.0372506	.0508594	.0335046	.0143527	.019742	.0152157	.0032087
ASIA	36-37	32	12+	.0306564	.0242224	.0417316	.0400443	.049634	.0254292	.0576566	.0420095	.0672996	.0325604	.0522566	.0539199	.0537181	.0507448	.048716	.0452379	.0638121	.0445714	.0372506	.0508594	.0335046	.0143527	.019742	.0152157	.0032087
ASIA	36-37	33	12+	.0306564	.0242224	.0417316	.0400443	.049634	.0254292	.0576566	.0420095	.0672996	.0325604	.0522566	.0539199	.0537181	.0507448	.048716	.0452379	.0638121	.0445714	.0372506	.0508594	.0335046	.0143527	.019742	.0152157	.0032087
ASIA	36-37	34	12+	.0306564	.0242224	.0417316	.0400443	.049634	.0254292	.0576566	.0420095	.0672996	.0325604	.0522566	.0539199	.0537181	.0507448	.048716	.0452379	.0638121	.0445714	.0372506	.0508594	.0335046	.0143527	.019742	.0152157	.0032087
ASIA	36-37	35	12+	.0306564	.0242224	.0417316	.0400443	.049634	.0254292	.0576566	.0420095	.0672996	.0325604	.0522566	.0539199	.0537181	.0507448	.048716	.0452379	.0638121	.0445714	.0372506	.0508594	.0335046	.0143527	.019742	.0152157	.0032087
ASIA	36-37	36	12+	.0306564	.0242224	.0417316	.0400443	.049634	.0254292	.0576566	.0420095	.0672996	.0325604	.0522566	.0539199	.0537181	.0507448	.048716	.0452379	.0638121	.0445714	.0372506	.0508594	.0335046	.0143527	.019742	.0152157	.0032087
ASIA	36-37	37	12+	.0306564	.0242224	.0417316	.0400443	.049634	.0254292	.0576566	.0420095	.0672996	.0325604	.0522566	.0539199	.0537181	.0507448	.048716	.0452379	.0638121	.0445714	.0372506	.0508594	.0335046	.0143527	.019742	.0152157	.0032087
ASIA	36-37	38	12+	.0306564	.0242224	.0417316	.0400443	.049634	.0254292	.0576566	.0420095	.0672996	.0325604	.0522566	.0539199	.0537181	.0507448	.048716	.0452379	.0638121	.0445714	.0372506	.0508594	.0335046	.0143527	.019742	.0152157	.0032087
ASIA	36-37	39	12+	.0306564	.0242224	.0417316	.0400443	.049634	.0254292	.0576566	.0420095	.0672996	.0325604	.0522566	.0539199	.0537181	.0507448	.048716	.0452379	.0638121	.0445714	.0372506	.0508594	.0335046	.0143527	.019742	.0152157	.0032087
ASIA	36-37	40	12+	.0306564	.0242224	.0417316	.0400443	.049634	.0254292	.0576566	.0420095	.0672996	.0325604	.0522566	.0539199	.0537181	.0507448	.048716	.0452379	.0638121	.0445714	.0372506	.0508594	.0335046	.0143527	.019742	.0152157	.0032087
ASIA	38-39	1	1	.022672	.0240584	.0270412	.0214225	.0263548	.0315335	.0244923	.0305485	.0348785	.0438578	.0510114	.0518912	.0538098	.0572237	.0492007	.0600641	.0527172	.0580712	.0585236	.0491099	.0567993	.027748	.0373143	.0247094	.0077249
ASIA	38-39	2	2	.0060443	.0094142	.0101815	.0120389	.0163613	.021305	.0242274	.0319523	.0362449	.039222	.0498391	.0554412	.0648293	.0696875	.0738168	.076774	.0821025	.0725475	.0685706	.0524835	.0535249	.0264632	.0225357	.0115549	.0076181
ASIA	38-39	3	3	.0061029	.0080139	.0089637	.0118549	.0131695	.0170019	.0231603	.0283671	.0314431	.0379559	.045295	.0495686	.063306	.0654766	.073233	.0799954	.0762168	.0790769	.0804394	.0539834	.0591173	.0338654	.0278463	.0148932	.0063874
ASIA	38-39	4	4	.0077494	.0081712	.0104584	.0137538	.0165746	.0200767	.026014	.0279972	.0351995	.0373222	.051766	.0533376	.0628863	.0667516	.0679365	.0729922	.076064	.06867	.080692	.054704	.0530922	.0336028	.0274244	.0146451	.006354
ASIA	38-39	5	5	.0092389	.010052	.0127913	.0148403	.0188615	.0234134	.029893	.0319795	.043905	.0427253	.055558	.0516972	.0668696	.0656344	.0617164	.0685424	.0697973	.0624847	.0666176	.0496055	.0543089	.030901	.0289244	.0149561	.0089934
ASIA	38-39	6	6	.0110416	.0137784	.0168291	.0190056	.0243875	.0280267	.0364739	.0410464	.04696	.0445528	.0600783	.0519038	.0623341	.0652661	.0611494	.0619176	.0620766	.0579838	.0597663	.0452747	.0490404	.0250246	.0276237	.0137574	.0088035
ASIA	38-39	7	7	.0118171	.0147323	.0184648	.0229004	.0277195	.0314473	.0407511	.0415466	.0500327	.0467597	.0568066	.0517438	.0615951	.0592583	.0582447	.0584642	.0596436	.0518288	.0592762	.0424261	.0505966	.0278379	.0264925	.0153672	.0082701
ASIA	38-39	8	8	.0179273	.0216711	.0245942	.0281197	.029106	.0366722	.047224	.0428435	.0535096	.0475087	.0552075	.0499817	.0550378	.0529264	.0526884	.05174	.0540644	.0489773	.0572431	.0384353	.0459231	.0288234	.0270582	.0170468	.0092512
ASIA	38-39	9	9	.0203957	.0213154	.0246774	.030934	.0313722	.0396726	.0432921	.0451069	.0516808	.05115	.0491776	.0466683	.0551024	.0449857	.0553706	.0460912	.0563326	.0477456	.0572418	.0406587	.0483425	.0276849	.0285122	.0173013	.0116887
ASIA	38-39	10	10	.0241696	.0262888	.0228272	.0295358	.035195	.0404361	.046252	.0421852	.0433908	.0496278	.0547537	.0397119	.059903	.0371297	.0547536	.046872	.0533837	.0436431	.056859	.0446431	.0480809	.0306776	.0338454	.0153338	.0117145
ASIA	38-39	11	11	.0260518	.0310903	.0301244	.0363416	.0402289	.040756	.0476257	.0384679	.0502757	.0414964	.056904	.0440116	.0550759	.0433676	.0483735	.0397174	.0479487	.0369097	.0514884	.0354271	.0472723	.0332222	.0366394	.0223636	.0095291
ASIA	38-39	12	12+	.0278461	.0183627	.0270445	.0343187	.039566	.046373	.0337003	.0437827	.0446597	.044092	.0428271	.0482739	.0464823	.0443775	.0515064	.0479692	.0503947	.0393871	.0580222	.0427791	.044965	.0315836	.0356727	.03003	.0141329
ASIA	38-39	13	12+	.0278461	.0183627	.0270445	.0343187	.039566	.046373	.0337003	.0437827	.0446597	.044092	.0428271	.0482739	.0464823	.0443775	.0515064	.0479692	.0503947	.0393871	.0580222	.0427791	.044965	.0315836	.0356727	.03003	.0141329
ASIA	38-39	14	12+	.0278461	.0183627	.0270445	.0343187	.039566	.046373	.0337003	.0437827	.0446597	.044092	.0428271	.0482739	.0464823	.0443775	.0515064	.0479692	.0503947	.0393871	.0580222	.0427791	.044965	.0315836	.0356727	.03003	.0141329
ASIA	38-39	15	12+	.0278461	.0183627	.0270445	.0343187	.039566	.046373	.0337003	.0437827	.0446597	.044092	.0428271	.0482739	.0464823	.0443775	.0515064	.0479692	.0503947	.0393871	.0580222	.0427791	.044965	.0315836	.0356727	.03003	.0141329
ASIA	38-39	16	12+	.0278461	.0183627	.0270445	.0343187	.039566	.046373	.0337003	.0437827	.0446597	.044092	.0428271	.0482739	.0464823	.0443775	.0515064	.0479692	.0503947	.0393871	.0580222	.0427791	.044965	.0315836	.0356727	.03003	.0141329
ASIA	38-39	17	12+	.0278461	.0183627	.0270445	.0343187	.039566	.046373	.0337003	.0437827	.0446597	.044092	.0428271	.0482739	.0464823	.0443775	.0515064	.0479692	.0503947	.0393871	.0580222	.0427791	.044965	.0315836	.0356727	.03003	.0141329
ASIA	38-39	18	12+	.0278461	.0183627	.0270445	.0343187	.039566	.046373	.0337003	.0437827	.0446597	.044092	.0428271	.0482739	.0464823	.0443775	.0515064	.0479692	.0503947	.0393871	.0580222	.0427791	.044965	.0315836	.0356727	.03003	.0141329
ASIA	38-39	19	12+	.0278461	.0183627	.0270445	.0343187	.039566	.046373	.0337003	.0437827	.0446597	.044092	.0428271	.0482739	.0464823	.0443775	.0515064	.0479692	.0503947	.0393871	.0580222	.0427791	.044965	.0315836	.0356727	.03003	.0141329
ASIA	38-39	20	12+	.0278461	.0183627	.0270445	.0343187	.039566	.046373	.0337003	.0437827	.0446597	.044092	.0428271	.0482739	.0464823	.0443775	.0515064	.0479692	.0503947	.0393871	.0580222	.0427791	.044965	.0315836	.0356727	.03003	.0141329
ASIA	38-39	21	12+	.0278461	.0183627	.0270445	.0343187	.039566	.046373	.0337003	.0437827	.0446597	.044092	.0428271	.0482739	.0464823	.0443775	.0515064	.0479692	.0503947	.0393871	.0580222	.0427791	.044965	.0315836	.0356727	.03003	.0141329
ASIA	38-39	22	12+	.0278461	.0183627	.0270445	.0343187	.039566	.046373	.0337003	.0437827	.0446597	.044092	.0428271	.0482739	.0464823	.0443775	.0515064	.0479692	.0503947	.0393871	.0580222	.0427791	.044965	.0315836	.0356727	.03003	.0141329
ASIA	38-39	23	12+	.0278461	.0183627	.0270445	.0343187	.039566	.046373	.0337003	.0437827	.0446597	.044092	.0428271	.0482739	.0464823	.0443775	.0515064	.0479692	.0503947	.0393871	.0580222	.0427791	.044965	.0315836	.0356727	.03003	.0141329
ASIA	38-39	24	12+	.0278461	.0183627	.0270445	.0343187	.039566	.046373	.0337003	.0437827	.0446597	.044092	.0428271	.0482739	.0464823	.0443775	.0515064	.0479692	.0503947	.0393871	.0580222	.0427791	.044965	.0315836	.0356727	.03003	.0141329
ASIA	38-39	25	12+	.0278461	.0183627	.0270445	.0343187	.039566	.046373	.0337003	.0437827	.0446597	.044092	.0428271	.0482739	.0464823	.0443775	.0515064	.0479692	.0503947	.0393871	.0580222	.0427791	.044965	.0315836	.0356727	.03003	.0141329
ASIA	38-39	26	12+	.0278461	.0183627	.0270445	.0343187	.039566	.046373	.0337003	.0437827	.0446597	.044092	.0428271	.0482739	.0464823	.0443775	.0515064	.0479692	.0503947	.0393871	.0580222	.0427791	.044965	.0315836	.0356727	.03003	.0141329
ASIA	38-39	27	12+	.0278461	.0183627	.0270445	.0343187	.039566	.046373	.0337003	.0437827	.0446597	.044092	.0428271	.0482739	.0464823	.0443775	.0515064	.0479692	.0503947	.0393871	.0580222	.0427791	.044965	.0315836	.0356727	.03003	.0141329
ASIA	38-39	28	12+	.0278461	.0183627	.0270445	.0343187	.039566	.046373	.0337003	.0437827	.0446597	.044092	.0428271	.0482739	.0464823	.0443775	.0515064	.0479692	.0503947	.0393871	.0580222	.0427791	.044965	.0315836	.0356727	.03003	.0141329
ASIA	38-39	29	12+	.0278461	.0183627	.0270445	.0343187	.039566	.046373	.0337003	.0437827	.0446597	.044092	.0428271	.0482739	.0464823	.0443775	.0515064	.0479692	.0503947	.0393871	.0580222	.0427791	.044965	.0315836	.0356727	.03003	.0141329
ASIA	38-39	30	12+	.0278461	.0183627	.0270445	.0343187	.039566	.046373	.0337003	.0437827	.0446597	.044092	.0428271	.0482739	.0464823	.0443775	.0515064	.0479692	.0503947	.0393871	.0580222	.0427791	.044965	.0315836	.0356727	.03003	.0141329
ASIA	38-39	31	12+	.0278461	.0183627	.0270445	.0343187	.039566	.046373	.0337003	.0437827	.0446597	.044092	.0428271	.0482739	.0464823	.0443775	.0515064	.0479692	.0503947	.0393871	.0580222	.0427791	.044965	.0315836	.0356727	.03003	.0141329
ASIA	38-39	32	12+	.0278461	.0183627	.0270445	.0343187	.039566	.046373	.0337003	.0437827	.0446597	.044092	.0428271	.0482739	.0464823	.0443775	.0515064	.0479692	.0503947	.0393871	.0580222	.0427791	.044965	.0315836	.0356727	.03003	.0141329
ASIA	38-39	33	12+	.0278461	.0183627	.0270445	.0343187	.039566	.046373	.0337003	.0437827	.0446597	.044092	.0428271	.0482739	.0464823	.0443775	.0515064	.0479692	.0503947	.0393871	.0580222	.0427791	.044965	.0315836	.0356727	.03003	.0141329
ASIA	38-39	34	12+	.0278461	.0183627	.0270445	.0343187	.039566	.046373	.0337003	.0437827	.0446597	.044092	.0428271	.0482739	.0464823	.0443775	.0515064	.0479692	.0503947	.0393871	.0580222	.0427791	.044965	.0315836	.0356727	.03003	.0141329
ASIA	38-39	35	12+	.0278461	.0183627	.0270445	.0343187	.039566	.046373	.0337003	.0437827	.0446597	.044092	.0428271	.0482739	.0464823	.0443775	.0515064	.0479692	.0503947	.0393871	.0580222	.0427791	.044965	.0315836	.0356727	.03003	.0141329
ASIA	38-39	36	12+	.0278461	.0183627	.0270445	.0343187	.039566	.046373	.0337003	.0437827	.0446597	.044092	.0428271	.0482739	.0464823	.0443775	.0515064	.0479692	.0503947	.0393871	.0580222	.0427791	.044965	.0315836	.0356727	.03003	.0141329
ASIA	38-39	37	12+	.0278461	.0183627	.0270445	.0343187	.039566	.046373	.0337003	.0437827	.0446597	.044092	.0428271	.0482739	.0464823	.0443775	.0515064	.0479692	.0503947	.0393871	.0580222	.0427791	.044965	.0315836	.0356727	.03003	.0141329
ASIA	38-39	38	12+	.0278461	.0183627	.0270445	.0343187	.039566	.046373	.0337003	.0437827	.0446597	.044092	.0428271	.0482739	.0464823	.0443775	.0515064	.0479692	.0503947	.0393871	.0580222	.0427791	.044965	.0315836	.0356727	.03003	.0141329
ASIA	38-39	39	12+	.0278461	.0183627	.0270445	.0343187	.039566	.046373	.0337003	.0437827	.0446597	.044092	.0428271	.0482739	.0464823	.0443775	.0515064	.0479692	.0503947	.0393871	.0580222	.0427791	.044965	.0315836	.0356727	.03003	.0141329
ASIA	38-39	40	12+	.0278461	.0183627	.0270445	.0343187	.039566	.046373	.0337003	.0437827	.0446597	.044092	.0428271	.0482739	.0464823	.0443775	.0515064	.0479692	.0503947	.0393871	.0580222	.0427791	.044965	.0315836	.0356727	.03003	.0141329
ASIA	40-41	1	1	.0079096	.013671	.0154472	.0132578	.0139245	.0238285	.0252928	.0242522	.0386275	.0350577	.0331443	.0415387	.0388824	.0391697	.0489824	.0561364	.0680655	.0560149	.0541567	.0596098	.0691851	.0456357	.065675	.0330327	.0314966
ASIA	40-41	2	2	.0037517	.0046279	.0053293	.0080318	.0096782	.0123249	.0198809	.0219281	.025123	.0283441	.0374476	.0426215	.0500901	.053771	.0631833	.0583154	.0711085	.0771542	.0801904	.0627239	.0790414	.0510307	.0500605	.030446	.0214352
ASIA	40-41	3	3	.0033296	.0049097	.0068995	.0079515	.0084521	.0109792	.0152207	.0202014	.0200623	.0261443	.0347546	.0336448	.0483669	.0533362	.0569812	.0682735	.0736277	.0749487	.0867437	.0707284	.0764948	.0561943	.0513801	.0347006	.0234899
ASIA	40-41	4	4	.0034223	.0035034	.0058118	.0076703	.0096958	.0108221	.0178791	.0188685	.021862	.0261865	.0371279	.037162	.0515607	.0554375	.0591493	.0655236	.0737082	.0709922	.0839401	.0624722	.0776735	.0509115	.055085	.033834	.0238248
ASIA	40-41	5	5	.0054922	.0063602	.007154	.0088629	.0127033	.0141127	.0198573	.0263267	.030664	.0293434	.0421572	.0392661	.0563631	.0523661	.0611238	.0651714	.0655839	.0654414	.073764	.0560503	.0663496	.0517771	.0469254	.0365734	.0238686
ASIA	40-41	6	6	.0059989	.0081564	.008997	.0119907	.0153539	.0208985	.0263532	.0287115	.0363487	.0383176	.0450494	.0425564	.0561984	.0512612	.0578087	.0616823	.0606368	.0587044	.0662641	.0537862	.06231	.0421384	.0500033	.0315145	.0230596
ASIA	40-41	7	7	.008727	.0082946	.0117231	.0176612	.0161179	.0242877	.0324419	.0342232	.0431671	.037933	.0519021	.0437226	.0564732	.0525031	.0569186	.0511167	.058143	.0527694	.0623947	.0477517	.0589848	.0398369	.0430642	.0286709	.0244371
ASIA	40-41	8	8	.0096973	.0143105	.0154471	.017708	.0216063	.026709	.0361912	.0373123	.04413	.0381265	.0538149	.0427733	.0554515	.0483205	.054068	.0508389	.0545242	.0496044	.0621397	.0434303	.0550747	.0374012	.040034	.0292092	.0245885
ASIA	40-41	9	9	.0136553	.0149259	.0204185	.0227708	.0269094	.0333268	.0370405	.0416256	.0404225	.0464229	.0496471	.0455571	.0526051	.0461278	.0486173	.0517402	.0478516	.0495859	.0554005	.0440864	.0525386	.0379703	.0358973	.0297558	.0225087
ASIA	40-41	10	10	.0151382	.0181577	.0182609	.0301809	.0282797	.0360833	.0422154	.0400924	.0428071	.0384324	.0503294	.039493	.0501531	.0423652	.0504426	.047101	.0505078	.0370776	.0526037	.0398817	.0532813	.032705	.0463261	.0259972	.0278984
ASIA	40-41	11	11	.015301	.0128468	.0233172	.0261015	.0293945	.0310842	.0496546	.034881	.0468806	.0357977	.0507066	.036814	.0492444	.0459898	.0483786	.0437919	.0498053	.0399523	.0559881	.0369002	.0518055	.0375188	.0392582	.0356675	.0236399
ASIA	40-41	12	12	.0205465	.0137514	.0297967	.0224693	.0364832	.0349396	.0370528	.0452499	.049684	.0377954	.0513721	.0414646	.051718	.0378056	.0434596	.0419849	.0440169	.0482856	.052221	.0397031	.0549064	.0311283	.0451977	.0299511	.0269897
ASIA	40-41	13	13+	.0214276	.0241983	.019807	.03154	.0258168	.0388421	.0504387	.0479773	.0323568	.0390797	.04362	.0400697	.0456043	.0395501	.0277388	.0365713	.0514237	.051699	.0487095	.0464505	.0553389	.0446707	.0383722	.0331219	.0312935
ASIA	40-41	14	13+	.0214276	.0241983	.019807	.03154	.0258168	.0388421	.0504387	.0479773	.0323568	.0390797	.04362	.0400697	.0456043	.0395501	.0277388	.0365713	.0514237	.051699	.0487095	.0464505	.0553389	.0446707	.0383722	.0331219	.0312935
ASIA	40-41	15	13+	.0214276	.0241983	.019807	.03154	.0258168	.0388421	.0504387	.0479773	.0323568	.0390797	.04362	.0400697	.0456043	.0395501	.0277388	.0365713	.0514237	.051699	.0487095	.0464505	.0553389	.0446707	.0383722	.0331219	.0312935
ASIA	40-41	16	13+	.0214276	.0241983	.019807	.03154	.0258168	.0388421	.0504387	.0479773	.0323568	.0390797	.04362	.0400697	.0456043	.0395501	.0277388	.0365713	.0514237	.051699	.0487095	.0464505	.0553389	.0446707	.0383722	.0331219	.0312935
ASIA	40-41	17	13+	.0214276	.0241983	.019807	.03154	.0258168	.0388421	.0504387	.0479773	.0323568	.0390797	.04362	.0400697	.0456043	.0395501	.0277388	.0365713	.0514237	.051699	.0487095	.0464505	.0553389	.0446707	.0383722	.0331219	.0312935
ASIA	40-41	18	13+	.0214276	.0241983	.019807	.03154	.0258168	.0388421	.0504387	.0479773	.0323568	.0390797	.04362	.0400697	.0456043	.0395501	.0277388	.0365713	.0514237	.051699	.0487095	.0464505	.0553389	.0446707	.0383722	.0331219	.0312935
ASIA	40-41	19	13+	.0214276	.0241983	.019807	.03154	.0258168	.0388421	.0504387	.0479773	.0323568	.0390797	.04362	.0400697	.0456043	.0395501	.0277388	.0365713	.0514237	.051699	.0487095	.0464505	.0553389	.0446707	.0383722	.0331219	.0312935
ASIA	40-41	20	13+	.0214276	.0241983	.019807	.03154	.0258168	.0388421	.0504387	.0479773	.0323568	.0390797	.04362	.0400697	.0456043	.0395501	.0277388	.0365713	.0514237	.051699	.0487095	.0464505	.0553389	.0446707	.0383722	.0331219	.0312935
ASIA	40-41	21	13+	.0214276	.0241983	.019807	.03154	.0258168	.0388421	.0504387	.0479773	.0323568	.0390797	.04362	.0400697	.0456043	.0395501	.0277388	.0365713	.0514237	.051699	.0487095	.0464505	.0553389	.0446707	.0383722	.0331219	.0312935
ASIA	40-41	22	13+	.0214276	.0241983	.019807	.03154	.0258168	.0388421	.0504387	.0479773	.0323568	.0390797	.04362	.0400697	.0456043	.0395501	.0277388	.0365713	.0514237	.051699	.0487095	.0464505	.0553389	.0446707	.0383722	.0331219	.0312935
ASIA	40-41	23	13+	.0214276	.0241983	.019807	.03154	.0258168	.0388421	.0504387	.0479773	.0323568	.0390797	.04362	.0400697	.0456043	.0395501	.0277388	.0365713	.0514237	.051699	.0487095	.0464505	.0553389	.0446707	.0383722	.0331219	.0312935
ASIA	40-41	24	13+	.0214276	.0241983	.019807	.03154	.0258168	.0388421	.0504387	.0479773	.0323568	.0390797	.04362	.0400697	.0456043	.0395501	.0277388	.0365713	.0514237	.051699	.0487095	.0464505	.0553389	.0446707	.0383722	.0331219	.0312935
ASIA	40-41	25	13+	.0214276	.0241983	.019807	.03154	.0258168	.0388421	.0504387	.0479773	.0323568	.0390797	.04362	.0400697	.0456043	.0395501	.0277388	.0365713	.0514237	.051699	.0487095	.0464505	.0553389	.0446707	.0383722	.0331219	.0312935
ASIA	40-41	26	13+	.0214276	.0241983	.019807	.03154	.0258168	.0388421	.0504387	.0479773	.0323568	.0390797	.04362	.0400697	.0456043	.0395501	.0277388	.0365713	.0514237	.051699	.0487095	.0464505	.0553389	.0446707	.0383722	.0331219	.0312935
ASIA	40-41	27	13+	.0214276	.0241983	.019807	.03154	.0258168	.0388421	.0504387	.0479773	.0323568	.0390797	.04362	.0400697	.0456043	.0395501	.0277388	.0365713	.0514237	.051699	.0487095	.0464505	.0553389	.0446707	.0383722	.0331219	.0312935
ASIA	40-41	28	13+	.0214276	.0241983	.019807	.03154	.0258168	.0388421	.0504387	.0479773	.0323568	.0390797	.04362	.0400697	.0456043	.0395501	.0277388	.0365713	.0514237	.051699	.0487095	.0464505	.0553389	.0446707	.0383722	.0331219	.0312935
ASIA	40-41	29	13+	.0214276	.0241983	.019807	.03154	.0258168	.0388421	.0504387	.0479773	.0323568	.0390797	.04362	.0400697	.0456043	.0395501	.0277388	.0365713	.0514237	.051699	.0487095	.0464505	.0553389	.0446707	.0383722	.0331219	.0312935
ASIA	40-41	30	13+	.0214276	.0241983	.019807	.03154	.0258168	.0388421	.0504387	.0479773	.0323568	.0390797	.04362	.0400697	.0456043	.0395501	.0277388	.0365713	.0514237	.051699	.0487095	.0464505	.0553389	.0446707	.0383722	.0331219	.0312935
ASIA	40-41	31	13+	.0214276	.0241983	.019807	.03154	.0258168	.0388421	.0504387	.0479773	.0323568	.0390797	.04362	.0400697	.0456043	.0395501	.0277388	.0365713	.0514237	.051699	.0487095	.0464505	.0553389	.0446707	.0383722	.0331219	.0312935
ASIA	40-41	32	13+	.0214276	.0241983	.019807	.03154	.0258168	.0388421	.0504387	.0479773	.0323568	.0390797	.04362	.0400697	.0456043	.0395501	.0277388	.0365713	.0514237	.051699	.0487095	.0464505	.0553389	.0446707	.0383722	.0331219	.0312935
ASIA	40-41	33	13+	.0214276	.0241983	.019807	.03154	.0258168	.0388421	.0504387	.0479773	.0323568	.0390797	.04362	.0400697	.0456043	.0395501	.0277388	.0365713	.0514237	.051699	.0487095	.0464505	.0553389	.0446707	.0383722	.0331219	.0312935
ASIA	40-41	34	13+	.0214276	.0241983	.019807	.03154	.0258168	.0388421	.0504387	.0479773	.0323568	.0390797	.04362	.0400697	.0456043	.0395501	.0277388	.0365713	.0514237	.051699	.0487095	.0464505	.0553389	.0446707	.0383722	.0331219	.0312935
ASIA	40-41	35	13+	.0214276	.0241983	.019807	.03154	.0258168	.0388421	.0504387	.0479773	.0323568	.0390797	.04362	.0400697	.0456043	.0395501	.0277388	.0365713	.0514237	.051699	.0487095	.0464505	.0553389	.0446707	.0383722	.0331219	.0312935
ASIA	40-41	36	13+	.0214276	.0241983	.019807	.03154	.0258168	.0388421	.0504387	.0479773	.0323568	.0390797	.04362	.0400697	.0456043	.0395501	.0277388	.0365713	.0514237	.051699	.0487095	.0464505	.0553389	.0446707	.0383722	.0331219	.0312935
ASIA	40-41	37	13+	.0214276	.0241983	.019807	.03154	.0258168	.0388421	.0504387	.0479773	.0323568	.0390797	.04362	.0400697	.0456043	.0395501	.0277388	.0365713	.0514237	.051699	.0487095	.0464505	.0553389	.0446707	.0383722	.0331219	.0312935
ASIA	40-41	38	13+	.0214276	.0241983	.019807	.03154	.0258168	.0388421	.0504387	.0479773	.0323568	.0390797	.04362	.0400697	.0456043	.0395501	.0277388	.0365713	.0514237	.051699	.0487095	.0464505	.0553389	.0446707	.0383722	.0331219	.0312935
ASIA	40-41	39	13+	.0214276	.0241983	.019807	.03154	.0258168	.0388421	.0504387	.0479773	.0323568	.0390797	.04362	.0400697	.0456043	.0395501	.0277388	.0365713	.0514237	.051699	.0487095	.0464505	.0553389	.0446707	.0383722	.0331219	.0312935
ASIA	40-41	40	13+	.0214276	.0241983	.019807	.03154	.0258168	.0388421	.0504387	.0479773	.0323568	.0390797	.04362	.0400697	.0456043	.0395501	.0277388	.0365713	.0514237	.051699	.0487095	.0464505	.0553389	.0446707	.0383722	.0331219	.0312935
ASIA	42-43	1	1	.0059644	.0093	.0105564	.0190459	.0145546	.0172046	.0143516	.027641	.0273497	.030971	.0255195	.0472358	.0347982	.04385	.0423316	.035991	.0525639	.0592275	.0599275	.0541037	.0516218	.0570378	.0515584	.0536825	.0282591
ASIA	42-43	2	2	.0012273	.0029754	.0020673	.0042379	.0068173	.0079038	.0085404	.0143478	.0160038	.0178449	.0271106	.0321372	.0440219	.03949	.0484414	.0496086	.0649642	.0716462	.084445	.0710418	.0763723	.0748814	.0670297	.051928	.0399583
ASIA	42-43	3	3	.001802	.0030365	.0043227	.0042447	.0050803	.0089723	.0111573	.01423	.0140848	.0164688	.024661	.0240374	.0327994	.0401423	.0417323	.0491491	.0621315	.0659935	.0802702	.0730114	.0842838	.0692035	.0772958	.0595977	.0455942
ASIA	42-43	4	4	.0013877	.0032482	.0041392	.0046107	.0052609	.0089418	.0118896	.0133328	.0159623	.0210639	.024934	.0265134	.0368212	.0370584	.0490661	.0534064	.0642696	.0643193	.0771595	.0709336	.0810755	.0679655	.0668968	.0549922	.0428805
ASIA	42-43	5	5	.0022112	.0041209	.0038158	.0070693	.0061236	.0106673	.0141542	.0185565	.0202554	.0233285	.0314637	.0321052	.0468239	.046684	.0521226	.0546069	.061315	.0581384	.0715722	.063582	.0699589	.0588669	.0630186	.0478286	.0413061
ASIA	42-43	6	6	.0031081	.0036431	.0063822	.0069565	.0099924	.0131292	.0196061	.0211508	.0240196	.0279439	.0383092	.0370568	.048095	.0504457	.0494187	.0531606	.0577565	.0572823	.0659303	.0553167	.0647739	.0514923	.0598727	.0436988	.0402715
ASIA	42-43	7	7	.0049279	.0057875	.0084217	.0133676	.013755	.0160569	.0238009	.0278344	.0307782	.0321263	.0418031	.0399759	.0477491	.0489975	.0485497	.0526901	.0543719	.0520347	.0615376	.0501131	.0598539	.0472638	.0538191	.0405209	.0370615
ASIA	42-43	8	8	.0058413	.008892	.0107768	.0130687	.0166177	.024196	.0295201	.0316654	.0364775	.03552	.0457833	.0420632	.0527469	.0433198	.0488253	.0506884	.0501498	.049513	.0548637	.0487192	.0556717	.0417163	.049765	.0386803	.0346495
ASIA	42-43	9	9	.0073811	.012277	.0112169	.0155793	.0203033	.0235268	.0308409	.0343492	.0390915	.0384836	.0483155	.0356669	.0516561	.0458127	.0443671	.0491295	.0495477	.0456523	.0520819	.0452554	.0567788	.0394994	.0440258	.0387394	.0346449
ASIA	42-43	10	10	.0073553	.0110953	.0151155	.018659	.0239971	.026676	.0296376	.0394033	.0390594	.0387677	.0457199	.0368277	.0461668	.0399848	.0455007	.0431421	.0410974	.0461783	.0509828	.0412112	.0551436	.0397142	.0456951	.0402734	.0410532
ASIA	42-43	11	11	.0125236	.0121112	.0123104	.020785	.021257	.0292777	.0394429	.0377284	.0469009	.0348797	.0494729	.0408838	.0521939	.0383646	.0452407	.0416295	.0484847	.0407938	.0498035	.0345746	.0521693	.034465	.0419373	.0400979	.0311765
ASIA	42-43	12	12	.0085581	.015245	.0186637	.0159109	.0218774	.024527	.0429136	.0351935	.0435523	.0269547	.0460977	.0367223	.04227	.0406081	.0424312	.0447808	.0527564	.0325173	.0555595	.0443634	.0349171	.042476	.0422708	.0322383	.0401724
ASIA	42-43	13	13+	.0103371	.0216859	.0248734	.0231951	.0333075	.039134	.0328266	.0474077	.0455615	.034812	.0447785	.0307601	.0385972	.0420729	.0380296	.0260473	.0341425	.0385664	.0426759	.0405906	.0503454	.0340579	.0363334	.0410709	.0408207
ASIA	42-43	14	13+	.0103371	.0216859	.0248734	.0231951	.0333075	.039134	.0328266	.0474077	.0455615	.034812	.0447785	.0307601	.0385972	.0420729	.0380296	.0260473	.0341425	.0385664	.0426759	.0405906	.0503454	.0340579	.0363334	.0410709	.0408207
ASIA	42-43	15	13+	.0103371	.0216859	.0248734	.0231951	.0333075	.039134	.0328266	.0474077	.0455615	.034812	.0447785	.0307601	.0385972	.0420729	.0380296	.0260473	.0341425	.0385664	.0426759	.0405906	.0503454	.0340579	.0363334	.0410709	.0408207
ASIA	42-43	16	13+	.0103371	.0216859	.0248734	.0231951	.0333075	.039134	.0328266	.0474077	.0455615	.034812	.0447785	.0307601	.0385972	.0420729	.0380296	.0260473	.0341425	.0385664	.0426759	.0405906	.0503454	.0340579	.0363334	.0410709	.0408207
ASIA	42-43	17	13+	.0103371	.0216859	.0248734	.0231951	.0333075	.039134	.0328266	.0474077	.0455615	.034812	.0447785	.0307601	.0385972	.0420729	.0380296	.0260473	.0341425	.0385664	.0426759	.0405906	.0503454	.0340579	.0363334	.0410709	.0408207
ASIA	42-43	18	13+	.0103371	.0216859	.0248734	.0231951	.0333075	.039134	.0328266	.0474077	.0455615	.034812	.0447785	.0307601	.0385972	.0420729	.0380296	.0260473	.0341425	.0385664	.0426759	.0405906	.0503454	.0340579	.0363334	.0410709	.0408207
ASIA	42-43	19	13+	.0103371	.0216859	.0248734	.0231951	.0333075	.039134	.0328266	.0474077	.0455615	.034812	.0447785	.0307601	.0385972	.0420729	.0380296	.0260473	.0341425	.0385664	.0426759	.0405906	.0503454	.0340579	.0363334	.0410709	.0408207
ASIA	42-43	20	13+	.0103371	.0216859	.0248734	.0231951	.0333075	.039134	.0328266	.0474077	.0455615	.034812	.0447785	.0307601	.0385972	.0420729	.0380296	.0260473	.0341425	.0385664	.0426759	.0405906	.0503454	.0340579	.0363334	.0410709	.0408207
ASIA	42-43	21	13+	.0103371	.0216859	.0248734	.0231951	.0333075	.039134	.0328266	.0474077	.0455615	.034812	.0447785	.0307601	.0385972	.0420729	.0380296	.0260473	.0341425	.0385664	.0426759	.0405906	.0503454	.0340579	.0363334	.0410709	.0408207
ASIA	42-43	22	13+	.0103371	.0216859	.0248734	.0231951	.0333075	.039134	.0328266	.0474077	.0455615	.034812	.0447785	.0307601	.0385972	.0420729	.0380296	.0260473	.0341425	.0385664	.0426759	.0405906	.0503454	.0340579	.0363334	.0410709	.0408207
ASIA	42-43	23	13+	.0103371	.0216859	.0248734	.0231951	.0333075	.039134	.0328266	.0474077	.0455615	.034812	.0447785	.0307601	.0385972	.0420729	.0380296	.0260473	.0341425	.0385664	.0426759	.0405906	.0503454	.0340579	.0363334	.0410709	.0408207
ASIA	42-43	24	13+	.0103371	.0216859	.0248734	.0231951	.0333075	.039134	.0328266	.0474077	.0455615	.034812	.0447785	.0307601	.0385972	.0420729	.0380296	.0260473	.0341425	.0385664	.0426759	.0405906	.0503454	.0340579	.0363334	.0410709	.0408207
ASIA	42-43	25	13+	.0103371	.0216859	.0248734	.0231951	.0333075	.039134	.0328266	.0474077	.0455615	.034812	.0447785	.0307601	.0385972	.0420729	.0380296	.0260473	.0341425	.0385664	.0426759	.0405906	.0503454	.0340579	.0363334	.0410709	.0408207
ASIA	42-43	26	13+	.0103371	.0216859	.0248734	.0231951	.0333075	.039134	.0328266	.0474077	.0455615	.034812	.0447785	.0307601	.0385972	.0420729	.0380296	.0260473	.0341425	.0385664	.0426759	.0405906	.0503454	.0340579	.0363334	.0410709	.0408207
ASIA	42-43	27	13+	.0103371	.0216859	.0248734	.0231951	.0333075	.039134	.0328266	.0474077	.0455615	.034812	.0447785	.0307601	.0385972	.0420729	.0380296	.0260473	.0341425	.0385664	.0426759	.0405906	.0503454	.0340579	.0363334	.0410709	.0408207
ASIA	42-43	28	13+	.0103371	.0216859	.0248734	.0231951	.0333075	.039134	.0328266	.0474077	.0455615	.034812	.0447785	.0307601	.0385972	.0420729	.0380296	.0260473	.0341425	.0385664	.0426759	.0405906	.0503454	.0340579	.0363334	.0410709	.0408207
ASIA	42-43	29	13+	.0103371	.0216859	.0248734	.0231951	.0333075	.039134	.0328266	.0474077	.0455615	.034812	.0447785	.0307601	.0385972	.0420729	.0380296	.0260473	.0341425	.0385664	.0426759	.0405906	.0503454	.0340579	.0363334	.0410709	.0408207
ASIA	42-43	30	13+	.0103371	.0216859	.0248734	.0231951	.0333075	.039134	.0328266	.0474077	.0455615	.034812	.0447785	.0307601	.0385972	.0420729	.0380296	.0260473	.0341425	.0385664	.0426759	.0405906	.0503454	.0340579	.0363334	.0410709	.0408207
ASIA	42-43	31	13+	.0103371	.0216859	.0248734	.0231951	.0333075	.039134	.0328266	.0474077	.0455615	.034812	.0447785	.0307601	.0385972	.0420729	.0380296	.0260473	.0341425	.0385664	.0426759	.0405906	.0503454	.0340579	.0363334	.0410709	.0408207
ASIA	42-43	32	13+	.0103371	.0216859	.0248734	.0231951	.0333075	.039134	.0328266	.0474077	.0455615	.034812	.0447785	.0307601	.0385972	.0420729	.0380296	.0260473	.0341425	.0385664	.0426759	.0405906	.0503454	.0340579	.0363334	.0410709	.0408207
ASIA	42-43	33	13+	.0103371	.0216859	.0248734	.0231951	.0333075	.039134	.0328266	.0474077	.0455615	.034812	.0447785	.0307601	.0385972	.0420729	.0380296	.0260473	.0341425	.0385664	.0426759	.0405906	.0503454	.0340579	.0363334	.0410709	.0408207
ASIA	42-43	34	13+	.0103371	.0216859	.0248734	.0231951	.0333075	.039134	.0328266	.0474077	.0455615	.034812	.0447785	.0307601	.0385972	.0420729	.0380296	.0260473	.0341425	.0385664	.0426759	.0405906	.0503454	.0340579	.0363334	.0410709	.0408207
ASIA	42-43	35	13+	.0103371	.0216859	.0248734	.0231951	.0333075	.039134	.0328266	.0474077	.0455615	.034812	.0447785	.0307601	.0385972	.0420729	.0380296	.0260473	.0341425	.0385664	.0426759	.0405906	.0503454	.0340579	.0363334	.0410709	.0408207
ASIA	42-43	36	13+	.0103371	.0216859	.0248734	.0231951	.0333075	.039134	.0328266	.0474077	.0455615	.034812	.0447785	.0307601	.0385972	.0420729	.0380296	.0260473	.0341425	.0385664	.0426759	.0405906	.0503454	.0340579	.0363334	.0410709	.0408207
ASIA	42-43	37	13+	.0103371	.0216859	.0248734	.0231951	.0333075	.039134	.0328266	.0474077	.0455615	.034812	.0447785	.0307601	.0385972	.0420729	.0380296	.0260473	.0341425	.0385664	.0426759	.0405906	.0503454	.0340579	.0363334	.0410709	.0408207
ASIA	42-43	38	13+	.0103371	.0216859	.0248734	.0231951	.0333075	.039134	.0328266	.0474077	.0455615	.034812	.0447785	.0307601	.0385972	.0420729	.0380296	.0260473	.0341425	.0385664	.0426759	.0405906	.0503454	.0340579	.0363334	.0410709	.0408207
ASIA	42-43	39	13+	.0103371	.0216859	.0248734	.0231951	.0333075	.039134	.0328266	.0474077	.0455615	.034812	.0447785	.0307601	.0385972	.0420729	.0380296	.0260473	.0341425	.0385664	.0426759	.0405906	.0503454	.0340579	.0363334	.0410709	.0408207
ASIA	42-43	40	13+	.0103371	.0216859	.0248734	.0231951	.0333075	.039134	.0328266	.0474077	.0455615	.034812	.0447785	.0307601	.0385972	.0420729	.0380296	.0260473	.0341425	.0385664	.0426759	.0405906	.0503454	.0340579	.0363334	.0410709	.0408207
ASIA	44-45	1	1	.0007165	.0018581	.0074292	.0070749	.0075372	.0103803	.0102416	.0201127	.0218913	.0159052	.0394542	.0218293	.0414013	.0402659	.041438	.0278915	.052642	.0305256	.0409176	.0446074	.0586491	.0413241	.0713986	.0606528	.0497253
ASIA	44-45	2	2	.0007788	.0015951	.0009826	.0028529	.0037781	.0058207	.0073082	.0106668	.0138508	.0123669	.0178221	.0211214	.0245732	.0293244	.0365899	.0377533	.049325	.0566577	.0630144	.0657712	.0786952	.0750885	.0767563	.0681292	.0633913
ASIA	44-45	3	3	.0005105	.0010038	.0015902	.0019719	.0024422	.0057559	.007141	.0081357	.0119046	.0134079	.015797	.0178504	.0239727	.0306937	.0329715	.042145	.0470578	.0525621	.0649889	.0680782	.0799806	.0740953	.0800237	.0683888	.0623511
ASIA	44-45	4	4	.000705	.0013707	.0020502	.002234	.0019689	.0064774	.0063508	.0090705	.0130827	.0141822	.0180799	.0195681	.0265412	.0314127	.0356078	.0401444	.050246	.0535232	.0637066	.0609087	.0798197	.0632898	.0765895	.0683702	.0598951
ASIA	44-45	5	5	.000966	.0016234	.0024698	.0028467	.0046432	.0064064	.0089102	.0120598	.0145495	.0188535	.0237791	.0234567	.0327357	.0344511	.0396515	.0454688	.0526451	.0570229	.0652665	.0550935	.0730086	.056069	.0659447	.0578251	.0540014
ASIA	44-45	6	6	.0009702	.0025759	.0026776	.0059373	.0067664	.007763	.0130751	.0168549	.0173868	.0210293	.027635	.0265019	.0376305	.0383734	.0420018	.0458585	.052325	.0522623	.0600819	.0559682	.0661414	.0537552	.0614291	.0519432	.0519982
ASIA	44-45	7	7	.0016153	.0020428	.0040213	.0050237	.0073393	.0106344	.0150265	.0181837	.0252179	.0245194	.0315917	.0302443	.0447804	.0400564	.0472177	.0483448	.053732	.0489597	.0612737	.0495397	.0602935	.0473661	.0579947	.0510348	.046077
ASIA	44-45	8	8	.0045242	.0042026	.0055386	.007268	.0120354	.0138046	.0187976	.024948	.0288797	.0298959	.0378184	.0325195	.0429698	.04236	.043989	.0450034	.05025	.0454224	.0540931	.0457898	.0539463	.0459596	.0527861	.0473466	.0457064
ASIA	44-45	9	9	.0043652	.0056411	.0091504	.0104527	.0124042	.0134612	.025121	.0273055	.0300498	.0321841	.041989	.0361735	.0476301	.0391965	.046238	.0426625	.0497758	.0445254	.0515211	.0441515	.0525635	.0424517	.0499605	.0449394	.0404851
ASIA	44-45	10	10	.0051993	.0058355	.0055813	.009221	.0142799	.020692	.0264297	.0295492	.0332437	.0333631	.0396012	.0370714	.0477949	.0380436	.0443713	.0411544	.0474086	.040822	.0460381	.0436488	.0511288	.041736	.0512107	.0396901	.0465678
ASIA	44-45	11	11	.0062119	.0076977	.0103784	.0112733	.0181699	.0197936	.0264614	.029676	.0295959	.0323504	.0443709	.0328113	.0428778	.0392256	.0447318	.0425593	.0480185	.0410181	.0490928	.0344848	.0415736	.0426199	.0454643	.0390868	.0422101
ASIA	44-45	12	12	.011248	.0066813	.0118525	.0172471	.0174159	.0285955	.0274903	.0307977	.041152	.0318315	.0429121	.0332055	.0446422	.0374067	.0467697	.0355667	.0426857	.0345989	.0487228	.0339766	.0551083	.0400603	.0513453	.0385961	.0458813
ASIA	44-45	13	13+	.0066956	.0080287	.0105477	.0217246	.0181235	.0221031	.0289228	.0378202	.0376476	.0272188	.0522085	.0385934	.0452651	.0405989	.0411744	.0411076	.0459598	.0373843	.0434163	.0385384	.0461781	.0392113	.0469757	.0357058	.0367578
ASIA	44-45	14	13+	.0066956	.0080287	.0105477	.0217246	.0181235	.0221031	.0289228	.0378202	.0376476	.0272188	.0522085	.0385934	.0452651	.0405989	.0411744	.0411076	.0459598	.0373843	.0434163	.0385384	.0461781	.0392113	.0469757	.0357058	.0367578
ASIA	44-45	15	13+	.0066956	.0080287	.0105477	.0217246	.0181235	.0221031	.0289228	.0378202	.0376476	.0272188	.0522085	.0385934	.0452651	.0405989	.0411744	.0411076	.0459598	.0373843	.0434163	.0385384	.0461781	.0392113	.0469757	.0357058	.0367578
ASIA	44-45	16	13+	.0066956	.0080287	.0105477	.0217246	.0181235	.0221031	.0289228	.0378202	.0376476	.0272188	.0522085	.0385934	.0452651	.0405989	.0411744	.0411076	.0459598	.0373843	.0434163	.0385384	.0461781	.0392113	.0469757	.0357058	.0367578
ASIA	44-45	17	13+	.0066956	.0080287	.0105477	.0217246	.0181235	.0221031	.0289228	.0378202	.0376476	.0272188	.0522085	.0385934	.0452651	.0405989	.0411744	.0411076	.0459598	.0373843	.0434163	.0385384	.0461781	.0392113	.0469757	.0357058	.0367578
ASIA	44-45	18	13+	.0066956	.0080287	.0105477	.0217246	.0181235	.0221031	.0289228	.0378202	.0376476	.0272188	.0522085	.0385934	.0452651	.0405989	.0411744	.0411076	.0459598	.0373843	.0434163	.0385384	.0461781	.0392113	.0469757	.0357058	.0367578
ASIA	44-45	19	13+	.0066956	.0080287	.0105477	.0217246	.0181235	.0221031	.0289228	.0378202	.0376476	.0272188	.0522085	.0385934	.0452651	.0405989	.0411744	.0411076	.0459598	.0373843	.0434163	.0385384	.0461781	.0392113	.0469757	.0357058	.0367578
ASIA	44-45	20	13+	.0066956	.0080287	.0105477	.0217246	.0181235	.0221031	.0289228	.0378202	.0376476	.0272188	.0522085	.0385934	.0452651	.0405989	.0411744	.0411076	.0459598	.0373843	.0434163	.0385384	.0461781	.0392113	.0469757	.0357058	.0367578
ASIA	44-45	21	13+	.0066956	.0080287	.0105477	.0217246	.0181235	.0221031	.0289228	.0378202	.0376476	.0272188	.0522085	.0385934	.0452651	.0405989	.0411744	.0411076	.0459598	.0373843	.0434163	.0385384	.0461781	.0392113	.0469757	.0357058	.0367578
ASIA	44-45	22	13+	.0066956	.0080287	.0105477	.0217246	.0181235	.0221031	.0289228	.0378202	.0376476	.0272188	.0522085	.0385934	.0452651	.0405989	.0411744	.0411076	.0459598	.0373843	.0434163	.0385384	.0461781	.0392113	.0469757	.0357058	.0367578
ASIA	44-45	23	13+	.0066956	.0080287	.0105477	.0217246	.0181235	.0221031	.0289228	.0378202	.0376476	.0272188	.0522085	.0385934	.0452651	.0405989	.0411744	.0411076	.0459598	.0373843	.0434163	.0385384	.0461781	.0392113	.0469757	.0357058	.0367578
ASIA	44-45	24	13+	.0066956	.0080287	.0105477	.0217246	.0181235	.0221031	.0289228	.0378202	.0376476	.0272188	.0522085	.0385934	.0452651	.0405989	.0411744	.0411076	.0459598	.0373843	.0434163	.0385384	.0461781	.0392113	.0469757	.0357058	.0367578
ASIA	44-45	25	13+	.0066956	.0080287	.0105477	.0217246	.0181235	.0221031	.0289228	.0378202	.0376476	.0272188	.0522085	.0385934	.0452651	.0405989	.0411744	.0411076	.0459598	.0373843	.0434163	.0385384	.0461781	.0392113	.0469757	.0357058	.0367578
ASIA	44-45	26	13+	.0066956	.0080287	.0105477	.0217246	.0181235	.0221031	.0289228	.0378202	.0376476	.0272188	.0522085	.0385934	.0452651	.0405989	.0411744	.0411076	.0459598	.0373843	.0434163	.0385384	.0461781	.0392113	.0469757	.0357058	.0367578
ASIA	44-45	27	13+	.0066956	.0080287	.0105477	.0217246	.0181235	.0221031	.0289228	.0378202	.0376476	.0272188	.0522085	.0385934	.0452651	.0405989	.0411744	.0411076	.0459598	.0373843	.0434163	.0385384	.0461781	.0392113	.0469757	.0357058	.0367578
ASIA	44-45	28	13+	.0066956	.0080287	.0105477	.0217246	.0181235	.0221031	.0289228	.0378202	.0376476	.0272188	.0522085	.0385934	.0452651	.0405989	.0411744	.0411076	.0459598	.0373843	.0434163	.0385384	.0461781	.0392113	.0469757	.0357058	.0367578
ASIA	44-45	29	13+	.0066956	.0080287	.0105477	.0217246	.0181235	.0221031	.0289228	.0378202	.0376476	.0272188	.0522085	.0385934	.0452651	.0405989	.0411744	.0411076	.0459598	.0373843	.0434163	.0385384	.0461781	.0392113	.0469757	.0357058	.0367578
ASIA	44-45	30	13+	.0066956	.0080287	.0105477	.0217246	.0181235	.0221031	.0289228	.0378202	.0376476	.0272188	.0522085	.0385934	.0452651	.0405989	.0411744	.0411076	.0459598	.0373843	.0434163	.0385384	.0461781	.0392113	.0469757	.0357058	.0367578
ASIA	44-45	31	13+	.0066956	.0080287	.0105477	.0217246	.0181235	.0221031	.0289228	.0378202	.0376476	.0272188	.0522085	.0385934	.0452651	.0405989	.0411744	.0411076	.0459598	.0373843	.0434163	.0385384	.0461781	.0392113	.0469757	.0357058	.0367578
ASIA	44-45	32	13+	.0066956	.0080287	.0105477	.0217246	.0181235	.0221031	.0289228	.0378202	.0376476	.0272188	.0522085	.0385934	.0452651	.0405989	.0411744	.0411076	.0459598	.0373843	.0434163	.0385384	.0461781	.0392113	.0469757	.0357058	.0367578
ASIA	44-45	33	13+	.0066956	.0080287	.0105477	.0217246	.0181235	.0221031	.0289228	.0378202	.0376476	.0272188	.0522085	.0385934	.0452651	.0405989	.0411744	.0411076	.0459598	.0373843	.0434163	.0385384	.0461781	.0392113	.0469757	.0357058	.0367578
ASIA	44-45	34	13+	.0066956	.0080287	.0105477	.0217246	.0181235	.0221031	.0289228	.0378202	.0376476	.0272188	.0522085	.0385934	.0452651	.0405989	.0411744	.0411076	.0459598	.0373843	.0434163	.0385384	.0461781	.0392113	.0469757	.0357058	.0367578
ASIA	44-45	35	13+	.0066956	.0080287	.0105477	.0217246	.0181235	.0221031	.0289228	.0378202	.0376476	.0272188	.0522085	.0385934	.0452651	.0405989	.0411744	.0411076	.0459598	.0373843	.0434163	.0385384	.0461781	.0392113	.0469757	.0357058	.0367578
ASIA	44-45	36	13+	.0066956	.0080287	.0105477	.0217246	.0181235	.0221031	.0289228	.0378202	.0376476	.0272188	.0522085	.0385934	.0452651	.0405989	.0411744	.0411076	.0459598	.0373843	.0434163	.0385384	.0461781	.0392113	.0469757	.0357058	.0367578
ASIA	44-45	37	13+	.0066956	.0080287	.0105477	.0217246	.0181235	.0221031	.0289228	.0378202	.0376476	.0272188	.0522085	.0385934	.0452651	.0405989	.0411744	.0411076	.0459598	.0373843	.0434163	.0385384	.0461781	.0392113	.0469757	.0357058	.0367578
ASIA	44-45	38	13+	.0066956	.0080287	.0105477	.0217246	.0181235	.0221031	.0289228	.0378202	.0376476	.0272188	.0522085	.0385934	.0452651	.0405989	.0411744	.0411076	.0459598	.0373843	.0434163	.0385384	.0461781	.0392113	.0469757	.0357058	.0367578
ASIA	44-45	39	13+	.0066956	.0080287	.0105477	.0217246	.0181235	.0221031	.0289228	.0378202	.0376476	.0272188	.0522085	.0385934	.0452651	.0405989	.0411744	.0411076	.0459598	.0373843	.0434163	.0385384	.0461781	.0392113	.0469757	.0357058	.0367578
ASIA	44-45	40	13+	.0066956	.0080287	.0105477	.0217246	.0181235	.0221031	.0289228	.0378202	.0376476	.0272188	.0522085	.0385934	.0452651	.0405989	.0411744	.0411076	.0459598	.0373843	.0434163	.0385384	.0461781	.0392113	.0469757	.0357058	.0367578
ASIA	46-47	1	1	.0015261	.0019591	.0064533	.0040789	.0045016	.0120408	.008408	.0181262	.0142393	.0167205	.0137361	.0280774	.023466	.0336969	.0251862	.0314465	.0302975	.034734	.0418112	.0315818	.0599904	.0431229	.0666888	.052393	.0450416
ASIA	46-47	2	2	.0004248	.0008152	.0010972	.0008881	.0008898	.005074	.0053143	.0070766	.0094478	.0098261	.0132386	.0130482	.0186221	.0215264	.0277154	.0327449	.0396302	.0463239	.0515835	.0499914	.0680558	.0611159	.0733245	.070658	.0726523
ASIA	46-47	3	3	.0001342	.0004798	.0005496	.0012876	.0023276	.0019681	.0043293	.0053763	.0071984	.0072337	.0141508	.0106902	.0177556	.0181888	.0263691	.0318309	.0341044	.0374	.0513867	.0498592	.0653694	.063233	.0781317	.0728084	.0709107
ASIA	46-47	4	4	.0001918	.0006309	.0008672	.0015815	.0020821	.0033343	.004499	.0060519	.0083356	.0088014	.0139739	.0131123	.0227908	.0233833	.0289144	.0329942	.0376272	.0438338	.0535286	.0512091	.0669015	.0642724	.0726478	.0685218	.0690181
ASIA	46-47	5	5	.000828	.0007755	.0016196	.001383	.0022032	.0044271	.0055984	.0073335	.0106637	.0102215	.0152828	.0185951	.0292104	.0249677	.0310571	.0356154	.0442946	.0471725	.0601744	.0487481	.0713172	.057562	.0672928	.0621525	.0597814
ASIA	46-47	6	6	.0002338	.0016445	.001511	.0017385	.003852	.003271	.0071768	.009546	.0131203	.0136744	.0202794	.0205141	.0295746	.0299706	.0357997	.0390307	.0470821	.0468431	.0575646	.0520822	.059584	.0557805	.0620019	.0557497	.0562189
ASIA	46-47	7	7	.0007159	.0014141	.0022931	.0038583	.0054235	.0064111	.0084711	.0131878	.0179659	.0190768	.0272692	.0245202	.0367478	.0347471	.0396887	.0419152	.0488011	.0447856	.0563676	.0451499	.0615034	.0470967	.0585437	.0534502	.0483629
ASIA	46-47	8	8	.0004484	.00219	.0039625	.0037299	.0057787	.0078479	.0125314	.0183211	.0217317	.0221328	.0324454	.0273236	.0395697	.036533	.041564	.0418748	.0475466	.0423208	.0483846	.049095	.0538485	.0436065	.05195	.0507248	.047813
ASIA	46-47	9	9	.0019644	.00135	.0032093	.006832	.0094903	.0104445	.0191194	.0246603	.0249361	.0250108	.0301171	.0301131	.0399408	.0373925	.0453037	.0379606	.0449848	.0458686	.0480418	.0422092	.0505584	.0418371	.0475408	.0490743	.0435054
ASIA	46-47	10	10	.0019133	.0015961	.0051827	.0075552	.0089476	.0138395	.0216103	.0245122	.0281981	.0287349	.0393448	.0325206	.037036	.0390895	.040093	.044467	.0409193	.0399553	.0480406	.0404873	.0485263	.0357209	.0488958	.0448552	.0440485
ASIA	46-47	11	11	.0012123	.0061877	.0031278	.0107003	.0103043	.0168805	.0290802	.025584	.0316008	.0318574	.0390503	.027246	.0450243	.0373926	.0398464	.0403501	.0462805	.0362946	.052576	.0368719	.0460861	.0367182	.0479267	.0435052	.0368525
ASIA	46-47	12	12	.0035024	.0041177	.0063979	.0107933	.0131766	.0138484	.0294844	.0246594	.0310934	.0374846	.033146	.036632	.042937	.0348861	.039569	.0366615	.0379793	.0380727	.0414642	.0381471	.043775	.0391328	.0434226	.0416473	.042876
ASIA	46-47	13	13	.008367	.0046683	.004592	.0118506	.0077248	.0185036	.0170563	.0250047	.0200355	.0262229	.048857	.0242348	.0444069	.0408187	.0393821	.0328282	.0617065	.0392224	.0439324	.0283116	.0467138	.0369387	.0400056	.0505786	.0306207
ASIA	46-47	14	14+	.0076365	.0035948	.0171367	.0107435	.0150537	.0189647	.0379809	.0243274	.0361488	.0301373	.047497	.0443705	.0400945	.0276368	.0422666	.0281668	.0394233	.0451507	.0443542	.040497	.031923	.0509534	.0289564	.0393324	.0429681
ASIA	46-47	15	14+	.0076365	.0035948	.0171367	.0107435	.0150537	.0189647	.0379809	.0243274	.0361488	.0301373	.047497	.0443705	.0400945	.0276368	.0422666	.0281668	.0394233	.0451507	.0443542	.040497	.031923	.0509534	.0289564	.0393324	.0429681
ASIA	46-47	16	14+	.0076365	.0035948	.0171367	.0107435	.0150537	.0189647	.0379809	.0243274	.0361488	.0301373	.047497	.0443705	.0400945	.0276368	.0422666	.0281668	.0394233	.0451507	.0443542	.040497	.031923	.0509534	.0289564	.0393324	.0429681
ASIA	46-47	17	14+	.0076365	.0035948	.0171367	.0107435	.0150537	.0189647	.0379809	.0243274	.0361488	.0301373	.047497	.0443705	.0400945	.0276368	.0422666	.0281668	.0394233	.0451507	.0443542	.040497	.031923	.0509534	.0289564	.0393324	.0429681
ASIA	46-47	18	14+	.0076365	.0035948	.0171367	.0107435	.0150537	.0189647	.0379809	.0243274	.0361488	.0301373	.047497	.0443705	.0400945	.0276368	.0422666	.0281668	.0394233	.0451507	.0443542	.040497	.031923	.0509534	.0289564	.0393324	.0429681
ASIA	46-47	19	14+	.0076365	.0035948	.0171367	.0107435	.0150537	.0189647	.0379809	.0243274	.0361488	.0301373	.047497	.0443705	.0400945	.0276368	.0422666	.0281668	.0394233	.0451507	.0443542	.040497	.031923	.0509534	.0289564	.0393324	.0429681
ASIA	46-47	20	14+	.0076365	.0035948	.0171367	.0107435	.0150537	.0189647	.0379809	.0243274	.0361488	.0301373	.047497	.0443705	.0400945	.0276368	.0422666	.0281668	.0394233	.0451507	.0443542	.040497	.031923	.0509534	.0289564	.0393324	.0429681
ASIA	46-47	21	14+	.0076365	.0035948	.0171367	.0107435	.0150537	.0189647	.0379809	.0243274	.0361488	.0301373	.047497	.0443705	.0400945	.0276368	.0422666	.0281668	.0394233	.0451507	.0443542	.040497	.031923	.0509534	.0289564	.0393324	.0429681
ASIA	46-47	22	14+	.0076365	.0035948	.0171367	.0107435	.0150537	.0189647	.0379809	.0243274	.0361488	.0301373	.047497	.0443705	.0400945	.0276368	.0422666	.0281668	.0394233	.0451507	.0443542	.040497	.031923	.0509534	.0289564	.0393324	.0429681
ASIA	46-47	23	14+	.0076365	.0035948	.0171367	.0107435	.0150537	.0189647	.0379809	.0243274	.0361488	.0301373	.047497	.0443705	.0400945	.0276368	.0422666	.0281668	.0394233	.0451507	.0443542	.040497	.031923	.0509534	.0289564	.0393324	.0429681
ASIA	46-47	24	14+	.0076365	.0035948	.0171367	.0107435	.0150537	.0189647	.0379809	.0243274	.0361488	.0301373	.047497	.0443705	.0400945	.0276368	.0422666	.0281668	.0394233	.0451507	.0443542	.040497	.031923	.0509534	.0289564	.0393324	.0429681
ASIA	46-47	25	14+	.0076365	.0035948	.0171367	.0107435	.0150537	.0189647	.0379809	.0243274	.0361488	.0301373	.047497	.0443705	.0400945	.0276368	.0422666	.0281668	.0394233	.0451507	.0443542	.040497	.031923	.0509534	.0289564	.0393324	.0429681
ASIA	46-47	26	14+	.0076365	.0035948	.0171367	.0107435	.0150537	.0189647	.0379809	.0243274	.0361488	.0301373	.047497	.0443705	.0400945	.0276368	.0422666	.0281668	.0394233	.0451507	.0443542	.040497	.031923	.0509534	.0289564	.0393324	.0429681
ASIA	46-47	27	14+	.0076365	.0035948	.0171367	.0107435	.0150537	.0189647	.0379809	.0243274	.0361488	.0301373	.047497	.0443705	.0400945	.0276368	.0422666	.0281668	.0394233	.0451507	.0443542	.040497	.031923	.0509534	.0289564	.0393324	.0429681
ASIA	46-47	28	14+	.0076365	.0035948	.0171367	.0107435	.0150537	.0189647	.0379809	.0243274	.0361488	.0301373	.047497	.0443705	.0400945	.0276368	.0422666	.0281668	.0394233	.0451507	.0443542	.040497	.031923	.0509534	.0289564	.0393324	.0429681
ASIA	46-47	29	14+	.0076365	.0035948	.0171367	.0107435	.0150537	.0189647	.0379809	.0243274	.0361488	.0301373	.047497	.0443705	.0400945	.0276368	.0422666	.0281668	.0394233	.0451507	.0443542	.040497	.031923	.0509534	.0289564	.0393324	.0429681
ASIA	46-47	30	14+	.0076365	.0035948	.0171367	.0107435	.0150537	.0189647	.0379809	.0243274	.0361488	.0301373	.047497	.0443705	.0400945	.0276368	.0422666	.0281668	.0394233	.0451507	.0443542	.040497	.031923	.0509534	.0289564	.0393324	.0429681
ASIA	46-47	31	14+	.0076365	.0035948	.0171367	.0107435	.0150537	.0189647	.0379809	.0243274	.0361488	.0301373	.047497	.0443705	.0400945	.0276368	.0422666	.0281668	.0394233	.0451507	.0443542	.040497	.031923	.0509534	.0289564	.0393324	.0429681
ASIA	46-47	32	14+	.0076365	.0035948	.0171367	.0107435	.0150537	.0189647	.0379809	.0243274	.0361488	.0301373	.047497	.0443705	.0400945	.0276368	.0422666	.0281668	.0394233	.0451507	.0443542	.040497	.031923	.0509534	.0289564	.0393324	.0429681
ASIA	46-47	33	14+	.0076365	.0035948	.0171367	.0107435	.0150537	.0189647	.0379809	.0243274	.0361488	.0301373	.047497	.0443705	.0400945	.0276368	.0422666	.0281668	.0394233	.0451507	.0443542	.040497	.031923	.0509534	.0289564	.0393324	.0429681
ASIA	46-47	34	14+	.0076365	.0035948	.0171367	.0107435	.0150537	.0189647	.0379809	.0243274	.0361488	.0301373	.047497	.0443705	.0400945	.0276368	.0422666	.0281668	.0394233	.0451507	.0443542	.040497	.031923	.0509534	.0289564	.0393324	.0429681
ASIA	46-47	35	14+	.0076365	.0035948	.0171367	.0107435	.0150537	.0189647	.0379809	.0243274	.0361488	.0301373	.047497	.0443705	.0400945	.0276368	.0422666	.0281668	.0394233	.0451507	.0443542	.040497	.031923	.0509534	.0289564	.0393324	.0429681
ASIA	46-47	36	14+	.0076365	.0035948	.0171367	.0107435	.0150537	.0189647	.0379809	.0243274	.0361488	.0301373	.047497	.0443705	.0400945	.0276368	.0422666	.0281668	.0394233	.0451507	.0443542	.040497	.031923	.0509534	.0289564	.0393324	.0429681
ASIA	46-47	37	14+	.0076365	.0035948	.0171367	.0107435	.0150537	.0189647	.0379809	.0243274	.0361488	.0301373	.047497	.0443705	.0400945	.0276368	.0422666	.0281668	.0394233	.0451507	.0443542	.040497	.031923	.0509534	.0289564	.0393324	.0429681
ASIA	46-47	38	14+	.0076365	.0035948	.0171367	.0107435	.0150537	.0189647	.0379809	.0243274	.0361488	.0301373	.047497	.0443705	.0400945	.0276368	.0422666	.0281668	.0394233	.0451507	.0443542	.040497	.031923	.0509534	.0289564	.0393324	.0429681
ASIA	46-47	39	14+	.0076365	.0035948	.0171367	.0107435	.0150537	.0189647	.0379809	.0243274	.0361488	.0301373	.047497	.0443705	.0400945	.0276368	.0422666	.0281668	.0394233	.0451507	.0443542	.040497	.031923	.0509534	.0289564	.0393324	.0429681
ASIA	46-47	40	14+	.0076365	.0035948	.0171367	.0107435	.0150537	.0189647	.0379809	.0243274	.0361488	.0301373	.047497	.0443705	.0400945	.0276368	.0422666	.0281668	.0394233	.0451507	.0443542	.040497	.031923	.0509534	.0289564	.0393324	.0429681
ASIA	48-49	1	1	0	.0010521	.0004114	.0014763	.0059675	.0032593	.0066732	.0092078	.0132628	.0122185	.0162026	.0167638	.0154866	.0126354	.033226	.0220106	.0269626	.0238538	.0402185	.0342853	.0440584	.0498031	.0437405	.0463288	.0368435
ASIA	48-49	2	2	.0004028	.0002251	.0016799	.0004699	.0012778	.0013558	.003564	.0025374	.0038649	.0076033	.0082992	.010221	.018781	.0159855	.0174673	.0249001	.0281021	.0344819	.0392405	.0426472	.0537927	.0519387	.0731586	.0647584	.0715108
ASIA	48-49	3	3	.000449	.00029	.0003073	.0003139	.0013029	.0008645	.0020897	.0029245	.0046032	.0047054	.0075413	.00961	.0147807	.0147113	.0204183	.0206409	.0282126	.0310192	.0381183	.0419984	.053081	.0542485	.0654817	.0632829	.0732752
ASIA	48-49	4	4	.0003912	.0001797	.0002215	.0004498	.0006121	.001484	.0028371	.0034204	.0055066	.0074595	.0086194	.0078165	.0140623	.0199436	.0215078	.0252229	.02961	.0349093	.0403526	.0432847	.0577812	.0528789	.0657172	.0646293	.063932
ASIA	48-49	5	5	.0001743	.0000991	.000366	.0006082	.0010065	.0024872	.0029429	.004086	.0068978	.0077098	.0111893	.0158866	.0162796	.0198286	.0247599	.0306865	.0357074	.0353235	.0459037	.0430799	.0562963	.049934	.064951	.0592382	.0614223
ASIA	48-49	6	6	.0004701	.0006598	.000639	.0008559	.0025472	.0018241	.0051428	.0063553	.0097434	.0119128	.0136745	.0156774	.024645	.0229137	.026847	.0330424	.0354774	.0366428	.0482604	.0446343	.0595822	.0479638	.0570414	.0582099	.0577927
ASIA	48-49	7	7	.0002356	.0005834	.0007974	.0022126	.0016002	.0037239	.0057564	.0087588	.0121126	.0126735	.0206816	.0197142	.02872	.0276123	.0284824	.0378344	.0412347	.0383143	.0512868	.0445355	.0540538	.046717	.0548238	.0486674	.0561738
ASIA	48-49	8	8	.0003475	.0009056	.0014318	.0021152	.0023003	.0037156	.0068303	.010855	.0139266	.0172513	.0203747	.0224629	.0307307	.0307863	.0347177	.0382414	.0418943	.040457	.0514995	.0418625	.0518318	.0446616	.0540757	.0451984	.0531684
ASIA	48-49	9	9	.0009965	.001067	.0013086	.0023659	.0041942	.006574	.0068366	.0132144	.016736	.017746	.0268206	.0221475	.0326451	.0342673	.0310666	.0386788	.0418855	.0412738	.048328	.0413142	.049716	.0426212	.0479585	.044621	.0487635
ASIA	48-49	10	10	.0011273	.0017165	.0028065	.0043099	.0049399	.0059463	.0127836	.0153914	.019702	.020585	.0265355	.0251858	.0354379	.0351621	.0359187	.0389583	.0434135	.0411922	.0459945	.0420884	.0441332	.0433723	.0434023	.0406293	.0462338
ASIA	48-49	11	11	.0019272	.0033704	.0024594	.0034526	.0065495	.0103859	.014948	.017078	.0268074	.0238265	.0365136	.0275087	.0395557	.0318637	.0402015	.0337411	.04498	.0359636	.0393388	.0427588	.0432477	.0374483	.0435316	.0415728	.0417794
ASIA	48-49	12	12	0	.0016759	.0018359	.0032642	.010117	.0130194	.0178747	.0173305	.0246049	.0210013	.027783	.0223195	.0379068	.0354535	.0343912	.035457	.0391445	.0368631	.0445276	.0366313	.0463906	.0429963	.040826	.0497123	.0356399
ASIA	48-49	13	13	.0008469	.0012755	.011887	.0074835	.0123816	.0119718	.0278374	.0218107	.0207695	.0287326	.03284	.0283972	.0330019	.0392914	.038412	.04739	.0386676	.036973	.03767	.0433177	.0420541	.0317469	.0443615	.038409	.0417292
ASIA	48-49	14	14+	.0010065	.0004232	0	.007122	.0094303	.0133717	.0196413	.0216337	.0177385	.0269145	.0346351	.0376765	.0386469	.0357569	.0412059	.0347555	.0398871	.0416679	.0372077	.0431791	.0363101	.0388242	.0367334	.0333062	.0416962
ASIA	48-49	15	14+	.0010065	.0004232	0	.007122	.0094303	.0133717	.0196413	.0216337	.0177385	.0269145	.0346351	.0376765	.0386469	.0357569	.0412059	.0347555	.0398871	.0416679	.0372077	.0431791	.0363101	.0388242	.0367334	.0333062	.0416962
ASIA	48-49	16	14+	.0010065	.0004232	0	.007122	.0094303	.0133717	.0196413	.0216337	.0177385	.0269145	.0346351	.0376765	.0386469	.0357569	.0412059	.0347555	.0398871	.0416679	.0372077	.0431791	.0363101	.0388242	.0367334	.0333062	.0416962
ASIA	48-49	17	14+	.0010065	.0004232	0	.007122	.0094303	.0133717	.0196413	.0216337	.0177385	.0269145	.0346351	.0376765	.0386469	.0357569	.0412059	.0347555	.0398871	.0416679	.0372077	.0431791	.0363101	.0388242	.0367334	.0333062	.0416962
ASIA	48-49	18	14+	.0010065	.0004232	0	.007122	.0094303	.0133717	.0196413	.0216337	.0177385	.0269145	.0346351	.0376765	.0386469	.0357569	.0412059	.0347555	.0398871	.0416679	.0372077	.0431791	.0363101	.0388242	.0367334	.0333062	.0416962
ASIA	48-49	19	14+	.0010065	.0004232	0	.007122	.0094303	.0133717	.0196413	.0216337	.0177385	.0269145	.0346351	.0376765	.0386469	.0357569	.0412059	.0347555	.0398871	.0416679	.0372077	.0431791	.0363101	.0388242	.0367334	.0333062	.0416962
ASIA	48-49	20	14+	.0010065	.0004232	0	.007122	.0094303	.0133717	.0196413	.0216337	.0177385	.0269145	.0346351	.0376765	.0386469	.0357569	.0412059	.0347555	.0398871	.0416679	.0372077	.0431791	.0363101	.0388242	.0367334	.0333062	.0416962
ASIA	48-49	21	14+	.0010065	.0004232	0	.007122	.0094303	.0133717	.0196413	.0216337	.0177385	.0269145	.0346351	.0376765	.0386469	.0357569	.0412059	.0347555	.0398871	.0416679	.0372077	.0431791	.0363101	.0388242	.0367334	.0333062	.0416962
ASIA	48-49	22	14+	.0010065	.0004232	0	.007122	.0094303	.0133717	.0196413	.0216337	.0177385	.0269145	.0346351	.0376765	.0386469	.0357569	.0412059	.0347555	.0398871	.0416679	.0372077	.0431791	.0363101	.0388242	.0367334	.0333062	.0416962
ASIA	48-49	23	14+	.0010065	.0004232	0	.007122	.0094303	.0133717	.0196413	.0216337	.0177385	.0269145	.0346351	.0376765	.0386469	.0357569	.0412059	.0347555	.0398871	.0416679	.0372077	.0431791	.0363101	.0388242	.0367334	.0333062	.0416962
ASIA	48-49	24	14+	.0010065	.0004232	0	.007122	.0094303	.0133717	.0196413	.0216337	.0177385	.0269145	.0346351	.0376765	.0386469	.0357569	.0412059	.0347555	.0398871	.0416679	.0372077	.0431791	.0363101	.0388242	.0367334	.0333062	.0416962
ASIA	48-49	25	14+	.0010065	.0004232	0	.007122	.0094303	.0133717	.0196413	.0216337	.0177385	.0269145	.0346351	.0376765	.0386469	.0357569	.0412059	.0347555	.0398871	.0416679	.0372077	.0431791	.0363101	.0388242	.0367334	.0333062	.0416962
ASIA	48-49	26	14+	.0010065	.0004232	0	.007122	.0094303	.0133717	.0196413	.0216337	.0177385	.0269145	.0346351	.0376765	.0386469	.0357569	.0412059	.0347555	.0398871	.0416679	.0372077	.0431791	.0363101	.0388242	.0367334	.0333062	.0416962
ASIA	48-49	27	14+	.0010065	.0004232	0	.007122	.0094303	.0133717	.0196413	.0216337	.0177385	.0269145	.0346351	.0376765	.0386469	.0357569	.0412059	.0347555	.0398871	.0416679	.0372077	.0431791	.0363101	.0388242	.0367334	.0333062	.0416962
ASIA	48-49	28	14+	.0010065	.0004232	0	.007122	.0094303	.0133717	.0196413	.0216337	.0177385	.0269145	.0346351	.0376765	.0386469	.0357569	.0412059	.0347555	.0398871	.0416679	.0372077	.0431791	.0363101	.0388242	.0367334	.0333062	.0416962
ASIA	48-49	29	14+	.0010065	.0004232	0	.007122	.0094303	.0133717	.0196413	.0216337	.0177385	.0269145	.0346351	.0376765	.0386469	.0357569	.0412059	.0347555	.0398871	.0416679	.0372077	.0431791	.0363101	.0388242	.0367334	.0333062	.0416962
ASIA	48-49	30	14+	.0010065	.0004232	0	.007122	.0094303	.0133717	.0196413	.0216337	.0177385	.0269145	.0346351	.0376765	.0386469	.0357569	.0412059	.0347555	.0398871	.0416679	.0372077	.0431791	.0363101	.0388242	.0367334	.0333062	.0416962
ASIA	48-49	31	14+	.0010065	.0004232	0	.007122	.0094303	.0133717	.0196413	.0216337	.0177385	.0269145	.0346351	.0376765	.0386469	.0357569	.0412059	.0347555	.0398871	.0416679	.0372077	.0431791	.0363101	.0388242	.0367334	.0333062	.0416962
ASIA	48-49	32	14+	.0010065	.0004232	0	.007122	.0094303	.0133717	.0196413	.0216337	.0177385	.0269145	.0346351	.0376765	.0386469	.0357569	.0412059	.0347555	.0398871	.0416679	.0372077	.0431791	.0363101	.0388242	.0367334	.0333062	.0416962
ASIA	48-49	33	14+	.0010065	.0004232	0	.007122	.0094303	.0133717	.0196413	.0216337	.0177385	.0269145	.0346351	.0376765	.0386469	.0357569	.0412059	.0347555	.0398871	.0416679	.0372077	.0431791	.0363101	.0388242	.0367334	.0333062	.0416962
ASIA	48-49	34	14+	.0010065	.0004232	0	.007122	.0094303	.0133717	.0196413	.0216337	.0177385	.0269145	.0346351	.0376765	.0386469	.0357569	.0412059	.0347555	.0398871	.0416679	.0372077	.0431791	.0363101	.0388242	.0367334	.0333062	.0416962
ASIA	48-49	35	14+	.0010065	.0004232	0	.007122	.0094303	.0133717	.0196413	.0216337	.0177385	.0269145	.0346351	.0376765	.0386469	.0357569	.0412059	.0347555	.0398871	.0416679	.0372077	.0431791	.0363101	.0388242	.0367334	.0333062	.0416962
ASIA	48-49	36	14+	.0010065	.0004232	0	.007122	.0094303	.0133717	.0196413	.0216337	.0177385	.0269145	.0346351	.0376765	.0386469	.0357569	.0412059	.0347555	.0398871	.0416679	.0372077	.0431791	.0363101	.0388242	.0367334	.0333062	.0416962
ASIA	48-49	37	14+	.0010065	.0004232	0	.007122	.0094303	.0133717	.0196413	.0216337	.0177385	.0269145	.0346351	.0376765	.0386469	.0357569	.0412059	.0347555	.0398871	.0416679	.0372077	.0431791	.0363101	.0388242	.0367334	.0333062	.0416962
ASIA	48-49	38	14+	.0010065	.0004232	0	.007122	.0094303	.0133717	.0196413	.0216337	.0177385	.0269145	.0346351	.0376765	.0386469	.0357569	.0412059	.0347555	.0398871	.0416679	.0372077	.0431791	.0363101	.0388242	.0367334	.0333062	.0416962
ASIA	48-49	39	14+	.0010065	.0004232	0	.007122	.0094303	.0133717	.0196413	.0216337	.0177385	.0269145	.0346351	.0376765	.0386469	.0357569	.0412059	.0347555	.0398871	.0416679	.0372077	.0431791	.0363101	.0388242	.0367334	.0333062	.0416962
ASIA	48-49	40	14+	.0010065	.0004232	0	.007122	.0094303	.0133717	.0196413	.0216337	.0177385	.0269145	.0346351	.0376765	.0386469	.0357569	.0412059	.0347555	.0398871	.0416679	.0372077	.0431791	.0363101	.0388242	.0367334	.0333062	.0416962
LATC	15-17	1	1	.6045305	.2928323	.0821502	.0172171	.0025948	.0006752	0	0	0	0	0	0	0	0	0	0	0	0	0	0	0	0	0	0	0
LATC	15-17	2	2+	.3590057	.2883979	.2487133	.0815778	.0168603	.0034013	.0020437	0	0	0	0	0	0	0	0	0	0	0	0	0	0	0	0	0	0
LATC	15-17	3	2+	.3590057	.2883979	.2487133	.0815778	.0168603	.0034013	.0020437	0	0	0	0	0	0	0	0	0	0	0	0	0	0	0	0	0	0
LATC	15-17	4	2+	.3590057	.2883979	.2487133	.0815778	.0168603	.0034013	.0020437	0	0	0	0	0	0	0	0	0	0	0	0	0	0	0	0	0	0
LATC	15-17	5	2+	.3590057	.2883979	.2487133	.0815778	.0168603	.0034013	.0020437	0	0	0	0	0	0	0	0	0	0	0	0	0	0	0	0	0	0
LATC	15-17	6	2+	.3590057	.2883979	.2487133	.0815778	.0168603	.0034013	.0020437	0	0	0	0	0	0	0	0	0	0	0	0	0	0	0	0	0	0
LATC	15-17	7	2+	.3590057	.2883979	.2487133	.0815778	.0168603	.0034013	.0020437	0	0	0	0	0	0	0	0	0	0	0	0	0	0	0	0	0	0
LATC	15-17	8	2+	.3590057	.2883979	.2487133	.0815778	.0168603	.0034013	.0020437	0	0	0	0	0	0	0	0	0	0	0	0	0	0	0	0	0	0
LATC	15-17	9	2+	.3590057	.2883979	.2487133	.0815778	.0168603	.0034013	.0020437	0	0	0	0	0	0	0	0	0	0	0	0	0	0	0	0	0	0
LATC	15-17	10	2+	.3590057	.2883979	.2487133	.0815778	.0168603	.0034013	.0020437	0	0	0	0	0	0	0	0	0	0	0	0	0	0	0	0	0	0
LATC	15-17	11	2+	.3590057	.2883979	.2487133	.0815778	.0168603	.0034013	.0020437	0	0	0	0	0	0	0	0	0	0	0	0	0	0	0	0	0	0
LATC	15-17	12	2+	.3590057	.2883979	.2487133	.0815778	.0168603	.0034013	.0020437	0	0	0	0	0	0	0	0	0	0	0	0	0	0	0	0	0	0
LATC	15-17	13	2+	.3590057	.2883979	.2487133	.0815778	.0168603	.0034013	.0020437	0	0	0	0	0	0	0	0	0	0	0	0	0	0	0	0	0	0
LATC	15-17	14	2+	.3590057	.2883979	.2487133	.0815778	.0168603	.0034013	.0020437	0	0	0	0	0	0	0	0	0	0	0	0	0	0	0	0	0	0
LATC	15-17	15	2+	.3590057	.2883979	.2487133	.0815778	.0168603	.0034013	.0020437	0	0	0	0	0	0	0	0	0	0	0	0	0	0	0	0	0	0
LATC	15-17	16	2+	.3590057	.2883979	.2487133	.0815778	.0168603	.0034013	.0020437	0	0	0	0	0	0	0	0	0	0	0	0	0	0	0	0	0	0
LATC	15-17	17	2+	.3590057	.2883979	.2487133	.0815778	.0168603	.0034013	.0020437	0	0	0	0	0	0	0	0	0	0	0	0	0	0	0	0	0	0
LATC	15-17	18	2+	.3590057	.2883979	.2487133	.0815778	.0168603	.0034013	.0020437	0	0	0	0	0	0	0	0	0	0	0	0	0	0	0	0	0	0
LATC	15-17	19	2+	.3590057	.2883979	.2487133	.0815778	.0168603	.0034013	.0020437	0	0	0	0	0	0	0	0	0	0	0	0	0	0	0	0	0	0
LATC	15-17	20	2+	.3590057	.2883979	.2487133	.0815778	.0168603	.0034013	.0020437	0	0	0	0	0	0	0	0	0	0	0	0	0	0	0	0	0	0
LATC	15-17	21	2+	.3590057	.2883979	.2487133	.0815778	.0168603	.0034013	.0020437	0	0	0	0	0	0	0	0	0	0	0	0	0	0	0	0	0	0
LATC	15-17	22	2+	.3590057	.2883979	.2487133	.0815778	.0168603	.0034013	.0020437	0	0	0	0	0	0	0	0	0	0	0	0	0	0	0	0	0	0
LATC	15-17	23	2+	.3590057	.2883979	.2487133	.0815778	.0168603	.0034013	.0020437	0	0	0	0	0	0	0	0	0	0	0	0	0	0	0	0	0	0
LATC	15-17	24	2+	.3590057	.2883979	.2487133	.0815778	.0168603	.0034013	.0020437	0	0	0	0	0	0	0	0	0	0	0	0	0	0	0	0	0	0
LATC	15-17	25	2+	.3590057	.2883979	.2487133	.0815778	.0168603	.0034013	.0020437	0	0	0	0	0	0	0	0	0	0	0	0	0	0	0	0	0	0
LATC	15-17	26	2+	.3590057	.2883979	.2487133	.0815778	.0168603	.0034013	.0020437	0	0	0	0	0	0	0	0	0	0	0	0	0	0	0	0	0	0
LATC	15-17	27	2+	.3590057	.2883979	.2487133	.0815778	.0168603	.0034013	.0020437	0	0	0	0	0	0	0	0	0	0	0	0	0	0	0	0	0	0
LATC	15-17	28	2+	.3590057	.2883979	.2487133	.0815778	.0168603	.0034013	.0020437	0	0	0	0	0	0	0	0	0	0	0	0	0	0	0	0	0	0
LATC	15-17	29	2+	.3590057	.2883979	.2487133	.0815778	.0168603	.0034013	.0020437	0	0	0	0	0	0	0	0	0	0	0	0	0	0	0	0	0	0
LATC	15-17	30	2+	.3590057	.2883979	.2487133	.0815778	.0168603	.0034013	.0020437	0	0	0	0	0	0	0	0	0	0	0	0	0	0	0	0	0	0
LATC	15-17	31	2+	.3590057	.2883979	.2487133	.0815778	.0168603	.0034013	.0020437	0	0	0	0	0	0	0	0	0	0	0	0	0	0	0	0	0	0
LATC	15-17	32	2+	.3590057	.2883979	.2487133	.0815778	.0168603	.0034013	.0020437	0	0	0	0	0	0	0	0	0	0	0	0	0	0	0	0	0	0
LATC	15-17	33	2+	.3590057	.2883979	.2487133	.0815778	.0168603	.0034013	.0020437	0	0	0	0	0	0	0	0	0	0	0	0	0	0	0	0	0	0
LATC	15-17	34	2+	.3590057	.2883979	.2487133	.0815778	.0168603	.0034013	.0020437	0	0	0	0	0	0	0	0	0	0	0	0	0	0	0	0	0	0
LATC	15-17	35	2+	.3590057	.2883979	.2487133	.0815778	.0168603	.0034013	.0020437	0	0	0	0	0	0	0	0	0	0	0	0	0	0	0	0	0	0
LATC	15-17	36	2+	.3590057	.2883979	.2487133	.0815778	.0168603	.0034013	.0020437	0	0	0	0	0	0	0	0	0	0	0	0	0	0	0	0	0	0
LATC	15-17	37	2+	.3590057	.2883979	.2487133	.0815778	.0168603	.0034013	.0020437	0	0	0	0	0	0	0	0	0	0	0	0	0	0	0	0	0	0
LATC	15-17	38	2+	.3590057	.2883979	.2487133	.0815778	.0168603	.0034013	.0020437	0	0	0	0	0	0	0	0	0	0	0	0	0	0	0	0	0	0
LATC	15-17	39	2+	.3590057	.2883979	.2487133	.0815778	.0168603	.0034013	.0020437	0	0	0	0	0	0	0	0	0	0	0	0	0	0	0	0	0	0
LATC	15-17	40	2+	.3590057	.2883979	.2487133	.0815778	.0168603	.0034013	.0020437	0	0	0	0	0	0	0	0	0	0	0	0	0	0	0	0	0	0
LATC	18-19	1	1	.4145544	.3315467	.1672935	.0612768	.0190554	.0044019	.0012004	.0005942	0	.0000767	0	0	0	0	0	0	0	0	0	0	0	0	0	0	0
LATC	18-19	2	2	.2762839	.2420093	.2298206	.1583267	.0745019	.014772	.0040657	.0002199	0	0	0	0	0	0	0	0	0	0	0	0	0	0	0	0	0
LATC	18-19	3	3+	.232167	.1699926	.2063712	.176324	.1275124	.0602733	.0253178	.0019133	.0001285	0	0	0	0	0	0	0	0	0	0	0	0	0	0	0	0
LATC	18-19	4	3+	.232167	.1699926	.2063712	.176324	.1275124	.0602733	.0253178	.0019133	.0001285	0	0	0	0	0	0	0	0	0	0	0	0	0	0	0	0
LATC	18-19	5	3+	.232167	.1699926	.2063712	.176324	.1275124	.0602733	.0253178	.0019133	.0001285	0	0	0	0	0	0	0	0	0	0	0	0	0	0	0	0
LATC	18-19	6	3+	.232167	.1699926	.2063712	.176324	.1275124	.0602733	.0253178	.0019133	.0001285	0	0	0	0	0	0	0	0	0	0	0	0	0	0	0	0
LATC	18-19	7	3+	.232167	.1699926	.2063712	.176324	.1275124	.0602733	.0253178	.0019133	.0001285	0	0	0	0	0	0	0	0	0	0	0	0	0	0	0	0
LATC	18-19	8	3+	.232167	.1699926	.2063712	.176324	.1275124	.0602733	.0253178	.0019133	.0001285	0	0	0	0	0	0	0	0	0	0	0	0	0	0	0	0
LATC	18-19	9	3+	.232167	.1699926	.2063712	.176324	.1275124	.0602733	.0253178	.0019133	.0001285	0	0	0	0	0	0	0	0	0	0	0	0	0	0	0	0
LATC	18-19	10	3+	.232167	.1699926	.2063712	.176324	.1275124	.0602733	.0253178	.0019133	.0001285	0	0	0	0	0	0	0	0	0	0	0	0	0	0	0	0
LATC	18-19	11	3+	.232167	.1699926	.2063712	.176324	.1275124	.0602733	.0253178	.0019133	.0001285	0	0	0	0	0	0	0	0	0	0	0	0	0	0	0	0
LATC	18-19	12	3+	.232167	.1699926	.2063712	.176324	.1275124	.0602733	.0253178	.0019133	.0001285	0	0	0	0	0	0	0	0	0	0	0	0	0	0	0	0
LATC	18-19	13	3+	.232167	.1699926	.2063712	.176324	.1275124	.0602733	.0253178	.0019133	.0001285	0	0	0	0	0	0	0	0	0	0	0	0	0	0	0	0
LATC	18-19	14	3+	.232167	.1699926	.2063712	.176324	.1275124	.0602733	.0253178	.0019133	.0001285	0	0	0	0	0	0	0	0	0	0	0	0	0	0	0	0
LATC	18-19	15	3+	.232167	.1699926	.2063712	.176324	.1275124	.0602733	.0253178	.0019133	.0001285	0	0	0	0	0	0	0	0	0	0	0	0	0	0	0	0
LATC	18-19	16	3+	.232167	.1699926	.2063712	.176324	.1275124	.0602733	.0253178	.0019133	.0001285	0	0	0	0	0	0	0	0	0	0	0	0	0	0	0	0
LATC	18-19	17	3+	.232167	.1699926	.2063712	.176324	.1275124	.0602733	.0253178	.0019133	.0001285	0	0	0	0	0	0	0	0	0	0	0	0	0	0	0	0
LATC	18-19	18	3+	.232167	.1699926	.2063712	.176324	.1275124	.0602733	.0253178	.0019133	.0001285	0	0	0	0	0	0	0	0	0	0	0	0	0	0	0	0
LATC	18-19	19	3+	.232167	.1699926	.2063712	.176324	.1275124	.0602733	.0253178	.0019133	.0001285	0	0	0	0	0	0	0	0	0	0	0	0	0	0	0	0
LATC	18-19	20	3+	.232167	.1699926	.2063712	.176324	.1275124	.0602733	.0253178	.0019133	.0001285	0	0	0	0	0	0	0	0	0	0	0	0	0	0	0	0
LATC	18-19	21	3+	.232167	.1699926	.2063712	.176324	.1275124	.0602733	.0253178	.0019133	.0001285	0	0	0	0	0	0	0	0	0	0	0	0	0	0	0	0
LATC	18-19	22	3+	.232167	.1699926	.2063712	.176324	.1275124	.0602733	.0253178	.0019133	.0001285	0	0	0	0	0	0	0	0	0	0	0	0	0	0	0	0
LATC	18-19	23	3+	.232167	.1699926	.2063712	.176324	.1275124	.0602733	.0253178	.0019133	.0001285	0	0	0	0	0	0	0	0	0	0	0	0	0	0	0	0
LATC	18-19	24	3+	.232167	.1699926	.2063712	.176324	.1275124	.0602733	.0253178	.0019133	.0001285	0	0	0	0	0	0	0	0	0	0	0	0	0	0	0	0
LATC	18-19	25	3+	.232167	.1699926	.2063712	.176324	.1275124	.0602733	.0253178	.0019133	.0001285	0	0	0	0	0	0	0	0	0	0	0	0	0	0	0	0
LATC	18-19	26	3+	.232167	.1699926	.2063712	.176324	.1275124	.0602733	.0253178	.0019133	.0001285	0	0	0	0	0	0	0	0	0	0	0	0	0	0	0	0
LATC	18-19	27	3+	.232167	.1699926	.2063712	.176324	.1275124	.0602733	.0253178	.0019133	.0001285	0	0	0	0	0	0	0	0	0	0	0	0	0	0	0	0
LATC	18-19	28	3+	.232167	.1699926	.2063712	.176324	.1275124	.0602733	.0253178	.0019133	.0001285	0	0	0	0	0	0	0	0	0	0	0	0	0	0	0	0
LATC	18-19	29	3+	.232167	.1699926	.2063712	.176324	.1275124	.0602733	.0253178	.0019133	.0001285	0	0	0	0	0	0	0	0	0	0	0	0	0	0	0	0
LATC	18-19	30	3+	.232167	.1699926	.2063712	.176324	.1275124	.0602733	.0253178	.0019133	.0001285	0	0	0	0	0	0	0	0	0	0	0	0	0	0	0	0
LATC	18-19	31	3+	.232167	.1699926	.2063712	.176324	.1275124	.0602733	.0253178	.0019133	.0001285	0	0	0	0	0	0	0	0	0	0	0	0	0	0	0	0
LATC	18-19	32	3+	.232167	.1699926	.2063712	.176324	.1275124	.0602733	.0253178	.0019133	.0001285	0	0	0	0	0	0	0	0	0	0	0	0	0	0	0	0
LATC	18-19	33	3+	.232167	.1699926	.2063712	.176324	.1275124	.0602733	.0253178	.0019133	.0001285	0	0	0	0	0	0	0	0	0	0	0	0	0	0	0	0
LATC	18-19	34	3+	.232167	.1699926	.2063712	.176324	.1275124	.0602733	.0253178	.0019133	.0001285	0	0	0	0	0	0	0	0	0	0	0	0	0	0	0	0
LATC	18-19	35	3+	.232167	.1699926	.2063712	.176324	.1275124	.0602733	.0253178	.0019133	.0001285	0	0	0	0	0	0	0	0	0	0	0	0	0	0	0	0
LATC	18-19	36	3+	.232167	.1699926	.2063712	.176324	.1275124	.0602733	.0253178	.0019133	.0001285	0	0	0	0	0	0	0	0	0	0	0	0	0	0	0	0
LATC	18-19	37	3+	.232167	.1699926	.2063712	.176324	.1275124	.0602733	.0253178	.0019133	.0001285	0	0	0	0	0	0	0	0	0	0	0	0	0	0	0	0
LATC	18-19	38	3+	.232167	.1699926	.2063712	.176324	.1275124	.0602733	.0253178	.0019133	.0001285	0	0	0	0	0	0	0	0	0	0	0	0	0	0	0	0
LATC	18-19	39	3+	.232167	.1699926	.2063712	.176324	.1275124	.0602733	.0253178	.0019133	.0001285	0	0	0	0	0	0	0	0	0	0	0	0	0	0	0	0
LATC	18-19	40	3+	.232167	.1699926	.2063712	.176324	.1275124	.0602733	.0253178	.0019133	.0001285	0	0	0	0	0	0	0	0	0	0	0	0	0	0	0	0
LATC	20-21	1	1	.2863761	.2997731	.1919987	.1173314	.0636456	.0261112	.0113858	.0027071	.0006711	0	0	0	0	0	0	0	0	0	0	0	0	0	0	0	0
LATC	20-21	2	2	.2068672	.2076976	.1959646	.1731753	.1217546	.0653519	.0227063	.0055781	.0007593	.0001451	0	0	0	0	0	0	0	0	0	0	0	0	0	0	0
LATC	20-21	3	3	.1709477	.1535549	.1664059	.160803	.1565552	.1079465	.0595706	.0169856	.005877	.0013535	0	0	0	0	0	0	0	0	0	0	0	0	0	0	0
LATC	20-21	4	4+	.1441319	.1482167	.1274422	.1313745	.1573383	.112676	.1046094	.0547332	.0152388	.0036725	.0005665	0	0	0	0	0	0	0	0	0	0	0	0	0	0
LATC	20-21	5	4+	.1441319	.1482167	.1274422	.1313745	.1573383	.112676	.1046094	.0547332	.0152388	.0036725	.0005665	0	0	0	0	0	0	0	0	0	0	0	0	0	0
LATC	20-21	6	4+	.1441319	.1482167	.1274422	.1313745	.1573383	.112676	.1046094	.0547332	.0152388	.0036725	.0005665	0	0	0	0	0	0	0	0	0	0	0	0	0	0
LATC	20-21	7	4+	.1441319	.1482167	.1274422	.1313745	.1573383	.112676	.1046094	.0547332	.0152388	.0036725	.0005665	0	0	0	0	0	0	0	0	0	0	0	0	0	0
LATC	20-21	8	4+	.1441319	.1482167	.1274422	.1313745	.1573383	.112676	.1046094	.0547332	.0152388	.0036725	.0005665	0	0	0	0	0	0	0	0	0	0	0	0	0	0
LATC	20-21	9	4+	.1441319	.1482167	.1274422	.1313745	.1573383	.112676	.1046094	.0547332	.0152388	.0036725	.0005665	0	0	0	0	0	0	0	0	0	0	0	0	0	0
LATC	20-21	10	4+	.1441319	.1482167	.1274422	.1313745	.1573383	.112676	.1046094	.0547332	.0152388	.0036725	.0005665	0	0	0	0	0	0	0	0	0	0	0	0	0	0
LATC	20-21	11	4+	.1441319	.1482167	.1274422	.1313745	.1573383	.112676	.1046094	.0547332	.0152388	.0036725	.0005665	0	0	0	0	0	0	0	0	0	0	0	0	0	0
LATC	20-21	12	4+	.1441319	.1482167	.1274422	.1313745	.1573383	.112676	.1046094	.0547332	.0152388	.0036725	.0005665	0	0	0	0	0	0	0	0	0	0	0	0	0	0
LATC	20-21	13	4+	.1441319	.1482167	.1274422	.1313745	.1573383	.112676	.1046094	.0547332	.0152388	.0036725	.0005665	0	0	0	0	0	0	0	0	0	0	0	0	0	0
LATC	20-21	14	4+	.1441319	.1482167	.1274422	.1313745	.1573383	.112676	.1046094	.0547332	.0152388	.0036725	.0005665	0	0	0	0	0	0	0	0	0	0	0	0	0	0
LATC	20-21	15	4+	.1441319	.1482167	.1274422	.1313745	.1573383	.112676	.1046094	.0547332	.0152388	.0036725	.0005665	0	0	0	0	0	0	0	0	0	0	0	0	0	0
LATC	20-21	16	4+	.1441319	.1482167	.1274422	.1313745	.1573383	.112676	.1046094	.0547332	.0152388	.0036725	.0005665	0	0	0	0	0	0	0	0	0	0	0	0	0	0
LATC	20-21	17	4+	.1441319	.1482167	.1274422	.1313745	.1573383	.112676	.1046094	.0547332	.0152388	.0036725	.0005665	0	0	0	0	0	0	0	0	0	0	0	0	0	0
LATC	20-21	18	4+	.1441319	.1482167	.1274422	.1313745	.1573383	.112676	.1046094	.0547332	.0152388	.0036725	.0005665	0	0	0	0	0	0	0	0	0	0	0	0	0	0
LATC	20-21	19	4+	.1441319	.1482167	.1274422	.1313745	.1573383	.112676	.1046094	.0547332	.0152388	.0036725	.0005665	0	0	0	0	0	0	0	0	0	0	0	0	0	0
LATC	20-21	20	4+	.1441319	.1482167	.1274422	.1313745	.1573383	.112676	.1046094	.0547332	.0152388	.0036725	.0005665	0	0	0	0	0	0	0	0	0	0	0	0	0	0
LATC	20-21	21	4+	.1441319	.1482167	.1274422	.1313745	.1573383	.112676	.1046094	.0547332	.0152388	.0036725	.0005665	0	0	0	0	0	0	0	0	0	0	0	0	0	0
LATC	20-21	22	4+	.1441319	.1482167	.1274422	.1313745	.1573383	.112676	.1046094	.0547332	.0152388	.0036725	.0005665	0	0	0	0	0	0	0	0	0	0	0	0	0	0
LATC	20-21	23	4+	.1441319	.1482167	.1274422	.1313745	.1573383	.112676	.1046094	.0547332	.0152388	.0036725	.0005665	0	0	0	0	0	0	0	0	0	0	0	0	0	0
LATC	20-21	24	4+	.1441319	.1482167	.1274422	.1313745	.1573383	.112676	.1046094	.0547332	.0152388	.0036725	.0005665	0	0	0	0	0	0	0	0	0	0	0	0	0	0
LATC	20-21	25	4+	.1441319	.1482167	.1274422	.1313745	.1573383	.112676	.1046094	.0547332	.0152388	.0036725	.0005665	0	0	0	0	0	0	0	0	0	0	0	0	0	0
LATC	20-21	26	4+	.1441319	.1482167	.1274422	.1313745	.1573383	.112676	.1046094	.0547332	.0152388	.0036725	.0005665	0	0	0	0	0	0	0	0	0	0	0	0	0	0
LATC	20-21	27	4+	.1441319	.1482167	.1274422	.1313745	.1573383	.112676	.1046094	.0547332	.0152388	.0036725	.0005665	0	0	0	0	0	0	0	0	0	0	0	0	0	0
LATC	20-21	28	4+	.1441319	.1482167	.1274422	.1313745	.1573383	.112676	.1046094	.0547332	.0152388	.0036725	.0005665	0	0	0	0	0	0	0	0	0	0	0	0	0	0
LATC	20-21	29	4+	.1441319	.1482167	.1274422	.1313745	.1573383	.112676	.1046094	.0547332	.0152388	.0036725	.0005665	0	0	0	0	0	0	0	0	0	0	0	0	0	0
LATC	20-21	30	4+	.1441319	.1482167	.1274422	.1313745	.1573383	.112676	.1046094	.0547332	.0152388	.0036725	.0005665	0	0	0	0	0	0	0	0	0	0	0	0	0	0
LATC	20-21	31	4+	.1441319	.1482167	.1274422	.1313745	.1573383	.112676	.1046094	.0547332	.0152388	.0036725	.0005665	0	0	0	0	0	0	0	0	0	0	0	0	0	0
LATC	20-21	32	4+	.1441319	.1482167	.1274422	.1313745	.1573383	.112676	.1046094	.0547332	.0152388	.0036725	.0005665	0	0	0	0	0	0	0	0	0	0	0	0	0	0
LATC	20-21	33	4+	.1441319	.1482167	.1274422	.1313745	.1573383	.112676	.1046094	.0547332	.0152388	.0036725	.0005665	0	0	0	0	0	0	0	0	0	0	0	0	0	0
LATC	20-21	34	4+	.1441319	.1482167	.1274422	.1313745	.1573383	.112676	.1046094	.0547332	.0152388	.0036725	.0005665	0	0	0	0	0	0	0	0	0	0	0	0	0	0
LATC	20-21	35	4+	.1441319	.1482167	.1274422	.1313745	.1573383	.112676	.1046094	.0547332	.0152388	.0036725	.0005665	0	0	0	0	0	0	0	0	0	0	0	0	0	0
LATC	20-21	36	4+	.1441319	.1482167	.1274422	.1313745	.1573383	.112676	.1046094	.0547332	.0152388	.0036725	.0005665	0	0	0	0	0	0	0	0	0	0	0	0	0	0
LATC	20-21	37	4+	.1441319	.1482167	.1274422	.1313745	.1573383	.112676	.1046094	.0547332	.0152388	.0036725	.0005665	0	0	0	0	0	0	0	0	0	0	0	0	0	0
LATC	20-21	38	4+	.1441319	.1482167	.1274422	.1313745	.1573383	.112676	.1046094	.0547332	.0152388	.0036725	.0005665	0	0	0	0	0	0	0	0	0	0	0	0	0	0
LATC	20-21	39	4+	.1441319	.1482167	.1274422	.1313745	.1573383	.112676	.1046094	.0547332	.0152388	.0036725	.0005665	0	0	0	0	0	0	0	0	0	0	0	0	0	0
LATC	20-21	40	4+	.1441319	.1482167	.1274422	.1313745	.1573383	.112676	.1046094	.0547332	.0152388	.0036725	.0005665	0	0	0	0	0	0	0	0	0	0	0	0	0	0
LATC	22-23	1	1	.20535	.2257197	.1883388	.1561993	.1062086	.0607696	.0347067	.0147076	.0056266	.0021975	.0001755	0	0	0	0	0	0	0	0	0	0	0	0	0	0
LATC	22-23	2	2	.1477647	.1644598	.1725461	.1598014	.1435989	.1062669	.0614056	.029928	.0097766	.0028867	.0008961	.0004173	.0002518	0	0	0	0	0	0	0	0	0	0	0	0
LATC	22-23	3	3	.1324122	.1297154	.1345778	.1505462	.1502427	.121711	.0985293	.0507664	.0204401	.0087542	.0019384	.0003664	0	0	0	0	0	0	0	0	0	0	0	0	0
LATC	22-23	4	4	.1242608	.1123099	.1183645	.1198424	.1399722	.1186767	.1218166	.0830012	.0414011	.014314	.0039378	.0017911	0	.0003118	0	0	0	0	0	0	0	0	0	0	0
LATC	22-23	5	5+	.1286539	.0829643	.1168612	.1054586	.1144793	.11132	.1140062	.1049001	.0570848	.0365067	.0209752	.0061059	.0006838	0	0	0	0	0	0	0	0	0	0	0	0
LATC	22-23	6	5+	.1286539	.0829643	.1168612	.1054586	.1144793	.11132	.1140062	.1049001	.0570848	.0365067	.0209752	.0061059	.0006838	0	0	0	0	0	0	0	0	0	0	0	0
LATC	22-23	7	5+	.1286539	.0829643	.1168612	.1054586	.1144793	.11132	.1140062	.1049001	.0570848	.0365067	.0209752	.0061059	.0006838	0	0	0	0	0	0	0	0	0	0	0	0
LATC	22-23	8	5+	.1286539	.0829643	.1168612	.1054586	.1144793	.11132	.1140062	.1049001	.0570848	.0365067	.0209752	.0061059	.0006838	0	0	0	0	0	0	0	0	0	0	0	0
LATC	22-23	9	5+	.1286539	.0829643	.1168612	.1054586	.1144793	.11132	.1140062	.1049001	.0570848	.0365067	.0209752	.0061059	.0006838	0	0	0	0	0	0	0	0	0	0	0	0
LATC	22-23	10	5+	.1286539	.0829643	.1168612	.1054586	.1144793	.11132	.1140062	.1049001	.0570848	.0365067	.0209752	.0061059	.0006838	0	0	0	0	0	0	0	0	0	0	0	0
LATC	22-23	11	5+	.1286539	.0829643	.1168612	.1054586	.1144793	.11132	.1140062	.1049001	.0570848	.0365067	.0209752	.0061059	.0006838	0	0	0	0	0	0	0	0	0	0	0	0
LATC	22-23	12	5+	.1286539	.0829643	.1168612	.1054586	.1144793	.11132	.1140062	.1049001	.0570848	.0365067	.0209752	.0061059	.0006838	0	0	0	0	0	0	0	0	0	0	0	0
LATC	22-23	13	5+	.1286539	.0829643	.1168612	.1054586	.1144793	.11132	.1140062	.1049001	.0570848	.0365067	.0209752	.0061059	.0006838	0	0	0	0	0	0	0	0	0	0	0	0
LATC	22-23	14	5+	.1286539	.0829643	.1168612	.1054586	.1144793	.11132	.1140062	.1049001	.0570848	.0365067	.0209752	.0061059	.0006838	0	0	0	0	0	0	0	0	0	0	0	0
LATC	22-23	15	5+	.1286539	.0829643	.1168612	.1054586	.1144793	.11132	.1140062	.1049001	.0570848	.0365067	.0209752	.0061059	.0006838	0	0	0	0	0	0	0	0	0	0	0	0
LATC	22-23	16	5+	.1286539	.0829643	.1168612	.1054586	.1144793	.11132	.1140062	.1049001	.0570848	.0365067	.0209752	.0061059	.0006838	0	0	0	0	0	0	0	0	0	0	0	0
LATC	22-23	17	5+	.1286539	.0829643	.1168612	.1054586	.1144793	.11132	.1140062	.1049001	.0570848	.0365067	.0209752	.0061059	.0006838	0	0	0	0	0	0	0	0	0	0	0	0
LATC	22-23	18	5+	.1286539	.0829643	.1168612	.1054586	.1144793	.11132	.1140062	.1049001	.0570848	.0365067	.0209752	.0061059	.0006838	0	0	0	0	0	0	0	0	0	0	0	0
LATC	22-23	19	5+	.1286539	.0829643	.1168612	.1054586	.1144793	.11132	.1140062	.1049001	.0570848	.0365067	.0209752	.0061059	.0006838	0	0	0	0	0	0	0	0	0	0	0	0
LATC	22-23	20	5+	.1286539	.0829643	.1168612	.1054586	.1144793	.11132	.1140062	.1049001	.0570848	.0365067	.0209752	.0061059	.0006838	0	0	0	0	0	0	0	0	0	0	0	0
LATC	22-23	21	5+	.1286539	.0829643	.1168612	.1054586	.1144793	.11132	.1140062	.1049001	.0570848	.0365067	.0209752	.0061059	.0006838	0	0	0	0	0	0	0	0	0	0	0	0
LATC	22-23	22	5+	.1286539	.0829643	.1168612	.1054586	.1144793	.11132	.1140062	.1049001	.0570848	.0365067	.0209752	.0061059	.0006838	0	0	0	0	0	0	0	0	0	0	0	0
LATC	22-23	23	5+	.1286539	.0829643	.1168612	.1054586	.1144793	.11132	.1140062	.1049001	.0570848	.0365067	.0209752	.0061059	.0006838	0	0	0	0	0	0	0	0	0	0	0	0
LATC	22-23	24	5+	.1286539	.0829643	.1168612	.1054586	.1144793	.11132	.1140062	.1049001	.0570848	.0365067	.0209752	.0061059	.0006838	0	0	0	0	0	0	0	0	0	0	0	0
LATC	22-23	25	5+	.1286539	.0829643	.1168612	.1054586	.1144793	.11132	.1140062	.1049001	.0570848	.0365067	.0209752	.0061059	.0006838	0	0	0	0	0	0	0	0	0	0	0	0
LATC	22-23	26	5+	.1286539	.0829643	.1168612	.1054586	.1144793	.11132	.1140062	.1049001	.0570848	.0365067	.0209752	.0061059	.0006838	0	0	0	0	0	0	0	0	0	0	0	0
LATC	22-23	27	5+	.1286539	.0829643	.1168612	.1054586	.1144793	.11132	.1140062	.1049001	.0570848	.0365067	.0209752	.0061059	.0006838	0	0	0	0	0	0	0	0	0	0	0	0
LATC	22-23	28	5+	.1286539	.0829643	.1168612	.1054586	.1144793	.11132	.1140062	.1049001	.0570848	.0365067	.0209752	.0061059	.0006838	0	0	0	0	0	0	0	0	0	0	0	0
LATC	22-23	29	5+	.1286539	.0829643	.1168612	.1054586	.1144793	.11132	.1140062	.1049001	.0570848	.0365067	.0209752	.0061059	.0006838	0	0	0	0	0	0	0	0	0	0	0	0
LATC	22-23	30	5+	.1286539	.0829643	.1168612	.1054586	.1144793	.11132	.1140062	.1049001	.0570848	.0365067	.0209752	.0061059	.0006838	0	0	0	0	0	0	0	0	0	0	0	0
LATC	22-23	31	5+	.1286539	.0829643	.1168612	.1054586	.1144793	.11132	.1140062	.1049001	.0570848	.0365067	.0209752	.0061059	.0006838	0	0	0	0	0	0	0	0	0	0	0	0
LATC	22-23	32	5+	.1286539	.0829643	.1168612	.1054586	.1144793	.11132	.1140062	.1049001	.0570848	.0365067	.0209752	.0061059	.0006838	0	0	0	0	0	0	0	0	0	0	0	0
LATC	22-23	33	5+	.1286539	.0829643	.1168612	.1054586	.1144793	.11132	.1140062	.1049001	.0570848	.0365067	.0209752	.0061059	.0006838	0	0	0	0	0	0	0	0	0	0	0	0
LATC	22-23	34	5+	.1286539	.0829643	.1168612	.1054586	.1144793	.11132	.1140062	.1049001	.0570848	.0365067	.0209752	.0061059	.0006838	0	0	0	0	0	0	0	0	0	0	0	0
LATC	22-23	35	5+	.1286539	.0829643	.1168612	.1054586	.1144793	.11132	.1140062	.1049001	.0570848	.0365067	.0209752	.0061059	.0006838	0	0	0	0	0	0	0	0	0	0	0	0
LATC	22-23	36	5+	.1286539	.0829643	.1168612	.1054586	.1144793	.11132	.1140062	.1049001	.0570848	.0365067	.0209752	.0061059	.0006838	0	0	0	0	0	0	0	0	0	0	0	0
LATC	22-23	37	5+	.1286539	.0829643	.1168612	.1054586	.1144793	.11132	.1140062	.1049001	.0570848	.0365067	.0209752	.0061059	.0006838	0	0	0	0	0	0	0	0	0	0	0	0
LATC	22-23	38	5+	.1286539	.0829643	.1168612	.1054586	.1144793	.11132	.1140062	.1049001	.0570848	.0365067	.0209752	.0061059	.0006838	0	0	0	0	0	0	0	0	0	0	0	0
LATC	22-23	39	5+	.1286539	.0829643	.1168612	.1054586	.1144793	.11132	.1140062	.1049001	.0570848	.0365067	.0209752	.0061059	.0006838	0	0	0	0	0	0	0	0	0	0	0	0
LATC	22-23	40	5+	.1286539	.0829643	.1168612	.1054586	.1144793	.11132	.1140062	.1049001	.0570848	.0365067	.0209752	.0061059	.0006838	0	0	0	0	0	0	0	0	0	0	0	0
LATC	24-25	1	1	.1555561	.1730749	.1648256	.1440232	.1173881	.1012605	.0651558	.0442668	.019391	.0106851	.0030041	.001098	.0001252	.0001458	0	0	0	0	0	0	0	0	0	0	0
LATC	24-25	2	2	.1178117	.127499	.1342528	.1330305	.1300126	.1229959	.0950396	.0686547	.0402053	.0192215	.0082823	.001944	.0008244	.0002258	0	0	0	0	0	0	0	0	0	0	0
LATC	24-25	3	3	.094597	.1074702	.1143	.1182332	.1275658	.1215428	.1232491	.0884139	.0551017	.0298657	.0129818	.0045761	.0016927	.0002978	.0001121	0	0	0	0	0	0	0	0	0	0
LATC	24-25	4	4	.103531	.0903785	.1061699	.1065673	.1122514	.1111106	.1205962	.0983486	.0792255	.0415839	.0197678	.0081043	.0021994	.0001388	.0000267	0	0	0	0	0	0	0	0	0	0
LATC	24-25	5	5	.0794741	.0806636	.0940164	.104845	.1054125	.1025172	.1129878	.1074042	.0910382	.0598886	.0398005	.0144981	.0062174	.0008045	.0004319	0	0	0	0	0	0	0	0	0	0
LATC	24-25	6	6+	.088879	.0845791	.0889513	.0942506	.0851842	.0826657	.1073248	.0902141	.0884202	.081005	.0521662	.0372625	.0114856	.0058548	.001757	0	0	0	0	0	0	0	0	0	0
LATC	24-25	7	6+	.088879	.0845791	.0889513	.0942506	.0851842	.0826657	.1073248	.0902141	.0884202	.081005	.0521662	.0372625	.0114856	.0058548	.001757	0	0	0	0	0	0	0	0	0	0
LATC	24-25	8	6+	.088879	.0845791	.0889513	.0942506	.0851842	.0826657	.1073248	.0902141	.0884202	.081005	.0521662	.0372625	.0114856	.0058548	.001757	0	0	0	0	0	0	0	0	0	0
LATC	24-25	9	6+	.088879	.0845791	.0889513	.0942506	.0851842	.0826657	.1073248	.0902141	.0884202	.081005	.0521662	.0372625	.0114856	.0058548	.001757	0	0	0	0	0	0	0	0	0	0
LATC	24-25	10	6+	.088879	.0845791	.0889513	.0942506	.0851842	.0826657	.1073248	.0902141	.0884202	.081005	.0521662	.0372625	.0114856	.0058548	.001757	0	0	0	0	0	0	0	0	0	0
LATC	24-25	11	6+	.088879	.0845791	.0889513	.0942506	.0851842	.0826657	.1073248	.0902141	.0884202	.081005	.0521662	.0372625	.0114856	.0058548	.001757	0	0	0	0	0	0	0	0	0	0
LATC	24-25	12	6+	.088879	.0845791	.0889513	.0942506	.0851842	.0826657	.1073248	.0902141	.0884202	.081005	.0521662	.0372625	.0114856	.0058548	.001757	0	0	0	0	0	0	0	0	0	0
LATC	24-25	13	6+	.088879	.0845791	.0889513	.0942506	.0851842	.0826657	.1073248	.0902141	.0884202	.081005	.0521662	.0372625	.0114856	.0058548	.001757	0	0	0	0	0	0	0	0	0	0
LATC	24-25	14	6+	.088879	.0845791	.0889513	.0942506	.0851842	.0826657	.1073248	.0902141	.0884202	.081005	.0521662	.0372625	.0114856	.0058548	.001757	0	0	0	0	0	0	0	0	0	0
LATC	24-25	15	6+	.088879	.0845791	.0889513	.0942506	.0851842	.0826657	.1073248	.0902141	.0884202	.081005	.0521662	.0372625	.0114856	.0058548	.001757	0	0	0	0	0	0	0	0	0	0
LATC	24-25	16	6+	.088879	.0845791	.0889513	.0942506	.0851842	.0826657	.1073248	.0902141	.0884202	.081005	.0521662	.0372625	.0114856	.0058548	.001757	0	0	0	0	0	0	0	0	0	0
LATC	24-25	17	6+	.088879	.0845791	.0889513	.0942506	.0851842	.0826657	.1073248	.0902141	.0884202	.081005	.0521662	.0372625	.0114856	.0058548	.001757	0	0	0	0	0	0	0	0	0	0
LATC	24-25	18	6+	.088879	.0845791	.0889513	.0942506	.0851842	.0826657	.1073248	.0902141	.0884202	.081005	.0521662	.0372625	.0114856	.0058548	.001757	0	0	0	0	0	0	0	0	0	0
LATC	24-25	19	6+	.088879	.0845791	.0889513	.0942506	.0851842	.0826657	.1073248	.0902141	.0884202	.081005	.0521662	.0372625	.0114856	.0058548	.001757	0	0	0	0	0	0	0	0	0	0
LATC	24-25	20	6+	.088879	.0845791	.0889513	.0942506	.0851842	.0826657	.1073248	.0902141	.0884202	.081005	.0521662	.0372625	.0114856	.0058548	.001757	0	0	0	0	0	0	0	0	0	0
LATC	24-25	21	6+	.088879	.0845791	.0889513	.0942506	.0851842	.0826657	.1073248	.0902141	.0884202	.081005	.0521662	.0372625	.0114856	.0058548	.001757	0	0	0	0	0	0	0	0	0	0
LATC	24-25	22	6+	.088879	.0845791	.0889513	.0942506	.0851842	.0826657	.1073248	.0902141	.0884202	.081005	.0521662	.0372625	.0114856	.0058548	.001757	0	0	0	0	0	0	0	0	0	0
LATC	24-25	23	6+	.088879	.0845791	.0889513	.0942506	.0851842	.0826657	.1073248	.0902141	.0884202	.081005	.0521662	.0372625	.0114856	.0058548	.001757	0	0	0	0	0	0	0	0	0	0
LATC	24-25	24	6+	.088879	.0845791	.0889513	.0942506	.0851842	.0826657	.1073248	.0902141	.0884202	.081005	.0521662	.0372625	.0114856	.0058548	.001757	0	0	0	0	0	0	0	0	0	0
LATC	24-25	25	6+	.088879	.0845791	.0889513	.0942506	.0851842	.0826657	.1073248	.0902141	.0884202	.081005	.0521662	.0372625	.0114856	.0058548	.001757	0	0	0	0	0	0	0	0	0	0
LATC	24-25	26	6+	.088879	.0845791	.0889513	.0942506	.0851842	.0826657	.1073248	.0902141	.0884202	.081005	.0521662	.0372625	.0114856	.0058548	.001757	0	0	0	0	0	0	0	0	0	0
LATC	24-25	27	6+	.088879	.0845791	.0889513	.0942506	.0851842	.0826657	.1073248	.0902141	.0884202	.081005	.0521662	.0372625	.0114856	.0058548	.001757	0	0	0	0	0	0	0	0	0	0
LATC	24-25	28	6+	.088879	.0845791	.0889513	.0942506	.0851842	.0826657	.1073248	.0902141	.0884202	.081005	.0521662	.0372625	.0114856	.0058548	.001757	0	0	0	0	0	0	0	0	0	0
LATC	24-25	29	6+	.088879	.0845791	.0889513	.0942506	.0851842	.0826657	.1073248	.0902141	.0884202	.081005	.0521662	.0372625	.0114856	.0058548	.001757	0	0	0	0	0	0	0	0	0	0
LATC	24-25	30	6+	.088879	.0845791	.0889513	.0942506	.0851842	.0826657	.1073248	.0902141	.0884202	.081005	.0521662	.0372625	.0114856	.0058548	.001757	0	0	0	0	0	0	0	0	0	0
LATC	24-25	31	6+	.088879	.0845791	.0889513	.0942506	.0851842	.0826657	.1073248	.0902141	.0884202	.081005	.0521662	.0372625	.0114856	.0058548	.001757	0	0	0	0	0	0	0	0	0	0
LATC	24-25	32	6+	.088879	.0845791	.0889513	.0942506	.0851842	.0826657	.1073248	.0902141	.0884202	.081005	.0521662	.0372625	.0114856	.0058548	.001757	0	0	0	0	0	0	0	0	0	0
LATC	24-25	33	6+	.088879	.0845791	.0889513	.0942506	.0851842	.0826657	.1073248	.0902141	.0884202	.081005	.0521662	.0372625	.0114856	.0058548	.001757	0	0	0	0	0	0	0	0	0	0
LATC	24-25	34	6+	.088879	.0845791	.0889513	.0942506	.0851842	.0826657	.1073248	.0902141	.0884202	.081005	.0521662	.0372625	.0114856	.0058548	.001757	0	0	0	0	0	0	0	0	0	0
LATC	24-25	35	6+	.088879	.0845791	.0889513	.0942506	.0851842	.0826657	.1073248	.0902141	.0884202	.081005	.0521662	.0372625	.0114856	.0058548	.001757	0	0	0	0	0	0	0	0	0	0
LATC	24-25	36	6+	.088879	.0845791	.0889513	.0942506	.0851842	.0826657	.1073248	.0902141	.0884202	.081005	.0521662	.0372625	.0114856	.0058548	.001757	0	0	0	0	0	0	0	0	0	0
LATC	24-25	37	6+	.088879	.0845791	.0889513	.0942506	.0851842	.0826657	.1073248	.0902141	.0884202	.081005	.0521662	.0372625	.0114856	.0058548	.001757	0	0	0	0	0	0	0	0	0	0
LATC	24-25	38	6+	.088879	.0845791	.0889513	.0942506	.0851842	.0826657	.1073248	.0902141	.0884202	.081005	.0521662	.0372625	.0114856	.0058548	.001757	0	0	0	0	0	0	0	0	0	0
LATC	24-25	39	6+	.088879	.0845791	.0889513	.0942506	.0851842	.0826657	.1073248	.0902141	.0884202	.081005	.0521662	.0372625	.0114856	.0058548	.001757	0	0	0	0	0	0	0	0	0	0
LATC	24-25	40	6+	.088879	.0845791	.0889513	.0942506	.0851842	.0826657	.1073248	.0902141	.0884202	.081005	.0521662	.0372625	.0114856	.0058548	.001757	0	0	0	0	0	0	0	0	0	0
LATC	26-27	1	1	.1195815	.1464547	.1422797	.1217095	.1118893	.0996483	.0866968	.0659532	.0503708	.0257026	.0139747	.0091379	.004009	.0012501	.0009863	.0001691	0	.0001865	0	0	0	0	0	0	0
LATC	26-27	2	2	.0848447	.103197	.1041531	.1087557	.1129594	.1094801	.1090887	.0937712	.0701142	.0543438	.0288965	.0129358	.0058284	.001254	.0002599	.0001174	0	0	0	0	0	0	0	0	0
LATC	26-27	3	3	.0724117	.082378	.0896504	.0928376	.1062816	.110921	.111607	.1049144	.086414	.0661014	.0412084	.0215586	.0101742	.002451	.0009516	.0001393	0	0	0	0	0	0	0	0	0
LATC	26-27	4	4	.0685621	.0754035	.0858514	.0911841	.0952129	.1066294	.1088255	.1122163	.0895446	.071352	.0505115	.025542	.0136382	.00417	.0013567	0	0	0	0	0	0	0	0	0	0
LATC	26-27	5	5	.0767775	.0777862	.0820834	.0830919	.0869848	.0906539	.1007383	.0962613	.0939436	.0737568	.0652461	.0402522	.0193601	.0069202	.0040234	.0013599	.0007605	0	0	0	0	0	0	0	0
LATC	26-27	6	6	.075762	.0650848	.0811584	.0800629	.0888377	.0757796	.0950691	.0955685	.0940168	.0776026	.0699778	.0444935	.0363569	.0115027	.0064837	.0018052	.0004379	0	0	0	0	0	0	0	0
LATC	26-27	7	7+	.0721638	.0706898	.0641838	.0790099	.0752218	.0822321	.086848	.0728569	.0828431	.0812985	.0715872	.0606074	.0514518	.0216764	.0171632	.006473	.0036932	0	0	0	0	0	0	0	0
LATC	26-27	8	7+	.0721638	.0706898	.0641838	.0790099	.0752218	.0822321	.086848	.0728569	.0828431	.0812985	.0715872	.0606074	.0514518	.0216764	.0171632	.006473	.0036932	0	0	0	0	0	0	0	0
LATC	26-27	9	7+	.0721638	.0706898	.0641838	.0790099	.0752218	.0822321	.086848	.0728569	.0828431	.0812985	.0715872	.0606074	.0514518	.0216764	.0171632	.006473	.0036932	0	0	0	0	0	0	0	0
LATC	26-27	10	7+	.0721638	.0706898	.0641838	.0790099	.0752218	.0822321	.086848	.0728569	.0828431	.0812985	.0715872	.0606074	.0514518	.0216764	.0171632	.006473	.0036932	0	0	0	0	0	0	0	0
LATC	26-27	11	7+	.0721638	.0706898	.0641838	.0790099	.0752218	.0822321	.086848	.0728569	.0828431	.0812985	.0715872	.0606074	.0514518	.0216764	.0171632	.006473	.0036932	0	0	0	0	0	0	0	0
LATC	26-27	12	7+	.0721638	.0706898	.0641838	.0790099	.0752218	.0822321	.086848	.0728569	.0828431	.0812985	.0715872	.0606074	.0514518	.0216764	.0171632	.006473	.0036932	0	0	0	0	0	0	0	0
LATC	26-27	13	7+	.0721638	.0706898	.0641838	.0790099	.0752218	.0822321	.086848	.0728569	.0828431	.0812985	.0715872	.0606074	.0514518	.0216764	.0171632	.006473	.0036932	0	0	0	0	0	0	0	0
LATC	26-27	14	7+	.0721638	.0706898	.0641838	.0790099	.0752218	.0822321	.086848	.0728569	.0828431	.0812985	.0715872	.0606074	.0514518	.0216764	.0171632	.006473	.0036932	0	0	0	0	0	0	0	0
LATC	26-27	15	7+	.0721638	.0706898	.0641838	.0790099	.0752218	.0822321	.086848	.0728569	.0828431	.0812985	.0715872	.0606074	.0514518	.0216764	.0171632	.006473	.0036932	0	0	0	0	0	0	0	0
LATC	26-27	16	7+	.0721638	.0706898	.0641838	.0790099	.0752218	.0822321	.086848	.0728569	.0828431	.0812985	.0715872	.0606074	.0514518	.0216764	.0171632	.006473	.0036932	0	0	0	0	0	0	0	0
LATC	26-27	17	7+	.0721638	.0706898	.0641838	.0790099	.0752218	.0822321	.086848	.0728569	.0828431	.0812985	.0715872	.0606074	.0514518	.0216764	.0171632	.006473	.0036932	0	0	0	0	0	0	0	0
LATC	26-27	18	7+	.0721638	.0706898	.0641838	.0790099	.0752218	.0822321	.086848	.0728569	.0828431	.0812985	.0715872	.0606074	.0514518	.0216764	.0171632	.006473	.0036932	0	0	0	0	0	0	0	0
LATC	26-27	19	7+	.0721638	.0706898	.0641838	.0790099	.0752218	.0822321	.086848	.0728569	.0828431	.0812985	.0715872	.0606074	.0514518	.0216764	.0171632	.006473	.0036932	0	0	0	0	0	0	0	0
LATC	26-27	20	7+	.0721638	.0706898	.0641838	.0790099	.0752218	.0822321	.086848	.0728569	.0828431	.0812985	.0715872	.0606074	.0514518	.0216764	.0171632	.006473	.0036932	0	0	0	0	0	0	0	0
LATC	26-27	21	7+	.0721638	.0706898	.0641838	.0790099	.0752218	.0822321	.086848	.0728569	.0828431	.0812985	.0715872	.0606074	.0514518	.0216764	.0171632	.006473	.0036932	0	0	0	0	0	0	0	0
LATC	26-27	22	7+	.0721638	.0706898	.0641838	.0790099	.0752218	.0822321	.086848	.0728569	.0828431	.0812985	.0715872	.0606074	.0514518	.0216764	.0171632	.006473	.0036932	0	0	0	0	0	0	0	0
LATC	26-27	23	7+	.0721638	.0706898	.0641838	.0790099	.0752218	.0822321	.086848	.0728569	.0828431	.0812985	.0715872	.0606074	.0514518	.0216764	.0171632	.006473	.0036932	0	0	0	0	0	0	0	0
LATC	26-27	24	7+	.0721638	.0706898	.0641838	.0790099	.0752218	.0822321	.086848	.0728569	.0828431	.0812985	.0715872	.0606074	.0514518	.0216764	.0171632	.006473	.0036932	0	0	0	0	0	0	0	0
LATC	26-27	25	7+	.0721638	.0706898	.0641838	.0790099	.0752218	.0822321	.086848	.0728569	.0828431	.0812985	.0715872	.0606074	.0514518	.0216764	.0171632	.006473	.0036932	0	0	0	0	0	0	0	0
LATC	26-27	26	7+	.0721638	.0706898	.0641838	.0790099	.0752218	.0822321	.086848	.0728569	.0828431	.0812985	.0715872	.0606074	.0514518	.0216764	.0171632	.006473	.0036932	0	0	0	0	0	0	0	0
LATC	26-27	27	7+	.0721638	.0706898	.0641838	.0790099	.0752218	.0822321	.086848	.0728569	.0828431	.0812985	.0715872	.0606074	.0514518	.0216764	.0171632	.006473	.0036932	0	0	0	0	0	0	0	0
LATC	26-27	28	7+	.0721638	.0706898	.0641838	.0790099	.0752218	.0822321	.086848	.0728569	.0828431	.0812985	.0715872	.0606074	.0514518	.0216764	.0171632	.006473	.0036932	0	0	0	0	0	0	0	0
LATC	26-27	29	7+	.0721638	.0706898	.0641838	.0790099	.0752218	.0822321	.086848	.0728569	.0828431	.0812985	.0715872	.0606074	.0514518	.0216764	.0171632	.006473	.0036932	0	0	0	0	0	0	0	0
LATC	26-27	30	7+	.0721638	.0706898	.0641838	.0790099	.0752218	.0822321	.086848	.0728569	.0828431	.0812985	.0715872	.0606074	.0514518	.0216764	.0171632	.006473	.0036932	0	0	0	0	0	0	0	0
LATC	26-27	31	7+	.0721638	.0706898	.0641838	.0790099	.0752218	.0822321	.086848	.0728569	.0828431	.0812985	.0715872	.0606074	.0514518	.0216764	.0171632	.006473	.0036932	0	0	0	0	0	0	0	0
LATC	26-27	32	7+	.0721638	.0706898	.0641838	.0790099	.0752218	.0822321	.086848	.0728569	.0828431	.0812985	.0715872	.0606074	.0514518	.0216764	.0171632	.006473	.0036932	0	0	0	0	0	0	0	0
LATC	26-27	33	7+	.0721638	.0706898	.0641838	.0790099	.0752218	.0822321	.086848	.0728569	.0828431	.0812985	.0715872	.0606074	.0514518	.0216764	.0171632	.006473	.0036932	0	0	0	0	0	0	0	0
LATC	26-27	34	7+	.0721638	.0706898	.0641838	.0790099	.0752218	.0822321	.086848	.0728569	.0828431	.0812985	.0715872	.0606074	.0514518	.0216764	.0171632	.006473	.0036932	0	0	0	0	0	0	0	0
LATC	26-27	35	7+	.0721638	.0706898	.0641838	.0790099	.0752218	.0822321	.086848	.0728569	.0828431	.0812985	.0715872	.0606074	.0514518	.0216764	.0171632	.006473	.0036932	0	0	0	0	0	0	0	0
LATC	26-27	36	7+	.0721638	.0706898	.0641838	.0790099	.0752218	.0822321	.086848	.0728569	.0828431	.0812985	.0715872	.0606074	.0514518	.0216764	.0171632	.006473	.0036932	0	0	0	0	0	0	0	0
LATC	26-27	37	7+	.0721638	.0706898	.0641838	.0790099	.0752218	.0822321	.086848	.0728569	.0828431	.0812985	.0715872	.0606074	.0514518	.0216764	.0171632	.006473	.0036932	0	0	0	0	0	0	0	0
LATC	26-27	38	7+	.0721638	.0706898	.0641838	.0790099	.0752218	.0822321	.086848	.0728569	.0828431	.0812985	.0715872	.0606074	.0514518	.0216764	.0171632	.006473	.0036932	0	0	0	0	0	0	0	0
LATC	26-27	39	7+	.0721638	.0706898	.0641838	.0790099	.0752218	.0822321	.086848	.0728569	.0828431	.0812985	.0715872	.0606074	.0514518	.0216764	.0171632	.006473	.0036932	0	0	0	0	0	0	0	0
LATC	26-27	40	7+	.0721638	.0706898	.0641838	.0790099	.0752218	.0822321	.086848	.0728569	.0828431	.0812985	.0715872	.0606074	.0514518	.0216764	.0171632	.006473	.0036932	0	0	0	0	0	0	0	0
LATC	28-29	1	1	.1029359	.1174911	.1082502	.1192532	.0897561	.1034415	.0854634	.0753041	.0639041	.0461717	.0373964	.022788	.0156543	.0055736	.0033238	.0030438	.0001121	0	.0001366	0	0	0	0	0	0
LATC	28-29	2	2	.066294	.0790575	.0845046	.0921259	.0933379	.0978434	.1011714	.0956881	.0846769	.0722255	.0577372	.0380169	.021787	.0095988	.0035999	.0019034	.0003264	.000105	0	0	0	0	0	0	0
LATC	28-29	3	3	.0526156	.0660112	.0725524	.0734421	.0883786	.0916775	.1006426	.0980978	.0920746	.0827503	.0695488	.0500415	.0321784	.0176743	.0086958	.0031613	.0003728	.0000843	0	0	0	0	0	0	0
LATC	28-29	4	4	.0563928	.0593628	.0641467	.0778164	.0836851	.0859306	.0947012	.0964793	.0964817	.0856729	.0745794	.0520736	.0388148	.0188937	.0109446	.0023961	.0012407	.0003859	1.69e-06	0	0	0	0	0	0
LATC	28-29	5	5	.0554516	.0632179	.0660427	.0778972	.0733273	.0802328	.0901871	.0899268	.0938761	.0827306	.0800241	.0588118	.0472928	.0218761	.0128624	.0047856	.0013611	.0000961	0	0	0	0	0	0	0
LATC	28-29	6	6	.0657974	.0595237	.0709897	.0696316	.0763661	.068781	.0887179	.0750576	.0812188	.0791653	.0798655	.0677497	.0572036	.0344133	.0175818	.0057103	.00169	.0003706	.000166	0	0	0	0	0	0
LATC	28-29	7	7	.0714173	.0542821	.0641897	.059456	.0772318	.0620623	.0845826	.0805958	.0872436	.0784982	.0711265	.0741639	.0610209	.0339731	.02155	.0112925	.005785	.0015287	0	0	0	0	0	0	0
LATC	28-29	8	8+	.0682705	.0564065	.0633198	.0652517	.0619793	.069612	.0772413	.06913	.0752254	.061716	.0715142	.0797737	.0620792	.0511052	.0405985	.0173455	.0083749	.0010561	0	0	0	0	0	0	0
LATC	28-29	9	8+	.0682705	.0564065	.0633198	.0652517	.0619793	.069612	.0772413	.06913	.0752254	.061716	.0715142	.0797737	.0620792	.0511052	.0405985	.0173455	.0083749	.0010561	0	0	0	0	0	0	0
LATC	28-29	10	8+	.0682705	.0564065	.0633198	.0652517	.0619793	.069612	.0772413	.06913	.0752254	.061716	.0715142	.0797737	.0620792	.0511052	.0405985	.0173455	.0083749	.0010561	0	0	0	0	0	0	0
LATC	28-29	11	8+	.0682705	.0564065	.0633198	.0652517	.0619793	.069612	.0772413	.06913	.0752254	.061716	.0715142	.0797737	.0620792	.0511052	.0405985	.0173455	.0083749	.0010561	0	0	0	0	0	0	0
LATC	28-29	12	8+	.0682705	.0564065	.0633198	.0652517	.0619793	.069612	.0772413	.06913	.0752254	.061716	.0715142	.0797737	.0620792	.0511052	.0405985	.0173455	.0083749	.0010561	0	0	0	0	0	0	0
LATC	28-29	13	8+	.0682705	.0564065	.0633198	.0652517	.0619793	.069612	.0772413	.06913	.0752254	.061716	.0715142	.0797737	.0620792	.0511052	.0405985	.0173455	.0083749	.0010561	0	0	0	0	0	0	0
LATC	28-29	14	8+	.0682705	.0564065	.0633198	.0652517	.0619793	.069612	.0772413	.06913	.0752254	.061716	.0715142	.0797737	.0620792	.0511052	.0405985	.0173455	.0083749	.0010561	0	0	0	0	0	0	0
LATC	28-29	15	8+	.0682705	.0564065	.0633198	.0652517	.0619793	.069612	.0772413	.06913	.0752254	.061716	.0715142	.0797737	.0620792	.0511052	.0405985	.0173455	.0083749	.0010561	0	0	0	0	0	0	0
LATC	28-29	16	8+	.0682705	.0564065	.0633198	.0652517	.0619793	.069612	.0772413	.06913	.0752254	.061716	.0715142	.0797737	.0620792	.0511052	.0405985	.0173455	.0083749	.0010561	0	0	0	0	0	0	0
LATC	28-29	17	8+	.0682705	.0564065	.0633198	.0652517	.0619793	.069612	.0772413	.06913	.0752254	.061716	.0715142	.0797737	.0620792	.0511052	.0405985	.0173455	.0083749	.0010561	0	0	0	0	0	0	0
LATC	28-29	18	8+	.0682705	.0564065	.0633198	.0652517	.0619793	.069612	.0772413	.06913	.0752254	.061716	.0715142	.0797737	.0620792	.0511052	.0405985	.0173455	.0083749	.0010561	0	0	0	0	0	0	0
LATC	28-29	19	8+	.0682705	.0564065	.0633198	.0652517	.0619793	.069612	.0772413	.06913	.0752254	.061716	.0715142	.0797737	.0620792	.0511052	.0405985	.0173455	.0083749	.0010561	0	0	0	0	0	0	0
LATC	28-29	20	8+	.0682705	.0564065	.0633198	.0652517	.0619793	.069612	.0772413	.06913	.0752254	.061716	.0715142	.0797737	.0620792	.0511052	.0405985	.0173455	.0083749	.0010561	0	0	0	0	0	0	0
LATC	28-29	21	8+	.0682705	.0564065	.0633198	.0652517	.0619793	.069612	.0772413	.06913	.0752254	.061716	.0715142	.0797737	.0620792	.0511052	.0405985	.0173455	.0083749	.0010561	0	0	0	0	0	0	0
LATC	28-29	22	8+	.0682705	.0564065	.0633198	.0652517	.0619793	.069612	.0772413	.06913	.0752254	.061716	.0715142	.0797737	.0620792	.0511052	.0405985	.0173455	.0083749	.0010561	0	0	0	0	0	0	0
LATC	28-29	23	8+	.0682705	.0564065	.0633198	.0652517	.0619793	.069612	.0772413	.06913	.0752254	.061716	.0715142	.0797737	.0620792	.0511052	.0405985	.0173455	.0083749	.0010561	0	0	0	0	0	0	0
LATC	28-29	24	8+	.0682705	.0564065	.0633198	.0652517	.0619793	.069612	.0772413	.06913	.0752254	.061716	.0715142	.0797737	.0620792	.0511052	.0405985	.0173455	.0083749	.0010561	0	0	0	0	0	0	0
LATC	28-29	25	8+	.0682705	.0564065	.0633198	.0652517	.0619793	.069612	.0772413	.06913	.0752254	.061716	.0715142	.0797737	.0620792	.0511052	.0405985	.0173455	.0083749	.0010561	0	0	0	0	0	0	0
LATC	28-29	26	8+	.0682705	.0564065	.0633198	.0652517	.0619793	.069612	.0772413	.06913	.0752254	.061716	.0715142	.0797737	.0620792	.0511052	.0405985	.0173455	.0083749	.0010561	0	0	0	0	0	0	0
LATC	28-29	27	8+	.0682705	.0564065	.0633198	.0652517	.0619793	.069612	.0772413	.06913	.0752254	.061716	.0715142	.0797737	.0620792	.0511052	.0405985	.0173455	.0083749	.0010561	0	0	0	0	0	0	0
LATC	28-29	28	8+	.0682705	.0564065	.0633198	.0652517	.0619793	.069612	.0772413	.06913	.0752254	.061716	.0715142	.0797737	.0620792	.0511052	.0405985	.0173455	.0083749	.0010561	0	0	0	0	0	0	0
LATC	28-29	29	8+	.0682705	.0564065	.0633198	.0652517	.0619793	.069612	.0772413	.06913	.0752254	.061716	.0715142	.0797737	.0620792	.0511052	.0405985	.0173455	.0083749	.0010561	0	0	0	0	0	0	0
LATC	28-29	30	8+	.0682705	.0564065	.0633198	.0652517	.0619793	.069612	.0772413	.06913	.0752254	.061716	.0715142	.0797737	.0620792	.0511052	.0405985	.0173455	.0083749	.0010561	0	0	0	0	0	0	0
LATC	28-29	31	8+	.0682705	.0564065	.0633198	.0652517	.0619793	.069612	.0772413	.06913	.0752254	.061716	.0715142	.0797737	.0620792	.0511052	.0405985	.0173455	.0083749	.0010561	0	0	0	0	0	0	0
LATC	28-29	32	8+	.0682705	.0564065	.0633198	.0652517	.0619793	.069612	.0772413	.06913	.0752254	.061716	.0715142	.0797737	.0620792	.0511052	.0405985	.0173455	.0083749	.0010561	0	0	0	0	0	0	0
LATC	28-29	33	8+	.0682705	.0564065	.0633198	.0652517	.0619793	.069612	.0772413	.06913	.0752254	.061716	.0715142	.0797737	.0620792	.0511052	.0405985	.0173455	.0083749	.0010561	0	0	0	0	0	0	0
LATC	28-29	34	8+	.0682705	.0564065	.0633198	.0652517	.0619793	.069612	.0772413	.06913	.0752254	.061716	.0715142	.0797737	.0620792	.0511052	.0405985	.0173455	.0083749	.0010561	0	0	0	0	0	0	0
LATC	28-29	35	8+	.0682705	.0564065	.0633198	.0652517	.0619793	.069612	.0772413	.06913	.0752254	.061716	.0715142	.0797737	.0620792	.0511052	.0405985	.0173455	.0083749	.0010561	0	0	0	0	0	0	0
LATC	28-29	36	8+	.0682705	.0564065	.0633198	.0652517	.0619793	.069612	.0772413	.06913	.0752254	.061716	.0715142	.0797737	.0620792	.0511052	.0405985	.0173455	.0083749	.0010561	0	0	0	0	0	0	0
LATC	28-29	37	8+	.0682705	.0564065	.0633198	.0652517	.0619793	.069612	.0772413	.06913	.0752254	.061716	.0715142	.0797737	.0620792	.0511052	.0405985	.0173455	.0083749	.0010561	0	0	0	0	0	0	0
LATC	28-29	38	8+	.0682705	.0564065	.0633198	.0652517	.0619793	.069612	.0772413	.06913	.0752254	.061716	.0715142	.0797737	.0620792	.0511052	.0405985	.0173455	.0083749	.0010561	0	0	0	0	0	0	0
LATC	28-29	39	8+	.0682705	.0564065	.0633198	.0652517	.0619793	.069612	.0772413	.06913	.0752254	.061716	.0715142	.0797737	.0620792	.0511052	.0405985	.0173455	.0083749	.0010561	0	0	0	0	0	0	0
LATC	28-29	40	8+	.0682705	.0564065	.0633198	.0652517	.0619793	.069612	.0772413	.06913	.0752254	.061716	.0715142	.0797737	.0620792	.0511052	.0405985	.0173455	.0083749	.0010561	0	0	0	0	0	0	0
LATC	30-31	1	1	.0763454	.1109247	.1006347	.0866568	.092911	.0855146	.0764723	.0726042	.0743499	.0518822	.0503523	.0427786	.026712	.0248463	.0104883	.0112734	.0038895	.0013639	0	0	0	0	0	0	0
LATC	30-31	2	2	.0546573	.0665825	.0689611	.0771525	.0804427	.0778604	.0846186	.0858741	.0840663	.0802824	.0753141	.0648559	.0414488	.0296402	.0155115	.0076953	.0034065	.0010829	.0005289	.0000179	0	0	0	0	0
LATC	30-31	3	3	.0402435	.0526337	.0584451	.0603813	.0652414	.0767885	.0774739	.089545	.0873774	.0859418	.0867099	.0703575	.0575964	.0435303	.0261734	.0133603	.0061595	.0014577	.0005324	.0000511	0	0	0	0	0
LATC	30-31	4	4	.0402001	.0464356	.0504502	.0587289	.0685503	.0689614	.0781526	.0838901	.0860322	.0798438	.0827209	.0767642	.0654885	.0515323	.034661	.0164164	.0078816	.0024027	.0005677	.0002916	.000028	0	0	0	0
LATC	30-31	5	5	.0408148	.051054	.0559102	.0595377	.0645785	.0709436	.0758194	.0774589	.0841056	.0821963	.0854144	.0708064	.0662432	.0459004	.0338771	.0207142	.008902	.0036634	.0014014	.0004314	.0002272	0	0	0	0
LATC	30-31	6	6	.049316	.0491645	.0577076	.0641828	.0638503	.0672122	.0760476	.0774798	.0789168	.0733318	.0780949	.0689596	.0683791	.051265	.0354134	.0235815	.0107499	.0033539	.0022194	.0005182	.0002557	0	0	0	0
LATC	30-31	7	7	.057212	.0523932	.0556042	.0635429	.0602881	.0667824	.0667268	.0686774	.0741396	.0689602	.0689836	.062249	.068869	.0620292	.0428004	.0347652	.0153406	.0067455	.0030263	.0008646	0	0	0	0	0
LATC	30-31	8	8	.0580987	.0543548	.0567716	.0613575	.0617432	.0597619	.0688848	.0616629	.0606339	.0736276	.0653439	.0693089	.0700707	.0511841	.051819	.0366281	.023478	.0082744	.004969	.0018851	.0001418	0	0	0	0
LATC	30-31	9	9+	.0549697	.0597873	.0493104	.0502856	.0667632	.0482916	.0747441	.06667	.0686086	.0514481	.0570105	.0585685	.0572404	.06393	.0598783	.0522151	.0351052	.0135157	.0070664	.0031215	.0014699	0	0	0	0
LATC	30-31	10	9+	.0549697	.0597873	.0493104	.0502856	.0667632	.0482916	.0747441	.06667	.0686086	.0514481	.0570105	.0585685	.0572404	.06393	.0598783	.0522151	.0351052	.0135157	.0070664	.0031215	.0014699	0	0	0	0
LATC	30-31	11	9+	.0549697	.0597873	.0493104	.0502856	.0667632	.0482916	.0747441	.06667	.0686086	.0514481	.0570105	.0585685	.0572404	.06393	.0598783	.0522151	.0351052	.0135157	.0070664	.0031215	.0014699	0	0	0	0
LATC	30-31	12	9+	.0549697	.0597873	.0493104	.0502856	.0667632	.0482916	.0747441	.06667	.0686086	.0514481	.0570105	.0585685	.0572404	.06393	.0598783	.0522151	.0351052	.0135157	.0070664	.0031215	.0014699	0	0	0	0
LATC	30-31	13	9+	.0549697	.0597873	.0493104	.0502856	.0667632	.0482916	.0747441	.06667	.0686086	.0514481	.0570105	.0585685	.0572404	.06393	.0598783	.0522151	.0351052	.0135157	.0070664	.0031215	.0014699	0	0	0	0
LATC	30-31	14	9+	.0549697	.0597873	.0493104	.0502856	.0667632	.0482916	.0747441	.06667	.0686086	.0514481	.0570105	.0585685	.0572404	.06393	.0598783	.0522151	.0351052	.0135157	.0070664	.0031215	.0014699	0	0	0	0
LATC	30-31	15	9+	.0549697	.0597873	.0493104	.0502856	.0667632	.0482916	.0747441	.06667	.0686086	.0514481	.0570105	.0585685	.0572404	.06393	.0598783	.0522151	.0351052	.0135157	.0070664	.0031215	.0014699	0	0	0	0
LATC	30-31	16	9+	.0549697	.0597873	.0493104	.0502856	.0667632	.0482916	.0747441	.06667	.0686086	.0514481	.0570105	.0585685	.0572404	.06393	.0598783	.0522151	.0351052	.0135157	.0070664	.0031215	.0014699	0	0	0	0
LATC	30-31	17	9+	.0549697	.0597873	.0493104	.0502856	.0667632	.0482916	.0747441	.06667	.0686086	.0514481	.0570105	.0585685	.0572404	.06393	.0598783	.0522151	.0351052	.0135157	.0070664	.0031215	.0014699	0	0	0	0
LATC	30-31	18	9+	.0549697	.0597873	.0493104	.0502856	.0667632	.0482916	.0747441	.06667	.0686086	.0514481	.0570105	.0585685	.0572404	.06393	.0598783	.0522151	.0351052	.0135157	.0070664	.0031215	.0014699	0	0	0	0
LATC	30-31	19	9+	.0549697	.0597873	.0493104	.0502856	.0667632	.0482916	.0747441	.06667	.0686086	.0514481	.0570105	.0585685	.0572404	.06393	.0598783	.0522151	.0351052	.0135157	.0070664	.0031215	.0014699	0	0	0	0
LATC	30-31	20	9+	.0549697	.0597873	.0493104	.0502856	.0667632	.0482916	.0747441	.06667	.0686086	.0514481	.0570105	.0585685	.0572404	.06393	.0598783	.0522151	.0351052	.0135157	.0070664	.0031215	.0014699	0	0	0	0
LATC	30-31	21	9+	.0549697	.0597873	.0493104	.0502856	.0667632	.0482916	.0747441	.06667	.0686086	.0514481	.0570105	.0585685	.0572404	.06393	.0598783	.0522151	.0351052	.0135157	.0070664	.0031215	.0014699	0	0	0	0
LATC	30-31	22	9+	.0549697	.0597873	.0493104	.0502856	.0667632	.0482916	.0747441	.06667	.0686086	.0514481	.0570105	.0585685	.0572404	.06393	.0598783	.0522151	.0351052	.0135157	.0070664	.0031215	.0014699	0	0	0	0
LATC	30-31	23	9+	.0549697	.0597873	.0493104	.0502856	.0667632	.0482916	.0747441	.06667	.0686086	.0514481	.0570105	.0585685	.0572404	.06393	.0598783	.0522151	.0351052	.0135157	.0070664	.0031215	.0014699	0	0	0	0
LATC	30-31	24	9+	.0549697	.0597873	.0493104	.0502856	.0667632	.0482916	.0747441	.06667	.0686086	.0514481	.0570105	.0585685	.0572404	.06393	.0598783	.0522151	.0351052	.0135157	.0070664	.0031215	.0014699	0	0	0	0
LATC	30-31	25	9+	.0549697	.0597873	.0493104	.0502856	.0667632	.0482916	.0747441	.06667	.0686086	.0514481	.0570105	.0585685	.0572404	.06393	.0598783	.0522151	.0351052	.0135157	.0070664	.0031215	.0014699	0	0	0	0
LATC	30-31	26	9+	.0549697	.0597873	.0493104	.0502856	.0667632	.0482916	.0747441	.06667	.0686086	.0514481	.0570105	.0585685	.0572404	.06393	.0598783	.0522151	.0351052	.0135157	.0070664	.0031215	.0014699	0	0	0	0
LATC	30-31	27	9+	.0549697	.0597873	.0493104	.0502856	.0667632	.0482916	.0747441	.06667	.0686086	.0514481	.0570105	.0585685	.0572404	.06393	.0598783	.0522151	.0351052	.0135157	.0070664	.0031215	.0014699	0	0	0	0
LATC	30-31	28	9+	.0549697	.0597873	.0493104	.0502856	.0667632	.0482916	.0747441	.06667	.0686086	.0514481	.0570105	.0585685	.0572404	.06393	.0598783	.0522151	.0351052	.0135157	.0070664	.0031215	.0014699	0	0	0	0
LATC	30-31	29	9+	.0549697	.0597873	.0493104	.0502856	.0667632	.0482916	.0747441	.06667	.0686086	.0514481	.0570105	.0585685	.0572404	.06393	.0598783	.0522151	.0351052	.0135157	.0070664	.0031215	.0014699	0	0	0	0
LATC	30-31	30	9+	.0549697	.0597873	.0493104	.0502856	.0667632	.0482916	.0747441	.06667	.0686086	.0514481	.0570105	.0585685	.0572404	.06393	.0598783	.0522151	.0351052	.0135157	.0070664	.0031215	.0014699	0	0	0	0
LATC	30-31	31	9+	.0549697	.0597873	.0493104	.0502856	.0667632	.0482916	.0747441	.06667	.0686086	.0514481	.0570105	.0585685	.0572404	.06393	.0598783	.0522151	.0351052	.0135157	.0070664	.0031215	.0014699	0	0	0	0
LATC	30-31	32	9+	.0549697	.0597873	.0493104	.0502856	.0667632	.0482916	.0747441	.06667	.0686086	.0514481	.0570105	.0585685	.0572404	.06393	.0598783	.0522151	.0351052	.0135157	.0070664	.0031215	.0014699	0	0	0	0
LATC	30-31	33	9+	.0549697	.0597873	.0493104	.0502856	.0667632	.0482916	.0747441	.06667	.0686086	.0514481	.0570105	.0585685	.0572404	.06393	.0598783	.0522151	.0351052	.0135157	.0070664	.0031215	.0014699	0	0	0	0
LATC	30-31	34	9+	.0549697	.0597873	.0493104	.0502856	.0667632	.0482916	.0747441	.06667	.0686086	.0514481	.0570105	.0585685	.0572404	.06393	.0598783	.0522151	.0351052	.0135157	.0070664	.0031215	.0014699	0	0	0	0
LATC	30-31	35	9+	.0549697	.0597873	.0493104	.0502856	.0667632	.0482916	.0747441	.06667	.0686086	.0514481	.0570105	.0585685	.0572404	.06393	.0598783	.0522151	.0351052	.0135157	.0070664	.0031215	.0014699	0	0	0	0
LATC	30-31	36	9+	.0549697	.0597873	.0493104	.0502856	.0667632	.0482916	.0747441	.06667	.0686086	.0514481	.0570105	.0585685	.0572404	.06393	.0598783	.0522151	.0351052	.0135157	.0070664	.0031215	.0014699	0	0	0	0
LATC	30-31	37	9+	.0549697	.0597873	.0493104	.0502856	.0667632	.0482916	.0747441	.06667	.0686086	.0514481	.0570105	.0585685	.0572404	.06393	.0598783	.0522151	.0351052	.0135157	.0070664	.0031215	.0014699	0	0	0	0
LATC	30-31	38	9+	.0549697	.0597873	.0493104	.0502856	.0667632	.0482916	.0747441	.06667	.0686086	.0514481	.0570105	.0585685	.0572404	.06393	.0598783	.0522151	.0351052	.0135157	.0070664	.0031215	.0014699	0	0	0	0
LATC	30-31	39	9+	.0549697	.0597873	.0493104	.0502856	.0667632	.0482916	.0747441	.06667	.0686086	.0514481	.0570105	.0585685	.0572404	.06393	.0598783	.0522151	.0351052	.0135157	.0070664	.0031215	.0014699	0	0	0	0
LATC	30-31	40	9+	.0549697	.0597873	.0493104	.0502856	.0667632	.0482916	.0747441	.06667	.0686086	.0514481	.0570105	.0585685	.0572404	.06393	.0598783	.0522151	.0351052	.0135157	.0070664	.0031215	.0014699	0	0	0	0
LATC	32-33	1	1	.0787469	.0884332	.0780511	.0706096	.0799482	.0726813	.0770045	.0691419	.0616548	.0588975	.0552734	.0600121	.0460136	.0370471	.0280496	.0178659	.0109405	.0049884	.0028856	.0009317	.0006487	.0001743	0	0	0
LATC	32-33	2	2	.0408143	.0503489	.0606875	.0618419	.064907	.0764143	.0708628	.0810172	.0780458	.0761332	.0760835	.0672129	.0601551	.0500333	.0354783	.0228295	.0139054	.0085825	.0032123	.0011549	.000175	.0001044	0	0	0
LATC	32-33	3	3	.0328804	.0410876	.0428792	.0461583	.0559137	.0583271	.0648766	.0690201	.0768737	.0778165	.0814006	.0757552	.0782181	.0639516	.0528203	.0391762	.0226194	.01246	.0047701	.0022535	.0006874	.0000546	0	0	0
LATC	32-33	4	4	.0303537	.0362598	.0414154	.0458703	.048981	.054626	.0666736	.0692056	.0777418	.0725262	.0797154	.0747577	.0786437	.0671875	.0563425	.043057	.0299537	.0144026	.0069596	.0040213	.0010645	.0002412	0	0	0
LATC	32-33	5	5	.0313357	.0399596	.0437503	.0475798	.0581726	.058112	.0669242	.0678182	.0693465	.0746649	.0804865	.0745866	.0712131	.0633415	.0531827	.042158	.0278049	.0166133	.0094045	.0023925	.0011526	0	0	0	0
LATC	32-33	6	6	.0375989	.0402764	.048797	.0504805	.0598365	.0554313	.0636028	.0703022	.0727912	.066092	.0767078	.0684714	.0666962	.0658747	.0521172	.0447856	.0309582	.0159174	.0078677	.0043965	.0008713	.000085	.0000421	0	0
LATC	32-33	7	7	.0482107	.0472301	.0471701	.0547137	.0523172	.0535192	.0679306	.0647704	.0671615	.0641292	.0627457	.0659699	.0668858	.0682879	.0536836	.0448159	.0309773	.0216378	.0129134	.0034762	.0009468	.0005071	0	0	0
LATC	32-33	8	8	.0494564	.0451547	.0444438	.0588092	.05625	.0517811	.0619301	.0561584	.0695283	.0622322	.0658326	.0589444	.0664769	.0601803	.053899	.0484773	.0410761	.0287082	.0127545	.0047064	.0026944	.0004453	.0000602	0	0
LATC	32-33	9	9	.0468607	.0508116	.0516842	.0553266	.049002	.0553476	.0580518	.0673823	.066568	.054664	.0729092	.0647854	.0632181	.0497773	.0577018	.049168	.0382274	.0261012	.0144263	.007707	.0002796	0	0	0	0
LATC	32-33	10	10+	.0396905	.0447216	.0476978	.0463437	.0557727	.0514777	.0672836	.0463071	.0605859	.0487702	.065531	.0459066	.057891	.0525029	.0547074	.0611679	.0451502	.0465995	.0332842	.0154622	.0049012	.0076441	.0006009	0	0
LATC	32-33	11	10+	.0396905	.0447216	.0476978	.0463437	.0557727	.0514777	.0672836	.0463071	.0605859	.0487702	.065531	.0459066	.057891	.0525029	.0547074	.0611679	.0451502	.0465995	.0332842	.0154622	.0049012	.0076441	.0006009	0	0
LATC	32-33	12	10+	.0396905	.0447216	.0476978	.0463437	.0557727	.0514777	.0672836	.0463071	.0605859	.0487702	.065531	.0459066	.057891	.0525029	.0547074	.0611679	.0451502	.0465995	.0332842	.0154622	.0049012	.0076441	.0006009	0	0
LATC	32-33	13	10+	.0396905	.0447216	.0476978	.0463437	.0557727	.0514777	.0672836	.0463071	.0605859	.0487702	.065531	.0459066	.057891	.0525029	.0547074	.0611679	.0451502	.0465995	.0332842	.0154622	.0049012	.0076441	.0006009	0	0
LATC	32-33	14	10+	.0396905	.0447216	.0476978	.0463437	.0557727	.0514777	.0672836	.0463071	.0605859	.0487702	.065531	.0459066	.057891	.0525029	.0547074	.0611679	.0451502	.0465995	.0332842	.0154622	.0049012	.0076441	.0006009	0	0
LATC	32-33	15	10+	.0396905	.0447216	.0476978	.0463437	.0557727	.0514777	.0672836	.0463071	.0605859	.0487702	.065531	.0459066	.057891	.0525029	.0547074	.0611679	.0451502	.0465995	.0332842	.0154622	.0049012	.0076441	.0006009	0	0
LATC	32-33	16	10+	.0396905	.0447216	.0476978	.0463437	.0557727	.0514777	.0672836	.0463071	.0605859	.0487702	.065531	.0459066	.057891	.0525029	.0547074	.0611679	.0451502	.0465995	.0332842	.0154622	.0049012	.0076441	.0006009	0	0
LATC	32-33	17	10+	.0396905	.0447216	.0476978	.0463437	.0557727	.0514777	.0672836	.0463071	.0605859	.0487702	.065531	.0459066	.057891	.0525029	.0547074	.0611679	.0451502	.0465995	.0332842	.0154622	.0049012	.0076441	.0006009	0	0
LATC	32-33	18	10+	.0396905	.0447216	.0476978	.0463437	.0557727	.0514777	.0672836	.0463071	.0605859	.0487702	.065531	.0459066	.057891	.0525029	.0547074	.0611679	.0451502	.0465995	.0332842	.0154622	.0049012	.0076441	.0006009	0	0
LATC	32-33	19	10+	.0396905	.0447216	.0476978	.0463437	.0557727	.0514777	.0672836	.0463071	.0605859	.0487702	.065531	.0459066	.057891	.0525029	.0547074	.0611679	.0451502	.0465995	.0332842	.0154622	.0049012	.0076441	.0006009	0	0
LATC	32-33	20	10+	.0396905	.0447216	.0476978	.0463437	.0557727	.0514777	.0672836	.0463071	.0605859	.0487702	.065531	.0459066	.057891	.0525029	.0547074	.0611679	.0451502	.0465995	.0332842	.0154622	.0049012	.0076441	.0006009	0	0
LATC	32-33	21	10+	.0396905	.0447216	.0476978	.0463437	.0557727	.0514777	.0672836	.0463071	.0605859	.0487702	.065531	.0459066	.057891	.0525029	.0547074	.0611679	.0451502	.0465995	.0332842	.0154622	.0049012	.0076441	.0006009	0	0
LATC	32-33	22	10+	.0396905	.0447216	.0476978	.0463437	.0557727	.0514777	.0672836	.0463071	.0605859	.0487702	.065531	.0459066	.057891	.0525029	.0547074	.0611679	.0451502	.0465995	.0332842	.0154622	.0049012	.0076441	.0006009	0	0
LATC	32-33	23	10+	.0396905	.0447216	.0476978	.0463437	.0557727	.0514777	.0672836	.0463071	.0605859	.0487702	.065531	.0459066	.057891	.0525029	.0547074	.0611679	.0451502	.0465995	.0332842	.0154622	.0049012	.0076441	.0006009	0	0
LATC	32-33	24	10+	.0396905	.0447216	.0476978	.0463437	.0557727	.0514777	.0672836	.0463071	.0605859	.0487702	.065531	.0459066	.057891	.0525029	.0547074	.0611679	.0451502	.0465995	.0332842	.0154622	.0049012	.0076441	.0006009	0	0
LATC	32-33	25	10+	.0396905	.0447216	.0476978	.0463437	.0557727	.0514777	.0672836	.0463071	.0605859	.0487702	.065531	.0459066	.057891	.0525029	.0547074	.0611679	.0451502	.0465995	.0332842	.0154622	.0049012	.0076441	.0006009	0	0
LATC	32-33	26	10+	.0396905	.0447216	.0476978	.0463437	.0557727	.0514777	.0672836	.0463071	.0605859	.0487702	.065531	.0459066	.057891	.0525029	.0547074	.0611679	.0451502	.0465995	.0332842	.0154622	.0049012	.0076441	.0006009	0	0
LATC	32-33	27	10+	.0396905	.0447216	.0476978	.0463437	.0557727	.0514777	.0672836	.0463071	.0605859	.0487702	.065531	.0459066	.057891	.0525029	.0547074	.0611679	.0451502	.0465995	.0332842	.0154622	.0049012	.0076441	.0006009	0	0
LATC	32-33	28	10+	.0396905	.0447216	.0476978	.0463437	.0557727	.0514777	.0672836	.0463071	.0605859	.0487702	.065531	.0459066	.057891	.0525029	.0547074	.0611679	.0451502	.0465995	.0332842	.0154622	.0049012	.0076441	.0006009	0	0
LATC	32-33	29	10+	.0396905	.0447216	.0476978	.0463437	.0557727	.0514777	.0672836	.0463071	.0605859	.0487702	.065531	.0459066	.057891	.0525029	.0547074	.0611679	.0451502	.0465995	.0332842	.0154622	.0049012	.0076441	.0006009	0	0
LATC	32-33	30	10+	.0396905	.0447216	.0476978	.0463437	.0557727	.0514777	.0672836	.0463071	.0605859	.0487702	.065531	.0459066	.057891	.0525029	.0547074	.0611679	.0451502	.0465995	.0332842	.0154622	.0049012	.0076441	.0006009	0	0
LATC	32-33	31	10+	.0396905	.0447216	.0476978	.0463437	.0557727	.0514777	.0672836	.0463071	.0605859	.0487702	.065531	.0459066	.057891	.0525029	.0547074	.0611679	.0451502	.0465995	.0332842	.0154622	.0049012	.0076441	.0006009	0	0
LATC	32-33	32	10+	.0396905	.0447216	.0476978	.0463437	.0557727	.0514777	.0672836	.0463071	.0605859	.0487702	.065531	.0459066	.057891	.0525029	.0547074	.0611679	.0451502	.0465995	.0332842	.0154622	.0049012	.0076441	.0006009	0	0
LATC	32-33	33	10+	.0396905	.0447216	.0476978	.0463437	.0557727	.0514777	.0672836	.0463071	.0605859	.0487702	.065531	.0459066	.057891	.0525029	.0547074	.0611679	.0451502	.0465995	.0332842	.0154622	.0049012	.0076441	.0006009	0	0
LATC	32-33	34	10+	.0396905	.0447216	.0476978	.0463437	.0557727	.0514777	.0672836	.0463071	.0605859	.0487702	.065531	.0459066	.057891	.0525029	.0547074	.0611679	.0451502	.0465995	.0332842	.0154622	.0049012	.0076441	.0006009	0	0
LATC	32-33	35	10+	.0396905	.0447216	.0476978	.0463437	.0557727	.0514777	.0672836	.0463071	.0605859	.0487702	.065531	.0459066	.057891	.0525029	.0547074	.0611679	.0451502	.0465995	.0332842	.0154622	.0049012	.0076441	.0006009	0	0
LATC	32-33	36	10+	.0396905	.0447216	.0476978	.0463437	.0557727	.0514777	.0672836	.0463071	.0605859	.0487702	.065531	.0459066	.057891	.0525029	.0547074	.0611679	.0451502	.0465995	.0332842	.0154622	.0049012	.0076441	.0006009	0	0
LATC	32-33	37	10+	.0396905	.0447216	.0476978	.0463437	.0557727	.0514777	.0672836	.0463071	.0605859	.0487702	.065531	.0459066	.057891	.0525029	.0547074	.0611679	.0451502	.0465995	.0332842	.0154622	.0049012	.0076441	.0006009	0	0
LATC	32-33	38	10+	.0396905	.0447216	.0476978	.0463437	.0557727	.0514777	.0672836	.0463071	.0605859	.0487702	.065531	.0459066	.057891	.0525029	.0547074	.0611679	.0451502	.0465995	.0332842	.0154622	.0049012	.0076441	.0006009	0	0
LATC	32-33	39	10+	.0396905	.0447216	.0476978	.0463437	.0557727	.0514777	.0672836	.0463071	.0605859	.0487702	.065531	.0459066	.057891	.0525029	.0547074	.0611679	.0451502	.0465995	.0332842	.0154622	.0049012	.0076441	.0006009	0	0
LATC	32-33	40	10+	.0396905	.0447216	.0476978	.0463437	.0557727	.0514777	.0672836	.0463071	.0605859	.0487702	.065531	.0459066	.057891	.0525029	.0547074	.0611679	.0451502	.0465995	.0332842	.0154622	.0049012	.0076441	.0006009	0	0
LATC	34-35	1	1	.0445134	.0571827	.0705744	.0609837	.0616832	.0645981	.0733833	.0761825	.0538874	.0663884	.0670012	.0653903	.0522659	.0504782	.033014	.0360137	.0236324	.0179425	.0102768	.0066186	.0052566	.0022069	.000526	0	0
LATC	34-35	2	2	.0313595	.03557	.0522902	.0510639	.0475421	.0656085	.0627332	.0642135	.0690714	.0709679	.0674498	.0725667	.0696465	.0675459	.0597801	.0386045	.0334446	.0185596	.0109891	.0065901	.0028425	.0011609	.0003381	.0000612	0
LATC	34-35	3	3	.0213529	.0337762	.0341122	.0391014	.0446245	.0483217	.0561023	.0575866	.0650581	.0715827	.0704794	.0727118	.0724384	.0753869	.0678494	.0564117	.046412	.0298202	.0196412	.0100957	.0049112	.0014178	.0006822	.0001235	0
LATC	34-35	4	4	.0229199	.0278541	.0294625	.0356236	.0414816	.0414078	.0517583	.0536811	.0612483	.0679329	.0736676	.0700922	.0777967	.074484	.069398	.0656784	.051841	.0382053	.0242584	.0118337	.0064572	.0024807	.0003135	.0001235	0
LATC	34-35	5	5	.0239068	.0323725	.032462	.0403536	.0429896	.0483891	.0555312	.0551479	.0633833	.0593435	.0732751	.0693559	.0759593	.0697794	.0620264	.0621946	.0493548	.0360847	.0259278	.0114224	.0074417	.0013264	.001503	.0001934	.0001228
LATC	34-35	6	6	.0272994	.0330244	.0345229	.0417282	.0473051	.0457427	.0540353	.0611499	.060219	.0678963	.0675746	.058202	.0734694	.0616892	.0649496	.0589738	.0478573	.0377751	.0271982	.0165334	.0067601	.0045744	.0012968	.0002231	0
LATC	34-35	7	7	.0281742	.0368569	.0421516	.0408023	.0502699	.0516999	.0573782	.0576864	.0632006	.0629073	.0631298	.0582222	.0647589	.0655894	.0580904	.0561264	.046512	.0404381	.0276125	.015279	.007563	.0036281	.001408	.0004025	.0000399
LATC	34-35	8	8	.0376995	.0401497	.0448865	.0501192	.0449875	.0461763	.0572403	.0580954	.0500588	.0551584	.0618096	.0514287	.0642115	.0572179	.0617789	.0526876	.0492855	.0441325	.0326356	.0198813	.0134979	.0032911	.003214	0	.0003561
LATC	34-35	9	9	.0345245	.044547	.0377459	.0416561	.0528586	.0487543	.0574747	.0582651	.0506495	.0541565	.0583634	.0542992	.0651242	.0557698	.0520337	.0500616	.0446261	.0423355	.0397728	.0324158	.014546	.0068215	.0013106	.0014595	.0002391
LATC	34-35	10	10	.0316918	.0433992	.0359665	.0490478	.0490384	.0465619	.0654332	.0434555	.0562135	.0491224	.0599981	.0428259	.06047	.0548931	.0567402	.0559682	.0472357	.0460207	.0439012	.0297904	.0182112	.0079669	.0043014	.0015375	.0002093
LATC	34-35	11	11+	.0374951	.0350568	.0550482	.0369215	.0536714	.0384446	.0522215	.0530786	.0486481	.0473943	.0463193	.051042	.0596477	.0514151	.0674502	.0445727	.0617707	.0434124	.0382822	.033938	.0231769	.0099579	.0070948	.0028821	.0003527
LATC	34-35	12	11+	.0374951	.0350568	.0550482	.0369215	.0536714	.0384446	.0522215	.0530786	.0486481	.0473943	.0463193	.051042	.0596477	.0514151	.0674502	.0445727	.0617707	.0434124	.0382822	.033938	.0231769	.0099579	.0070948	.0028821	.0003527
LATC	34-35	13	11+	.0374951	.0350568	.0550482	.0369215	.0536714	.0384446	.0522215	.0530786	.0486481	.0473943	.0463193	.051042	.0596477	.0514151	.0674502	.0445727	.0617707	.0434124	.0382822	.033938	.0231769	.0099579	.0070948	.0028821	.0003527
LATC	34-35	14	11+	.0374951	.0350568	.0550482	.0369215	.0536714	.0384446	.0522215	.0530786	.0486481	.0473943	.0463193	.051042	.0596477	.0514151	.0674502	.0445727	.0617707	.0434124	.0382822	.033938	.0231769	.0099579	.0070948	.0028821	.0003527
LATC	34-35	15	11+	.0374951	.0350568	.0550482	.0369215	.0536714	.0384446	.0522215	.0530786	.0486481	.0473943	.0463193	.051042	.0596477	.0514151	.0674502	.0445727	.0617707	.0434124	.0382822	.033938	.0231769	.0099579	.0070948	.0028821	.0003527
LATC	34-35	16	11+	.0374951	.0350568	.0550482	.0369215	.0536714	.0384446	.0522215	.0530786	.0486481	.0473943	.0463193	.051042	.0596477	.0514151	.0674502	.0445727	.0617707	.0434124	.0382822	.033938	.0231769	.0099579	.0070948	.0028821	.0003527
LATC	34-35	17	11+	.0374951	.0350568	.0550482	.0369215	.0536714	.0384446	.0522215	.0530786	.0486481	.0473943	.0463193	.051042	.0596477	.0514151	.0674502	.0445727	.0617707	.0434124	.0382822	.033938	.0231769	.0099579	.0070948	.0028821	.0003527
LATC	34-35	18	11+	.0374951	.0350568	.0550482	.0369215	.0536714	.0384446	.0522215	.0530786	.0486481	.0473943	.0463193	.051042	.0596477	.0514151	.0674502	.0445727	.0617707	.0434124	.0382822	.033938	.0231769	.0099579	.0070948	.0028821	.0003527
LATC	34-35	19	11+	.0374951	.0350568	.0550482	.0369215	.0536714	.0384446	.0522215	.0530786	.0486481	.0473943	.0463193	.051042	.0596477	.0514151	.0674502	.0445727	.0617707	.0434124	.0382822	.033938	.0231769	.0099579	.0070948	.0028821	.0003527
LATC	34-35	20	11+	.0374951	.0350568	.0550482	.0369215	.0536714	.0384446	.0522215	.0530786	.0486481	.0473943	.0463193	.051042	.0596477	.0514151	.0674502	.0445727	.0617707	.0434124	.0382822	.033938	.0231769	.0099579	.0070948	.0028821	.0003527
LATC	34-35	21	11+	.0374951	.0350568	.0550482	.0369215	.0536714	.0384446	.0522215	.0530786	.0486481	.0473943	.0463193	.051042	.0596477	.0514151	.0674502	.0445727	.0617707	.0434124	.0382822	.033938	.0231769	.0099579	.0070948	.0028821	.0003527
LATC	34-35	22	11+	.0374951	.0350568	.0550482	.0369215	.0536714	.0384446	.0522215	.0530786	.0486481	.0473943	.0463193	.051042	.0596477	.0514151	.0674502	.0445727	.0617707	.0434124	.0382822	.033938	.0231769	.0099579	.0070948	.0028821	.0003527
LATC	34-35	23	11+	.0374951	.0350568	.0550482	.0369215	.0536714	.0384446	.0522215	.0530786	.0486481	.0473943	.0463193	.051042	.0596477	.0514151	.0674502	.0445727	.0617707	.0434124	.0382822	.033938	.0231769	.0099579	.0070948	.0028821	.0003527
LATC	34-35	24	11+	.0374951	.0350568	.0550482	.0369215	.0536714	.0384446	.0522215	.0530786	.0486481	.0473943	.0463193	.051042	.0596477	.0514151	.0674502	.0445727	.0617707	.0434124	.0382822	.033938	.0231769	.0099579	.0070948	.0028821	.0003527
LATC	34-35	25	11+	.0374951	.0350568	.0550482	.0369215	.0536714	.0384446	.0522215	.0530786	.0486481	.0473943	.0463193	.051042	.0596477	.0514151	.0674502	.0445727	.0617707	.0434124	.0382822	.033938	.0231769	.0099579	.0070948	.0028821	.0003527
LATC	34-35	26	11+	.0374951	.0350568	.0550482	.0369215	.0536714	.0384446	.0522215	.0530786	.0486481	.0473943	.0463193	.051042	.0596477	.0514151	.0674502	.0445727	.0617707	.0434124	.0382822	.033938	.0231769	.0099579	.0070948	.0028821	.0003527
LATC	34-35	27	11+	.0374951	.0350568	.0550482	.0369215	.0536714	.0384446	.0522215	.0530786	.0486481	.0473943	.0463193	.051042	.0596477	.0514151	.0674502	.0445727	.0617707	.0434124	.0382822	.033938	.0231769	.0099579	.0070948	.0028821	.0003527
LATC	34-35	28	11+	.0374951	.0350568	.0550482	.0369215	.0536714	.0384446	.0522215	.0530786	.0486481	.0473943	.0463193	.051042	.0596477	.0514151	.0674502	.0445727	.0617707	.0434124	.0382822	.033938	.0231769	.0099579	.0070948	.0028821	.0003527
LATC	34-35	29	11+	.0374951	.0350568	.0550482	.0369215	.0536714	.0384446	.0522215	.0530786	.0486481	.0473943	.0463193	.051042	.0596477	.0514151	.0674502	.0445727	.0617707	.0434124	.0382822	.033938	.0231769	.0099579	.0070948	.0028821	.0003527
LATC	34-35	30	11+	.0374951	.0350568	.0550482	.0369215	.0536714	.0384446	.0522215	.0530786	.0486481	.0473943	.0463193	.051042	.0596477	.0514151	.0674502	.0445727	.0617707	.0434124	.0382822	.033938	.0231769	.0099579	.0070948	.0028821	.0003527
LATC	34-35	31	11+	.0374951	.0350568	.0550482	.0369215	.0536714	.0384446	.0522215	.0530786	.0486481	.0473943	.0463193	.051042	.0596477	.0514151	.0674502	.0445727	.0617707	.0434124	.0382822	.033938	.0231769	.0099579	.0070948	.0028821	.0003527
LATC	34-35	32	11+	.0374951	.0350568	.0550482	.0369215	.0536714	.0384446	.0522215	.0530786	.0486481	.0473943	.0463193	.051042	.0596477	.0514151	.0674502	.0445727	.0617707	.0434124	.0382822	.033938	.0231769	.0099579	.0070948	.0028821	.0003527
LATC	34-35	33	11+	.0374951	.0350568	.0550482	.0369215	.0536714	.0384446	.0522215	.0530786	.0486481	.0473943	.0463193	.051042	.0596477	.0514151	.0674502	.0445727	.0617707	.0434124	.0382822	.033938	.0231769	.0099579	.0070948	.0028821	.0003527
LATC	34-35	34	11+	.0374951	.0350568	.0550482	.0369215	.0536714	.0384446	.0522215	.0530786	.0486481	.0473943	.0463193	.051042	.0596477	.0514151	.0674502	.0445727	.0617707	.0434124	.0382822	.033938	.0231769	.0099579	.0070948	.0028821	.0003527
LATC	34-35	35	11+	.0374951	.0350568	.0550482	.0369215	.0536714	.0384446	.0522215	.0530786	.0486481	.0473943	.0463193	.051042	.0596477	.0514151	.0674502	.0445727	.0617707	.0434124	.0382822	.033938	.0231769	.0099579	.0070948	.0028821	.0003527
LATC	34-35	36	11+	.0374951	.0350568	.0550482	.0369215	.0536714	.0384446	.0522215	.0530786	.0486481	.0473943	.0463193	.051042	.0596477	.0514151	.0674502	.0445727	.0617707	.0434124	.0382822	.033938	.0231769	.0099579	.0070948	.0028821	.0003527
LATC	34-35	37	11+	.0374951	.0350568	.0550482	.0369215	.0536714	.0384446	.0522215	.0530786	.0486481	.0473943	.0463193	.051042	.0596477	.0514151	.0674502	.0445727	.0617707	.0434124	.0382822	.033938	.0231769	.0099579	.0070948	.0028821	.0003527
LATC	34-35	38	11+	.0374951	.0350568	.0550482	.0369215	.0536714	.0384446	.0522215	.0530786	.0486481	.0473943	.0463193	.051042	.0596477	.0514151	.0674502	.0445727	.0617707	.0434124	.0382822	.033938	.0231769	.0099579	.0070948	.0028821	.0003527
LATC	34-35	39	11+	.0374951	.0350568	.0550482	.0369215	.0536714	.0384446	.0522215	.0530786	.0486481	.0473943	.0463193	.051042	.0596477	.0514151	.0674502	.0445727	.0617707	.0434124	.0382822	.033938	.0231769	.0099579	.0070948	.0028821	.0003527
LATC	34-35	40	11+	.0374951	.0350568	.0550482	.0369215	.0536714	.0384446	.0522215	.0530786	.0486481	.0473943	.0463193	.051042	.0596477	.0514151	.0674502	.0445727	.0617707	.0434124	.0382822	.033938	.0231769	.0099579	.0070948	.0028821	.0003527
LATC	36-37	1	1	.0431026	.0342782	.0485351	.0442157	.0515046	.0421684	.0605331	.0638511	.0578134	.06575	.0662521	.0529365	.0543172	.0451144	.0534071	.0602538	.0459342	.0374578	.026855	.0210185	.0112466	.004964	.0050423	.0025982	.0008501
LATC	36-37	2	2	.0215269	.0289543	.0351435	.0343101	.041973	.0533432	.0487754	.0592307	.0620399	.0702507	.0608921	.0625327	.0728616	.0635283	.0643853	.0585308	.0506066	.0395542	.0310749	.0188756	.011951	.0050027	.0030358	.0011879	.0002543
LATC	36-37	3	3	.0155322	.0228035	.0260678	.0298874	.0334319	.0348728	.0465581	.045381	.059595	.0542864	.0656884	.0631328	.0718919	.0716598	.0749159	.0702068	.0633919	.0511085	.0422119	.0264325	.017317	.0062629	.0052535	.0012021	.0008324
LATC	36-37	4	4	.0186029	.0198127	.024376	.023343	.0274243	.0349243	.0408436	.0478655	.0503557	.0545555	.0583347	.0615259	.0702669	.0719314	.0725681	.0767271	.0676981	.0571682	.044034	.0351196	.0241883	.0087689	.0065878	.0024416	.0003917
LATC	36-37	5	5	.0180538	.0247175	.0249081	.0339176	.0345821	.0319353	.0429437	.0448448	.0510053	.0528248	.0608345	.0574345	.069013	.0665794	.0674445	.0684192	.0649742	.058596	.0495587	.0335989	.0223234	.0124384	.0056533	.0024468	.0006076
LATC	36-37	6	6	.0203558	.026298	.0286796	.0317681	.0380544	.0410935	.0479082	.053662	.0521078	.0493963	.0552794	.0616757	.0673078	.0642285	.0632855	.0618455	.0579646	.0534604	.0461657	.0337287	.0232515	.0108946	.0071183	.0033285	.0010305
LATC	36-37	7	7	.021504	.033592	.0281776	.0396002	.0361213	.0438866	.051731	.0494546	.0525996	.0537058	.055546	.0574726	.0667999	.0573683	.0586883	.0599204	.0550975	.0533845	.0432345	.0329961	.025514	.0116816	.0080212	.0023611	.0015045
LATC	36-37	8	8	.0276092	.0304492	.0356826	.0339594	.0444894	.0440878	.0534786	.0497434	.0533391	.0477251	.0574015	.0519947	.0575665	.0565795	.0588206	.0602931	.0572356	.0442682	.0473899	.0337469	.0247472	.0128589	.0100547	.004172	.0013215
LATC	36-37	9	9	.0313191	.0340554	.0384865	.0416949	.0446652	.0423303	.0533578	.0515144	.0462848	.0433036	.0576725	.0511825	.0513967	.0540097	.0528496	.055131	.0524766	.0502131	.050634	.0380644	.0263486	.0162878	.0106388	.0044691	.0010592
LATC	36-37	10	10	.0325636	.0376325	.0369084	.0337286	.0483491	.0399133	.0537921	.045635	.0533287	.0493314	.0469826	.0453339	.0526759	.0433625	.0516061	.0499974	.0580723	.0495183	.0510023	.0379095	.0358918	.0195077	.0159206	.0049266	.0027549
LATC	36-37	11	11	.0272946	.0392838	.0419983	.0491657	.0286492	.0417216	.0516321	.0483595	.0619037	.0388617	.0472052	.0418374	.0499586	.0560194	.0412779	.0618252	.0413821	.0556156	.044518	.0467624	.0321727	.0300365	.0106578	.0090631	.002798
LATC	36-37	12	12+	.0285701	.032519	.0294227	.050009	.0344959	.0471864	.0529941	.0538622	.0439498	.0454361	.0469755	.0506521	.0508506	.050686	.0491689	.0474637	.0544968	.0393933	.0515553	.0379471	.0411159	.0237371	.0220481	.0104136	.0045504
LATC	36-37	13	12+	.0285701	.032519	.0294227	.050009	.0344959	.0471864	.0529941	.0538622	.0439498	.0454361	.0469755	.0506521	.0508506	.050686	.0491689	.0474637	.0544968	.0393933	.0515553	.0379471	.0411159	.0237371	.0220481	.0104136	.0045504
LATC	36-37	14	12+	.0285701	.032519	.0294227	.050009	.0344959	.0471864	.0529941	.0538622	.0439498	.0454361	.0469755	.0506521	.0508506	.050686	.0491689	.0474637	.0544968	.0393933	.0515553	.0379471	.0411159	.0237371	.0220481	.0104136	.0045504
LATC	36-37	15	12+	.0285701	.032519	.0294227	.050009	.0344959	.0471864	.0529941	.0538622	.0439498	.0454361	.0469755	.0506521	.0508506	.050686	.0491689	.0474637	.0544968	.0393933	.0515553	.0379471	.0411159	.0237371	.0220481	.0104136	.0045504
LATC	36-37	16	12+	.0285701	.032519	.0294227	.050009	.0344959	.0471864	.0529941	.0538622	.0439498	.0454361	.0469755	.0506521	.0508506	.050686	.0491689	.0474637	.0544968	.0393933	.0515553	.0379471	.0411159	.0237371	.0220481	.0104136	.0045504
LATC	36-37	17	12+	.0285701	.032519	.0294227	.050009	.0344959	.0471864	.0529941	.0538622	.0439498	.0454361	.0469755	.0506521	.0508506	.050686	.0491689	.0474637	.0544968	.0393933	.0515553	.0379471	.0411159	.0237371	.0220481	.0104136	.0045504
LATC	36-37	18	12+	.0285701	.032519	.0294227	.050009	.0344959	.0471864	.0529941	.0538622	.0439498	.0454361	.0469755	.0506521	.0508506	.050686	.0491689	.0474637	.0544968	.0393933	.0515553	.0379471	.0411159	.0237371	.0220481	.0104136	.0045504
LATC	36-37	19	12+	.0285701	.032519	.0294227	.050009	.0344959	.0471864	.0529941	.0538622	.0439498	.0454361	.0469755	.0506521	.0508506	.050686	.0491689	.0474637	.0544968	.0393933	.0515553	.0379471	.0411159	.0237371	.0220481	.0104136	.0045504
LATC	36-37	20	12+	.0285701	.032519	.0294227	.050009	.0344959	.0471864	.0529941	.0538622	.0439498	.0454361	.0469755	.0506521	.0508506	.050686	.0491689	.0474637	.0544968	.0393933	.0515553	.0379471	.0411159	.0237371	.0220481	.0104136	.0045504
LATC	36-37	21	12+	.0285701	.032519	.0294227	.050009	.0344959	.0471864	.0529941	.0538622	.0439498	.0454361	.0469755	.0506521	.0508506	.050686	.0491689	.0474637	.0544968	.0393933	.0515553	.0379471	.0411159	.0237371	.0220481	.0104136	.0045504
LATC	36-37	22	12+	.0285701	.032519	.0294227	.050009	.0344959	.0471864	.0529941	.0538622	.0439498	.0454361	.0469755	.0506521	.0508506	.050686	.0491689	.0474637	.0544968	.0393933	.0515553	.0379471	.0411159	.0237371	.0220481	.0104136	.0045504
LATC	36-37	23	12+	.0285701	.032519	.0294227	.050009	.0344959	.0471864	.0529941	.0538622	.0439498	.0454361	.0469755	.0506521	.0508506	.050686	.0491689	.0474637	.0544968	.0393933	.0515553	.0379471	.0411159	.0237371	.0220481	.0104136	.0045504
LATC	36-37	24	12+	.0285701	.032519	.0294227	.050009	.0344959	.0471864	.0529941	.0538622	.0439498	.0454361	.0469755	.0506521	.0508506	.050686	.0491689	.0474637	.0544968	.0393933	.0515553	.0379471	.0411159	.0237371	.0220481	.0104136	.0045504
LATC	36-37	25	12+	.0285701	.032519	.0294227	.050009	.0344959	.0471864	.0529941	.0538622	.0439498	.0454361	.0469755	.0506521	.0508506	.050686	.0491689	.0474637	.0544968	.0393933	.0515553	.0379471	.0411159	.0237371	.0220481	.0104136	.0045504
LATC	36-37	26	12+	.0285701	.032519	.0294227	.050009	.0344959	.0471864	.0529941	.0538622	.0439498	.0454361	.0469755	.0506521	.0508506	.050686	.0491689	.0474637	.0544968	.0393933	.0515553	.0379471	.0411159	.0237371	.0220481	.0104136	.0045504
LATC	36-37	27	12+	.0285701	.032519	.0294227	.050009	.0344959	.0471864	.0529941	.0538622	.0439498	.0454361	.0469755	.0506521	.0508506	.050686	.0491689	.0474637	.0544968	.0393933	.0515553	.0379471	.0411159	.0237371	.0220481	.0104136	.0045504
LATC	36-37	28	12+	.0285701	.032519	.0294227	.050009	.0344959	.0471864	.0529941	.0538622	.0439498	.0454361	.0469755	.0506521	.0508506	.050686	.0491689	.0474637	.0544968	.0393933	.0515553	.0379471	.0411159	.0237371	.0220481	.0104136	.0045504
LATC	36-37	29	12+	.0285701	.032519	.0294227	.050009	.0344959	.0471864	.0529941	.0538622	.0439498	.0454361	.0469755	.0506521	.0508506	.050686	.0491689	.0474637	.0544968	.0393933	.0515553	.0379471	.0411159	.0237371	.0220481	.0104136	.0045504
LATC	36-37	30	12+	.0285701	.032519	.0294227	.050009	.0344959	.0471864	.0529941	.0538622	.0439498	.0454361	.0469755	.0506521	.0508506	.050686	.0491689	.0474637	.0544968	.0393933	.0515553	.0379471	.0411159	.0237371	.0220481	.0104136	.0045504
LATC	36-37	31	12+	.0285701	.032519	.0294227	.050009	.0344959	.0471864	.0529941	.0538622	.0439498	.0454361	.0469755	.0506521	.0508506	.050686	.0491689	.0474637	.0544968	.0393933	.0515553	.0379471	.0411159	.0237371	.0220481	.0104136	.0045504
LATC	36-37	32	12+	.0285701	.032519	.0294227	.050009	.0344959	.0471864	.0529941	.0538622	.0439498	.0454361	.0469755	.0506521	.0508506	.050686	.0491689	.0474637	.0544968	.0393933	.0515553	.0379471	.0411159	.0237371	.0220481	.0104136	.0045504
LATC	36-37	33	12+	.0285701	.032519	.0294227	.050009	.0344959	.0471864	.0529941	.0538622	.0439498	.0454361	.0469755	.0506521	.0508506	.050686	.0491689	.0474637	.0544968	.0393933	.0515553	.0379471	.0411159	.0237371	.0220481	.0104136	.0045504
LATC	36-37	34	12+	.0285701	.032519	.0294227	.050009	.0344959	.0471864	.0529941	.0538622	.0439498	.0454361	.0469755	.0506521	.0508506	.050686	.0491689	.0474637	.0544968	.0393933	.0515553	.0379471	.0411159	.0237371	.0220481	.0104136	.0045504
LATC	36-37	35	12+	.0285701	.032519	.0294227	.050009	.0344959	.0471864	.0529941	.0538622	.0439498	.0454361	.0469755	.0506521	.0508506	.050686	.0491689	.0474637	.0544968	.0393933	.0515553	.0379471	.0411159	.0237371	.0220481	.0104136	.0045504
LATC	36-37	36	12+	.0285701	.032519	.0294227	.050009	.0344959	.0471864	.0529941	.0538622	.0439498	.0454361	.0469755	.0506521	.0508506	.050686	.0491689	.0474637	.0544968	.0393933	.0515553	.0379471	.0411159	.0237371	.0220481	.0104136	.0045504
LATC	36-37	37	12+	.0285701	.032519	.0294227	.050009	.0344959	.0471864	.0529941	.0538622	.0439498	.0454361	.0469755	.0506521	.0508506	.050686	.0491689	.0474637	.0544968	.0393933	.0515553	.0379471	.0411159	.0237371	.0220481	.0104136	.0045504
LATC	36-37	38	12+	.0285701	.032519	.0294227	.050009	.0344959	.0471864	.0529941	.0538622	.0439498	.0454361	.0469755	.0506521	.0508506	.050686	.0491689	.0474637	.0544968	.0393933	.0515553	.0379471	.0411159	.0237371	.0220481	.0104136	.0045504
LATC	36-37	39	12+	.0285701	.032519	.0294227	.050009	.0344959	.0471864	.0529941	.0538622	.0439498	.0454361	.0469755	.0506521	.0508506	.050686	.0491689	.0474637	.0544968	.0393933	.0515553	.0379471	.0411159	.0237371	.0220481	.0104136	.0045504
LATC	36-37	40	12+	.0285701	.032519	.0294227	.050009	.0344959	.0471864	.0529941	.0538622	.0439498	.0454361	.0469755	.0506521	.0508506	.050686	.0491689	.0474637	.0544968	.0393933	.0515553	.0379471	.0411159	.0237371	.0220481	.0104136	.0045504
LATC	38-39	1	1	.0276434	.0324049	.0312209	.0325992	.0461982	.0294807	.0392477	.040102	.0664599	.0650444	.0663941	.0524184	.0666594	.0602654	.0528826	.0509609	.0497485	.0340471	.0433526	.0305742	.0275954	.0186856	.0241468	.0055012	.0035955
LATC	38-39	2	2	.0107216	.0175512	.0220777	.0347543	.029416	.0362521	.0450845	.046709	.0489204	.0634039	.0609764	.0586405	.061444	.060506	.0625813	.0598075	.0638084	.0612322	.0425889	.0363934	.0325707	.0235802	.0083369	.0084918	.0019746
LATC	38-39	3	3	.0116908	.0161409	.0166609	.0232668	.0255164	.0308583	.0366495	.0407501	.0451391	.0428385	.0553585	.0530747	.0672455	.0640427	.0678656	.0633641	.0713743	.0662476	.0611275	.0474203	.0375178	.026404	.0158581	.0079996	.0026587
LATC	38-39	4	4	.0104358	.0155151	.0171279	.0200665	.0224745	.0265616	.0316868	.0376354	.0380398	.0446329	.0471212	.0513933	.0615462	.0622534	.0718226	.0691143	.0666061	.0680026	.0632635	.0543555	.0455873	.0316822	.0225797	.0116772	.0051807
LATC	38-39	5	5	.012383	.0165003	.0172871	.0256533	.0255055	.0298926	.0348727	.0370519	.0381916	.0423357	.0489511	.0525953	.0618405	.0588493	.0626443	.0666768	.0639683	.0630306	.0591252	.0558269	.0407006	.0352727	.0237123	.0154136	.0065838
LATC	38-39	6	6	.0134715	.0187011	.0236661	.0248463	.0274326	.0291316	.0405957	.037931	.0440523	.0443977	.0495019	.0538581	.0571384	.0598337	.0611001	.0589148	.0590422	.0605779	.0555785	.0484841	.0479676	.0304581	.0242835	.0169171	.0057574
LATC	38-39	7	7	.0173663	.0235613	.0229253	.0313989	.0315933	.0342501	.0391927	.0439281	.0475041	.0440974	.0533405	.0500138	.0522004	.0595208	.057056	.0579823	.061551	.0517895	.0528315	.0501829	.0426136	.0279601	.0225718	.0119566	.0074831
LATC	38-39	8	8	.022551	.0259766	.0271551	.0347955	.0344042	.0412122	.0425782	.0406283	.0508197	.0492999	.0486516	.0533546	.0518736	.0536922	.0554005	.0536309	.0535162	.0524278	.0513747	.0423376	.0365983	.0302108	.022881	.0133533	.0073528
LATC	38-39	9	9	.0236949	.0282905	.0353728	.0357425	.0391903	.0390916	.0475858	.0394433	.0459375	.0442581	.0477905	.0469247	.0545235	.0472437	.0497382	.053763	.0528301	.0537978	.053254	.0423239	.0412386	.0302356	.0213688	.0143172	.0067997
LATC	38-39	10	10	.0246599	.0306443	.0297219	.0366143	.0419668	.0370196	.0415593	.0446481	.0474857	.0413654	.0513619	.0433577	.0498251	.0502013	.0442099	.0500365	.0555887	.0452624	.0526207	.0438396	.0476049	.0295314	.0303897	.016846	.008657
LATC	38-39	11	11	.0308485	.0294499	.0356739	.0340231	.0383274	.041398	.0479568	.0421812	.040863	.0446383	.0441342	.0509904	.0509424	.0387427	.0510661	.0416277	.0534053	.048934	.0489674	.0431965	.0418515	.0344944	.0319814	.0170531	.0116073
LATC	38-39	12	12	.0318764	.0297761	.0370773	.0405928	.0363826	.039788	.0429607	.0478398	.0447509	.051793	.0374102	.0500796	.0471219	.0507526	.0399141	.0461374	.0519315	.0456737	.0433049	.0411414	.0367443	.0350415	.0316791	.0229197	.0104245
LATC	38-39	13	13+	.0291776	.0251656	.0296203	.0453163	.0294842	.0433906	.0432047	.0281493	.0480725	.0406549	.0415533	.039966	.0513565	.0475356	.0483753	.0469712	.0450667	.0427492	.0377267	.042592	.0430756	.0423298	.0378838	.0305246	.0219395
LATC	38-39	14	13+	.0291776	.0251656	.0296203	.0453163	.0294842	.0433906	.0432047	.0281493	.0480725	.0406549	.0415533	.039966	.0513565	.0475356	.0483753	.0469712	.0450667	.0427492	.0377267	.042592	.0430756	.0423298	.0378838	.0305246	.0219395
LATC	38-39	15	13+	.0291776	.0251656	.0296203	.0453163	.0294842	.0433906	.0432047	.0281493	.0480725	.0406549	.0415533	.039966	.0513565	.0475356	.0483753	.0469712	.0450667	.0427492	.0377267	.042592	.0430756	.0423298	.0378838	.0305246	.0219395
LATC	38-39	16	13+	.0291776	.0251656	.0296203	.0453163	.0294842	.0433906	.0432047	.0281493	.0480725	.0406549	.0415533	.039966	.0513565	.0475356	.0483753	.0469712	.0450667	.0427492	.0377267	.042592	.0430756	.0423298	.0378838	.0305246	.0219395
LATC	38-39	17	13+	.0291776	.0251656	.0296203	.0453163	.0294842	.0433906	.0432047	.0281493	.0480725	.0406549	.0415533	.039966	.0513565	.0475356	.0483753	.0469712	.0450667	.0427492	.0377267	.042592	.0430756	.0423298	.0378838	.0305246	.0219395
LATC	38-39	18	13+	.0291776	.0251656	.0296203	.0453163	.0294842	.0433906	.0432047	.0281493	.0480725	.0406549	.0415533	.039966	.0513565	.0475356	.0483753	.0469712	.0450667	.0427492	.0377267	.042592	.0430756	.0423298	.0378838	.0305246	.0219395
LATC	38-39	19	13+	.0291776	.0251656	.0296203	.0453163	.0294842	.0433906	.0432047	.0281493	.0480725	.0406549	.0415533	.039966	.0513565	.0475356	.0483753	.0469712	.0450667	.0427492	.0377267	.042592	.0430756	.0423298	.0378838	.0305246	.0219395
LATC	38-39	20	13+	.0291776	.0251656	.0296203	.0453163	.0294842	.0433906	.0432047	.0281493	.0480725	.0406549	.0415533	.039966	.0513565	.0475356	.0483753	.0469712	.0450667	.0427492	.0377267	.042592	.0430756	.0423298	.0378838	.0305246	.0219395
LATC	38-39	21	13+	.0291776	.0251656	.0296203	.0453163	.0294842	.0433906	.0432047	.0281493	.0480725	.0406549	.0415533	.039966	.0513565	.0475356	.0483753	.0469712	.0450667	.0427492	.0377267	.042592	.0430756	.0423298	.0378838	.0305246	.0219395
LATC	38-39	22	13+	.0291776	.0251656	.0296203	.0453163	.0294842	.0433906	.0432047	.0281493	.0480725	.0406549	.0415533	.039966	.0513565	.0475356	.0483753	.0469712	.0450667	.0427492	.0377267	.042592	.0430756	.0423298	.0378838	.0305246	.0219395
LATC	38-39	23	13+	.0291776	.0251656	.0296203	.0453163	.0294842	.0433906	.0432047	.0281493	.0480725	.0406549	.0415533	.039966	.0513565	.0475356	.0483753	.0469712	.0450667	.0427492	.0377267	.042592	.0430756	.0423298	.0378838	.0305246	.0219395
LATC	38-39	24	13+	.0291776	.0251656	.0296203	.0453163	.0294842	.0433906	.0432047	.0281493	.0480725	.0406549	.0415533	.039966	.0513565	.0475356	.0483753	.0469712	.0450667	.0427492	.0377267	.042592	.0430756	.0423298	.0378838	.0305246	.0219395
LATC	38-39	25	13+	.0291776	.0251656	.0296203	.0453163	.0294842	.0433906	.0432047	.0281493	.0480725	.0406549	.0415533	.039966	.0513565	.0475356	.0483753	.0469712	.0450667	.0427492	.0377267	.042592	.0430756	.0423298	.0378838	.0305246	.0219395
LATC	38-39	26	13+	.0291776	.0251656	.0296203	.0453163	.0294842	.0433906	.0432047	.0281493	.0480725	.0406549	.0415533	.039966	.0513565	.0475356	.0483753	.0469712	.0450667	.0427492	.0377267	.042592	.0430756	.0423298	.0378838	.0305246	.0219395
LATC	38-39	27	13+	.0291776	.0251656	.0296203	.0453163	.0294842	.0433906	.0432047	.0281493	.0480725	.0406549	.0415533	.039966	.0513565	.0475356	.0483753	.0469712	.0450667	.0427492	.0377267	.042592	.0430756	.0423298	.0378838	.0305246	.0219395
LATC	38-39	28	13+	.0291776	.0251656	.0296203	.0453163	.0294842	.0433906	.0432047	.0281493	.0480725	.0406549	.0415533	.039966	.0513565	.0475356	.0483753	.0469712	.0450667	.0427492	.0377267	.042592	.0430756	.0423298	.0378838	.0305246	.0219395
LATC	38-39	29	13+	.0291776	.0251656	.0296203	.0453163	.0294842	.0433906	.0432047	.0281493	.0480725	.0406549	.0415533	.039966	.0513565	.0475356	.0483753	.0469712	.0450667	.0427492	.0377267	.042592	.0430756	.0423298	.0378838	.0305246	.0219395
LATC	38-39	30	13+	.0291776	.0251656	.0296203	.0453163	.0294842	.0433906	.0432047	.0281493	.0480725	.0406549	.0415533	.039966	.0513565	.0475356	.0483753	.0469712	.0450667	.0427492	.0377267	.042592	.0430756	.0423298	.0378838	.0305246	.0219395
LATC	38-39	31	13+	.0291776	.0251656	.0296203	.0453163	.0294842	.0433906	.0432047	.0281493	.0480725	.0406549	.0415533	.039966	.0513565	.0475356	.0483753	.0469712	.0450667	.0427492	.0377267	.042592	.0430756	.0423298	.0378838	.0305246	.0219395
LATC	38-39	32	13+	.0291776	.0251656	.0296203	.0453163	.0294842	.0433906	.0432047	.0281493	.0480725	.0406549	.0415533	.039966	.0513565	.0475356	.0483753	.0469712	.0450667	.0427492	.0377267	.042592	.0430756	.0423298	.0378838	.0305246	.0219395
LATC	38-39	33	13+	.0291776	.0251656	.0296203	.0453163	.0294842	.0433906	.0432047	.0281493	.0480725	.0406549	.0415533	.039966	.0513565	.0475356	.0483753	.0469712	.0450667	.0427492	.0377267	.042592	.0430756	.0423298	.0378838	.0305246	.0219395
LATC	38-39	34	13+	.0291776	.0251656	.0296203	.0453163	.0294842	.0433906	.0432047	.0281493	.0480725	.0406549	.0415533	.039966	.0513565	.0475356	.0483753	.0469712	.0450667	.0427492	.0377267	.042592	.0430756	.0423298	.0378838	.0305246	.0219395
LATC	38-39	35	13+	.0291776	.0251656	.0296203	.0453163	.0294842	.0433906	.0432047	.0281493	.0480725	.0406549	.0415533	.039966	.0513565	.0475356	.0483753	.0469712	.0450667	.0427492	.0377267	.042592	.0430756	.0423298	.0378838	.0305246	.0219395
LATC	38-39	36	13+	.0291776	.0251656	.0296203	.0453163	.0294842	.0433906	.0432047	.0281493	.0480725	.0406549	.0415533	.039966	.0513565	.0475356	.0483753	.0469712	.0450667	.0427492	.0377267	.042592	.0430756	.0423298	.0378838	.0305246	.0219395
LATC	38-39	37	13+	.0291776	.0251656	.0296203	.0453163	.0294842	.0433906	.0432047	.0281493	.0480725	.0406549	.0415533	.039966	.0513565	.0475356	.0483753	.0469712	.0450667	.0427492	.0377267	.042592	.0430756	.0423298	.0378838	.0305246	.0219395
LATC	38-39	38	13+	.0291776	.0251656	.0296203	.0453163	.0294842	.0433906	.0432047	.0281493	.0480725	.0406549	.0415533	.039966	.0513565	.0475356	.0483753	.0469712	.0450667	.0427492	.0377267	.042592	.0430756	.0423298	.0378838	.0305246	.0219395
LATC	38-39	39	13+	.0291776	.0251656	.0296203	.0453163	.0294842	.0433906	.0432047	.0281493	.0480725	.0406549	.0415533	.039966	.0513565	.0475356	.0483753	.0469712	.0450667	.0427492	.0377267	.042592	.0430756	.0423298	.0378838	.0305246	.0219395
LATC	38-39	40	13+	.0291776	.0251656	.0296203	.0453163	.0294842	.0433906	.0432047	.0281493	.0480725	.0406549	.0415533	.039966	.0513565	.0475356	.0483753	.0469712	.0450667	.0427492	.0377267	.042592	.0430756	.0423298	.0378838	.0305246	.0219395
LATC	40-41	1	1	.0129635	.0337613	.0228801	.035527	.040302	.0314985	.0407581	.0286391	.0457464	.0509416	.0503133	.04509	.0498721	.0443124	.058293	.052626	.0508865	.0472293	.0509051	.0345375	.0602904	.025651	.0289412	.0226057	.009579
LATC	40-41	2	2	.0069389	.0114972	.0117532	.0214417	.0267776	.0255956	.0308739	.0331427	.0408341	.0458057	.0568732	.06269	.0489421	.0694061	.0579939	.0689434	.0597636	.0616437	.0608952	.0447501	.0473634	.0380935	.0306447	.0179529	.0092207
LATC	40-41	3	3	.0049306	.0080931	.0141131	.0149951	.0170008	.0201107	.0248425	.0289357	.0333491	.0344432	.0449808	.0455883	.0544468	.0567069	.0600752	.0659117	.0711806	.068299	.0707606	.0639862	.0598304	.045446	.0385378	.0228297	.0165538
LATC	40-41	4	4	.007981	.011792	.0123754	.0143028	.0197018	.0196705	.0260624	.0269438	.032176	.0340517	.0429103	.0396692	.0502641	.0562953	.0582443	.0630072	.0640511	.0651364	.0754364	.059712	.059139	.052401	.0405931	.0312946	.0180137
LATC	40-41	5	5	.0083041	.0119769	.0129195	.0168221	.019999	.0215281	.0244322	.0297983	.0352607	.0323907	.0378126	.0435593	.0504409	.05417	.0599578	.0600458	.0634381	.064352	.0668019	.0599011	.0625134	.0509818	.0411257	.0297808	.0178962
LATC	40-41	6	6	.0090778	.0143733	.0162032	.019392	.0213474	.0208936	.0315168	.0309701	.0370143	.04147	.0399052	.0459598	.052809	.0513234	.0600538	.0545484	.0552465	.0573597	.0673571	.0581608	.0539022	.0480959	.043797	.0315283	.0194097
LATC	40-41	7	7	.0116806	.0139526	.0171588	.0199514	.0238837	.0261985	.0315969	.0383257	.0373235	.0423875	.0439344	.0484296	.0522133	.0545063	.0493636	.0537229	.0534215	.0584395	.0547179	.0510065	.0559857	.0436603	.0425888	.0328593	.0196525
LATC	40-41	8	8	.0136687	.0185572	.0188228	.0252683	.0264947	.0283003	.0370036	.036785	.0403543	.0409431	.0450617	.0416633	.0514162	.0485947	.0520309	.053444	.0528921	.0512842	.0607503	.0505014	.0517506	.0419557	.0388841	.0299768	.0186485
LATC	40-41	9	9	.0145237	.0202301	.0254874	.0278081	.0324314	.0334831	.0387351	.0416607	.0432575	.039856	.0492458	.042442	.047757	.0469707	.0512843	.0472435	.0538377	.0491925	.0518696	.0456237	.04795	.0397166	.0394876	.0279671	.0202131
LATC	40-41	10	10	.0180176	.0257412	.0243068	.0258035	.0363747	.0311649	.0420849	.0472271	.0432431	.0346361	.0482796	.0409525	.051658	.0455058	.0438131	.0542804	.0447743	.0499636	.0491385	.047957	.0420443	.0433444	.0372024	.0261842	.0202
LATC	40-41	11	11	.0148681	.0233911	.027406	.0322797	.0298542	.0402514	.0384405	.0461521	.0406785	.0450696	.0431858	.0474002	.0472061	.0485695	.0461635	.0405669	.0476448	.0427939	.0481671	.046259	.0516175	.0311	.0401891	.0289223	.0232593
LATC	40-41	12	12	.0197609	.0234366	.0381512	.0325211	.035794	.0378238	.0405601	.0421737	.0390085	.0390601	.050264	.0332895	.0478121	.0401159	.0503241	.0412621	.0442885	.0294565	.0597009	.0401393	.044346	.0422254	.0432983	.0284052	.0240649
LATC	40-41	13	13	.0219171	.0175162	.0188901	.0296047	.0278905	.041099	.0409379	.0351222	.0469516	.0316484	.0508005	.0455094	.0364822	.0470349	.0438429	.041743	.0443647	.0448414	.0442953	.0473092	.0437583	.0382367	.0435743	.0338868	.0313807
LATC	40-41	14	14+	.0220903	.0288254	.0252505	.0302977	.038566	.0356137	.0382386	.0471404	.0392877	.0290556	.0409736	.0333025	.0409825	.0541646	.0418728	.0370548	.0523691	.0408901	.0537457	.0426338	.0451067	.0346141	.0377815	.0402021	.029655
LATC	40-41	15	14+	.0220903	.0288254	.0252505	.0302977	.038566	.0356137	.0382386	.0471404	.0392877	.0290556	.0409736	.0333025	.0409825	.0541646	.0418728	.0370548	.0523691	.0408901	.0537457	.0426338	.0451067	.0346141	.0377815	.0402021	.029655
LATC	40-41	16	14+	.0220903	.0288254	.0252505	.0302977	.038566	.0356137	.0382386	.0471404	.0392877	.0290556	.0409736	.0333025	.0409825	.0541646	.0418728	.0370548	.0523691	.0408901	.0537457	.0426338	.0451067	.0346141	.0377815	.0402021	.029655
LATC	40-41	17	14+	.0220903	.0288254	.0252505	.0302977	.038566	.0356137	.0382386	.0471404	.0392877	.0290556	.0409736	.0333025	.0409825	.0541646	.0418728	.0370548	.0523691	.0408901	.0537457	.0426338	.0451067	.0346141	.0377815	.0402021	.029655
LATC	40-41	18	14+	.0220903	.0288254	.0252505	.0302977	.038566	.0356137	.0382386	.0471404	.0392877	.0290556	.0409736	.0333025	.0409825	.0541646	.0418728	.0370548	.0523691	.0408901	.0537457	.0426338	.0451067	.0346141	.0377815	.0402021	.029655
LATC	40-41	19	14+	.0220903	.0288254	.0252505	.0302977	.038566	.0356137	.0382386	.0471404	.0392877	.0290556	.0409736	.0333025	.0409825	.0541646	.0418728	.0370548	.0523691	.0408901	.0537457	.0426338	.0451067	.0346141	.0377815	.0402021	.029655
LATC	40-41	20	14+	.0220903	.0288254	.0252505	.0302977	.038566	.0356137	.0382386	.0471404	.0392877	.0290556	.0409736	.0333025	.0409825	.0541646	.0418728	.0370548	.0523691	.0408901	.0537457	.0426338	.0451067	.0346141	.0377815	.0402021	.029655
LATC	40-41	21	14+	.0220903	.0288254	.0252505	.0302977	.038566	.0356137	.0382386	.0471404	.0392877	.0290556	.0409736	.0333025	.0409825	.0541646	.0418728	.0370548	.0523691	.0408901	.0537457	.0426338	.0451067	.0346141	.0377815	.0402021	.029655
LATC	40-41	22	14+	.0220903	.0288254	.0252505	.0302977	.038566	.0356137	.0382386	.0471404	.0392877	.0290556	.0409736	.0333025	.0409825	.0541646	.0418728	.0370548	.0523691	.0408901	.0537457	.0426338	.0451067	.0346141	.0377815	.0402021	.029655
LATC	40-41	23	14+	.0220903	.0288254	.0252505	.0302977	.038566	.0356137	.0382386	.0471404	.0392877	.0290556	.0409736	.0333025	.0409825	.0541646	.0418728	.0370548	.0523691	.0408901	.0537457	.0426338	.0451067	.0346141	.0377815	.0402021	.029655
LATC	40-41	24	14+	.0220903	.0288254	.0252505	.0302977	.038566	.0356137	.0382386	.0471404	.0392877	.0290556	.0409736	.0333025	.0409825	.0541646	.0418728	.0370548	.0523691	.0408901	.0537457	.0426338	.0451067	.0346141	.0377815	.0402021	.029655
LATC	40-41	25	14+	.0220903	.0288254	.0252505	.0302977	.038566	.0356137	.0382386	.0471404	.0392877	.0290556	.0409736	.0333025	.0409825	.0541646	.0418728	.0370548	.0523691	.0408901	.0537457	.0426338	.0451067	.0346141	.0377815	.0402021	.029655
LATC	40-41	26	14+	.0220903	.0288254	.0252505	.0302977	.038566	.0356137	.0382386	.0471404	.0392877	.0290556	.0409736	.0333025	.0409825	.0541646	.0418728	.0370548	.0523691	.0408901	.0537457	.0426338	.0451067	.0346141	.0377815	.0402021	.029655
LATC	40-41	27	14+	.0220903	.0288254	.0252505	.0302977	.038566	.0356137	.0382386	.0471404	.0392877	.0290556	.0409736	.0333025	.0409825	.0541646	.0418728	.0370548	.0523691	.0408901	.0537457	.0426338	.0451067	.0346141	.0377815	.0402021	.029655
LATC	40-41	28	14+	.0220903	.0288254	.0252505	.0302977	.038566	.0356137	.0382386	.0471404	.0392877	.0290556	.0409736	.0333025	.0409825	.0541646	.0418728	.0370548	.0523691	.0408901	.0537457	.0426338	.0451067	.0346141	.0377815	.0402021	.029655
LATC	40-41	29	14+	.0220903	.0288254	.0252505	.0302977	.038566	.0356137	.0382386	.0471404	.0392877	.0290556	.0409736	.0333025	.0409825	.0541646	.0418728	.0370548	.0523691	.0408901	.0537457	.0426338	.0451067	.0346141	.0377815	.0402021	.029655
LATC	40-41	30	14+	.0220903	.0288254	.0252505	.0302977	.038566	.0356137	.0382386	.0471404	.0392877	.0290556	.0409736	.0333025	.0409825	.0541646	.0418728	.0370548	.0523691	.0408901	.0537457	.0426338	.0451067	.0346141	.0377815	.0402021	.029655
LATC	40-41	31	14+	.0220903	.0288254	.0252505	.0302977	.038566	.0356137	.0382386	.0471404	.0392877	.0290556	.0409736	.0333025	.0409825	.0541646	.0418728	.0370548	.0523691	.0408901	.0537457	.0426338	.0451067	.0346141	.0377815	.0402021	.029655
LATC	40-41	32	14+	.0220903	.0288254	.0252505	.0302977	.038566	.0356137	.0382386	.0471404	.0392877	.0290556	.0409736	.0333025	.0409825	.0541646	.0418728	.0370548	.0523691	.0408901	.0537457	.0426338	.0451067	.0346141	.0377815	.0402021	.029655
LATC	40-41	33	14+	.0220903	.0288254	.0252505	.0302977	.038566	.0356137	.0382386	.0471404	.0392877	.0290556	.0409736	.0333025	.0409825	.0541646	.0418728	.0370548	.0523691	.0408901	.0537457	.0426338	.0451067	.0346141	.0377815	.0402021	.029655
LATC	40-41	34	14+	.0220903	.0288254	.0252505	.0302977	.038566	.0356137	.0382386	.0471404	.0392877	.0290556	.0409736	.0333025	.0409825	.0541646	.0418728	.0370548	.0523691	.0408901	.0537457	.0426338	.0451067	.0346141	.0377815	.0402021	.029655
LATC	40-41	35	14+	.0220903	.0288254	.0252505	.0302977	.038566	.0356137	.0382386	.0471404	.0392877	.0290556	.0409736	.0333025	.0409825	.0541646	.0418728	.0370548	.0523691	.0408901	.0537457	.0426338	.0451067	.0346141	.0377815	.0402021	.029655
LATC	40-41	36	14+	.0220903	.0288254	.0252505	.0302977	.038566	.0356137	.0382386	.0471404	.0392877	.0290556	.0409736	.0333025	.0409825	.0541646	.0418728	.0370548	.0523691	.0408901	.0537457	.0426338	.0451067	.0346141	.0377815	.0402021	.029655
LATC	40-41	37	14+	.0220903	.0288254	.0252505	.0302977	.038566	.0356137	.0382386	.0471404	.0392877	.0290556	.0409736	.0333025	.0409825	.0541646	.0418728	.0370548	.0523691	.0408901	.0537457	.0426338	.0451067	.0346141	.0377815	.0402021	.029655
LATC	40-41	38	14+	.0220903	.0288254	.0252505	.0302977	.038566	.0356137	.0382386	.0471404	.0392877	.0290556	.0409736	.0333025	.0409825	.0541646	.0418728	.0370548	.0523691	.0408901	.0537457	.0426338	.0451067	.0346141	.0377815	.0402021	.029655
LATC	40-41	39	14+	.0220903	.0288254	.0252505	.0302977	.038566	.0356137	.0382386	.0471404	.0392877	.0290556	.0409736	.0333025	.0409825	.0541646	.0418728	.0370548	.0523691	.0408901	.0537457	.0426338	.0451067	.0346141	.0377815	.0402021	.029655
LATC	40-41	40	14+	.0220903	.0288254	.0252505	.0302977	.038566	.0356137	.0382386	.0471404	.0392877	.0290556	.0409736	.0333025	.0409825	.0541646	.0418728	.0370548	.0523691	.0408901	.0537457	.0426338	.0451067	.0346141	.0377815	.0402021	.029655
LATC	42-43	1	1	.0067438	.0085276	.0151797	.0184767	.0083008	.0196445	.01726	.049788	.0408989	.0427413	.036463	.0405974	.0534195	.0617736	.049276	.04295	.0653981	.0627835	.0503616	.0540738	.0520923	.0412865	.0382171	.0444832	.0256528
LATC	42-43	2	2	.0049283	.0068726	.0058189	.0157	.0157496	.0188743	.0192369	.0308044	.0371067	.0410854	.0353197	.0471359	.0503202	.0520595	.0631954	.0579234	.0680608	.0659272	.0625008	.0561183	.0515661	.0431081	.0460834	.0420804	.0253047
LATC	42-43	3	3	.0029074	.0048222	.0049008	.0089264	.0110129	.0132624	.0218104	.0250041	.0232832	.0298417	.0334778	.0360757	.0425502	.051606	.0532473	.0584397	.0625767	.0624467	.0625767	.0668088	.065899	.0641019	.0547358	.0513107	.0369476
LATC	42-43	4	4	.0026571	.0049783	.005021	.0094931	.0119809	.0139568	.019967	.0210069	.0239343	.0304572	.0328848	.0364077	.0377209	.0399999	.0473893	.0573456	.0597633	.0588494	.068588	.0666852	.0686266	.0652542	.0638445	.0529511	.0431697
LATC	42-43	5	5	.0030826	.0049352	.0084306	.0086303	.0147966	.0183888	.0187692	.0206884	.0255946	.0262838	.031807	.0310699	.0437297	.0444868	.0497411	.052132	.0544382	.0599475	.0662702	.062804	.0673982	.0581105	.059379	.0540784	.0425871
LATC	42-43	6	6	.0052451	.0062456	.009962	.0124347	.0159254	.0192868	.023006	.0264915	.0287182	.0300935	.0344291	.0413982	.0404386	.0483127	.0474479	.0521239	.0597778	.0620666	.0572472	.0579374	.0597242	.0548903	.0542871	.0466639	.0362711
LATC	42-43	7	7	.0069775	.0105892	.0112814	.0173267	.0180553	.0207627	.0290865	.028474	.0280629	.0369356	.0369797	.0388219	.0509706	.0490575	.0521683	.0522617	.0545074	.0544864	.0587021	.0541597	.0534034	.0481081	.0477734	.0437763	.0353781
LATC	42-43	8	8	.0066183	.0085872	.0157515	.0184445	.0190934	.0261643	.0277631	.0338356	.0347494	.0345939	.0406424	.0396225	.0480342	.0468344	.0496973	.052654	.0528702	.0531149	.050301	.0501323	.0523381	.0464658	.0459691	.0447263	.0351703
LATC	42-43	9	9	.0073164	.0145721	.0148188	.0220974	.0244911	.0237678	.0303515	.0353682	.0392058	.0372269	.0457321	.0412931	.0418015	.042462	.0495733	.0444956	.0535729	.0490421	.0514108	.0494157	.0466608	.0436239	.0494418	.0411256	.0329646
LATC	42-43	10	10	.0099089	.014958	.0201847	.0223871	.0240331	.0313774	.0305224	.0370178	.0404392	.0340031	.0439228	.0433085	.0436741	.0418583	.042821	.0429992	.0456237	.0463469	.0517107	.0464535	.050084	.0387635	.0498391	.0360685	.0336712
LATC	42-43	11	11	.0123644	.0208044	.0200405	.0203059	.0304577	.0276602	.033345	.0357841	.0436618	.0352825	.0422887	.0366578	.045262	.0447566	.0428826	.0464342	.0460839	.045709	.048664	.0348671	.0525833	.0434067	.0426194	.0366684	.0332477
LATC	42-43	12	12	.0134351	.0263315	.0212259	.0250645	.0244159	.038853	.0305108	.0418189	.0361392	.0405595	.039308	.0299881	.0418117	.0383413	.0444162	.0391092	.0415964	.0455366	.0446183	.0433515	.0370935	.0383516	.0410183	.0441867	.0421923
LATC	42-43	13	13+	.0191629	.0166793	.0245909	.0239017	.0313612	.0310193	.0316672	.0455521	.0376692	.0440006	.037034	.0333165	.0414913	.0392262	.0371073	.0477746	.039392	.0435085	.0339302	.0521482	.0372954	.0446263	.0339572	.0498564	.04398
LATC	42-43	14	13+	.0191629	.0166793	.0245909	.0239017	.0313612	.0310193	.0316672	.0455521	.0376692	.0440006	.037034	.0333165	.0414913	.0392262	.0371073	.0477746	.039392	.0435085	.0339302	.0521482	.0372954	.0446263	.0339572	.0498564	.04398
LATC	42-43	15	15+	.0084607	.0287389	.018736	.0209678	.024691	.0257883	.0308802	.0539386	.0411669	.0427186	.0452311	.0235186	.0434282	.0324351	.0358382	.0428378	.0443496	.0438167	.0479853	.0319682	.0401234	.0376188	.0421165	.0349015	.0220284
LATC	42-43	16	15+	.0084607	.0287389	.018736	.0209678	.024691	.0257883	.0308802	.0539386	.0411669	.0427186	.0452311	.0235186	.0434282	.0324351	.0358382	.0428378	.0443496	.0438167	.0479853	.0319682	.0401234	.0376188	.0421165	.0349015	.0220284
LATC	42-43	17	15+	.0084607	.0287389	.018736	.0209678	.024691	.0257883	.0308802	.0539386	.0411669	.0427186	.0452311	.0235186	.0434282	.0324351	.0358382	.0428378	.0443496	.0438167	.0479853	.0319682	.0401234	.0376188	.0421165	.0349015	.0220284
LATC	42-43	18	15+	.0084607	.0287389	.018736	.0209678	.024691	.0257883	.0308802	.0539386	.0411669	.0427186	.0452311	.0235186	.0434282	.0324351	.0358382	.0428378	.0443496	.0438167	.0479853	.0319682	.0401234	.0376188	.0421165	.0349015	.0220284
LATC	42-43	19	15+	.0084607	.0287389	.018736	.0209678	.024691	.0257883	.0308802	.0539386	.0411669	.0427186	.0452311	.0235186	.0434282	.0324351	.0358382	.0428378	.0443496	.0438167	.0479853	.0319682	.0401234	.0376188	.0421165	.0349015	.0220284
LATC	42-43	20	15+	.0084607	.0287389	.018736	.0209678	.024691	.0257883	.0308802	.0539386	.0411669	.0427186	.0452311	.0235186	.0434282	.0324351	.0358382	.0428378	.0443496	.0438167	.0479853	.0319682	.0401234	.0376188	.0421165	.0349015	.0220284
LATC	42-43	21	15+	.0084607	.0287389	.018736	.0209678	.024691	.0257883	.0308802	.0539386	.0411669	.0427186	.0452311	.0235186	.0434282	.0324351	.0358382	.0428378	.0443496	.0438167	.0479853	.0319682	.0401234	.0376188	.0421165	.0349015	.0220284
LATC	42-43	22	15+	.0084607	.0287389	.018736	.0209678	.024691	.0257883	.0308802	.0539386	.0411669	.0427186	.0452311	.0235186	.0434282	.0324351	.0358382	.0428378	.0443496	.0438167	.0479853	.0319682	.0401234	.0376188	.0421165	.0349015	.0220284
LATC	42-43	23	15+	.0084607	.0287389	.018736	.0209678	.024691	.0257883	.0308802	.0539386	.0411669	.0427186	.0452311	.0235186	.0434282	.0324351	.0358382	.0428378	.0443496	.0438167	.0479853	.0319682	.0401234	.0376188	.0421165	.0349015	.0220284
LATC	42-43	24	15+	.0084607	.0287389	.018736	.0209678	.024691	.0257883	.0308802	.0539386	.0411669	.0427186	.0452311	.0235186	.0434282	.0324351	.0358382	.0428378	.0443496	.0438167	.0479853	.0319682	.0401234	.0376188	.0421165	.0349015	.0220284
LATC	42-43	25	15+	.0084607	.0287389	.018736	.0209678	.024691	.0257883	.0308802	.0539386	.0411669	.0427186	.0452311	.0235186	.0434282	.0324351	.0358382	.0428378	.0443496	.0438167	.0479853	.0319682	.0401234	.0376188	.0421165	.0349015	.0220284
LATC	42-43	26	15+	.0084607	.0287389	.018736	.0209678	.024691	.0257883	.0308802	.0539386	.0411669	.0427186	.0452311	.0235186	.0434282	.0324351	.0358382	.0428378	.0443496	.0438167	.0479853	.0319682	.0401234	.0376188	.0421165	.0349015	.0220284
LATC	42-43	27	15+	.0084607	.0287389	.018736	.0209678	.024691	.0257883	.0308802	.0539386	.0411669	.0427186	.0452311	.0235186	.0434282	.0324351	.0358382	.0428378	.0443496	.0438167	.0479853	.0319682	.0401234	.0376188	.0421165	.0349015	.0220284
LATC	42-43	28	15+	.0084607	.0287389	.018736	.0209678	.024691	.0257883	.0308802	.0539386	.0411669	.0427186	.0452311	.0235186	.0434282	.0324351	.0358382	.0428378	.0443496	.0438167	.0479853	.0319682	.0401234	.0376188	.0421165	.0349015	.0220284
LATC	42-43	29	15+	.0084607	.0287389	.018736	.0209678	.024691	.0257883	.0308802	.0539386	.0411669	.0427186	.0452311	.0235186	.0434282	.0324351	.0358382	.0428378	.0443496	.0438167	.0479853	.0319682	.0401234	.0376188	.0421165	.0349015	.0220284
LATC	42-43	30	15+	.0084607	.0287389	.018736	.0209678	.024691	.0257883	.0308802	.0539386	.0411669	.0427186	.0452311	.0235186	.0434282	.0324351	.0358382	.0428378	.0443496	.0438167	.0479853	.0319682	.0401234	.0376188	.0421165	.0349015	.0220284
LATC	42-43	31	15+	.0084607	.0287389	.018736	.0209678	.024691	.0257883	.0308802	.0539386	.0411669	.0427186	.0452311	.0235186	.0434282	.0324351	.0358382	.0428378	.0443496	.0438167	.0479853	.0319682	.0401234	.0376188	.0421165	.0349015	.0220284
LATC	42-43	32	15+	.0084607	.0287389	.018736	.0209678	.024691	.0257883	.0308802	.0539386	.0411669	.0427186	.0452311	.0235186	.0434282	.0324351	.0358382	.0428378	.0443496	.0438167	.0479853	.0319682	.0401234	.0376188	.0421165	.0349015	.0220284
LATC	42-43	33	15+	.0084607	.0287389	.018736	.0209678	.024691	.0257883	.0308802	.0539386	.0411669	.0427186	.0452311	.0235186	.0434282	.0324351	.0358382	.0428378	.0443496	.0438167	.0479853	.0319682	.0401234	.0376188	.0421165	.0349015	.0220284
LATC	42-43	34	15+	.0084607	.0287389	.018736	.0209678	.024691	.0257883	.0308802	.0539386	.0411669	.0427186	.0452311	.0235186	.0434282	.0324351	.0358382	.0428378	.0443496	.0438167	.0479853	.0319682	.0401234	.0376188	.0421165	.0349015	.0220284
LATC	42-43	35	15+	.0084607	.0287389	.018736	.0209678	.024691	.0257883	.0308802	.0539386	.0411669	.0427186	.0452311	.0235186	.0434282	.0324351	.0358382	.0428378	.0443496	.0438167	.0479853	.0319682	.0401234	.0376188	.0421165	.0349015	.0220284
LATC	42-43	36	15+	.0084607	.0287389	.018736	.0209678	.024691	.0257883	.0308802	.0539386	.0411669	.0427186	.0452311	.0235186	.0434282	.0324351	.0358382	.0428378	.0443496	.0438167	.0479853	.0319682	.0401234	.0376188	.0421165	.0349015	.0220284
LATC	42-43	37	15+	.0084607	.0287389	.018736	.0209678	.024691	.0257883	.0308802	.0539386	.0411669	.0427186	.0452311	.0235186	.0434282	.0324351	.0358382	.0428378	.0443496	.0438167	.0479853	.0319682	.0401234	.0376188	.0421165	.0349015	.0220284
LATC	42-43	38	15+	.0084607	.0287389	.018736	.0209678	.024691	.0257883	.0308802	.0539386	.0411669	.0427186	.0452311	.0235186	.0434282	.0324351	.0358382	.0428378	.0443496	.0438167	.0479853	.0319682	.0401234	.0376188	.0421165	.0349015	.0220284
LATC	42-43	39	15+	.0084607	.0287389	.018736	.0209678	.024691	.0257883	.0308802	.0539386	.0411669	.0427186	.0452311	.0235186	.0434282	.0324351	.0358382	.0428378	.0443496	.0438167	.0479853	.0319682	.0401234	.0376188	.0421165	.0349015	.0220284
LATC	42-43	40	15+	.0084607	.0287389	.018736	.0209678	.024691	.0257883	.0308802	.0539386	.0411669	.0427186	.0452311	.0235186	.0434282	.0324351	.0358382	.0428378	.0443496	.0438167	.0479853	.0319682	.0401234	.0376188	.0421165	.0349015	.0220284
LATC	44-45	1	1	.0017112	.0073333	.0030574	.0190484	.0115406	.0222402	.0236392	.0222069	.0523554	.0267473	.0425549	.0290544	.0368879	.0362212	.0429564	.0552938	.0524026	.0464104	.0567734	.0433118	.0444953	.0584206	.0544354	.0451037	.0300297
LATC	44-45	2	2	.0007096	.001636	.0038281	.0075027	.0080776	.0178422	.0158161	.0203427	.0342592	.0272985	.0406252	.0356744	.0381524	.0406491	.0459108	.0587324	.0557163	.0594919	.0729898	.05628	.0650905	.0485189	.0576119	.0504418	.0503807
LATC	44-45	3	3	.0011957	.0016955	.0040581	.0038689	.0089251	.0076074	.0149597	.0141363	.0197315	.0235777	.0297853	.0246184	.0342878	.0339678	.0449656	.05477	.0494098	.061546	.0601447	.062099	.0687663	.0669019	.0716108	.0612442	.0495755
LATC	44-45	4	4	.0016494	.0016544	.0030832	.0035563	.0070603	.0119141	.0146971	.0166885	.0197319	.0209073	.0255556	.0252631	.0351347	.0377431	.0418921	.0420828	.0520697	.0526114	.0695116	.0572791	.06612	.060432	.0675438	.0608648	.0588874
LATC	44-45	5	5	.0004801	.0036426	.0033895	.005804	.007794	.0129405	.0161489	.0164648	.0198975	.0211459	.0227115	.0275277	.0362312	.0390443	.0362829	.0410263	.0524575	.055185	.0547741	.057694	.0654555	.059107	.065104	.0649748	.0560195
LATC	44-45	6	6	.0022596	.0045485	.0062313	.0094911	.01093	.0121716	.0176974	.0186932	.0252712	.0258952	.02866	.0306972	.0399512	.0424123	.0424237	.0432703	.0513473	.0543305	.0587006	.0554404	.0578659	.0532951	.0571077	.0567625	.0525839
LATC	44-45	7	7	.0031157	.0051616	.006624	.009304	.0113646	.0174792	.0194455	.021331	.0285613	.0252905	.0322972	.0325104	.0371362	.0425125	.0420335	.0501238	.0495475	.0499359	.0628621	.0542414	.0550581	.0495204	.0585757	.0545191	.0474317
LATC	44-45	8	8	.0046712	.0051788	.0087561	.0119385	.0175114	.0160537	.0225293	.0281189	.027805	.0286627	.0359032	.0329029	.044949	.0421762	.0428484	.0478357	.0536407	.0494027	.0505277	.0449633	.052572	.0486842	.0505794	.0518367	.0422527
LATC	44-45	9	9	.002397	.008426	.0084777	.0141316	.0187836	.0197908	.0243686	.0274472	.030143	.0333201	.0420367	.0357869	.0410055	.0446966	.0431905	.0486975	.0466406	.0465509	.0493406	.044929	.0527076	.0419838	.0471268	.0462473	.0430612
LATC	44-45	10	10	.0063849	.0080539	.0136222	.01624	.0178626	.025102	.024363	.0308754	.0304758	.0334571	.0368048	.0360366	.0420319	.0450814	.0431446	.0482813	.0381453	.0511712	.0430252	.0484713	.0438199	.0435232	.0448984	.0439959	.0411381
LATC	44-45	11	11	.0075167	.0137879	.013329	.0174185	.0234378	.0228995	.0331561	.0320942	.0362827	.0365935	.037505	.041487	.0360293	.0412369	.0391467	.0466008	.041699	.0416797	.0420967	.0477005	.0459675	.0428734	.0417534	.0411872	.0375891
LATC	44-45	12	12	.0060492	.0127379	.0128143	.0233927	.0229497	.0250295	.0306772	.0381036	.0321357	.0369977	.038711	.0367735	.0421182	.0409087	.0409801	.0378227	.0407737	.0435216	.0420555	.0373437	.0418926	.0424478	.0458632	.0460177	.0391427
LATC	44-45	13	13	.0134303	.0109934	.0261118	.0150023	.0240924	.0299705	.0325114	.0348819	.0303983	.0360013	.0428576	.0398996	.0335293	.0478853	.0399697	.0447555	.0345283	.0431017	.0430548	.0377728	.0440045	.0346508	.0472946	.0444638	.0430833
LATC	44-45	14	14+	.0064367	.0132008	.0163653	.0174467	.0229041	.0304928	.031311	.0261579	.0357721	.0369058	.042326	.0349057	.0375695	.0376033	.0416165	.0351017	.0408989	.0346588	.041119	.0447817	.0397196	.0410897	.0423801	.0468387	.0384593
LATC	44-45	15	14+	.0064367	.0132008	.0163653	.0174467	.0229041	.0304928	.031311	.0261579	.0357721	.0369058	.042326	.0349057	.0375695	.0376033	.0416165	.0351017	.0408989	.0346588	.041119	.0447817	.0397196	.0410897	.0423801	.0468387	.0384593
LATC	44-45	16	14+	.0064367	.0132008	.0163653	.0174467	.0229041	.0304928	.031311	.0261579	.0357721	.0369058	.042326	.0349057	.0375695	.0376033	.0416165	.0351017	.0408989	.0346588	.041119	.0447817	.0397196	.0410897	.0423801	.0468387	.0384593
LATC	44-45	17	14+	.0064367	.0132008	.0163653	.0174467	.0229041	.0304928	.031311	.0261579	.0357721	.0369058	.042326	.0349057	.0375695	.0376033	.0416165	.0351017	.0408989	.0346588	.041119	.0447817	.0397196	.0410897	.0423801	.0468387	.0384593
LATC	44-45	18	14+	.0064367	.0132008	.0163653	.0174467	.0229041	.0304928	.031311	.0261579	.0357721	.0369058	.042326	.0349057	.0375695	.0376033	.0416165	.0351017	.0408989	.0346588	.041119	.0447817	.0397196	.0410897	.0423801	.0468387	.0384593
LATC	44-45	19	14+	.0064367	.0132008	.0163653	.0174467	.0229041	.0304928	.031311	.0261579	.0357721	.0369058	.042326	.0349057	.0375695	.0376033	.0416165	.0351017	.0408989	.0346588	.041119	.0447817	.0397196	.0410897	.0423801	.0468387	.0384593
LATC	44-45	20	14+	.0064367	.0132008	.0163653	.0174467	.0229041	.0304928	.031311	.0261579	.0357721	.0369058	.042326	.0349057	.0375695	.0376033	.0416165	.0351017	.0408989	.0346588	.041119	.0447817	.0397196	.0410897	.0423801	.0468387	.0384593
LATC	44-45	21	14+	.0064367	.0132008	.0163653	.0174467	.0229041	.0304928	.031311	.0261579	.0357721	.0369058	.042326	.0349057	.0375695	.0376033	.0416165	.0351017	.0408989	.0346588	.041119	.0447817	.0397196	.0410897	.0423801	.0468387	.0384593
LATC	44-45	22	14+	.0064367	.0132008	.0163653	.0174467	.0229041	.0304928	.031311	.0261579	.0357721	.0369058	.042326	.0349057	.0375695	.0376033	.0416165	.0351017	.0408989	.0346588	.041119	.0447817	.0397196	.0410897	.0423801	.0468387	.0384593
LATC	44-45	23	14+	.0064367	.0132008	.0163653	.0174467	.0229041	.0304928	.031311	.0261579	.0357721	.0369058	.042326	.0349057	.0375695	.0376033	.0416165	.0351017	.0408989	.0346588	.041119	.0447817	.0397196	.0410897	.0423801	.0468387	.0384593
LATC	44-45	24	14+	.0064367	.0132008	.0163653	.0174467	.0229041	.0304928	.031311	.0261579	.0357721	.0369058	.042326	.0349057	.0375695	.0376033	.0416165	.0351017	.0408989	.0346588	.041119	.0447817	.0397196	.0410897	.0423801	.0468387	.0384593
LATC	44-45	25	14+	.0064367	.0132008	.0163653	.0174467	.0229041	.0304928	.031311	.0261579	.0357721	.0369058	.042326	.0349057	.0375695	.0376033	.0416165	.0351017	.0408989	.0346588	.041119	.0447817	.0397196	.0410897	.0423801	.0468387	.0384593
LATC	44-45	26	14+	.0064367	.0132008	.0163653	.0174467	.0229041	.0304928	.031311	.0261579	.0357721	.0369058	.042326	.0349057	.0375695	.0376033	.0416165	.0351017	.0408989	.0346588	.041119	.0447817	.0397196	.0410897	.0423801	.0468387	.0384593
LATC	44-45	27	14+	.0064367	.0132008	.0163653	.0174467	.0229041	.0304928	.031311	.0261579	.0357721	.0369058	.042326	.0349057	.0375695	.0376033	.0416165	.0351017	.0408989	.0346588	.041119	.0447817	.0397196	.0410897	.0423801	.0468387	.0384593
LATC	44-45	28	14+	.0064367	.0132008	.0163653	.0174467	.0229041	.0304928	.031311	.0261579	.0357721	.0369058	.042326	.0349057	.0375695	.0376033	.0416165	.0351017	.0408989	.0346588	.041119	.0447817	.0397196	.0410897	.0423801	.0468387	.0384593
LATC	44-45	29	14+	.0064367	.0132008	.0163653	.0174467	.0229041	.0304928	.031311	.0261579	.0357721	.0369058	.042326	.0349057	.0375695	.0376033	.0416165	.0351017	.0408989	.0346588	.041119	.0447817	.0397196	.0410897	.0423801	.0468387	.0384593
LATC	44-45	30	14+	.0064367	.0132008	.0163653	.0174467	.0229041	.0304928	.031311	.0261579	.0357721	.0369058	.042326	.0349057	.0375695	.0376033	.0416165	.0351017	.0408989	.0346588	.041119	.0447817	.0397196	.0410897	.0423801	.0468387	.0384593
LATC	44-45	31	14+	.0064367	.0132008	.0163653	.0174467	.0229041	.0304928	.031311	.0261579	.0357721	.0369058	.042326	.0349057	.0375695	.0376033	.0416165	.0351017	.0408989	.0346588	.041119	.0447817	.0397196	.0410897	.0423801	.0468387	.0384593
LATC	44-45	32	14+	.0064367	.0132008	.0163653	.0174467	.0229041	.0304928	.031311	.0261579	.0357721	.0369058	.042326	.0349057	.0375695	.0376033	.0416165	.0351017	.0408989	.0346588	.041119	.0447817	.0397196	.0410897	.0423801	.0468387	.0384593
LATC	44-45	33	14+	.0064367	.0132008	.0163653	.0174467	.0229041	.0304928	.031311	.0261579	.0357721	.0369058	.042326	.0349057	.0375695	.0376033	.0416165	.0351017	.0408989	.0346588	.041119	.0447817	.0397196	.0410897	.0423801	.0468387	.0384593
LATC	44-45	34	14+	.0064367	.0132008	.0163653	.0174467	.0229041	.0304928	.031311	.0261579	.0357721	.0369058	.042326	.0349057	.0375695	.0376033	.0416165	.0351017	.0408989	.0346588	.041119	.0447817	.0397196	.0410897	.0423801	.0468387	.0384593
LATC	44-45	35	14+	.0064367	.0132008	.0163653	.0174467	.0229041	.0304928	.031311	.0261579	.0357721	.0369058	.042326	.0349057	.0375695	.0376033	.0416165	.0351017	.0408989	.0346588	.041119	.0447817	.0397196	.0410897	.0423801	.0468387	.0384593
LATC	44-45	36	14+	.0064367	.0132008	.0163653	.0174467	.0229041	.0304928	.031311	.0261579	.0357721	.0369058	.042326	.0349057	.0375695	.0376033	.0416165	.0351017	.0408989	.0346588	.041119	.0447817	.0397196	.0410897	.0423801	.0468387	.0384593
LATC	44-45	37	14+	.0064367	.0132008	.0163653	.0174467	.0229041	.0304928	.031311	.0261579	.0357721	.0369058	.042326	.0349057	.0375695	.0376033	.0416165	.0351017	.0408989	.0346588	.041119	.0447817	.0397196	.0410897	.0423801	.0468387	.0384593
LATC	44-45	38	14+	.0064367	.0132008	.0163653	.0174467	.0229041	.0304928	.031311	.0261579	.0357721	.0369058	.042326	.0349057	.0375695	.0376033	.0416165	.0351017	.0408989	.0346588	.041119	.0447817	.0397196	.0410897	.0423801	.0468387	.0384593
LATC	44-45	39	14+	.0064367	.0132008	.0163653	.0174467	.0229041	.0304928	.031311	.0261579	.0357721	.0369058	.042326	.0349057	.0375695	.0376033	.0416165	.0351017	.0408989	.0346588	.041119	.0447817	.0397196	.0410897	.0423801	.0468387	.0384593
LATC	44-45	40	14+	.0064367	.0132008	.0163653	.0174467	.0229041	.0304928	.031311	.0261579	.0357721	.0369058	.042326	.0349057	.0375695	.0376033	.0416165	.0351017	.0408989	.0346588	.041119	.0447817	.0397196	.0410897	.0423801	.0468387	.0384593
LATC	46-47	1	1	.000939	.0004824	.0064266	.0028758	.0097457	.0157991	.0168547	.0292636	.0344944	.0277322	.0324889	.0275714	.0352477	.0230646	.0488372	.0748602	.0316904	.0364408	.0528461	.0341873	.0670967	.0314509	.0593586	.0381194	.0224736
LATC	46-47	2	2	.000466	.0015719	.0017621	.0016042	.0041132	.0052206	.0105343	.0146506	.0145778	.0158856	.0188546	.0225067	.028764	.0388305	.0432212	.0490261	.0551278	.0542495	.0540649	.0591494	.0619888	.0610926	.0713167	.068796	.0537092
LATC	46-47	3	3	.0000708	.0007095	.0017423	.0027412	.0036018	.0079236	.0074645	.0104928	.0140324	.0188522	.0174876	.0245704	.027341	.0300558	.0370027	.0358473	.0449444	.0516014	.0505081	.0523805	.0604834	.0691404	.0747918	.070033	.0635092
LATC	46-47	4	4	.0004868	.0022016	.0017372	.003521	.0031395	.0041228	.0080002	.0101377	.0113205	.0140288	.0164258	.0209918	.0266366	.0300391	.0302286	.0389108	.0402993	.0497383	.0531745	.0549864	.0603484	.0561799	.0675259	.0701838	.0676928
LATC	46-47	5	5	.0002815	.0013595	.0027113	.0038684	.0041148	.0053664	.0089967	.0109912	.0145875	.0134595	.0174517	.0190287	.0271925	.0261569	.0391421	.0303788	.0435964	.0417223	.0514403	.0499977	.0572158	.0628644	.0697569	.0629974	.0710906
LATC	46-47	6	6	.0005303	.0022613	.0024611	.0037148	.006849	.0074669	.0105249	.0145036	.0173135	.0157949	.023652	.0198598	.031483	.0315719	.0342949	.0403303	.042312	.0477578	.0534082	.0519359	.0563175	.0541251	.066195	.0604586	.0609339
LATC	46-47	7	7	.0005242	.0012385	.0019927	.0031041	.0074697	.0082613	.0145078	.0150341	.0171706	.0184291	.0239966	.0314669	.0325373	.0308422	.0375833	.0399935	.043926	.0499186	.0494528	.0463457	.0584418	.0496886	.0550997	.0589256	.0534291
LATC	46-47	8	8	.0013525	.0029848	.0034892	.0049248	.0072551	.0109632	.0159327	.0210983	.0215873	.0250781	.0294445	.0303528	.039602	.0336073	.0410188	.0390278	.0477288	.0456093	.0549076	.0467771	.0532294	.0497993	.0547523	.0494935	.0572444
LATC	46-47	9	9	.0016704	.0020058	.0034402	.0082308	.0101734	.0132189	.0196345	.0195882	.0305606	.0236494	.0329724	.0284558	.0379405	.0366245	.0400391	.039164	.047417	.0432166	.0521128	.0445465	.049186	.0458015	.0502473	.0481386	.0472868
LATC	46-47	10	10	.0009873	.0030259	.0071638	.00802	.012283	.0168551	.0216932	.0262208	.0291455	.0296284	.034456	.0325122	.0382226	.0401533	.0413898	.0415405	.0429207	.0452381	.0438921	.0445123	.0462336	.0432914	.045819	.0449844	.0493929
LATC	46-47	11	11	.0011269	.0065413	.0082713	.0109349	.0127122	.0195555	.0217218	.0301029	.0250504	.0269572	.0390333	.0348432	.04185	.0387898	.0388455	.0416078	.0458619	.0388767	.043184	.0438849	.0412283	.0453267	.0461981	.0423746	.0478555
LATC	46-47	12	12	.0031514	.0033634	.0094333	.0114912	.0165203	.0206208	.0254637	.0265216	.0363603	.0342553	.0395206	.0302239	.0414032	.0407899	.039404	.0348089	.0442944	.03951	.0484664	.0367086	.0414717	.0338461	.0472015	.0397798	.0446635
LATC	46-47	13	13	.001808	.0035396	.0091353	.0090427	.0169388	.0203239	.0227409	.0208331	.0402368	.037954	.0308321	.0406678	.0302383	.036402	.0310604	.0301557	.0457582	.0448806	.043288	.0412714	.048836	.0415202	.0368109	.045777	.039016
LATC	46-47	14	14	.0026381	.0063481	.0076671	.0192116	.0085828	.0217055	.0319261	.0336217	.0275337	.0285708	.0335709	.0380258	.0444259	.0327354	.0309251	.0368455	.0395368	.0383486	.0461764	.0382173	.0457644	.0336661	.0524102	.0358274	.0518252
LATC	46-47	15	15+	.000925	.0014564	.0085246	.0137002	.0118601	.0255435	.0200443	.0398505	.041452	.0325651	.0257599	.0299736	.0399119	.0346938	.036302	.0577073	.0287262	.0459832	.045496	.0451733	.0513314	.0296442	.0481889	.0255372	.0454204
LATC	46-47	16	15+	.000925	.0014564	.0085246	.0137002	.0118601	.0255435	.0200443	.0398505	.041452	.0325651	.0257599	.0299736	.0399119	.0346938	.036302	.0577073	.0287262	.0459832	.045496	.0451733	.0513314	.0296442	.0481889	.0255372	.0454204
LATC	46-47	17	15+	.000925	.0014564	.0085246	.0137002	.0118601	.0255435	.0200443	.0398505	.041452	.0325651	.0257599	.0299736	.0399119	.0346938	.036302	.0577073	.0287262	.0459832	.045496	.0451733	.0513314	.0296442	.0481889	.0255372	.0454204
LATC	46-47	18	15+	.000925	.0014564	.0085246	.0137002	.0118601	.0255435	.0200443	.0398505	.041452	.0325651	.0257599	.0299736	.0399119	.0346938	.036302	.0577073	.0287262	.0459832	.045496	.0451733	.0513314	.0296442	.0481889	.0255372	.0454204
LATC	46-47	19	15+	.000925	.0014564	.0085246	.0137002	.0118601	.0255435	.0200443	.0398505	.041452	.0325651	.0257599	.0299736	.0399119	.0346938	.036302	.0577073	.0287262	.0459832	.045496	.0451733	.0513314	.0296442	.0481889	.0255372	.0454204
LATC	46-47	20	15+	.000925	.0014564	.0085246	.0137002	.0118601	.0255435	.0200443	.0398505	.041452	.0325651	.0257599	.0299736	.0399119	.0346938	.036302	.0577073	.0287262	.0459832	.045496	.0451733	.0513314	.0296442	.0481889	.0255372	.0454204
LATC	46-47	21	15+	.000925	.0014564	.0085246	.0137002	.0118601	.0255435	.0200443	.0398505	.041452	.0325651	.0257599	.0299736	.0399119	.0346938	.036302	.0577073	.0287262	.0459832	.045496	.0451733	.0513314	.0296442	.0481889	.0255372	.0454204
LATC	46-47	22	15+	.000925	.0014564	.0085246	.0137002	.0118601	.0255435	.0200443	.0398505	.041452	.0325651	.0257599	.0299736	.0399119	.0346938	.036302	.0577073	.0287262	.0459832	.045496	.0451733	.0513314	.0296442	.0481889	.0255372	.0454204
LATC	46-47	23	15+	.000925	.0014564	.0085246	.0137002	.0118601	.0255435	.0200443	.0398505	.041452	.0325651	.0257599	.0299736	.0399119	.0346938	.036302	.0577073	.0287262	.0459832	.045496	.0451733	.0513314	.0296442	.0481889	.0255372	.0454204
LATC	46-47	24	15+	.000925	.0014564	.0085246	.0137002	.0118601	.0255435	.0200443	.0398505	.041452	.0325651	.0257599	.0299736	.0399119	.0346938	.036302	.0577073	.0287262	.0459832	.045496	.0451733	.0513314	.0296442	.0481889	.0255372	.0454204
LATC	46-47	25	15+	.000925	.0014564	.0085246	.0137002	.0118601	.0255435	.0200443	.0398505	.041452	.0325651	.0257599	.0299736	.0399119	.0346938	.036302	.0577073	.0287262	.0459832	.045496	.0451733	.0513314	.0296442	.0481889	.0255372	.0454204
LATC	46-47	26	15+	.000925	.0014564	.0085246	.0137002	.0118601	.0255435	.0200443	.0398505	.041452	.0325651	.0257599	.0299736	.0399119	.0346938	.036302	.0577073	.0287262	.0459832	.045496	.0451733	.0513314	.0296442	.0481889	.0255372	.0454204
LATC	46-47	27	15+	.000925	.0014564	.0085246	.0137002	.0118601	.0255435	.0200443	.0398505	.041452	.0325651	.0257599	.0299736	.0399119	.0346938	.036302	.0577073	.0287262	.0459832	.045496	.0451733	.0513314	.0296442	.0481889	.0255372	.0454204
LATC	46-47	28	15+	.000925	.0014564	.0085246	.0137002	.0118601	.0255435	.0200443	.0398505	.041452	.0325651	.0257599	.0299736	.0399119	.0346938	.036302	.0577073	.0287262	.0459832	.045496	.0451733	.0513314	.0296442	.0481889	.0255372	.0454204
LATC	46-47	29	15+	.000925	.0014564	.0085246	.0137002	.0118601	.0255435	.0200443	.0398505	.041452	.0325651	.0257599	.0299736	.0399119	.0346938	.036302	.0577073	.0287262	.0459832	.045496	.0451733	.0513314	.0296442	.0481889	.0255372	.0454204
LATC	46-47	30	15+	.000925	.0014564	.0085246	.0137002	.0118601	.0255435	.0200443	.0398505	.041452	.0325651	.0257599	.0299736	.0399119	.0346938	.036302	.0577073	.0287262	.0459832	.045496	.0451733	.0513314	.0296442	.0481889	.0255372	.0454204
LATC	46-47	31	15+	.000925	.0014564	.0085246	.0137002	.0118601	.0255435	.0200443	.0398505	.041452	.0325651	.0257599	.0299736	.0399119	.0346938	.036302	.0577073	.0287262	.0459832	.045496	.0451733	.0513314	.0296442	.0481889	.0255372	.0454204
LATC	46-47	32	15+	.000925	.0014564	.0085246	.0137002	.0118601	.0255435	.0200443	.0398505	.041452	.0325651	.0257599	.0299736	.0399119	.0346938	.036302	.0577073	.0287262	.0459832	.045496	.0451733	.0513314	.0296442	.0481889	.0255372	.0454204
LATC	46-47	33	15+	.000925	.0014564	.0085246	.0137002	.0118601	.0255435	.0200443	.0398505	.041452	.0325651	.0257599	.0299736	.0399119	.0346938	.036302	.0577073	.0287262	.0459832	.045496	.0451733	.0513314	.0296442	.0481889	.0255372	.0454204
LATC	46-47	34	15+	.000925	.0014564	.0085246	.0137002	.0118601	.0255435	.0200443	.0398505	.041452	.0325651	.0257599	.0299736	.0399119	.0346938	.036302	.0577073	.0287262	.0459832	.045496	.0451733	.0513314	.0296442	.0481889	.0255372	.0454204
LATC	46-47	35	15+	.000925	.0014564	.0085246	.0137002	.0118601	.0255435	.0200443	.0398505	.041452	.0325651	.0257599	.0299736	.0399119	.0346938	.036302	.0577073	.0287262	.0459832	.045496	.0451733	.0513314	.0296442	.0481889	.0255372	.0454204
LATC	46-47	36	15+	.000925	.0014564	.0085246	.0137002	.0118601	.0255435	.0200443	.0398505	.041452	.0325651	.0257599	.0299736	.0399119	.0346938	.036302	.0577073	.0287262	.0459832	.045496	.0451733	.0513314	.0296442	.0481889	.0255372	.0454204
LATC	46-47	37	15+	.000925	.0014564	.0085246	.0137002	.0118601	.0255435	.0200443	.0398505	.041452	.0325651	.0257599	.0299736	.0399119	.0346938	.036302	.0577073	.0287262	.0459832	.045496	.0451733	.0513314	.0296442	.0481889	.0255372	.0454204
LATC	46-47	38	15+	.000925	.0014564	.0085246	.0137002	.0118601	.0255435	.0200443	.0398505	.041452	.0325651	.0257599	.0299736	.0399119	.0346938	.036302	.0577073	.0287262	.0459832	.045496	.0451733	.0513314	.0296442	.0481889	.0255372	.0454204
LATC	46-47	39	15+	.000925	.0014564	.0085246	.0137002	.0118601	.0255435	.0200443	.0398505	.041452	.0325651	.0257599	.0299736	.0399119	.0346938	.036302	.0577073	.0287262	.0459832	.045496	.0451733	.0513314	.0296442	.0481889	.0255372	.0454204
LATC	46-47	40	15+	.000925	.0014564	.0085246	.0137002	.0118601	.0255435	.0200443	.0398505	.041452	.0325651	.0257599	.0299736	.0399119	.0346938	.036302	.0577073	.0287262	.0459832	.045496	.0451733	.0513314	.0296442	.0481889	.0255372	.0454204
LATC	48-49	1	1	0	.0036844	.0054689	.0031154	.0047621	.0024683	.0126077	.005888	.0143828	.0134731	.0271814	.0402749	.0319182	.0292259	.0390872	.0416277	.0272616	.0431436	.0545045	.0463034	.0573954	.0434982	.0351556	.0605621	.0500768
LATC	48-49	2	2	0	0	.0012431	.0008903	.0014228	.0037838	.0071627	.0074241	.0149076	.0133636	.0159835	.0247069	.0279224	.0359695	.039202	.0372965	.0372277	.0412654	.0515827	.0582459	.0583698	.0555639	.05818	.0582437	.0537603
LATC	48-49	3	3	0	.0000715	.0007063	.0005488	.0006554	.0032653	.0049098	.0053364	.0067326	.0102721	.0135104	.016136	.0164388	.0256634	.0278342	.030775	.0340441	.0432633	.0441357	.0543632	.0608657	.0604908	.0672383	.0681776	.0595378
LATC	48-49	4	4	.000573	.000627	.0006279	.0009199	.0015528	.0018027	.004041	.0044732	.0108895	.0073261	.0134907	.0133421	.0192778	.0251556	.0270836	.0269251	.0367337	.0387273	.0445738	.0449414	.0557166	.0528682	.0623893	.0651677	.067162
LATC	48-49	5	5	.0002284	.0003946	.000951	.0003992	.0020391	.0020071	.0035338	.0095584	.0105452	.012737	.013439	.0151136	.0206899	.0208533	.0283541	.0307619	.0351172	.0412573	.0417747	.0402586	.0499687	.0483761	.0615835	.0626117	.0586793
LATC	48-49	6	6	.0000369	.0003715	.0010914	.001821	.0025345	.0034938	.0083154	.0095191	.0098877	.0129077	.0217775	.0166525	.0194765	.0262101	.0298783	.0310716	.0400479	.0388932	.0437092	.0476939	.053535	.051952	.0631753	.0596596	.0599678
LATC	48-49	7	7	.0006082	.0010395	.00192	.0026733	.00456	.0042953	.0088545	.0127367	.0135761	.0186849	.0226506	.0216273	.0301277	.0285428	.0331699	.0351195	.0390585	.0424185	.0480778	.0425478	.0482924	.0503064	.0535403	.0599554	.054464
LATC	48-49	8	8	.0009552	.0012884	.0016421	.002321	.0030794	.0093438	.0084543	.0111862	.0123952	.0149598	.0229424	.0251698	.0283375	.0354741	.0327697	.0375277	.0396813	.0426158	.0484162	.0440126	.049208	.0514978	.051511	.0532436	.0551436
LATC	48-49	9	9	.0008161	.000409	.0025893	.0031027	.0051432	.007791	.0159727	.0163147	.017189	.0215992	.0249774	.0267507	.0329358	.0311389	.0376103	.0437936	.0415451	.0430563	.044084	.0419586	.0493562	.0441942	.0506513	.0487921	.0504768
LATC	48-49	10	10	.0008683	.0014362	.0015115	.0038458	.0049269	.0100034	.0193638	.015852	.0203965	.0219747	.0304564	.0274507	.0327893	.0415474	.0378012	.0375844	.0425892	.0393225	.0441356	.0424448	.0452204	.0416488	.0422181	.0459794	.0504413
LATC	48-49	11	11	.0004546	.0020467	.0016415	.004415	.0064077	.0108808	.0160325	.0192278	.0219622	.0239349	.0312113	.0261917	.0331462	.0348796	.0367027	.0387241	.0402739	.0389543	.0437385	.0396367	.0407645	.0443771	.0522225	.0468129	.0447227
LATC	48-49	12	12	.0009446	.0041422	.0033918	.0051178	.0106884	.0143788	.0192327	.021991	.0240016	.0256565	.0280762	.0302485	.0307713	.039612	.0337935	.0403822	.0387781	.0424899	.0448879	.0372469	.047195	.0338992	.048837	.0388183	.0449738
LATC	48-49	13	13	.0014743	.0045046	.0063722	.0109676	.0104601	.0097303	.0266274	.0278041	.0231457	.0294819	.0311809	.0290239	.0332242	.0361186	.0390538	.0339195	.0318459	.0435257	.0431594	.0321366	.0442328	.0337877	.0437779	.0422574	.0422188
LATC	48-49	14	14	.0010036	.0034804	.0110982	.0081961	.0091365	.0156619	.0218256	.0329714	.0291247	.0295568	.0377278	.0216597	.05063	.0331645	.0294583	.037904	.0355534	.0256332	.0415759	.0361843	.0366384	.0412816	.0347881	.0429668	.0368485
LATC	48-49	15	15+	.0022602	.0020984	.0005056	.0075675	.0067104	.0101651	.0213085	.021413	.03527	.0253434	.034804	.0211269	.0347396	.0236496	.0424435	.0318934	.0500123	.0404779	.0379418	.0393724	.0455744	.0332129	.0434125	.0339574	.04487
LATC	48-49	16	15+	.0022602	.0020984	.0005056	.0075675	.0067104	.0101651	.0213085	.021413	.03527	.0253434	.034804	.0211269	.0347396	.0236496	.0424435	.0318934	.0500123	.0404779	.0379418	.0393724	.0455744	.0332129	.0434125	.0339574	.04487
LATC	48-49	17	15+	.0022602	.0020984	.0005056	.0075675	.0067104	.0101651	.0213085	.021413	.03527	.0253434	.034804	.0211269	.0347396	.0236496	.0424435	.0318934	.0500123	.0404779	.0379418	.0393724	.0455744	.0332129	.0434125	.0339574	.04487
LATC	48-49	18	15+	.0022602	.0020984	.0005056	.0075675	.0067104	.0101651	.0213085	.021413	.03527	.0253434	.034804	.0211269	.0347396	.0236496	.0424435	.0318934	.0500123	.0404779	.0379418	.0393724	.0455744	.0332129	.0434125	.0339574	.04487
LATC	48-49	19	15+	.0022602	.0020984	.0005056	.0075675	.0067104	.0101651	.0213085	.021413	.03527	.0253434	.034804	.0211269	.0347396	.0236496	.0424435	.0318934	.0500123	.0404779	.0379418	.0393724	.0455744	.0332129	.0434125	.0339574	.04487
LATC	48-49	20	15+	.0022602	.0020984	.0005056	.0075675	.0067104	.0101651	.0213085	.021413	.03527	.0253434	.034804	.0211269	.0347396	.0236496	.0424435	.0318934	.0500123	.0404779	.0379418	.0393724	.0455744	.0332129	.0434125	.0339574	.04487
LATC	48-49	21	15+	.0022602	.0020984	.0005056	.0075675	.0067104	.0101651	.0213085	.021413	.03527	.0253434	.034804	.0211269	.0347396	.0236496	.0424435	.0318934	.0500123	.0404779	.0379418	.0393724	.0455744	.0332129	.0434125	.0339574	.04487
LATC	48-49	22	15+	.0022602	.0020984	.0005056	.0075675	.0067104	.0101651	.0213085	.021413	.03527	.0253434	.034804	.0211269	.0347396	.0236496	.0424435	.0318934	.0500123	.0404779	.0379418	.0393724	.0455744	.0332129	.0434125	.0339574	.04487
LATC	48-49	23	15+	.0022602	.0020984	.0005056	.0075675	.0067104	.0101651	.0213085	.021413	.03527	.0253434	.034804	.0211269	.0347396	.0236496	.0424435	.0318934	.0500123	.0404779	.0379418	.0393724	.0455744	.0332129	.0434125	.0339574	.04487
LATC	48-49	24	15+	.0022602	.0020984	.0005056	.0075675	.0067104	.0101651	.0213085	.021413	.03527	.0253434	.034804	.0211269	.0347396	.0236496	.0424435	.0318934	.0500123	.0404779	.0379418	.0393724	.0455744	.0332129	.0434125	.0339574	.04487
LATC	48-49	25	15+	.0022602	.0020984	.0005056	.0075675	.0067104	.0101651	.0213085	.021413	.03527	.0253434	.034804	.0211269	.0347396	.0236496	.0424435	.0318934	.0500123	.0404779	.0379418	.0393724	.0455744	.0332129	.0434125	.0339574	.04487
LATC	48-49	26	15+	.0022602	.0020984	.0005056	.0075675	.0067104	.0101651	.0213085	.021413	.03527	.0253434	.034804	.0211269	.0347396	.0236496	.0424435	.0318934	.0500123	.0404779	.0379418	.0393724	.0455744	.0332129	.0434125	.0339574	.04487
LATC	48-49	27	15+	.0022602	.0020984	.0005056	.0075675	.0067104	.0101651	.0213085	.021413	.03527	.0253434	.034804	.0211269	.0347396	.0236496	.0424435	.0318934	.0500123	.0404779	.0379418	.0393724	.0455744	.0332129	.0434125	.0339574	.04487
LATC	48-49	28	15+	.0022602	.0020984	.0005056	.0075675	.0067104	.0101651	.0213085	.021413	.03527	.0253434	.034804	.0211269	.0347396	.0236496	.0424435	.0318934	.0500123	.0404779	.0379418	.0393724	.0455744	.0332129	.0434125	.0339574	.04487
LATC	48-49	29	15+	.0022602	.0020984	.0005056	.0075675	.0067104	.0101651	.0213085	.021413	.03527	.0253434	.034804	.0211269	.0347396	.0236496	.0424435	.0318934	.0500123	.0404779	.0379418	.0393724	.0455744	.0332129	.0434125	.0339574	.04487
LATC	48-49	30	15+	.0022602	.0020984	.0005056	.0075675	.0067104	.0101651	.0213085	.021413	.03527	.0253434	.034804	.0211269	.0347396	.0236496	.0424435	.0318934	.0500123	.0404779	.0379418	.0393724	.0455744	.0332129	.0434125	.0339574	.04487
LATC	48-49	31	15+	.0022602	.0020984	.0005056	.0075675	.0067104	.0101651	.0213085	.021413	.03527	.0253434	.034804	.0211269	.0347396	.0236496	.0424435	.0318934	.0500123	.0404779	.0379418	.0393724	.0455744	.0332129	.0434125	.0339574	.04487
LATC	48-49	32	15+	.0022602	.0020984	.0005056	.0075675	.0067104	.0101651	.0213085	.021413	.03527	.0253434	.034804	.0211269	.0347396	.0236496	.0424435	.0318934	.0500123	.0404779	.0379418	.0393724	.0455744	.0332129	.0434125	.0339574	.04487
LATC	48-49	33	15+	.0022602	.0020984	.0005056	.0075675	.0067104	.0101651	.0213085	.021413	.03527	.0253434	.034804	.0211269	.0347396	.0236496	.0424435	.0318934	.0500123	.0404779	.0379418	.0393724	.0455744	.0332129	.0434125	.0339574	.04487
LATC	48-49	34	15+	.0022602	.0020984	.0005056	.0075675	.0067104	.0101651	.0213085	.021413	.03527	.0253434	.034804	.0211269	.0347396	.0236496	.0424435	.0318934	.0500123	.0404779	.0379418	.0393724	.0455744	.0332129	.0434125	.0339574	.04487
LATC	48-49	35	15+	.0022602	.0020984	.0005056	.0075675	.0067104	.0101651	.0213085	.021413	.03527	.0253434	.034804	.0211269	.0347396	.0236496	.0424435	.0318934	.0500123	.0404779	.0379418	.0393724	.0455744	.0332129	.0434125	.0339574	.04487
LATC	48-49	36	15+	.0022602	.0020984	.0005056	.0075675	.0067104	.0101651	.0213085	.021413	.03527	.0253434	.034804	.0211269	.0347396	.0236496	.0424435	.0318934	.0500123	.0404779	.0379418	.0393724	.0455744	.0332129	.0434125	.0339574	.04487
LATC	48-49	37	15+	.0022602	.0020984	.0005056	.0075675	.0067104	.0101651	.0213085	.021413	.03527	.0253434	.034804	.0211269	.0347396	.0236496	.0424435	.0318934	.0500123	.0404779	.0379418	.0393724	.0455744	.0332129	.0434125	.0339574	.04487
LATC	48-49	38	15+	.0022602	.0020984	.0005056	.0075675	.0067104	.0101651	.0213085	.021413	.03527	.0253434	.034804	.0211269	.0347396	.0236496	.0424435	.0318934	.0500123	.0404779	.0379418	.0393724	.0455744	.0332129	.0434125	.0339574	.04487
LATC	48-49	39	15+	.0022602	.0020984	.0005056	.0075675	.0067104	.0101651	.0213085	.021413	.03527	.0253434	.034804	.0211269	.0347396	.0236496	.0424435	.0318934	.0500123	.0404779	.0379418	.0393724	.0455744	.0332129	.0434125	.0339574	.04487
LATC	48-49	40	15+	.0022602	.0020984	.0005056	.0075675	.0067104	.0101651	.0213085	.021413	.03527	.0253434	.034804	.0211269	.0347396	.0236496	.0424435	.0318934	.0500123	.0404779	.0379418	.0393724	.0455744	.0332129	.0434125	.0339574	.04487
NAME	15-17	1	1+	.5997136	.2779407	.0821686	.03284	.0057243	.0016128	0	0	0	0	0	0	0	0	0	0	0	0	0	0	0	0	0	0	0
NAME	15-17	2	1+	.5997136	.2779407	.0821686	.03284	.0057243	.0016128	0	0	0	0	0	0	0	0	0	0	0	0	0	0	0	0	0	0	0
NAME	15-17	3	1+	.5997136	.2779407	.0821686	.03284	.0057243	.0016128	0	0	0	0	0	0	0	0	0	0	0	0	0	0	0	0	0	0	0
NAME	15-17	4	1+	.5997136	.2779407	.0821686	.03284	.0057243	.0016128	0	0	0	0	0	0	0	0	0	0	0	0	0	0	0	0	0	0	0
NAME	15-17	5	1+	.5997136	.2779407	.0821686	.03284	.0057243	.0016128	0	0	0	0	0	0	0	0	0	0	0	0	0	0	0	0	0	0	0
NAME	15-17	6	1+	.5997136	.2779407	.0821686	.03284	.0057243	.0016128	0	0	0	0	0	0	0	0	0	0	0	0	0	0	0	0	0	0	0
NAME	15-17	7	1+	.5997136	.2779407	.0821686	.03284	.0057243	.0016128	0	0	0	0	0	0	0	0	0	0	0	0	0	0	0	0	0	0	0
NAME	15-17	8	1+	.5997136	.2779407	.0821686	.03284	.0057243	.0016128	0	0	0	0	0	0	0	0	0	0	0	0	0	0	0	0	0	0	0
NAME	15-17	9	1+	.5997136	.2779407	.0821686	.03284	.0057243	.0016128	0	0	0	0	0	0	0	0	0	0	0	0	0	0	0	0	0	0	0
NAME	15-17	10	1+	.5997136	.2779407	.0821686	.03284	.0057243	.0016128	0	0	0	0	0	0	0	0	0	0	0	0	0	0	0	0	0	0	0
NAME	15-17	11	1+	.5997136	.2779407	.0821686	.03284	.0057243	.0016128	0	0	0	0	0	0	0	0	0	0	0	0	0	0	0	0	0	0	0
NAME	15-17	12	1+	.5997136	.2779407	.0821686	.03284	.0057243	.0016128	0	0	0	0	0	0	0	0	0	0	0	0	0	0	0	0	0	0	0
NAME	15-17	13	1+	.5997136	.2779407	.0821686	.03284	.0057243	.0016128	0	0	0	0	0	0	0	0	0	0	0	0	0	0	0	0	0	0	0
NAME	15-17	14	1+	.5997136	.2779407	.0821686	.03284	.0057243	.0016128	0	0	0	0	0	0	0	0	0	0	0	0	0	0	0	0	0	0	0
NAME	15-17	15	1+	.5997136	.2779407	.0821686	.03284	.0057243	.0016128	0	0	0	0	0	0	0	0	0	0	0	0	0	0	0	0	0	0	0
NAME	15-17	16	1+	.5997136	.2779407	.0821686	.03284	.0057243	.0016128	0	0	0	0	0	0	0	0	0	0	0	0	0	0	0	0	0	0	0
NAME	15-17	17	1+	.5997136	.2779407	.0821686	.03284	.0057243	.0016128	0	0	0	0	0	0	0	0	0	0	0	0	0	0	0	0	0	0	0
NAME	15-17	18	1+	.5997136	.2779407	.0821686	.03284	.0057243	.0016128	0	0	0	0	0	0	0	0	0	0	0	0	0	0	0	0	0	0	0
NAME	15-17	19	1+	.5997136	.2779407	.0821686	.03284	.0057243	.0016128	0	0	0	0	0	0	0	0	0	0	0	0	0	0	0	0	0	0	0
NAME	15-17	20	1+	.5997136	.2779407	.0821686	.03284	.0057243	.0016128	0	0	0	0	0	0	0	0	0	0	0	0	0	0	0	0	0	0	0
NAME	15-17	21	1+	.5997136	.2779407	.0821686	.03284	.0057243	.0016128	0	0	0	0	0	0	0	0	0	0	0	0	0	0	0	0	0	0	0
NAME	15-17	22	1+	.5997136	.2779407	.0821686	.03284	.0057243	.0016128	0	0	0	0	0	0	0	0	0	0	0	0	0	0	0	0	0	0	0
NAME	15-17	23	1+	.5997136	.2779407	.0821686	.03284	.0057243	.0016128	0	0	0	0	0	0	0	0	0	0	0	0	0	0	0	0	0	0	0
NAME	15-17	24	1+	.5997136	.2779407	.0821686	.03284	.0057243	.0016128	0	0	0	0	0	0	0	0	0	0	0	0	0	0	0	0	0	0	0
NAME	15-17	25	1+	.5997136	.2779407	.0821686	.03284	.0057243	.0016128	0	0	0	0	0	0	0	0	0	0	0	0	0	0	0	0	0	0	0
NAME	15-17	26	1+	.5997136	.2779407	.0821686	.03284	.0057243	.0016128	0	0	0	0	0	0	0	0	0	0	0	0	0	0	0	0	0	0	0
NAME	15-17	27	1+	.5997136	.2779407	.0821686	.03284	.0057243	.0016128	0	0	0	0	0	0	0	0	0	0	0	0	0	0	0	0	0	0	0
NAME	15-17	28	1+	.5997136	.2779407	.0821686	.03284	.0057243	.0016128	0	0	0	0	0	0	0	0	0	0	0	0	0	0	0	0	0	0	0
NAME	15-17	29	1+	.5997136	.2779407	.0821686	.03284	.0057243	.0016128	0	0	0	0	0	0	0	0	0	0	0	0	0	0	0	0	0	0	0
NAME	15-17	30	1+	.5997136	.2779407	.0821686	.03284	.0057243	.0016128	0	0	0	0	0	0	0	0	0	0	0	0	0	0	0	0	0	0	0
NAME	15-17	31	1+	.5997136	.2779407	.0821686	.03284	.0057243	.0016128	0	0	0	0	0	0	0	0	0	0	0	0	0	0	0	0	0	0	0
NAME	15-17	32	1+	.5997136	.2779407	.0821686	.03284	.0057243	.0016128	0	0	0	0	0	0	0	0	0	0	0	0	0	0	0	0	0	0	0
NAME	15-17	33	1+	.5997136	.2779407	.0821686	.03284	.0057243	.0016128	0	0	0	0	0	0	0	0	0	0	0	0	0	0	0	0	0	0	0
NAME	15-17	34	1+	.5997136	.2779407	.0821686	.03284	.0057243	.0016128	0	0	0	0	0	0	0	0	0	0	0	0	0	0	0	0	0	0	0
NAME	15-17	35	1+	.5997136	.2779407	.0821686	.03284	.0057243	.0016128	0	0	0	0	0	0	0	0	0	0	0	0	0	0	0	0	0	0	0
NAME	15-17	36	1+	.5997136	.2779407	.0821686	.03284	.0057243	.0016128	0	0	0	0	0	0	0	0	0	0	0	0	0	0	0	0	0	0	0
NAME	15-17	37	1+	.5997136	.2779407	.0821686	.03284	.0057243	.0016128	0	0	0	0	0	0	0	0	0	0	0	0	0	0	0	0	0	0	0
NAME	15-17	38	1+	.5997136	.2779407	.0821686	.03284	.0057243	.0016128	0	0	0	0	0	0	0	0	0	0	0	0	0	0	0	0	0	0	0
NAME	15-17	39	1+	.5997136	.2779407	.0821686	.03284	.0057243	.0016128	0	0	0	0	0	0	0	0	0	0	0	0	0	0	0	0	0	0	0
NAME	15-17	40	1+	.5997136	.2779407	.0821686	.03284	.0057243	.0016128	0	0	0	0	0	0	0	0	0	0	0	0	0	0	0	0	0	0	0
NAME	18-19	1	1	.56676	.2945374	.1066143	.0247334	.0055013	.0018537	0	0	0	0	0	0	0	0	0	0	0	0	0	0	0	0	0	0	0
NAME	18-19	2	2+	.2991901	.2257297	.2267485	.143787	.0662048	.0253457	.0103799	.0008408	.0017735	0	0	0	0	0	0	0	0	0	0	0	0	0	0	0	0
NAME	18-19	3	2+	.2991901	.2257297	.2267485	.143787	.0662048	.0253457	.0103799	.0008408	.0017735	0	0	0	0	0	0	0	0	0	0	0	0	0	0	0	0
NAME	18-19	4	2+	.2991901	.2257297	.2267485	.143787	.0662048	.0253457	.0103799	.0008408	.0017735	0	0	0	0	0	0	0	0	0	0	0	0	0	0	0	0
NAME	18-19	5	2+	.2991901	.2257297	.2267485	.143787	.0662048	.0253457	.0103799	.0008408	.0017735	0	0	0	0	0	0	0	0	0	0	0	0	0	0	0	0
NAME	18-19	6	2+	.2991901	.2257297	.2267485	.143787	.0662048	.0253457	.0103799	.0008408	.0017735	0	0	0	0	0	0	0	0	0	0	0	0	0	0	0	0
NAME	18-19	7	2+	.2991901	.2257297	.2267485	.143787	.0662048	.0253457	.0103799	.0008408	.0017735	0	0	0	0	0	0	0	0	0	0	0	0	0	0	0	0
NAME	18-19	8	2+	.2991901	.2257297	.2267485	.143787	.0662048	.0253457	.0103799	.0008408	.0017735	0	0	0	0	0	0	0	0	0	0	0	0	0	0	0	0
NAME	18-19	9	2+	.2991901	.2257297	.2267485	.143787	.0662048	.0253457	.0103799	.0008408	.0017735	0	0	0	0	0	0	0	0	0	0	0	0	0	0	0	0
NAME	18-19	10	2+	.2991901	.2257297	.2267485	.143787	.0662048	.0253457	.0103799	.0008408	.0017735	0	0	0	0	0	0	0	0	0	0	0	0	0	0	0	0
NAME	18-19	11	2+	.2991901	.2257297	.2267485	.143787	.0662048	.0253457	.0103799	.0008408	.0017735	0	0	0	0	0	0	0	0	0	0	0	0	0	0	0	0
NAME	18-19	12	2+	.2991901	.2257297	.2267485	.143787	.0662048	.0253457	.0103799	.0008408	.0017735	0	0	0	0	0	0	0	0	0	0	0	0	0	0	0	0
NAME	18-19	13	2+	.2991901	.2257297	.2267485	.143787	.0662048	.0253457	.0103799	.0008408	.0017735	0	0	0	0	0	0	0	0	0	0	0	0	0	0	0	0
NAME	18-19	14	2+	.2991901	.2257297	.2267485	.143787	.0662048	.0253457	.0103799	.0008408	.0017735	0	0	0	0	0	0	0	0	0	0	0	0	0	0	0	0
NAME	18-19	15	2+	.2991901	.2257297	.2267485	.143787	.0662048	.0253457	.0103799	.0008408	.0017735	0	0	0	0	0	0	0	0	0	0	0	0	0	0	0	0
NAME	18-19	16	2+	.2991901	.2257297	.2267485	.143787	.0662048	.0253457	.0103799	.0008408	.0017735	0	0	0	0	0	0	0	0	0	0	0	0	0	0	0	0
NAME	18-19	17	2+	.2991901	.2257297	.2267485	.143787	.0662048	.0253457	.0103799	.0008408	.0017735	0	0	0	0	0	0	0	0	0	0	0	0	0	0	0	0
NAME	18-19	18	2+	.2991901	.2257297	.2267485	.143787	.0662048	.0253457	.0103799	.0008408	.0017735	0	0	0	0	0	0	0	0	0	0	0	0	0	0	0	0
NAME	18-19	19	2+	.2991901	.2257297	.2267485	.143787	.0662048	.0253457	.0103799	.0008408	.0017735	0	0	0	0	0	0	0	0	0	0	0	0	0	0	0	0
NAME	18-19	20	2+	.2991901	.2257297	.2267485	.143787	.0662048	.0253457	.0103799	.0008408	.0017735	0	0	0	0	0	0	0	0	0	0	0	0	0	0	0	0
NAME	18-19	21	2+	.2991901	.2257297	.2267485	.143787	.0662048	.0253457	.0103799	.0008408	.0017735	0	0	0	0	0	0	0	0	0	0	0	0	0	0	0	0
NAME	18-19	22	2+	.2991901	.2257297	.2267485	.143787	.0662048	.0253457	.0103799	.0008408	.0017735	0	0	0	0	0	0	0	0	0	0	0	0	0	0	0	0
NAME	18-19	23	2+	.2991901	.2257297	.2267485	.143787	.0662048	.0253457	.0103799	.0008408	.0017735	0	0	0	0	0	0	0	0	0	0	0	0	0	0	0	0
NAME	18-19	24	2+	.2991901	.2257297	.2267485	.143787	.0662048	.0253457	.0103799	.0008408	.0017735	0	0	0	0	0	0	0	0	0	0	0	0	0	0	0	0
NAME	18-19	25	2+	.2991901	.2257297	.2267485	.143787	.0662048	.0253457	.0103799	.0008408	.0017735	0	0	0	0	0	0	0	0	0	0	0	0	0	0	0	0
NAME	18-19	26	2+	.2991901	.2257297	.2267485	.143787	.0662048	.0253457	.0103799	.0008408	.0017735	0	0	0	0	0	0	0	0	0	0	0	0	0	0	0	0
NAME	18-19	27	2+	.2991901	.2257297	.2267485	.143787	.0662048	.0253457	.0103799	.0008408	.0017735	0	0	0	0	0	0	0	0	0	0	0	0	0	0	0	0
NAME	18-19	28	2+	.2991901	.2257297	.2267485	.143787	.0662048	.0253457	.0103799	.0008408	.0017735	0	0	0	0	0	0	0	0	0	0	0	0	0	0	0	0
NAME	18-19	29	2+	.2991901	.2257297	.2267485	.143787	.0662048	.0253457	.0103799	.0008408	.0017735	0	0	0	0	0	0	0	0	0	0	0	0	0	0	0	0
NAME	18-19	30	2+	.2991901	.2257297	.2267485	.143787	.0662048	.0253457	.0103799	.0008408	.0017735	0	0	0	0	0	0	0	0	0	0	0	0	0	0	0	0
NAME	18-19	31	2+	.2991901	.2257297	.2267485	.143787	.0662048	.0253457	.0103799	.0008408	.0017735	0	0	0	0	0	0	0	0	0	0	0	0	0	0	0	0
NAME	18-19	32	2+	.2991901	.2257297	.2267485	.143787	.0662048	.0253457	.0103799	.0008408	.0017735	0	0	0	0	0	0	0	0	0	0	0	0	0	0	0	0
NAME	18-19	33	2+	.2991901	.2257297	.2267485	.143787	.0662048	.0253457	.0103799	.0008408	.0017735	0	0	0	0	0	0	0	0	0	0	0	0	0	0	0	0
NAME	18-19	34	2+	.2991901	.2257297	.2267485	.143787	.0662048	.0253457	.0103799	.0008408	.0017735	0	0	0	0	0	0	0	0	0	0	0	0	0	0	0	0
NAME	18-19	35	2+	.2991901	.2257297	.2267485	.143787	.0662048	.0253457	.0103799	.0008408	.0017735	0	0	0	0	0	0	0	0	0	0	0	0	0	0	0	0
NAME	18-19	36	2+	.2991901	.2257297	.2267485	.143787	.0662048	.0253457	.0103799	.0008408	.0017735	0	0	0	0	0	0	0	0	0	0	0	0	0	0	0	0
NAME	18-19	37	2+	.2991901	.2257297	.2267485	.143787	.0662048	.0253457	.0103799	.0008408	.0017735	0	0	0	0	0	0	0	0	0	0	0	0	0	0	0	0
NAME	18-19	38	2+	.2991901	.2257297	.2267485	.143787	.0662048	.0253457	.0103799	.0008408	.0017735	0	0	0	0	0	0	0	0	0	0	0	0	0	0	0	0
NAME	18-19	39	2+	.2991901	.2257297	.2267485	.143787	.0662048	.0253457	.0103799	.0008408	.0017735	0	0	0	0	0	0	0	0	0	0	0	0	0	0	0	0
NAME	18-19	40	2+	.2991901	.2257297	.2267485	.143787	.0662048	.0253457	.0103799	.0008408	.0017735	0	0	0	0	0	0	0	0	0	0	0	0	0	0	0	0
NAME	20-21	1	1	.4141172	.3521891	.1511408	.0564183	.0183493	.0051922	.0024377	.0001554	0	0	0	0	0	0	0	0	0	0	0	0	0	0	0	0	0
NAME	20-21	2	2	.2450063	.2222083	.2377259	.1658312	.0883266	.0298773	.0096068	.001118	.0002997	0	0	0	0	0	0	0	0	0	0	0	0	0	0	0	0
NAME	20-21	3	3	.1971071	.1417058	.1789963	.1617093	.1341034	.1023389	.0543919	.0181178	.0095418	.0019877	0	0	0	0	0	0	0	0	0	0	0	0	0	0	0
NAME	20-21	4	4+	.1775184	.1219573	.1196058	.1291998	.1440201	.1267019	.1165421	.0413439	.0172016	.0039191	.0019899	0	0	0	0	0	0	0	0	0	0	0	0	0	0
NAME	20-21	5	4+	.1775184	.1219573	.1196058	.1291998	.1440201	.1267019	.1165421	.0413439	.0172016	.0039191	.0019899	0	0	0	0	0	0	0	0	0	0	0	0	0	0
NAME	20-21	6	4+	.1775184	.1219573	.1196058	.1291998	.1440201	.1267019	.1165421	.0413439	.0172016	.0039191	.0019899	0	0	0	0	0	0	0	0	0	0	0	0	0	0
NAME	20-21	7	4+	.1775184	.1219573	.1196058	.1291998	.1440201	.1267019	.1165421	.0413439	.0172016	.0039191	.0019899	0	0	0	0	0	0	0	0	0	0	0	0	0	0
NAME	20-21	8	4+	.1775184	.1219573	.1196058	.1291998	.1440201	.1267019	.1165421	.0413439	.0172016	.0039191	.0019899	0	0	0	0	0	0	0	0	0	0	0	0	0	0
NAME	20-21	9	4+	.1775184	.1219573	.1196058	.1291998	.1440201	.1267019	.1165421	.0413439	.0172016	.0039191	.0019899	0	0	0	0	0	0	0	0	0	0	0	0	0	0
NAME	20-21	10	4+	.1775184	.1219573	.1196058	.1291998	.1440201	.1267019	.1165421	.0413439	.0172016	.0039191	.0019899	0	0	0	0	0	0	0	0	0	0	0	0	0	0
NAME	20-21	11	4+	.1775184	.1219573	.1196058	.1291998	.1440201	.1267019	.1165421	.0413439	.0172016	.0039191	.0019899	0	0	0	0	0	0	0	0	0	0	0	0	0	0
NAME	20-21	12	4+	.1775184	.1219573	.1196058	.1291998	.1440201	.1267019	.1165421	.0413439	.0172016	.0039191	.0019899	0	0	0	0	0	0	0	0	0	0	0	0	0	0
NAME	20-21	13	4+	.1775184	.1219573	.1196058	.1291998	.1440201	.1267019	.1165421	.0413439	.0172016	.0039191	.0019899	0	0	0	0	0	0	0	0	0	0	0	0	0	0
NAME	20-21	14	4+	.1775184	.1219573	.1196058	.1291998	.1440201	.1267019	.1165421	.0413439	.0172016	.0039191	.0019899	0	0	0	0	0	0	0	0	0	0	0	0	0	0
NAME	20-21	15	4+	.1775184	.1219573	.1196058	.1291998	.1440201	.1267019	.1165421	.0413439	.0172016	.0039191	.0019899	0	0	0	0	0	0	0	0	0	0	0	0	0	0
NAME	20-21	16	4+	.1775184	.1219573	.1196058	.1291998	.1440201	.1267019	.1165421	.0413439	.0172016	.0039191	.0019899	0	0	0	0	0	0	0	0	0	0	0	0	0	0
NAME	20-21	17	4+	.1775184	.1219573	.1196058	.1291998	.1440201	.1267019	.1165421	.0413439	.0172016	.0039191	.0019899	0	0	0	0	0	0	0	0	0	0	0	0	0	0
NAME	20-21	18	4+	.1775184	.1219573	.1196058	.1291998	.1440201	.1267019	.1165421	.0413439	.0172016	.0039191	.0019899	0	0	0	0	0	0	0	0	0	0	0	0	0	0
NAME	20-21	19	4+	.1775184	.1219573	.1196058	.1291998	.1440201	.1267019	.1165421	.0413439	.0172016	.0039191	.0019899	0	0	0	0	0	0	0	0	0	0	0	0	0	0
NAME	20-21	20	4+	.1775184	.1219573	.1196058	.1291998	.1440201	.1267019	.1165421	.0413439	.0172016	.0039191	.0019899	0	0	0	0	0	0	0	0	0	0	0	0	0	0
NAME	20-21	21	4+	.1775184	.1219573	.1196058	.1291998	.1440201	.1267019	.1165421	.0413439	.0172016	.0039191	.0019899	0	0	0	0	0	0	0	0	0	0	0	0	0	0
NAME	20-21	22	4+	.1775184	.1219573	.1196058	.1291998	.1440201	.1267019	.1165421	.0413439	.0172016	.0039191	.0019899	0	0	0	0	0	0	0	0	0	0	0	0	0	0
NAME	20-21	23	4+	.1775184	.1219573	.1196058	.1291998	.1440201	.1267019	.1165421	.0413439	.0172016	.0039191	.0019899	0	0	0	0	0	0	0	0	0	0	0	0	0	0
NAME	20-21	24	4+	.1775184	.1219573	.1196058	.1291998	.1440201	.1267019	.1165421	.0413439	.0172016	.0039191	.0019899	0	0	0	0	0	0	0	0	0	0	0	0	0	0
NAME	20-21	25	4+	.1775184	.1219573	.1196058	.1291998	.1440201	.1267019	.1165421	.0413439	.0172016	.0039191	.0019899	0	0	0	0	0	0	0	0	0	0	0	0	0	0
NAME	20-21	26	4+	.1775184	.1219573	.1196058	.1291998	.1440201	.1267019	.1165421	.0413439	.0172016	.0039191	.0019899	0	0	0	0	0	0	0	0	0	0	0	0	0	0
NAME	20-21	27	4+	.1775184	.1219573	.1196058	.1291998	.1440201	.1267019	.1165421	.0413439	.0172016	.0039191	.0019899	0	0	0	0	0	0	0	0	0	0	0	0	0	0
NAME	20-21	28	4+	.1775184	.1219573	.1196058	.1291998	.1440201	.1267019	.1165421	.0413439	.0172016	.0039191	.0019899	0	0	0	0	0	0	0	0	0	0	0	0	0	0
NAME	20-21	29	4+	.1775184	.1219573	.1196058	.1291998	.1440201	.1267019	.1165421	.0413439	.0172016	.0039191	.0019899	0	0	0	0	0	0	0	0	0	0	0	0	0	0
NAME	20-21	30	4+	.1775184	.1219573	.1196058	.1291998	.1440201	.1267019	.1165421	.0413439	.0172016	.0039191	.0019899	0	0	0	0	0	0	0	0	0	0	0	0	0	0
NAME	20-21	31	4+	.1775184	.1219573	.1196058	.1291998	.1440201	.1267019	.1165421	.0413439	.0172016	.0039191	.0019899	0	0	0	0	0	0	0	0	0	0	0	0	0	0
NAME	20-21	32	4+	.1775184	.1219573	.1196058	.1291998	.1440201	.1267019	.1165421	.0413439	.0172016	.0039191	.0019899	0	0	0	0	0	0	0	0	0	0	0	0	0	0
NAME	20-21	33	4+	.1775184	.1219573	.1196058	.1291998	.1440201	.1267019	.1165421	.0413439	.0172016	.0039191	.0019899	0	0	0	0	0	0	0	0	0	0	0	0	0	0
NAME	20-21	34	4+	.1775184	.1219573	.1196058	.1291998	.1440201	.1267019	.1165421	.0413439	.0172016	.0039191	.0019899	0	0	0	0	0	0	0	0	0	0	0	0	0	0
NAME	20-21	35	4+	.1775184	.1219573	.1196058	.1291998	.1440201	.1267019	.1165421	.0413439	.0172016	.0039191	.0019899	0	0	0	0	0	0	0	0	0	0	0	0	0	0
NAME	20-21	36	4+	.1775184	.1219573	.1196058	.1291998	.1440201	.1267019	.1165421	.0413439	.0172016	.0039191	.0019899	0	0	0	0	0	0	0	0	0	0	0	0	0	0
NAME	20-21	37	4+	.1775184	.1219573	.1196058	.1291998	.1440201	.1267019	.1165421	.0413439	.0172016	.0039191	.0019899	0	0	0	0	0	0	0	0	0	0	0	0	0	0
NAME	20-21	38	4+	.1775184	.1219573	.1196058	.1291998	.1440201	.1267019	.1165421	.0413439	.0172016	.0039191	.0019899	0	0	0	0	0	0	0	0	0	0	0	0	0	0
NAME	20-21	39	4+	.1775184	.1219573	.1196058	.1291998	.1440201	.1267019	.1165421	.0413439	.0172016	.0039191	.0019899	0	0	0	0	0	0	0	0	0	0	0	0	0	0
NAME	20-21	40	4+	.1775184	.1219573	.1196058	.1291998	.1440201	.1267019	.1165421	.0413439	.0172016	.0039191	.0019899	0	0	0	0	0	0	0	0	0	0	0	0	0	0
NAME	22-23	1	1	.3438615	.3147477	.1784979	.0912402	.0425261	.0182661	.0082925	.0013476	.0006639	.0005564	0	0	0	0	0	0	0	0	0	0	0	0	0	0	0
NAME	22-23	2	2	.197145	.1941706	.2007809	.1707846	.1191439	.0757978	.0287514	.0088683	.0029379	.0007972	.0008225	0	0	0	0	0	0	0	0	0	0	0	0	0	0
NAME	22-23	3	3	.1515759	.1411304	.1539567	.1593628	.1537098	.1181764	.075762	.030786	.0106183	.0037105	.0012112	0	0	0	0	0	0	0	0	0	0	0	0	0	0
NAME	22-23	4	4	.1438559	.1094136	.1282579	.1315605	.1289158	.1215496	.1215178	.0662847	.0271572	.0115186	.0053532	.0039409	.0006742	0	0	0	0	0	0	0	0	0	0	0	0
NAME	22-23	5	5+	.1126744	.0795052	.1107348	.1060119	.0959053	.1040885	.1294443	.0985291	.0800864	.0516543	.0174206	.0123875	0	.0015576	0	0	0	0	0	0	0	0	0	0	0
NAME	22-23	6	5+	.1126744	.0795052	.1107348	.1060119	.0959053	.1040885	.1294443	.0985291	.0800864	.0516543	.0174206	.0123875	0	.0015576	0	0	0	0	0	0	0	0	0	0	0
NAME	22-23	7	5+	.1126744	.0795052	.1107348	.1060119	.0959053	.1040885	.1294443	.0985291	.0800864	.0516543	.0174206	.0123875	0	.0015576	0	0	0	0	0	0	0	0	0	0	0
NAME	22-23	8	5+	.1126744	.0795052	.1107348	.1060119	.0959053	.1040885	.1294443	.0985291	.0800864	.0516543	.0174206	.0123875	0	.0015576	0	0	0	0	0	0	0	0	0	0	0
NAME	22-23	9	5+	.1126744	.0795052	.1107348	.1060119	.0959053	.1040885	.1294443	.0985291	.0800864	.0516543	.0174206	.0123875	0	.0015576	0	0	0	0	0	0	0	0	0	0	0
NAME	22-23	10	5+	.1126744	.0795052	.1107348	.1060119	.0959053	.1040885	.1294443	.0985291	.0800864	.0516543	.0174206	.0123875	0	.0015576	0	0	0	0	0	0	0	0	0	0	0
NAME	22-23	11	5+	.1126744	.0795052	.1107348	.1060119	.0959053	.1040885	.1294443	.0985291	.0800864	.0516543	.0174206	.0123875	0	.0015576	0	0	0	0	0	0	0	0	0	0	0
NAME	22-23	12	5+	.1126744	.0795052	.1107348	.1060119	.0959053	.1040885	.1294443	.0985291	.0800864	.0516543	.0174206	.0123875	0	.0015576	0	0	0	0	0	0	0	0	0	0	0
NAME	22-23	13	5+	.1126744	.0795052	.1107348	.1060119	.0959053	.1040885	.1294443	.0985291	.0800864	.0516543	.0174206	.0123875	0	.0015576	0	0	0	0	0	0	0	0	0	0	0
NAME	22-23	14	5+	.1126744	.0795052	.1107348	.1060119	.0959053	.1040885	.1294443	.0985291	.0800864	.0516543	.0174206	.0123875	0	.0015576	0	0	0	0	0	0	0	0	0	0	0
NAME	22-23	15	5+	.1126744	.0795052	.1107348	.1060119	.0959053	.1040885	.1294443	.0985291	.0800864	.0516543	.0174206	.0123875	0	.0015576	0	0	0	0	0	0	0	0	0	0	0
NAME	22-23	16	5+	.1126744	.0795052	.1107348	.1060119	.0959053	.1040885	.1294443	.0985291	.0800864	.0516543	.0174206	.0123875	0	.0015576	0	0	0	0	0	0	0	0	0	0	0
NAME	22-23	17	5+	.1126744	.0795052	.1107348	.1060119	.0959053	.1040885	.1294443	.0985291	.0800864	.0516543	.0174206	.0123875	0	.0015576	0	0	0	0	0	0	0	0	0	0	0
NAME	22-23	18	5+	.1126744	.0795052	.1107348	.1060119	.0959053	.1040885	.1294443	.0985291	.0800864	.0516543	.0174206	.0123875	0	.0015576	0	0	0	0	0	0	0	0	0	0	0
NAME	22-23	19	5+	.1126744	.0795052	.1107348	.1060119	.0959053	.1040885	.1294443	.0985291	.0800864	.0516543	.0174206	.0123875	0	.0015576	0	0	0	0	0	0	0	0	0	0	0
NAME	22-23	20	5+	.1126744	.0795052	.1107348	.1060119	.0959053	.1040885	.1294443	.0985291	.0800864	.0516543	.0174206	.0123875	0	.0015576	0	0	0	0	0	0	0	0	0	0	0
NAME	22-23	21	5+	.1126744	.0795052	.1107348	.1060119	.0959053	.1040885	.1294443	.0985291	.0800864	.0516543	.0174206	.0123875	0	.0015576	0	0	0	0	0	0	0	0	0	0	0
NAME	22-23	22	5+	.1126744	.0795052	.1107348	.1060119	.0959053	.1040885	.1294443	.0985291	.0800864	.0516543	.0174206	.0123875	0	.0015576	0	0	0	0	0	0	0	0	0	0	0
NAME	22-23	23	5+	.1126744	.0795052	.1107348	.1060119	.0959053	.1040885	.1294443	.0985291	.0800864	.0516543	.0174206	.0123875	0	.0015576	0	0	0	0	0	0	0	0	0	0	0
NAME	22-23	24	5+	.1126744	.0795052	.1107348	.1060119	.0959053	.1040885	.1294443	.0985291	.0800864	.0516543	.0174206	.0123875	0	.0015576	0	0	0	0	0	0	0	0	0	0	0
NAME	22-23	25	5+	.1126744	.0795052	.1107348	.1060119	.0959053	.1040885	.1294443	.0985291	.0800864	.0516543	.0174206	.0123875	0	.0015576	0	0	0	0	0	0	0	0	0	0	0
NAME	22-23	26	5+	.1126744	.0795052	.1107348	.1060119	.0959053	.1040885	.1294443	.0985291	.0800864	.0516543	.0174206	.0123875	0	.0015576	0	0	0	0	0	0	0	0	0	0	0
NAME	22-23	27	5+	.1126744	.0795052	.1107348	.1060119	.0959053	.1040885	.1294443	.0985291	.0800864	.0516543	.0174206	.0123875	0	.0015576	0	0	0	0	0	0	0	0	0	0	0
NAME	22-23	28	5+	.1126744	.0795052	.1107348	.1060119	.0959053	.1040885	.1294443	.0985291	.0800864	.0516543	.0174206	.0123875	0	.0015576	0	0	0	0	0	0	0	0	0	0	0
NAME	22-23	29	5+	.1126744	.0795052	.1107348	.1060119	.0959053	.1040885	.1294443	.0985291	.0800864	.0516543	.0174206	.0123875	0	.0015576	0	0	0	0	0	0	0	0	0	0	0
NAME	22-23	30	5+	.1126744	.0795052	.1107348	.1060119	.0959053	.1040885	.1294443	.0985291	.0800864	.0516543	.0174206	.0123875	0	.0015576	0	0	0	0	0	0	0	0	0	0	0
NAME	22-23	31	5+	.1126744	.0795052	.1107348	.1060119	.0959053	.1040885	.1294443	.0985291	.0800864	.0516543	.0174206	.0123875	0	.0015576	0	0	0	0	0	0	0	0	0	0	0
NAME	22-23	32	5+	.1126744	.0795052	.1107348	.1060119	.0959053	.1040885	.1294443	.0985291	.0800864	.0516543	.0174206	.0123875	0	.0015576	0	0	0	0	0	0	0	0	0	0	0
NAME	22-23	33	5+	.1126744	.0795052	.1107348	.1060119	.0959053	.1040885	.1294443	.0985291	.0800864	.0516543	.0174206	.0123875	0	.0015576	0	0	0	0	0	0	0	0	0	0	0
NAME	22-23	34	5+	.1126744	.0795052	.1107348	.1060119	.0959053	.1040885	.1294443	.0985291	.0800864	.0516543	.0174206	.0123875	0	.0015576	0	0	0	0	0	0	0	0	0	0	0
NAME	22-23	35	5+	.1126744	.0795052	.1107348	.1060119	.0959053	.1040885	.1294443	.0985291	.0800864	.0516543	.0174206	.0123875	0	.0015576	0	0	0	0	0	0	0	0	0	0	0
NAME	22-23	36	5+	.1126744	.0795052	.1107348	.1060119	.0959053	.1040885	.1294443	.0985291	.0800864	.0516543	.0174206	.0123875	0	.0015576	0	0	0	0	0	0	0	0	0	0	0
NAME	22-23	37	5+	.1126744	.0795052	.1107348	.1060119	.0959053	.1040885	.1294443	.0985291	.0800864	.0516543	.0174206	.0123875	0	.0015576	0	0	0	0	0	0	0	0	0	0	0
NAME	22-23	38	5+	.1126744	.0795052	.1107348	.1060119	.0959053	.1040885	.1294443	.0985291	.0800864	.0516543	.0174206	.0123875	0	.0015576	0	0	0	0	0	0	0	0	0	0	0
NAME	22-23	39	5+	.1126744	.0795052	.1107348	.1060119	.0959053	.1040885	.1294443	.0985291	.0800864	.0516543	.0174206	.0123875	0	.0015576	0	0	0	0	0	0	0	0	0	0	0
NAME	22-23	40	5+	.1126744	.0795052	.1107348	.1060119	.0959053	.1040885	.1294443	.0985291	.0800864	.0516543	.0174206	.0123875	0	.0015576	0	0	0	0	0	0	0	0	0	0	0
NAME	24-25	1	1	.289301	.2683798	.1780098	.1182199	.0659844	.0315098	.0240873	.0122645	.00585	.0034655	.0021815	.0003888	.0003577	0	0	0	0	0	0	0	0	0	0	0	0
NAME	24-25	2	2	.1443958	.1629658	.1737444	.1695142	.1360444	.0993309	.0590385	.0320294	.0143352	.004834	.003303	.0000834	.0001986	.0001825	0	0	0	0	0	0	0	0	0	0	0
NAME	24-25	3	3	.1247014	.1152983	.1238535	.1425679	.1386392	.1267221	.0988384	.064607	.036607	.0171734	.0079523	.0023579	.0004634	.0000616	.0001566	0	0	0	0	0	0	0	0	0	0
NAME	24-25	4	4	.105302	.1049436	.0965021	.1185784	.1088827	.1227894	.1178458	.0873386	.071293	.0327299	.020692	.0086435	.0041667	.0002922	0	0	0	0	0	0	0	0	0	0	0
NAME	24-25	5	5	.1158577	.0676229	.104722	.0935762	.0994254	.1144392	.1176028	.1007744	.0795652	.0561001	.0324371	.0131923	.0031899	.0014949	0	0	0	0	0	0	0	0	0	0	0
NAME	24-25	6	6+	.0939949	.0609013	.0879978	.0841204	.0960554	.0914741	.0993941	.084467	.1051427	.0720406	.0575066	.0390971	.0191739	.0078341	.0008	0	0	0	0	0	0	0	0	0	0
NAME	24-25	7	6+	.0939949	.0609013	.0879978	.0841204	.0960554	.0914741	.0993941	.084467	.1051427	.0720406	.0575066	.0390971	.0191739	.0078341	.0008	0	0	0	0	0	0	0	0	0	0
NAME	24-25	8	6+	.0939949	.0609013	.0879978	.0841204	.0960554	.0914741	.0993941	.084467	.1051427	.0720406	.0575066	.0390971	.0191739	.0078341	.0008	0	0	0	0	0	0	0	0	0	0
NAME	24-25	9	6+	.0939949	.0609013	.0879978	.0841204	.0960554	.0914741	.0993941	.084467	.1051427	.0720406	.0575066	.0390971	.0191739	.0078341	.0008	0	0	0	0	0	0	0	0	0	0
NAME	24-25	10	6+	.0939949	.0609013	.0879978	.0841204	.0960554	.0914741	.0993941	.084467	.1051427	.0720406	.0575066	.0390971	.0191739	.0078341	.0008	0	0	0	0	0	0	0	0	0	0
NAME	24-25	11	6+	.0939949	.0609013	.0879978	.0841204	.0960554	.0914741	.0993941	.084467	.1051427	.0720406	.0575066	.0390971	.0191739	.0078341	.0008	0	0	0	0	0	0	0	0	0	0
NAME	24-25	12	6+	.0939949	.0609013	.0879978	.0841204	.0960554	.0914741	.0993941	.084467	.1051427	.0720406	.0575066	.0390971	.0191739	.0078341	.0008	0	0	0	0	0	0	0	0	0	0
NAME	24-25	13	6+	.0939949	.0609013	.0879978	.0841204	.0960554	.0914741	.0993941	.084467	.1051427	.0720406	.0575066	.0390971	.0191739	.0078341	.0008	0	0	0	0	0	0	0	0	0	0
NAME	24-25	14	6+	.0939949	.0609013	.0879978	.0841204	.0960554	.0914741	.0993941	.084467	.1051427	.0720406	.0575066	.0390971	.0191739	.0078341	.0008	0	0	0	0	0	0	0	0	0	0
NAME	24-25	15	6+	.0939949	.0609013	.0879978	.0841204	.0960554	.0914741	.0993941	.084467	.1051427	.0720406	.0575066	.0390971	.0191739	.0078341	.0008	0	0	0	0	0	0	0	0	0	0
NAME	24-25	16	6+	.0939949	.0609013	.0879978	.0841204	.0960554	.0914741	.0993941	.084467	.1051427	.0720406	.0575066	.0390971	.0191739	.0078341	.0008	0	0	0	0	0	0	0	0	0	0
NAME	24-25	17	6+	.0939949	.0609013	.0879978	.0841204	.0960554	.0914741	.0993941	.084467	.1051427	.0720406	.0575066	.0390971	.0191739	.0078341	.0008	0	0	0	0	0	0	0	0	0	0
NAME	24-25	18	6+	.0939949	.0609013	.0879978	.0841204	.0960554	.0914741	.0993941	.084467	.1051427	.0720406	.0575066	.0390971	.0191739	.0078341	.0008	0	0	0	0	0	0	0	0	0	0
NAME	24-25	19	6+	.0939949	.0609013	.0879978	.0841204	.0960554	.0914741	.0993941	.084467	.1051427	.0720406	.0575066	.0390971	.0191739	.0078341	.0008	0	0	0	0	0	0	0	0	0	0
NAME	24-25	20	6+	.0939949	.0609013	.0879978	.0841204	.0960554	.0914741	.0993941	.084467	.1051427	.0720406	.0575066	.0390971	.0191739	.0078341	.0008	0	0	0	0	0	0	0	0	0	0
NAME	24-25	21	6+	.0939949	.0609013	.0879978	.0841204	.0960554	.0914741	.0993941	.084467	.1051427	.0720406	.0575066	.0390971	.0191739	.0078341	.0008	0	0	0	0	0	0	0	0	0	0
NAME	24-25	22	6+	.0939949	.0609013	.0879978	.0841204	.0960554	.0914741	.0993941	.084467	.1051427	.0720406	.0575066	.0390971	.0191739	.0078341	.0008	0	0	0	0	0	0	0	0	0	0
NAME	24-25	23	6+	.0939949	.0609013	.0879978	.0841204	.0960554	.0914741	.0993941	.084467	.1051427	.0720406	.0575066	.0390971	.0191739	.0078341	.0008	0	0	0	0	0	0	0	0	0	0
NAME	24-25	24	6+	.0939949	.0609013	.0879978	.0841204	.0960554	.0914741	.0993941	.084467	.1051427	.0720406	.0575066	.0390971	.0191739	.0078341	.0008	0	0	0	0	0	0	0	0	0	0
NAME	24-25	25	6+	.0939949	.0609013	.0879978	.0841204	.0960554	.0914741	.0993941	.084467	.1051427	.0720406	.0575066	.0390971	.0191739	.0078341	.0008	0	0	0	0	0	0	0	0	0	0
NAME	24-25	26	6+	.0939949	.0609013	.0879978	.0841204	.0960554	.0914741	.0993941	.084467	.1051427	.0720406	.0575066	.0390971	.0191739	.0078341	.0008	0	0	0	0	0	0	0	0	0	0
NAME	24-25	27	6+	.0939949	.0609013	.0879978	.0841204	.0960554	.0914741	.0993941	.084467	.1051427	.0720406	.0575066	.0390971	.0191739	.0078341	.0008	0	0	0	0	0	0	0	0	0	0
NAME	24-25	28	6+	.0939949	.0609013	.0879978	.0841204	.0960554	.0914741	.0993941	.084467	.1051427	.0720406	.0575066	.0390971	.0191739	.0078341	.0008	0	0	0	0	0	0	0	0	0	0
NAME	24-25	29	6+	.0939949	.0609013	.0879978	.0841204	.0960554	.0914741	.0993941	.084467	.1051427	.0720406	.0575066	.0390971	.0191739	.0078341	.0008	0	0	0	0	0	0	0	0	0	0
NAME	24-25	30	6+	.0939949	.0609013	.0879978	.0841204	.0960554	.0914741	.0993941	.084467	.1051427	.0720406	.0575066	.0390971	.0191739	.0078341	.0008	0	0	0	0	0	0	0	0	0	0
NAME	24-25	31	6+	.0939949	.0609013	.0879978	.0841204	.0960554	.0914741	.0993941	.084467	.1051427	.0720406	.0575066	.0390971	.0191739	.0078341	.0008	0	0	0	0	0	0	0	0	0	0
NAME	24-25	32	6+	.0939949	.0609013	.0879978	.0841204	.0960554	.0914741	.0993941	.084467	.1051427	.0720406	.0575066	.0390971	.0191739	.0078341	.0008	0	0	0	0	0	0	0	0	0	0
NAME	24-25	33	6+	.0939949	.0609013	.0879978	.0841204	.0960554	.0914741	.0993941	.084467	.1051427	.0720406	.0575066	.0390971	.0191739	.0078341	.0008	0	0	0	0	0	0	0	0	0	0
NAME	24-25	34	6+	.0939949	.0609013	.0879978	.0841204	.0960554	.0914741	.0993941	.084467	.1051427	.0720406	.0575066	.0390971	.0191739	.0078341	.0008	0	0	0	0	0	0	0	0	0	0
NAME	24-25	35	6+	.0939949	.0609013	.0879978	.0841204	.0960554	.0914741	.0993941	.084467	.1051427	.0720406	.0575066	.0390971	.0191739	.0078341	.0008	0	0	0	0	0	0	0	0	0	0
NAME	24-25	36	6+	.0939949	.0609013	.0879978	.0841204	.0960554	.0914741	.0993941	.084467	.1051427	.0720406	.0575066	.0390971	.0191739	.0078341	.0008	0	0	0	0	0	0	0	0	0	0
NAME	24-25	37	6+	.0939949	.0609013	.0879978	.0841204	.0960554	.0914741	.0993941	.084467	.1051427	.0720406	.0575066	.0390971	.0191739	.0078341	.0008	0	0	0	0	0	0	0	0	0	0
NAME	24-25	38	6+	.0939949	.0609013	.0879978	.0841204	.0960554	.0914741	.0993941	.084467	.1051427	.0720406	.0575066	.0390971	.0191739	.0078341	.0008	0	0	0	0	0	0	0	0	0	0
NAME	24-25	39	6+	.0939949	.0609013	.0879978	.0841204	.0960554	.0914741	.0993941	.084467	.1051427	.0720406	.0575066	.0390971	.0191739	.0078341	.0008	0	0	0	0	0	0	0	0	0	0
NAME	24-25	40	6+	.0939949	.0609013	.0879978	.0841204	.0960554	.0914741	.0993941	.084467	.1051427	.0720406	.0575066	.0390971	.0191739	.0078341	.0008	0	0	0	0	0	0	0	0	0	0
NAME	26-27	1	1	.2447871	.2307965	.1884258	.1162613	.077145	.0500077	.0352909	.0227498	.0140343	.010197	.0071929	.0023978	0	.0002976	.0004163	0	0	0	0	0	0	0	0	0	0
NAME	26-27	2	2	.1149334	.1342314	.1545533	.1494418	.1379314	.1087063	.0809464	.0485534	.036643	.0191358	.0088074	.00388	.0019787	.0002577	0	0	0	0	0	0	0	0	0	0	0
NAME	26-27	3	3	.1026313	.0974251	.1017288	.1163363	.1231918	.1183263	.1137465	.0880385	.0588543	.0380988	.0218315	.0112044	.0058361	.0011453	.0014134	.0001917	0	0	0	0	0	0	0	0	0
NAME	26-27	4	4	.084476	.0850585	.0865286	.1042713	.0989094	.1077412	.1124282	.1037322	.0835454	.0627668	.0334767	.0210119	.0102118	.0051238	.0006003	.0001179	0	0	0	0	0	0	0	0	0
NAME	26-27	5	5	.0856969	.077478	.0766538	.0929034	.0898025	.1001522	.1140712	.0947403	.0860882	.0676784	.0552899	.0302597	.020409	.0070793	.0015593	.000138	0	0	0	0	0	0	0	0	0
NAME	26-27	6	6	.0842422	.0752262	.0652962	.093552	.0665773	.088522	.0981884	.0891684	.0818744	.0905599	.0690821	.0431316	.0352237	.0106896	.005919	.001261	.0006441	.0008419	0	0	0	0	0	0	0
NAME	26-27	7	7+	.0787739	.0578828	.0707325	.0747898	.0666285	.0932006	.0742528	.0910561	.0903483	.0844803	.0717292	.0572235	.0486022	.0254844	.0097542	.0037441	.0013169	0	0	0	0	0	0	0	0
NAME	26-27	8	7+	.0787739	.0578828	.0707325	.0747898	.0666285	.0932006	.0742528	.0910561	.0903483	.0844803	.0717292	.0572235	.0486022	.0254844	.0097542	.0037441	.0013169	0	0	0	0	0	0	0	0
NAME	26-27	9	7+	.0787739	.0578828	.0707325	.0747898	.0666285	.0932006	.0742528	.0910561	.0903483	.0844803	.0717292	.0572235	.0486022	.0254844	.0097542	.0037441	.0013169	0	0	0	0	0	0	0	0
NAME	26-27	10	7+	.0787739	.0578828	.0707325	.0747898	.0666285	.0932006	.0742528	.0910561	.0903483	.0844803	.0717292	.0572235	.0486022	.0254844	.0097542	.0037441	.0013169	0	0	0	0	0	0	0	0
NAME	26-27	11	7+	.0787739	.0578828	.0707325	.0747898	.0666285	.0932006	.0742528	.0910561	.0903483	.0844803	.0717292	.0572235	.0486022	.0254844	.0097542	.0037441	.0013169	0	0	0	0	0	0	0	0
NAME	26-27	12	7+	.0787739	.0578828	.0707325	.0747898	.0666285	.0932006	.0742528	.0910561	.0903483	.0844803	.0717292	.0572235	.0486022	.0254844	.0097542	.0037441	.0013169	0	0	0	0	0	0	0	0
NAME	26-27	13	7+	.0787739	.0578828	.0707325	.0747898	.0666285	.0932006	.0742528	.0910561	.0903483	.0844803	.0717292	.0572235	.0486022	.0254844	.0097542	.0037441	.0013169	0	0	0	0	0	0	0	0
NAME	26-27	14	7+	.0787739	.0578828	.0707325	.0747898	.0666285	.0932006	.0742528	.0910561	.0903483	.0844803	.0717292	.0572235	.0486022	.0254844	.0097542	.0037441	.0013169	0	0	0	0	0	0	0	0
NAME	26-27	15	7+	.0787739	.0578828	.0707325	.0747898	.0666285	.0932006	.0742528	.0910561	.0903483	.0844803	.0717292	.0572235	.0486022	.0254844	.0097542	.0037441	.0013169	0	0	0	0	0	0	0	0
NAME	26-27	16	7+	.0787739	.0578828	.0707325	.0747898	.0666285	.0932006	.0742528	.0910561	.0903483	.0844803	.0717292	.0572235	.0486022	.0254844	.0097542	.0037441	.0013169	0	0	0	0	0	0	0	0
NAME	26-27	17	7+	.0787739	.0578828	.0707325	.0747898	.0666285	.0932006	.0742528	.0910561	.0903483	.0844803	.0717292	.0572235	.0486022	.0254844	.0097542	.0037441	.0013169	0	0	0	0	0	0	0	0
NAME	26-27	18	7+	.0787739	.0578828	.0707325	.0747898	.0666285	.0932006	.0742528	.0910561	.0903483	.0844803	.0717292	.0572235	.0486022	.0254844	.0097542	.0037441	.0013169	0	0	0	0	0	0	0	0
NAME	26-27	19	7+	.0787739	.0578828	.0707325	.0747898	.0666285	.0932006	.0742528	.0910561	.0903483	.0844803	.0717292	.0572235	.0486022	.0254844	.0097542	.0037441	.0013169	0	0	0	0	0	0	0	0
NAME	26-27	20	7+	.0787739	.0578828	.0707325	.0747898	.0666285	.0932006	.0742528	.0910561	.0903483	.0844803	.0717292	.0572235	.0486022	.0254844	.0097542	.0037441	.0013169	0	0	0	0	0	0	0	0
NAME	26-27	21	7+	.0787739	.0578828	.0707325	.0747898	.0666285	.0932006	.0742528	.0910561	.0903483	.0844803	.0717292	.0572235	.0486022	.0254844	.0097542	.0037441	.0013169	0	0	0	0	0	0	0	0
NAME	26-27	22	7+	.0787739	.0578828	.0707325	.0747898	.0666285	.0932006	.0742528	.0910561	.0903483	.0844803	.0717292	.0572235	.0486022	.0254844	.0097542	.0037441	.0013169	0	0	0	0	0	0	0	0
NAME	26-27	23	7+	.0787739	.0578828	.0707325	.0747898	.0666285	.0932006	.0742528	.0910561	.0903483	.0844803	.0717292	.0572235	.0486022	.0254844	.0097542	.0037441	.0013169	0	0	0	0	0	0	0	0
NAME	26-27	24	7+	.0787739	.0578828	.0707325	.0747898	.0666285	.0932006	.0742528	.0910561	.0903483	.0844803	.0717292	.0572235	.0486022	.0254844	.0097542	.0037441	.0013169	0	0	0	0	0	0	0	0
NAME	26-27	25	7+	.0787739	.0578828	.0707325	.0747898	.0666285	.0932006	.0742528	.0910561	.0903483	.0844803	.0717292	.0572235	.0486022	.0254844	.0097542	.0037441	.0013169	0	0	0	0	0	0	0	0
NAME	26-27	26	7+	.0787739	.0578828	.0707325	.0747898	.0666285	.0932006	.0742528	.0910561	.0903483	.0844803	.0717292	.0572235	.0486022	.0254844	.0097542	.0037441	.0013169	0	0	0	0	0	0	0	0
NAME	26-27	27	7+	.0787739	.0578828	.0707325	.0747898	.0666285	.0932006	.0742528	.0910561	.0903483	.0844803	.0717292	.0572235	.0486022	.0254844	.0097542	.0037441	.0013169	0	0	0	0	0	0	0	0
NAME	26-27	28	7+	.0787739	.0578828	.0707325	.0747898	.0666285	.0932006	.0742528	.0910561	.0903483	.0844803	.0717292	.0572235	.0486022	.0254844	.0097542	.0037441	.0013169	0	0	0	0	0	0	0	0
NAME	26-27	29	7+	.0787739	.0578828	.0707325	.0747898	.0666285	.0932006	.0742528	.0910561	.0903483	.0844803	.0717292	.0572235	.0486022	.0254844	.0097542	.0037441	.0013169	0	0	0	0	0	0	0	0
NAME	26-27	30	7+	.0787739	.0578828	.0707325	.0747898	.0666285	.0932006	.0742528	.0910561	.0903483	.0844803	.0717292	.0572235	.0486022	.0254844	.0097542	.0037441	.0013169	0	0	0	0	0	0	0	0
NAME	26-27	31	7+	.0787739	.0578828	.0707325	.0747898	.0666285	.0932006	.0742528	.0910561	.0903483	.0844803	.0717292	.0572235	.0486022	.0254844	.0097542	.0037441	.0013169	0	0	0	0	0	0	0	0
NAME	26-27	32	7+	.0787739	.0578828	.0707325	.0747898	.0666285	.0932006	.0742528	.0910561	.0903483	.0844803	.0717292	.0572235	.0486022	.0254844	.0097542	.0037441	.0013169	0	0	0	0	0	0	0	0
NAME	26-27	33	7+	.0787739	.0578828	.0707325	.0747898	.0666285	.0932006	.0742528	.0910561	.0903483	.0844803	.0717292	.0572235	.0486022	.0254844	.0097542	.0037441	.0013169	0	0	0	0	0	0	0	0
NAME	26-27	34	7+	.0787739	.0578828	.0707325	.0747898	.0666285	.0932006	.0742528	.0910561	.0903483	.0844803	.0717292	.0572235	.0486022	.0254844	.0097542	.0037441	.0013169	0	0	0	0	0	0	0	0
NAME	26-27	35	7+	.0787739	.0578828	.0707325	.0747898	.0666285	.0932006	.0742528	.0910561	.0903483	.0844803	.0717292	.0572235	.0486022	.0254844	.0097542	.0037441	.0013169	0	0	0	0	0	0	0	0
NAME	26-27	36	7+	.0787739	.0578828	.0707325	.0747898	.0666285	.0932006	.0742528	.0910561	.0903483	.0844803	.0717292	.0572235	.0486022	.0254844	.0097542	.0037441	.0013169	0	0	0	0	0	0	0	0
NAME	26-27	37	7+	.0787739	.0578828	.0707325	.0747898	.0666285	.0932006	.0742528	.0910561	.0903483	.0844803	.0717292	.0572235	.0486022	.0254844	.0097542	.0037441	.0013169	0	0	0	0	0	0	0	0
NAME	26-27	38	7+	.0787739	.0578828	.0707325	.0747898	.0666285	.0932006	.0742528	.0910561	.0903483	.0844803	.0717292	.0572235	.0486022	.0254844	.0097542	.0037441	.0013169	0	0	0	0	0	0	0	0
NAME	26-27	39	7+	.0787739	.0578828	.0707325	.0747898	.0666285	.0932006	.0742528	.0910561	.0903483	.0844803	.0717292	.0572235	.0486022	.0254844	.0097542	.0037441	.0013169	0	0	0	0	0	0	0	0
NAME	26-27	40	7+	.0787739	.0578828	.0707325	.0747898	.0666285	.0932006	.0742528	.0910561	.0903483	.0844803	.0717292	.0572235	.0486022	.0254844	.0097542	.0037441	.0013169	0	0	0	0	0	0	0	0
NAME	28-29	1	1	.1776726	.1875865	.1882708	.135317	.0844818	.0467232	.0528894	.0350018	.0321338	.0202911	.0175027	.010552	.0104003	.0010434	0	.0001336	0	0	0	0	0	0	0	0	0
NAME	28-29	2	2	.0856964	.1135386	.1245865	.1324273	.1205209	.1165201	.0858001	.0743691	.0490128	.0382224	.0288518	.014861	.0087044	.0043736	.0023863	.0001288	0	0	0	0	0	0	0	0	0
NAME	28-29	3	3	.0757962	.0884574	.0894382	.0916374	.1014688	.107177	.1127379	.0906684	.0793945	.0630673	.0451033	.0260709	.0153056	.0083317	.0031265	.0020266	.0001086	0	0	0	.0000838	0	0	0	0
NAME	28-29	4	4	.068442	.0758688	.0716903	.0886055	.0869795	.0945963	.1053841	.0902649	.0961897	.078582	.0569996	.0431353	.0232459	.0139202	.0046001	.0012519	.000244	0	0	0	0	0	0	0	0
NAME	28-29	5	5	.0696777	.0684359	.0705725	.077693	.0794799	.0934958	.1026917	.0904495	.0923965	.0852031	.0636224	.046799	.0313181	.0180117	.0065224	.0025595	.0010712	0	0	0	0	0	0	0	0
NAME	28-29	6	6	.0688491	.061396	.0715374	.0634693	.07721	.0790861	.0827085	.08279	.0952161	.085456	.0739872	.0617848	.0454164	.0285946	.0153125	.0056856	.0011229	.0003776	0	0	0	0	0	0	0
NAME	28-29	7	7	.0579348	.0561048	.0727006	.0716311	.0650497	.0647087	.0777521	.0726402	.0838202	.0892408	.0856806	.0802169	.0529658	.0373031	.0184402	.01027	.0030819	.0004583	0	0	0	0	0	0	0
NAME	28-29	8	8+	.0759022	.0442287	.0619189	.0610632	.0572054	.0624426	.0872169	.0847283	.0793549	.0818036	.0864904	.0670487	.06068	.0393029	.0284688	.0138483	.0063799	.0019164	0	0	0	0	0	0	0
NAME	28-29	9	8+	.0759022	.0442287	.0619189	.0610632	.0572054	.0624426	.0872169	.0847283	.0793549	.0818036	.0864904	.0670487	.06068	.0393029	.0284688	.0138483	.0063799	.0019164	0	0	0	0	0	0	0
NAME	28-29	10	8+	.0759022	.0442287	.0619189	.0610632	.0572054	.0624426	.0872169	.0847283	.0793549	.0818036	.0864904	.0670487	.06068	.0393029	.0284688	.0138483	.0063799	.0019164	0	0	0	0	0	0	0
NAME	28-29	11	8+	.0759022	.0442287	.0619189	.0610632	.0572054	.0624426	.0872169	.0847283	.0793549	.0818036	.0864904	.0670487	.06068	.0393029	.0284688	.0138483	.0063799	.0019164	0	0	0	0	0	0	0
NAME	28-29	12	8+	.0759022	.0442287	.0619189	.0610632	.0572054	.0624426	.0872169	.0847283	.0793549	.0818036	.0864904	.0670487	.06068	.0393029	.0284688	.0138483	.0063799	.0019164	0	0	0	0	0	0	0
NAME	28-29	13	8+	.0759022	.0442287	.0619189	.0610632	.0572054	.0624426	.0872169	.0847283	.0793549	.0818036	.0864904	.0670487	.06068	.0393029	.0284688	.0138483	.0063799	.0019164	0	0	0	0	0	0	0
NAME	28-29	14	8+	.0759022	.0442287	.0619189	.0610632	.0572054	.0624426	.0872169	.0847283	.0793549	.0818036	.0864904	.0670487	.06068	.0393029	.0284688	.0138483	.0063799	.0019164	0	0	0	0	0	0	0
NAME	28-29	15	8+	.0759022	.0442287	.0619189	.0610632	.0572054	.0624426	.0872169	.0847283	.0793549	.0818036	.0864904	.0670487	.06068	.0393029	.0284688	.0138483	.0063799	.0019164	0	0	0	0	0	0	0
NAME	28-29	16	8+	.0759022	.0442287	.0619189	.0610632	.0572054	.0624426	.0872169	.0847283	.0793549	.0818036	.0864904	.0670487	.06068	.0393029	.0284688	.0138483	.0063799	.0019164	0	0	0	0	0	0	0
NAME	28-29	17	8+	.0759022	.0442287	.0619189	.0610632	.0572054	.0624426	.0872169	.0847283	.0793549	.0818036	.0864904	.0670487	.06068	.0393029	.0284688	.0138483	.0063799	.0019164	0	0	0	0	0	0	0
NAME	28-29	18	8+	.0759022	.0442287	.0619189	.0610632	.0572054	.0624426	.0872169	.0847283	.0793549	.0818036	.0864904	.0670487	.06068	.0393029	.0284688	.0138483	.0063799	.0019164	0	0	0	0	0	0	0
NAME	28-29	19	8+	.0759022	.0442287	.0619189	.0610632	.0572054	.0624426	.0872169	.0847283	.0793549	.0818036	.0864904	.0670487	.06068	.0393029	.0284688	.0138483	.0063799	.0019164	0	0	0	0	0	0	0
NAME	28-29	20	8+	.0759022	.0442287	.0619189	.0610632	.0572054	.0624426	.0872169	.0847283	.0793549	.0818036	.0864904	.0670487	.06068	.0393029	.0284688	.0138483	.0063799	.0019164	0	0	0	0	0	0	0
NAME	28-29	21	8+	.0759022	.0442287	.0619189	.0610632	.0572054	.0624426	.0872169	.0847283	.0793549	.0818036	.0864904	.0670487	.06068	.0393029	.0284688	.0138483	.0063799	.0019164	0	0	0	0	0	0	0
NAME	28-29	22	8+	.0759022	.0442287	.0619189	.0610632	.0572054	.0624426	.0872169	.0847283	.0793549	.0818036	.0864904	.0670487	.06068	.0393029	.0284688	.0138483	.0063799	.0019164	0	0	0	0	0	0	0
NAME	28-29	23	8+	.0759022	.0442287	.0619189	.0610632	.0572054	.0624426	.0872169	.0847283	.0793549	.0818036	.0864904	.0670487	.06068	.0393029	.0284688	.0138483	.0063799	.0019164	0	0	0	0	0	0	0
NAME	28-29	24	8+	.0759022	.0442287	.0619189	.0610632	.0572054	.0624426	.0872169	.0847283	.0793549	.0818036	.0864904	.0670487	.06068	.0393029	.0284688	.0138483	.0063799	.0019164	0	0	0	0	0	0	0
NAME	28-29	25	8+	.0759022	.0442287	.0619189	.0610632	.0572054	.0624426	.0872169	.0847283	.0793549	.0818036	.0864904	.0670487	.06068	.0393029	.0284688	.0138483	.0063799	.0019164	0	0	0	0	0	0	0
NAME	28-29	26	8+	.0759022	.0442287	.0619189	.0610632	.0572054	.0624426	.0872169	.0847283	.0793549	.0818036	.0864904	.0670487	.06068	.0393029	.0284688	.0138483	.0063799	.0019164	0	0	0	0	0	0	0
NAME	28-29	27	8+	.0759022	.0442287	.0619189	.0610632	.0572054	.0624426	.0872169	.0847283	.0793549	.0818036	.0864904	.0670487	.06068	.0393029	.0284688	.0138483	.0063799	.0019164	0	0	0	0	0	0	0
NAME	28-29	28	8+	.0759022	.0442287	.0619189	.0610632	.0572054	.0624426	.0872169	.0847283	.0793549	.0818036	.0864904	.0670487	.06068	.0393029	.0284688	.0138483	.0063799	.0019164	0	0	0	0	0	0	0
NAME	28-29	29	8+	.0759022	.0442287	.0619189	.0610632	.0572054	.0624426	.0872169	.0847283	.0793549	.0818036	.0864904	.0670487	.06068	.0393029	.0284688	.0138483	.0063799	.0019164	0	0	0	0	0	0	0
NAME	28-29	30	8+	.0759022	.0442287	.0619189	.0610632	.0572054	.0624426	.0872169	.0847283	.0793549	.0818036	.0864904	.0670487	.06068	.0393029	.0284688	.0138483	.0063799	.0019164	0	0	0	0	0	0	0
NAME	28-29	31	8+	.0759022	.0442287	.0619189	.0610632	.0572054	.0624426	.0872169	.0847283	.0793549	.0818036	.0864904	.0670487	.06068	.0393029	.0284688	.0138483	.0063799	.0019164	0	0	0	0	0	0	0
NAME	28-29	32	8+	.0759022	.0442287	.0619189	.0610632	.0572054	.0624426	.0872169	.0847283	.0793549	.0818036	.0864904	.0670487	.06068	.0393029	.0284688	.0138483	.0063799	.0019164	0	0	0	0	0	0	0
NAME	28-29	33	8+	.0759022	.0442287	.0619189	.0610632	.0572054	.0624426	.0872169	.0847283	.0793549	.0818036	.0864904	.0670487	.06068	.0393029	.0284688	.0138483	.0063799	.0019164	0	0	0	0	0	0	0
NAME	28-29	34	8+	.0759022	.0442287	.0619189	.0610632	.0572054	.0624426	.0872169	.0847283	.0793549	.0818036	.0864904	.0670487	.06068	.0393029	.0284688	.0138483	.0063799	.0019164	0	0	0	0	0	0	0
NAME	28-29	35	8+	.0759022	.0442287	.0619189	.0610632	.0572054	.0624426	.0872169	.0847283	.0793549	.0818036	.0864904	.0670487	.06068	.0393029	.0284688	.0138483	.0063799	.0019164	0	0	0	0	0	0	0
NAME	28-29	36	8+	.0759022	.0442287	.0619189	.0610632	.0572054	.0624426	.0872169	.0847283	.0793549	.0818036	.0864904	.0670487	.06068	.0393029	.0284688	.0138483	.0063799	.0019164	0	0	0	0	0	0	0
NAME	28-29	37	8+	.0759022	.0442287	.0619189	.0610632	.0572054	.0624426	.0872169	.0847283	.0793549	.0818036	.0864904	.0670487	.06068	.0393029	.0284688	.0138483	.0063799	.0019164	0	0	0	0	0	0	0
NAME	28-29	38	8+	.0759022	.0442287	.0619189	.0610632	.0572054	.0624426	.0872169	.0847283	.0793549	.0818036	.0864904	.0670487	.06068	.0393029	.0284688	.0138483	.0063799	.0019164	0	0	0	0	0	0	0
NAME	28-29	39	8+	.0759022	.0442287	.0619189	.0610632	.0572054	.0624426	.0872169	.0847283	.0793549	.0818036	.0864904	.0670487	.06068	.0393029	.0284688	.0138483	.0063799	.0019164	0	0	0	0	0	0	0
NAME	28-29	40	8+	.0759022	.0442287	.0619189	.0610632	.0572054	.0624426	.0872169	.0847283	.0793549	.0818036	.0864904	.0670487	.06068	.0393029	.0284688	.0138483	.0063799	.0019164	0	0	0	0	0	0	0
NAME	30-31	1	1	.1416846	.1725056	.1310876	.1002102	.0942146	.0687575	.0581626	.040659	.042546	.0457987	.0277905	.026383	.0168088	.0157973	.0109287	.0050646	.0016008	0	0	0	0	0	0	0	0
NAME	30-31	2	2	.0687138	.0845029	.0971717	.1069803	.1050876	.0995509	.0966477	.0822056	.0650583	.0564076	.055044	.0291557	.0264827	.0133279	.0071476	.0047267	.001636	.000153	0	0	0	0	0	0	0
NAME	30-31	3	3	.0544685	.0627886	.0695971	.0797478	.0810728	.0937571	.0979281	.0922257	.0896727	.0817546	.0689863	.0458165	.0362251	.0234008	.0128865	.0056309	.0024947	.0009209	.0005117	.0001136	0	0	0	0	0
NAME	30-31	4	4	.054028	.0573259	.0671731	.0679039	.0710346	.0859104	.0959816	.0860579	.0890543	.0809791	.0754605	.0569794	.0486176	.0295867	.0176885	.0090008	.0050194	.0020679	.0001304	0	0	0	0	0	0
NAME	30-31	5	5	.0507136	.0541174	.0613749	.0669973	.0665308	.0726845	.0860858	.0762387	.0885191	.0870668	.0807775	.0695848	.0517018	.0392181	.0235173	.0147661	.0064552	.0026746	.0006516	.0003242	0	0	0	0	0
NAME	30-31	6	6	.0547843	.0572532	.05577	.0612596	.0646386	.0682135	.0764871	.0732969	.0792763	.0748047	.0824381	.0715319	.0617522	.0496422	.0325938	.0205186	.0088442	.0048911	.0017392	.0002646	0	0	0	0	0
NAME	30-31	7	7	.0515948	.0499964	.059258	.0591348	.0602974	.069432	.075629	.0650254	.0744793	.0816312	.0740387	.0733491	.0649761	.0600943	.0370968	.0233674	.0123495	.0069663	.000846	.0004376	0	0	0	0	0
NAME	30-31	8	8	.0567238	.0397799	.0569855	.0574472	.0526004	.059843	.0764431	.0714027	.0701668	.0725428	.077417	.067793	.0718803	.0592135	.0456269	.031506	.0196284	.0097932	.0025818	.0006247	0	0	0	0	0
NAME	30-31	9	9	.0527756	.0410382	.0569122	.0560362	.0521318	.0719972	.0734475	.080552	.0656808	.0763174	.0683812	.064706	.0696236	.0589617	.0495702	.0352109	.0179853	.0047719	.0039003	0	0	0	0	0	0
NAME	30-31	10	10+	.0536474	.0568463	.0479913	.0572643	.0528433	.0664971	.0648741	.0638861	.0605881	.0779548	.0672686	.071877	.071715	.0576252	.0503595	.0351528	.0255857	.0113898	.0057845	.0008492	0	0	0	0	0
NAME	30-31	11	10+	.0536474	.0568463	.0479913	.0572643	.0528433	.0664971	.0648741	.0638861	.0605881	.0779548	.0672686	.071877	.071715	.0576252	.0503595	.0351528	.0255857	.0113898	.0057845	.0008492	0	0	0	0	0
NAME	30-31	12	10+	.0536474	.0568463	.0479913	.0572643	.0528433	.0664971	.0648741	.0638861	.0605881	.0779548	.0672686	.071877	.071715	.0576252	.0503595	.0351528	.0255857	.0113898	.0057845	.0008492	0	0	0	0	0
NAME	30-31	13	10+	.0536474	.0568463	.0479913	.0572643	.0528433	.0664971	.0648741	.0638861	.0605881	.0779548	.0672686	.071877	.071715	.0576252	.0503595	.0351528	.0255857	.0113898	.0057845	.0008492	0	0	0	0	0
NAME	30-31	14	10+	.0536474	.0568463	.0479913	.0572643	.0528433	.0664971	.0648741	.0638861	.0605881	.0779548	.0672686	.071877	.071715	.0576252	.0503595	.0351528	.0255857	.0113898	.0057845	.0008492	0	0	0	0	0
NAME	30-31	15	10+	.0536474	.0568463	.0479913	.0572643	.0528433	.0664971	.0648741	.0638861	.0605881	.0779548	.0672686	.071877	.071715	.0576252	.0503595	.0351528	.0255857	.0113898	.0057845	.0008492	0	0	0	0	0
NAME	30-31	16	10+	.0536474	.0568463	.0479913	.0572643	.0528433	.0664971	.0648741	.0638861	.0605881	.0779548	.0672686	.071877	.071715	.0576252	.0503595	.0351528	.0255857	.0113898	.0057845	.0008492	0	0	0	0	0
NAME	30-31	17	10+	.0536474	.0568463	.0479913	.0572643	.0528433	.0664971	.0648741	.0638861	.0605881	.0779548	.0672686	.071877	.071715	.0576252	.0503595	.0351528	.0255857	.0113898	.0057845	.0008492	0	0	0	0	0
NAME	30-31	18	10+	.0536474	.0568463	.0479913	.0572643	.0528433	.0664971	.0648741	.0638861	.0605881	.0779548	.0672686	.071877	.071715	.0576252	.0503595	.0351528	.0255857	.0113898	.0057845	.0008492	0	0	0	0	0
NAME	30-31	19	10+	.0536474	.0568463	.0479913	.0572643	.0528433	.0664971	.0648741	.0638861	.0605881	.0779548	.0672686	.071877	.071715	.0576252	.0503595	.0351528	.0255857	.0113898	.0057845	.0008492	0	0	0	0	0
NAME	30-31	20	10+	.0536474	.0568463	.0479913	.0572643	.0528433	.0664971	.0648741	.0638861	.0605881	.0779548	.0672686	.071877	.071715	.0576252	.0503595	.0351528	.0255857	.0113898	.0057845	.0008492	0	0	0	0	0
NAME	30-31	21	10+	.0536474	.0568463	.0479913	.0572643	.0528433	.0664971	.0648741	.0638861	.0605881	.0779548	.0672686	.071877	.071715	.0576252	.0503595	.0351528	.0255857	.0113898	.0057845	.0008492	0	0	0	0	0
NAME	30-31	22	10+	.0536474	.0568463	.0479913	.0572643	.0528433	.0664971	.0648741	.0638861	.0605881	.0779548	.0672686	.071877	.071715	.0576252	.0503595	.0351528	.0255857	.0113898	.0057845	.0008492	0	0	0	0	0
NAME	30-31	23	10+	.0536474	.0568463	.0479913	.0572643	.0528433	.0664971	.0648741	.0638861	.0605881	.0779548	.0672686	.071877	.071715	.0576252	.0503595	.0351528	.0255857	.0113898	.0057845	.0008492	0	0	0	0	0
NAME	30-31	24	10+	.0536474	.0568463	.0479913	.0572643	.0528433	.0664971	.0648741	.0638861	.0605881	.0779548	.0672686	.071877	.071715	.0576252	.0503595	.0351528	.0255857	.0113898	.0057845	.0008492	0	0	0	0	0
NAME	30-31	25	10+	.0536474	.0568463	.0479913	.0572643	.0528433	.0664971	.0648741	.0638861	.0605881	.0779548	.0672686	.071877	.071715	.0576252	.0503595	.0351528	.0255857	.0113898	.0057845	.0008492	0	0	0	0	0
NAME	30-31	26	10+	.0536474	.0568463	.0479913	.0572643	.0528433	.0664971	.0648741	.0638861	.0605881	.0779548	.0672686	.071877	.071715	.0576252	.0503595	.0351528	.0255857	.0113898	.0057845	.0008492	0	0	0	0	0
NAME	30-31	27	10+	.0536474	.0568463	.0479913	.0572643	.0528433	.0664971	.0648741	.0638861	.0605881	.0779548	.0672686	.071877	.071715	.0576252	.0503595	.0351528	.0255857	.0113898	.0057845	.0008492	0	0	0	0	0
NAME	30-31	28	10+	.0536474	.0568463	.0479913	.0572643	.0528433	.0664971	.0648741	.0638861	.0605881	.0779548	.0672686	.071877	.071715	.0576252	.0503595	.0351528	.0255857	.0113898	.0057845	.0008492	0	0	0	0	0
NAME	30-31	29	10+	.0536474	.0568463	.0479913	.0572643	.0528433	.0664971	.0648741	.0638861	.0605881	.0779548	.0672686	.071877	.071715	.0576252	.0503595	.0351528	.0255857	.0113898	.0057845	.0008492	0	0	0	0	0
NAME	30-31	30	10+	.0536474	.0568463	.0479913	.0572643	.0528433	.0664971	.0648741	.0638861	.0605881	.0779548	.0672686	.071877	.071715	.0576252	.0503595	.0351528	.0255857	.0113898	.0057845	.0008492	0	0	0	0	0
NAME	30-31	31	10+	.0536474	.0568463	.0479913	.0572643	.0528433	.0664971	.0648741	.0638861	.0605881	.0779548	.0672686	.071877	.071715	.0576252	.0503595	.0351528	.0255857	.0113898	.0057845	.0008492	0	0	0	0	0
NAME	30-31	32	10+	.0536474	.0568463	.0479913	.0572643	.0528433	.0664971	.0648741	.0638861	.0605881	.0779548	.0672686	.071877	.071715	.0576252	.0503595	.0351528	.0255857	.0113898	.0057845	.0008492	0	0	0	0	0
NAME	30-31	33	10+	.0536474	.0568463	.0479913	.0572643	.0528433	.0664971	.0648741	.0638861	.0605881	.0779548	.0672686	.071877	.071715	.0576252	.0503595	.0351528	.0255857	.0113898	.0057845	.0008492	0	0	0	0	0
NAME	30-31	34	10+	.0536474	.0568463	.0479913	.0572643	.0528433	.0664971	.0648741	.0638861	.0605881	.0779548	.0672686	.071877	.071715	.0576252	.0503595	.0351528	.0255857	.0113898	.0057845	.0008492	0	0	0	0	0
NAME	30-31	35	10+	.0536474	.0568463	.0479913	.0572643	.0528433	.0664971	.0648741	.0638861	.0605881	.0779548	.0672686	.071877	.071715	.0576252	.0503595	.0351528	.0255857	.0113898	.0057845	.0008492	0	0	0	0	0
NAME	30-31	36	10+	.0536474	.0568463	.0479913	.0572643	.0528433	.0664971	.0648741	.0638861	.0605881	.0779548	.0672686	.071877	.071715	.0576252	.0503595	.0351528	.0255857	.0113898	.0057845	.0008492	0	0	0	0	0
NAME	30-31	37	10+	.0536474	.0568463	.0479913	.0572643	.0528433	.0664971	.0648741	.0638861	.0605881	.0779548	.0672686	.071877	.071715	.0576252	.0503595	.0351528	.0255857	.0113898	.0057845	.0008492	0	0	0	0	0
NAME	30-31	38	10+	.0536474	.0568463	.0479913	.0572643	.0528433	.0664971	.0648741	.0638861	.0605881	.0779548	.0672686	.071877	.071715	.0576252	.0503595	.0351528	.0255857	.0113898	.0057845	.0008492	0	0	0	0	0
NAME	30-31	39	10+	.0536474	.0568463	.0479913	.0572643	.0528433	.0664971	.0648741	.0638861	.0605881	.0779548	.0672686	.071877	.071715	.0576252	.0503595	.0351528	.0255857	.0113898	.0057845	.0008492	0	0	0	0	0
NAME	30-31	40	10+	.0536474	.0568463	.0479913	.0572643	.0528433	.0664971	.0648741	.0638861	.0605881	.0779548	.0672686	.071877	.071715	.0576252	.0503595	.0351528	.0255857	.0113898	.0057845	.0008492	0	0	0	0	0
NAME	32-33	1	1	.1062753	.1254741	.093802	.1138452	.101083	.0672985	.0712702	.0485704	.0305605	.0530108	.0477538	.0362707	.0177961	.0247027	.0222523	.0238108	.0074534	.005275	.0034951	0	0	0	0	0	0
NAME	32-33	2	2	.0490999	.0561071	.0687814	.0850963	.0913358	.0895759	.0976241	.0800385	.0741981	.0740596	.0574605	.055932	.0439651	.0300627	.019535	.013103	.0084036	.0048066	.0006548	.00016	0	0	0	0	0
NAME	32-33	3	3	.0428881	.0478067	.0560707	.0594126	.0716165	.074546	.0902009	.0837716	.0783292	.0842399	.0809845	.0621284	.0558248	.0433815	.0322172	.0174064	.0122723	.004721	.0016525	.0005292	0	0	0	0	0
NAME	32-33	4	4	.0418009	.0456376	.0498564	.0509624	.0553117	.0647841	.0749113	.0803054	.0818878	.0774729	.0828099	.0722765	.0678781	.055064	.0419846	.0272403	.0173204	.0082082	.0031393	.000789	.0002236	.0001357	0	0	0
NAME	32-33	5	5	.0353328	.0418261	.0423285	.0490816	.0561069	.060401	.0691165	.0761557	.072202	.0807708	.0830295	.0796653	.0700098	.0559634	.0504349	.0315488	.0234573	.0115798	.0070319	.002335	.0011525	.0004698	0	0	0
NAME	32-33	6	6	.0448011	.0465746	.0456631	.0488292	.0539559	.0625814	.0679838	.0647956	.0679358	.076445	.0779557	.0694514	.0703682	.0661998	.0501682	.0383683	.024987	.0140826	.0062155	.0018768	.0007608	0	0	0	0
NAME	32-33	7	7	.041761	.0445155	.0456925	.0509003	.050099	.063442	.0601342	.0634696	.0766826	.0598115	.0766698	.069726	.0671856	.0663978	.0578842	.043595	.0293856	.0194251	.0096603	.0019493	.0012978	.0003154	0	0	0
NAME	32-33	8	8	.0424916	.0393327	.0544043	.0527523	.0539736	.0535063	.0598694	.0635575	.0592429	.0686598	.0727194	.0649688	.0696997	.0648442	.0557394	.0484149	.0366026	.0182301	.0152478	.0051245	.0006184	0	0	0	0
NAME	32-33	9	9	.0397151	.0453061	.0480309	.0447387	.0496943	.0601337	.055512	.0575527	.0594134	.0608321	.0721955	.0629069	.0690546	.0683062	.0525052	.0552922	.0429808	.0272449	.0154547	.0086471	.0017426	.0020011	.000739	0	0
NAME	32-33	10	10+	.044199	.0460024	.0365521	.0524951	.0468262	.0535906	.0528679	.06702	.0518742	.0547426	.066922	.0686699	.054285	.0682474	.0534201	.0613816	.0460979	.0364072	.0241107	.007924	.0063641	0	0	0	0
NAME	32-33	11	10+	.044199	.0460024	.0365521	.0524951	.0468262	.0535906	.0528679	.06702	.0518742	.0547426	.066922	.0686699	.054285	.0682474	.0534201	.0613816	.0460979	.0364072	.0241107	.007924	.0063641	0	0	0	0
NAME	32-33	12	10+	.044199	.0460024	.0365521	.0524951	.0468262	.0535906	.0528679	.06702	.0518742	.0547426	.066922	.0686699	.054285	.0682474	.0534201	.0613816	.0460979	.0364072	.0241107	.007924	.0063641	0	0	0	0
NAME	32-33	13	10+	.044199	.0460024	.0365521	.0524951	.0468262	.0535906	.0528679	.06702	.0518742	.0547426	.066922	.0686699	.054285	.0682474	.0534201	.0613816	.0460979	.0364072	.0241107	.007924	.0063641	0	0	0	0
NAME	32-33	14	10+	.044199	.0460024	.0365521	.0524951	.0468262	.0535906	.0528679	.06702	.0518742	.0547426	.066922	.0686699	.054285	.0682474	.0534201	.0613816	.0460979	.0364072	.0241107	.007924	.0063641	0	0	0	0
NAME	32-33	15	10+	.044199	.0460024	.0365521	.0524951	.0468262	.0535906	.0528679	.06702	.0518742	.0547426	.066922	.0686699	.054285	.0682474	.0534201	.0613816	.0460979	.0364072	.0241107	.007924	.0063641	0	0	0	0
NAME	32-33	16	10+	.044199	.0460024	.0365521	.0524951	.0468262	.0535906	.0528679	.06702	.0518742	.0547426	.066922	.0686699	.054285	.0682474	.0534201	.0613816	.0460979	.0364072	.0241107	.007924	.0063641	0	0	0	0
NAME	32-33	17	10+	.044199	.0460024	.0365521	.0524951	.0468262	.0535906	.0528679	.06702	.0518742	.0547426	.066922	.0686699	.054285	.0682474	.0534201	.0613816	.0460979	.0364072	.0241107	.007924	.0063641	0	0	0	0
NAME	32-33	18	10+	.044199	.0460024	.0365521	.0524951	.0468262	.0535906	.0528679	.06702	.0518742	.0547426	.066922	.0686699	.054285	.0682474	.0534201	.0613816	.0460979	.0364072	.0241107	.007924	.0063641	0	0	0	0
NAME	32-33	19	10+	.044199	.0460024	.0365521	.0524951	.0468262	.0535906	.0528679	.06702	.0518742	.0547426	.066922	.0686699	.054285	.0682474	.0534201	.0613816	.0460979	.0364072	.0241107	.007924	.0063641	0	0	0	0
NAME	32-33	20	10+	.044199	.0460024	.0365521	.0524951	.0468262	.0535906	.0528679	.06702	.0518742	.0547426	.066922	.0686699	.054285	.0682474	.0534201	.0613816	.0460979	.0364072	.0241107	.007924	.0063641	0	0	0	0
NAME	32-33	21	10+	.044199	.0460024	.0365521	.0524951	.0468262	.0535906	.0528679	.06702	.0518742	.0547426	.066922	.0686699	.054285	.0682474	.0534201	.0613816	.0460979	.0364072	.0241107	.007924	.0063641	0	0	0	0
NAME	32-33	22	10+	.044199	.0460024	.0365521	.0524951	.0468262	.0535906	.0528679	.06702	.0518742	.0547426	.066922	.0686699	.054285	.0682474	.0534201	.0613816	.0460979	.0364072	.0241107	.007924	.0063641	0	0	0	0
NAME	32-33	23	10+	.044199	.0460024	.0365521	.0524951	.0468262	.0535906	.0528679	.06702	.0518742	.0547426	.066922	.0686699	.054285	.0682474	.0534201	.0613816	.0460979	.0364072	.0241107	.007924	.0063641	0	0	0	0
NAME	32-33	24	10+	.044199	.0460024	.0365521	.0524951	.0468262	.0535906	.0528679	.06702	.0518742	.0547426	.066922	.0686699	.054285	.0682474	.0534201	.0613816	.0460979	.0364072	.0241107	.007924	.0063641	0	0	0	0
NAME	32-33	25	10+	.044199	.0460024	.0365521	.0524951	.0468262	.0535906	.0528679	.06702	.0518742	.0547426	.066922	.0686699	.054285	.0682474	.0534201	.0613816	.0460979	.0364072	.0241107	.007924	.0063641	0	0	0	0
NAME	32-33	26	10+	.044199	.0460024	.0365521	.0524951	.0468262	.0535906	.0528679	.06702	.0518742	.0547426	.066922	.0686699	.054285	.0682474	.0534201	.0613816	.0460979	.0364072	.0241107	.007924	.0063641	0	0	0	0
NAME	32-33	27	10+	.044199	.0460024	.0365521	.0524951	.0468262	.0535906	.0528679	.06702	.0518742	.0547426	.066922	.0686699	.054285	.0682474	.0534201	.0613816	.0460979	.0364072	.0241107	.007924	.0063641	0	0	0	0
NAME	32-33	28	10+	.044199	.0460024	.0365521	.0524951	.0468262	.0535906	.0528679	.06702	.0518742	.0547426	.066922	.0686699	.054285	.0682474	.0534201	.0613816	.0460979	.0364072	.0241107	.007924	.0063641	0	0	0	0
NAME	32-33	29	10+	.044199	.0460024	.0365521	.0524951	.0468262	.0535906	.0528679	.06702	.0518742	.0547426	.066922	.0686699	.054285	.0682474	.0534201	.0613816	.0460979	.0364072	.0241107	.007924	.0063641	0	0	0	0
NAME	32-33	30	10+	.044199	.0460024	.0365521	.0524951	.0468262	.0535906	.0528679	.06702	.0518742	.0547426	.066922	.0686699	.054285	.0682474	.0534201	.0613816	.0460979	.0364072	.0241107	.007924	.0063641	0	0	0	0
NAME	32-33	31	10+	.044199	.0460024	.0365521	.0524951	.0468262	.0535906	.0528679	.06702	.0518742	.0547426	.066922	.0686699	.054285	.0682474	.0534201	.0613816	.0460979	.0364072	.0241107	.007924	.0063641	0	0	0	0
NAME	32-33	32	10+	.044199	.0460024	.0365521	.0524951	.0468262	.0535906	.0528679	.06702	.0518742	.0547426	.066922	.0686699	.054285	.0682474	.0534201	.0613816	.0460979	.0364072	.0241107	.007924	.0063641	0	0	0	0
NAME	32-33	33	10+	.044199	.0460024	.0365521	.0524951	.0468262	.0535906	.0528679	.06702	.0518742	.0547426	.066922	.0686699	.054285	.0682474	.0534201	.0613816	.0460979	.0364072	.0241107	.007924	.0063641	0	0	0	0
NAME	32-33	34	10+	.044199	.0460024	.0365521	.0524951	.0468262	.0535906	.0528679	.06702	.0518742	.0547426	.066922	.0686699	.054285	.0682474	.0534201	.0613816	.0460979	.0364072	.0241107	.007924	.0063641	0	0	0	0
NAME	32-33	35	10+	.044199	.0460024	.0365521	.0524951	.0468262	.0535906	.0528679	.06702	.0518742	.0547426	.066922	.0686699	.054285	.0682474	.0534201	.0613816	.0460979	.0364072	.0241107	.007924	.0063641	0	0	0	0
NAME	32-33	36	10+	.044199	.0460024	.0365521	.0524951	.0468262	.0535906	.0528679	.06702	.0518742	.0547426	.066922	.0686699	.054285	.0682474	.0534201	.0613816	.0460979	.0364072	.0241107	.007924	.0063641	0	0	0	0
NAME	32-33	37	10+	.044199	.0460024	.0365521	.0524951	.0468262	.0535906	.0528679	.06702	.0518742	.0547426	.066922	.0686699	.054285	.0682474	.0534201	.0613816	.0460979	.0364072	.0241107	.007924	.0063641	0	0	0	0
NAME	32-33	38	10+	.044199	.0460024	.0365521	.0524951	.0468262	.0535906	.0528679	.06702	.0518742	.0547426	.066922	.0686699	.054285	.0682474	.0534201	.0613816	.0460979	.0364072	.0241107	.007924	.0063641	0	0	0	0
NAME	32-33	39	10+	.044199	.0460024	.0365521	.0524951	.0468262	.0535906	.0528679	.06702	.0518742	.0547426	.066922	.0686699	.054285	.0682474	.0534201	.0613816	.0460979	.0364072	.0241107	.007924	.0063641	0	0	0	0
NAME	32-33	40	10+	.044199	.0460024	.0365521	.0524951	.0468262	.0535906	.0528679	.06702	.0518742	.0547426	.066922	.0686699	.054285	.0682474	.0534201	.0613816	.0460979	.0364072	.0241107	.007924	.0063641	0	0	0	0
NAME	34-35	1	1	.1039732	.1025729	.0953547	.0578897	.0890336	.0543022	.0680304	.0602498	.0544971	.0431049	.0430283	.0271351	.0388828	.0417321	.0267225	.0194222	.0213582	.0196923	.0151903	.0093266	.0065162	0	.0019849	0	0
NAME	34-35	2	2	.0315427	.0422895	.0544178	.0624647	.0618598	.0778912	.0737429	.0775581	.0843519	.0762082	.0626042	.0682443	.061887	.0450146	.0401355	.0322954	.0198456	.0121106	.0081764	.003916	.0029005	.0002487	.0002942	0	0
NAME	34-35	3	3	.0303704	.0390677	.0462423	.0441225	.0547284	.0626717	.0641558	.0731736	.0804819	.0752741	.0763567	.0725533	.0628453	.0586525	.0530322	.0430443	.0262637	.0166044	.010483	.0058262	.0027033	.0004398	.0007286	0	.0001782
NAME	34-35	4	4	.0311408	.0322735	.0358204	.0383675	.0509051	.0557242	.0638402	.0672674	.0666157	.0752498	.0793243	.0701776	.0763254	.0634847	.0593712	.0424044	.0374579	.0251511	.0150482	.0085739	.0032452	.0011131	.0007084	.0004098	0
NAME	34-35	5	5	.0318417	.0352244	.0364471	.0430093	.040525	.0542588	.0624903	.0623922	.0629789	.0687387	.0742494	.0700733	.0709683	.0690231	.0608248	.0504576	.0425535	.026548	.0189464	.0102573	.0056454	.0018935	.000449	.0002041	0
NAME	34-35	6	6	.0314975	.0324567	.0363828	.0427758	.0493027	.0491103	.0599326	.0553843	.0609268	.0583817	.0759002	.0652749	.0734754	.0664827	.0667824	.0533969	.0455457	.0326861	.0224066	.010269	.0071738	.0031779	.0010781	.0001992	0
NAME	34-35	7	7	.0337138	.0336211	.0418469	.0414692	.0519578	.0493739	.0613809	.0539433	.0597617	.0630188	.0674679	.0634033	.0670349	.0672789	.0558083	.0570037	.0465565	.0338605	.0223666	.0150481	.0087914	.0033524	.0016471	.0002928	0
NAME	34-35	8	8	.0363027	.0357196	.0378078	.0427546	.0516626	.046326	.0561347	.0540257	.058699	.0539551	.062769	.0596054	.0679528	.0670118	.0585047	.0573332	.0478649	.040224	.0253466	.0162732	.0111283	.0079024	.003314	.0008501	.000481
NAME	34-35	9	9	.0372484	.0394571	.0366234	.0432581	.0410651	.0445357	.0595112	.059754	.0540728	.0552237	.0591512	.0532355	.0611507	.0597302	.051523	.0619435	.0525252	.0479915	.0347268	.0230455	.0160848	.0041083	.0024347	.0012475	.0003521
NAME	34-35	10	10	.031264	.0381621	.040013	.0422794	.0402056	.0450632	.0487574	.0410388	.0599011	.0498755	.0607474	.0636415	.0542829	.0639712	.0592345	.055199	.0641849	.049432	.0387765	.0252748	.0156183	.0075448	.00494	.0005921	0
NAME	34-35	11	11	.0279372	.0471337	.0295285	.0387671	.0547199	.052677	.0583007	.0544601	.0536468	.0562758	.0463959	.0598147	.0468604	.0606507	.0501623	.0587866	.0544941	.0403084	.0312013	.0337479	.0244863	.0074124	.0088503	.0018617	.0015203
NAME	34-35	12	12+	.025352	.0386195	.0428878	.0302855	.0396146	.0464248	.053053	.0457464	.0509406	.0506125	.0564706	.0593069	.0609621	.0554782	.0512524	.0691925	.0562149	.0483176	.0434628	.0261408	.0247614	.0104279	.0078627	.004104	.0021991
NAME	34-35	13	12+	.025352	.0386195	.0428878	.0302855	.0396146	.0464248	.053053	.0457464	.0509406	.0506125	.0564706	.0593069	.0609621	.0554782	.0512524	.0691925	.0562149	.0483176	.0434628	.0261408	.0247614	.0104279	.0078627	.004104	.0021991
NAME	34-35	14	12+	.025352	.0386195	.0428878	.0302855	.0396146	.0464248	.053053	.0457464	.0509406	.0506125	.0564706	.0593069	.0609621	.0554782	.0512524	.0691925	.0562149	.0483176	.0434628	.0261408	.0247614	.0104279	.0078627	.004104	.0021991
NAME	34-35	15	12+	.025352	.0386195	.0428878	.0302855	.0396146	.0464248	.053053	.0457464	.0509406	.0506125	.0564706	.0593069	.0609621	.0554782	.0512524	.0691925	.0562149	.0483176	.0434628	.0261408	.0247614	.0104279	.0078627	.004104	.0021991
NAME	34-35	16	12+	.025352	.0386195	.0428878	.0302855	.0396146	.0464248	.053053	.0457464	.0509406	.0506125	.0564706	.0593069	.0609621	.0554782	.0512524	.0691925	.0562149	.0483176	.0434628	.0261408	.0247614	.0104279	.0078627	.004104	.0021991
NAME	34-35	17	12+	.025352	.0386195	.0428878	.0302855	.0396146	.0464248	.053053	.0457464	.0509406	.0506125	.0564706	.0593069	.0609621	.0554782	.0512524	.0691925	.0562149	.0483176	.0434628	.0261408	.0247614	.0104279	.0078627	.004104	.0021991
NAME	34-35	18	12+	.025352	.0386195	.0428878	.0302855	.0396146	.0464248	.053053	.0457464	.0509406	.0506125	.0564706	.0593069	.0609621	.0554782	.0512524	.0691925	.0562149	.0483176	.0434628	.0261408	.0247614	.0104279	.0078627	.004104	.0021991
NAME	34-35	19	12+	.025352	.0386195	.0428878	.0302855	.0396146	.0464248	.053053	.0457464	.0509406	.0506125	.0564706	.0593069	.0609621	.0554782	.0512524	.0691925	.0562149	.0483176	.0434628	.0261408	.0247614	.0104279	.0078627	.004104	.0021991
NAME	34-35	20	12+	.025352	.0386195	.0428878	.0302855	.0396146	.0464248	.053053	.0457464	.0509406	.0506125	.0564706	.0593069	.0609621	.0554782	.0512524	.0691925	.0562149	.0483176	.0434628	.0261408	.0247614	.0104279	.0078627	.004104	.0021991
NAME	34-35	21	12+	.025352	.0386195	.0428878	.0302855	.0396146	.0464248	.053053	.0457464	.0509406	.0506125	.0564706	.0593069	.0609621	.0554782	.0512524	.0691925	.0562149	.0483176	.0434628	.0261408	.0247614	.0104279	.0078627	.004104	.0021991
NAME	34-35	22	12+	.025352	.0386195	.0428878	.0302855	.0396146	.0464248	.053053	.0457464	.0509406	.0506125	.0564706	.0593069	.0609621	.0554782	.0512524	.0691925	.0562149	.0483176	.0434628	.0261408	.0247614	.0104279	.0078627	.004104	.0021991
NAME	34-35	23	12+	.025352	.0386195	.0428878	.0302855	.0396146	.0464248	.053053	.0457464	.0509406	.0506125	.0564706	.0593069	.0609621	.0554782	.0512524	.0691925	.0562149	.0483176	.0434628	.0261408	.0247614	.0104279	.0078627	.004104	.0021991
NAME	34-35	24	12+	.025352	.0386195	.0428878	.0302855	.0396146	.0464248	.053053	.0457464	.0509406	.0506125	.0564706	.0593069	.0609621	.0554782	.0512524	.0691925	.0562149	.0483176	.0434628	.0261408	.0247614	.0104279	.0078627	.004104	.0021991
NAME	34-35	25	12+	.025352	.0386195	.0428878	.0302855	.0396146	.0464248	.053053	.0457464	.0509406	.0506125	.0564706	.0593069	.0609621	.0554782	.0512524	.0691925	.0562149	.0483176	.0434628	.0261408	.0247614	.0104279	.0078627	.004104	.0021991
NAME	34-35	26	12+	.025352	.0386195	.0428878	.0302855	.0396146	.0464248	.053053	.0457464	.0509406	.0506125	.0564706	.0593069	.0609621	.0554782	.0512524	.0691925	.0562149	.0483176	.0434628	.0261408	.0247614	.0104279	.0078627	.004104	.0021991
NAME	34-35	27	12+	.025352	.0386195	.0428878	.0302855	.0396146	.0464248	.053053	.0457464	.0509406	.0506125	.0564706	.0593069	.0609621	.0554782	.0512524	.0691925	.0562149	.0483176	.0434628	.0261408	.0247614	.0104279	.0078627	.004104	.0021991
NAME	34-35	28	12+	.025352	.0386195	.0428878	.0302855	.0396146	.0464248	.053053	.0457464	.0509406	.0506125	.0564706	.0593069	.0609621	.0554782	.0512524	.0691925	.0562149	.0483176	.0434628	.0261408	.0247614	.0104279	.0078627	.004104	.0021991
NAME	34-35	29	12+	.025352	.0386195	.0428878	.0302855	.0396146	.0464248	.053053	.0457464	.0509406	.0506125	.0564706	.0593069	.0609621	.0554782	.0512524	.0691925	.0562149	.0483176	.0434628	.0261408	.0247614	.0104279	.0078627	.004104	.0021991
NAME	34-35	30	12+	.025352	.0386195	.0428878	.0302855	.0396146	.0464248	.053053	.0457464	.0509406	.0506125	.0564706	.0593069	.0609621	.0554782	.0512524	.0691925	.0562149	.0483176	.0434628	.0261408	.0247614	.0104279	.0078627	.004104	.0021991
NAME	34-35	31	12+	.025352	.0386195	.0428878	.0302855	.0396146	.0464248	.053053	.0457464	.0509406	.0506125	.0564706	.0593069	.0609621	.0554782	.0512524	.0691925	.0562149	.0483176	.0434628	.0261408	.0247614	.0104279	.0078627	.004104	.0021991
NAME	34-35	32	12+	.025352	.0386195	.0428878	.0302855	.0396146	.0464248	.053053	.0457464	.0509406	.0506125	.0564706	.0593069	.0609621	.0554782	.0512524	.0691925	.0562149	.0483176	.0434628	.0261408	.0247614	.0104279	.0078627	.004104	.0021991
NAME	34-35	33	12+	.025352	.0386195	.0428878	.0302855	.0396146	.0464248	.053053	.0457464	.0509406	.0506125	.0564706	.0593069	.0609621	.0554782	.0512524	.0691925	.0562149	.0483176	.0434628	.0261408	.0247614	.0104279	.0078627	.004104	.0021991
NAME	34-35	34	12+	.025352	.0386195	.0428878	.0302855	.0396146	.0464248	.053053	.0457464	.0509406	.0506125	.0564706	.0593069	.0609621	.0554782	.0512524	.0691925	.0562149	.0483176	.0434628	.0261408	.0247614	.0104279	.0078627	.004104	.0021991
NAME	34-35	35	12+	.025352	.0386195	.0428878	.0302855	.0396146	.0464248	.053053	.0457464	.0509406	.0506125	.0564706	.0593069	.0609621	.0554782	.0512524	.0691925	.0562149	.0483176	.0434628	.0261408	.0247614	.0104279	.0078627	.004104	.0021991
NAME	34-35	36	12+	.025352	.0386195	.0428878	.0302855	.0396146	.0464248	.053053	.0457464	.0509406	.0506125	.0564706	.0593069	.0609621	.0554782	.0512524	.0691925	.0562149	.0483176	.0434628	.0261408	.0247614	.0104279	.0078627	.004104	.0021991
NAME	34-35	37	12+	.025352	.0386195	.0428878	.0302855	.0396146	.0464248	.053053	.0457464	.0509406	.0506125	.0564706	.0593069	.0609621	.0554782	.0512524	.0691925	.0562149	.0483176	.0434628	.0261408	.0247614	.0104279	.0078627	.004104	.0021991
NAME	34-35	38	12+	.025352	.0386195	.0428878	.0302855	.0396146	.0464248	.053053	.0457464	.0509406	.0506125	.0564706	.0593069	.0609621	.0554782	.0512524	.0691925	.0562149	.0483176	.0434628	.0261408	.0247614	.0104279	.0078627	.004104	.0021991
NAME	34-35	39	12+	.025352	.0386195	.0428878	.0302855	.0396146	.0464248	.053053	.0457464	.0509406	.0506125	.0564706	.0593069	.0609621	.0554782	.0512524	.0691925	.0562149	.0483176	.0434628	.0261408	.0247614	.0104279	.0078627	.004104	.0021991
NAME	34-35	40	12+	.025352	.0386195	.0428878	.0302855	.0396146	.0464248	.053053	.0457464	.0509406	.0506125	.0564706	.0593069	.0609621	.0554782	.0512524	.0691925	.0562149	.0483176	.0434628	.0261408	.0247614	.0104279	.0078627	.004104	.0021991
NAME	36-37	1	2-	.0264697	.0376452	.0394308	.0483345	.0469046	.0556106	.0696537	.0619243	.0586456	.0637626	.0753031	.0621561	.0619334	.0686984	.0505407	.0441339	.0416961	.0308391	.0208806	.0173161	.0078142	.0052546	.0031009	.0015758	.0003752
NAME	36-37	2	2-	.0264697	.0376452	.0394308	.0483345	.0469046	.0556106	.0696537	.0619243	.0586456	.0637626	.0753031	.0621561	.0619334	.0686984	.0505407	.0441339	.0416961	.0308391	.0208806	.0173161	.0078142	.0052546	.0031009	.0015758	.0003752
NAME	36-37	3	3	.0211682	.0222935	.0294022	.0360783	.0410022	.0469007	.0549836	.0579836	.058809	.0624721	.0647263	.0777635	.0703252	.0651995	.0609248	.0615234	.0545224	.0395113	.0353063	.0190233	.0116729	.0043764	.0030585	.0005631	.0004099
NAME	36-37	4	4	.0182973	.0272417	.0283206	.0336912	.0414473	.0445995	.0479439	.0570256	.0539226	.0617561	.0665032	.0682453	.0725696	.0706849	.0657021	.057009	.0553202	.0483556	.0344733	.0217766	.0152509	.0062386	.0024451	.000941	.0002391
NAME	36-37	5	5	.0198722	.0269419	.0266456	.0291304	.0317042	.041038	.0433974	.0473846	.0552271	.0614399	.0663217	.0628412	.0670989	.0756264	.0619531	.066025	.0621449	.0535798	.0412457	.027003	.0174637	.0090462	.0039058	.002367	.0004254
NAME	36-37	6	6	.021453	.0249285	.0302492	.0338478	.0348726	.0411175	.0479248	.0496814	.0514243	.0643468	.0625629	.0684786	.0655436	.0670878	.0625838	.0688921	.0554055	.049085	.0376455	.0286446	.0187469	.0075732	.0054301	.0018929	.0005817
NAME	36-37	7	7	.0240123	.0305796	.0306985	.0359072	.039092	.0462781	.0444719	.0458655	.0538292	.0567469	.0590966	.0599125	.0695119	.0621413	.0588466	.0626996	.0532153	.0572115	.0409323	.0287618	.0210394	.0098753	.0055957	.0029165	.0005476
NAME	36-37	8	8	.0290285	.026484	.0367601	.0379934	.0413291	.0428587	.0539297	.0465854	.0498591	.0615547	.0543241	.0513642	.0643839	.0585253	.0595281	.0592725	.0550375	.0463053	.0426437	.0300607	.0254215	.0142177	.0083949	.0025855	.0006999
NAME	36-37	9	9	.0356763	.0273315	.0290521	.0346431	.0419087	.0425024	.049503	.0507775	.0462517	.0523819	.0510155	.0553115	.0605907	.0526162	.0606548	.0539316	.0598662	.0493818	.0491188	.037441	.0264438	.0170181	.0107563	.0043344	.0007563
NAME	36-37	10	10	.0276328	.0352018	.0344006	.0348828	.0433721	.0442158	.0470347	.0505691	.0420857	.0554323	.052658	.0581031	.0558343	.0619973	.0495263	.0575708	.0522567	.0599324	.0459931	.0308385	.0302319	.0171459	.0080717	.0034837	.0009283
NAME	36-37	11	11	.0275225	.0317253	.0368289	.0278648	.0363215	.0338355	.0506001	.0468022	.0562271	.0465601	.050567	.0514703	.0492543	.0535837	.0700103	.0578977	.064294	.0529161	.0482531	.0391071	.0316609	.0224864	.0095664	.001485	.0020708
NAME	36-37	12	12+	.0375889	.0291114	.036077	.0367924	.0428074	.0310476	.0517969	.0412662	.0491003	.0548985	.0564421	.0530615	.0461347	.0591625	.0551301	.0648527	.0408773	.0523217	.0541897	.0399957	.0264129	.0231201	.0076987	.0065913	.0023644
NAME	36-37	13	12+	.0375889	.0291114	.036077	.0367924	.0428074	.0310476	.0517969	.0412662	.0491003	.0548985	.0564421	.0530615	.0461347	.0591625	.0551301	.0648527	.0408773	.0523217	.0541897	.0399957	.0264129	.0231201	.0076987	.0065913	.0023644
NAME	36-37	14	12+	.0375889	.0291114	.036077	.0367924	.0428074	.0310476	.0517969	.0412662	.0491003	.0548985	.0564421	.0530615	.0461347	.0591625	.0551301	.0648527	.0408773	.0523217	.0541897	.0399957	.0264129	.0231201	.0076987	.0065913	.0023644
NAME	36-37	15	12+	.0375889	.0291114	.036077	.0367924	.0428074	.0310476	.0517969	.0412662	.0491003	.0548985	.0564421	.0530615	.0461347	.0591625	.0551301	.0648527	.0408773	.0523217	.0541897	.0399957	.0264129	.0231201	.0076987	.0065913	.0023644
NAME	36-37	16	12+	.0375889	.0291114	.036077	.0367924	.0428074	.0310476	.0517969	.0412662	.0491003	.0548985	.0564421	.0530615	.0461347	.0591625	.0551301	.0648527	.0408773	.0523217	.0541897	.0399957	.0264129	.0231201	.0076987	.0065913	.0023644
NAME	36-37	17	12+	.0375889	.0291114	.036077	.0367924	.0428074	.0310476	.0517969	.0412662	.0491003	.0548985	.0564421	.0530615	.0461347	.0591625	.0551301	.0648527	.0408773	.0523217	.0541897	.0399957	.0264129	.0231201	.0076987	.0065913	.0023644
NAME	36-37	18	12+	.0375889	.0291114	.036077	.0367924	.0428074	.0310476	.0517969	.0412662	.0491003	.0548985	.0564421	.0530615	.0461347	.0591625	.0551301	.0648527	.0408773	.0523217	.0541897	.0399957	.0264129	.0231201	.0076987	.0065913	.0023644
NAME	36-37	19	12+	.0375889	.0291114	.036077	.0367924	.0428074	.0310476	.0517969	.0412662	.0491003	.0548985	.0564421	.0530615	.0461347	.0591625	.0551301	.0648527	.0408773	.0523217	.0541897	.0399957	.0264129	.0231201	.0076987	.0065913	.0023644
NAME	36-37	20	12+	.0375889	.0291114	.036077	.0367924	.0428074	.0310476	.0517969	.0412662	.0491003	.0548985	.0564421	.0530615	.0461347	.0591625	.0551301	.0648527	.0408773	.0523217	.0541897	.0399957	.0264129	.0231201	.0076987	.0065913	.0023644
NAME	36-37	21	12+	.0375889	.0291114	.036077	.0367924	.0428074	.0310476	.0517969	.0412662	.0491003	.0548985	.0564421	.0530615	.0461347	.0591625	.0551301	.0648527	.0408773	.0523217	.0541897	.0399957	.0264129	.0231201	.0076987	.0065913	.0023644
NAME	36-37	22	12+	.0375889	.0291114	.036077	.0367924	.0428074	.0310476	.0517969	.0412662	.0491003	.0548985	.0564421	.0530615	.0461347	.0591625	.0551301	.0648527	.0408773	.0523217	.0541897	.0399957	.0264129	.0231201	.0076987	.0065913	.0023644
NAME	36-37	23	12+	.0375889	.0291114	.036077	.0367924	.0428074	.0310476	.0517969	.0412662	.0491003	.0548985	.0564421	.0530615	.0461347	.0591625	.0551301	.0648527	.0408773	.0523217	.0541897	.0399957	.0264129	.0231201	.0076987	.0065913	.0023644
NAME	36-37	24	12+	.0375889	.0291114	.036077	.0367924	.0428074	.0310476	.0517969	.0412662	.0491003	.0548985	.0564421	.0530615	.0461347	.0591625	.0551301	.0648527	.0408773	.0523217	.0541897	.0399957	.0264129	.0231201	.0076987	.0065913	.0023644
NAME	36-37	25	12+	.0375889	.0291114	.036077	.0367924	.0428074	.0310476	.0517969	.0412662	.0491003	.0548985	.0564421	.0530615	.0461347	.0591625	.0551301	.0648527	.0408773	.0523217	.0541897	.0399957	.0264129	.0231201	.0076987	.0065913	.0023644
NAME	36-37	26	12+	.0375889	.0291114	.036077	.0367924	.0428074	.0310476	.0517969	.0412662	.0491003	.0548985	.0564421	.0530615	.0461347	.0591625	.0551301	.0648527	.0408773	.0523217	.0541897	.0399957	.0264129	.0231201	.0076987	.0065913	.0023644
NAME	36-37	27	12+	.0375889	.0291114	.036077	.0367924	.0428074	.0310476	.0517969	.0412662	.0491003	.0548985	.0564421	.0530615	.0461347	.0591625	.0551301	.0648527	.0408773	.0523217	.0541897	.0399957	.0264129	.0231201	.0076987	.0065913	.0023644
NAME	36-37	28	12+	.0375889	.0291114	.036077	.0367924	.0428074	.0310476	.0517969	.0412662	.0491003	.0548985	.0564421	.0530615	.0461347	.0591625	.0551301	.0648527	.0408773	.0523217	.0541897	.0399957	.0264129	.0231201	.0076987	.0065913	.0023644
NAME	36-37	29	12+	.0375889	.0291114	.036077	.0367924	.0428074	.0310476	.0517969	.0412662	.0491003	.0548985	.0564421	.0530615	.0461347	.0591625	.0551301	.0648527	.0408773	.0523217	.0541897	.0399957	.0264129	.0231201	.0076987	.0065913	.0023644
NAME	36-37	30	12+	.0375889	.0291114	.036077	.0367924	.0428074	.0310476	.0517969	.0412662	.0491003	.0548985	.0564421	.0530615	.0461347	.0591625	.0551301	.0648527	.0408773	.0523217	.0541897	.0399957	.0264129	.0231201	.0076987	.0065913	.0023644
NAME	36-37	31	12+	.0375889	.0291114	.036077	.0367924	.0428074	.0310476	.0517969	.0412662	.0491003	.0548985	.0564421	.0530615	.0461347	.0591625	.0551301	.0648527	.0408773	.0523217	.0541897	.0399957	.0264129	.0231201	.0076987	.0065913	.0023644
NAME	36-37	32	12+	.0375889	.0291114	.036077	.0367924	.0428074	.0310476	.0517969	.0412662	.0491003	.0548985	.0564421	.0530615	.0461347	.0591625	.0551301	.0648527	.0408773	.0523217	.0541897	.0399957	.0264129	.0231201	.0076987	.0065913	.0023644
NAME	36-37	33	12+	.0375889	.0291114	.036077	.0367924	.0428074	.0310476	.0517969	.0412662	.0491003	.0548985	.0564421	.0530615	.0461347	.0591625	.0551301	.0648527	.0408773	.0523217	.0541897	.0399957	.0264129	.0231201	.0076987	.0065913	.0023644
NAME	36-37	34	12+	.0375889	.0291114	.036077	.0367924	.0428074	.0310476	.0517969	.0412662	.0491003	.0548985	.0564421	.0530615	.0461347	.0591625	.0551301	.0648527	.0408773	.0523217	.0541897	.0399957	.0264129	.0231201	.0076987	.0065913	.0023644
NAME	36-37	35	12+	.0375889	.0291114	.036077	.0367924	.0428074	.0310476	.0517969	.0412662	.0491003	.0548985	.0564421	.0530615	.0461347	.0591625	.0551301	.0648527	.0408773	.0523217	.0541897	.0399957	.0264129	.0231201	.0076987	.0065913	.0023644
NAME	36-37	36	12+	.0375889	.0291114	.036077	.0367924	.0428074	.0310476	.0517969	.0412662	.0491003	.0548985	.0564421	.0530615	.0461347	.0591625	.0551301	.0648527	.0408773	.0523217	.0541897	.0399957	.0264129	.0231201	.0076987	.0065913	.0023644
NAME	36-37	37	12+	.0375889	.0291114	.036077	.0367924	.0428074	.0310476	.0517969	.0412662	.0491003	.0548985	.0564421	.0530615	.0461347	.0591625	.0551301	.0648527	.0408773	.0523217	.0541897	.0399957	.0264129	.0231201	.0076987	.0065913	.0023644
NAME	36-37	38	12+	.0375889	.0291114	.036077	.0367924	.0428074	.0310476	.0517969	.0412662	.0491003	.0548985	.0564421	.0530615	.0461347	.0591625	.0551301	.0648527	.0408773	.0523217	.0541897	.0399957	.0264129	.0231201	.0076987	.0065913	.0023644
NAME	36-37	39	12+	.0375889	.0291114	.036077	.0367924	.0428074	.0310476	.0517969	.0412662	.0491003	.0548985	.0564421	.0530615	.0461347	.0591625	.0551301	.0648527	.0408773	.0523217	.0541897	.0399957	.0264129	.0231201	.0076987	.0065913	.0023644
NAME	36-37	40	12+	.0375889	.0291114	.036077	.0367924	.0428074	.0310476	.0517969	.0412662	.0491003	.0548985	.0564421	.0530615	.0461347	.0591625	.0551301	.0648527	.0408773	.0523217	.0541897	.0399957	.0264129	.0231201	.0076987	.0065913	.0023644
NAME	38-39	1	2-	.0162794	.0193742	.0232775	.0271293	.0352988	.0400979	.0515003	.0466711	.0570881	.06866	.0579897	.0549112	.0593412	.0761173	.0731567	.0611252	.058964	.0448749	.0438697	.0326014	.0240869	.0155496	.0066569	.0038895	.0004374
NAME	38-39	2	2-	.0162794	.0193742	.0232775	.0271293	.0352988	.0400979	.0515003	.0466711	.0570881	.06866	.0579897	.0549112	.0593412	.0761173	.0731567	.0611252	.058964	.0448749	.0438697	.0326014	.0240869	.0155496	.0066569	.0038895	.0004374
NAME	38-39	3	3	.0137568	.0169714	.0209067	.0265314	.0291284	.0332874	.0432072	.0515027	.0562274	.0520564	.0587795	.0645081	.0718043	.0732992	.0685391	.0651788	.0660936	.0484451	.0460484	.0373151	.0253223	.0168439	.0060223	.0050491	.0021709
NAME	38-39	4	4	.0110481	.0156682	.0204802	.0225734	.0232447	.0327618	.0389744	.0373632	.0520488	.0483173	.0565601	.0632988	.0594574	.0670457	.0702047	.0697587	.0709453	.0609226	.0544639	.043715	.0332077	.0220193	.0135245	.0069357	.0040601
NAME	38-39	5	5	.0145025	.0180648	.0192882	.0177233	.0269264	.0352544	.0323391	.0362001	.0446404	.0477069	.0535333	.0603696	.0609884	.0654015	.0686431	.067932	.0705876	.0624102	.0596323	.0465575	.03911	.0224227	.0156047	.0082805	.0029539
NAME	38-39	6	6	.0141557	.0154816	.0238456	.0238927	.0323454	.0322444	.0402651	.0382633	.0454683	.0525147	.0568395	.0593848	.060924	.064308	.0617953	.0629608	.0614816	.06174	.0550624	.0443747	.0377272	.0221802	.0187359	.0078205	.0034008
NAME	38-39	7	7	.0171389	.0185992	.027245	.029261	.0301037	.0335284	.0437915	.039998	.0446444	.0483842	.0511781	.0585898	.0613856	.0587396	.059393	.0618295	.0617291	.0596004	.0488211	.0466008	.03762	.0276646	.0180158	.010862	.0036774
NAME	38-39	8	8	.0218057	.0193374	.0245953	.0326127	.0293403	.0389844	.0389372	.0436649	.0469361	.0480848	.0528507	.0535086	.0561577	.0539163	.0577451	.0567195	.0582488	.0541079	.052109	.0481116	.0393088	.0279305	.0207456	.0123485	.007474
NAME	38-39	9	9	.0231433	.0231332	.0387862	.0287867	.03546	.0360344	.0478701	.0461194	.0421624	.0486143	.0502123	.0511347	.0523472	.0562725	.0537625	.0579076	.0511358	.0570034	.0550879	.039673	.0405423	.0267065	.0187021	.0104374	.0044951
NAME	38-39	10	10	.0288393	.0291281	.0277533	.0337906	.0394117	.0381649	.042917	.0390217	.046851	.0367337	.048768	.0532281	.0484496	.0490937	.0444163	.0596309	.057238	.0526549	.0519517	.057558	.0368298	.0345421	.0225959	.0100898	.005651
NAME	38-39	11	11	.0356389	.0317035	.0254448	.0284672	.0349033	.0401672	.0367832	.0411406	.0536641	.0413258	.0485159	.0463324	.0524354	.0491969	.0468674	.0578926	.0501902	.0414098	.048646	.0420113	.0465226	.027608	.0326909	.0205661	.0103235
NAME	38-39	12	12	.0168929	.0284127	.032173	.0307926	.0336837	.0384344	.0426014	.0415103	.0560085	.0419115	.0491935	.055298	.0461474	.0474675	.0453809	.0436636	.0501065	.0421965	.0584974	.0468549	.0514297	.030614	.0293162	.0212106	.0137729
NAME	38-39	13	13+	.0266133	.0307737	.0318818	.0328574	.0231071	.0393715	.0450728	.0497742	.0392008	.0469294	.0537674	.0462119	.0481829	.0607884	.0449894	.0462763	.0460575	.0549267	.0460798	.0423449	.033966	.0339061	.0292366	.0188717	.009312
NAME	38-39	14	13+	.0266133	.0307737	.0318818	.0328574	.0231071	.0393715	.0450728	.0497742	.0392008	.0469294	.0537674	.0462119	.0481829	.0607884	.0449894	.0462763	.0460575	.0549267	.0460798	.0423449	.033966	.0339061	.0292366	.0188717	.009312
NAME	38-39	15	13+	.0266133	.0307737	.0318818	.0328574	.0231071	.0393715	.0450728	.0497742	.0392008	.0469294	.0537674	.0462119	.0481829	.0607884	.0449894	.0462763	.0460575	.0549267	.0460798	.0423449	.033966	.0339061	.0292366	.0188717	.009312
NAME	38-39	16	13+	.0266133	.0307737	.0318818	.0328574	.0231071	.0393715	.0450728	.0497742	.0392008	.0469294	.0537674	.0462119	.0481829	.0607884	.0449894	.0462763	.0460575	.0549267	.0460798	.0423449	.033966	.0339061	.0292366	.0188717	.009312
NAME	38-39	17	13+	.0266133	.0307737	.0318818	.0328574	.0231071	.0393715	.0450728	.0497742	.0392008	.0469294	.0537674	.0462119	.0481829	.0607884	.0449894	.0462763	.0460575	.0549267	.0460798	.0423449	.033966	.0339061	.0292366	.0188717	.009312
NAME	38-39	18	13+	.0266133	.0307737	.0318818	.0328574	.0231071	.0393715	.0450728	.0497742	.0392008	.0469294	.0537674	.0462119	.0481829	.0607884	.0449894	.0462763	.0460575	.0549267	.0460798	.0423449	.033966	.0339061	.0292366	.0188717	.009312
NAME	38-39	19	13+	.0266133	.0307737	.0318818	.0328574	.0231071	.0393715	.0450728	.0497742	.0392008	.0469294	.0537674	.0462119	.0481829	.0607884	.0449894	.0462763	.0460575	.0549267	.0460798	.0423449	.033966	.0339061	.0292366	.0188717	.009312
NAME	38-39	20	13+	.0266133	.0307737	.0318818	.0328574	.0231071	.0393715	.0450728	.0497742	.0392008	.0469294	.0537674	.0462119	.0481829	.0607884	.0449894	.0462763	.0460575	.0549267	.0460798	.0423449	.033966	.0339061	.0292366	.0188717	.009312
NAME	38-39	21	13+	.0266133	.0307737	.0318818	.0328574	.0231071	.0393715	.0450728	.0497742	.0392008	.0469294	.0537674	.0462119	.0481829	.0607884	.0449894	.0462763	.0460575	.0549267	.0460798	.0423449	.033966	.0339061	.0292366	.0188717	.009312
NAME	38-39	22	13+	.0266133	.0307737	.0318818	.0328574	.0231071	.0393715	.0450728	.0497742	.0392008	.0469294	.0537674	.0462119	.0481829	.0607884	.0449894	.0462763	.0460575	.0549267	.0460798	.0423449	.033966	.0339061	.0292366	.0188717	.009312
NAME	38-39	23	13+	.0266133	.0307737	.0318818	.0328574	.0231071	.0393715	.0450728	.0497742	.0392008	.0469294	.0537674	.0462119	.0481829	.0607884	.0449894	.0462763	.0460575	.0549267	.0460798	.0423449	.033966	.0339061	.0292366	.0188717	.009312
NAME	38-39	24	13+	.0266133	.0307737	.0318818	.0328574	.0231071	.0393715	.0450728	.0497742	.0392008	.0469294	.0537674	.0462119	.0481829	.0607884	.0449894	.0462763	.0460575	.0549267	.0460798	.0423449	.033966	.0339061	.0292366	.0188717	.009312
NAME	38-39	25	13+	.0266133	.0307737	.0318818	.0328574	.0231071	.0393715	.0450728	.0497742	.0392008	.0469294	.0537674	.0462119	.0481829	.0607884	.0449894	.0462763	.0460575	.0549267	.0460798	.0423449	.033966	.0339061	.0292366	.0188717	.009312
NAME	38-39	26	13+	.0266133	.0307737	.0318818	.0328574	.0231071	.0393715	.0450728	.0497742	.0392008	.0469294	.0537674	.0462119	.0481829	.0607884	.0449894	.0462763	.0460575	.0549267	.0460798	.0423449	.033966	.0339061	.0292366	.0188717	.009312
NAME	38-39	27	13+	.0266133	.0307737	.0318818	.0328574	.0231071	.0393715	.0450728	.0497742	.0392008	.0469294	.0537674	.0462119	.0481829	.0607884	.0449894	.0462763	.0460575	.0549267	.0460798	.0423449	.033966	.0339061	.0292366	.0188717	.009312
NAME	38-39	28	13+	.0266133	.0307737	.0318818	.0328574	.0231071	.0393715	.0450728	.0497742	.0392008	.0469294	.0537674	.0462119	.0481829	.0607884	.0449894	.0462763	.0460575	.0549267	.0460798	.0423449	.033966	.0339061	.0292366	.0188717	.009312
NAME	38-39	29	13+	.0266133	.0307737	.0318818	.0328574	.0231071	.0393715	.0450728	.0497742	.0392008	.0469294	.0537674	.0462119	.0481829	.0607884	.0449894	.0462763	.0460575	.0549267	.0460798	.0423449	.033966	.0339061	.0292366	.0188717	.009312
NAME	38-39	30	13+	.0266133	.0307737	.0318818	.0328574	.0231071	.0393715	.0450728	.0497742	.0392008	.0469294	.0537674	.0462119	.0481829	.0607884	.0449894	.0462763	.0460575	.0549267	.0460798	.0423449	.033966	.0339061	.0292366	.0188717	.009312
NAME	38-39	31	13+	.0266133	.0307737	.0318818	.0328574	.0231071	.0393715	.0450728	.0497742	.0392008	.0469294	.0537674	.0462119	.0481829	.0607884	.0449894	.0462763	.0460575	.0549267	.0460798	.0423449	.033966	.0339061	.0292366	.0188717	.009312
NAME	38-39	32	13+	.0266133	.0307737	.0318818	.0328574	.0231071	.0393715	.0450728	.0497742	.0392008	.0469294	.0537674	.0462119	.0481829	.0607884	.0449894	.0462763	.0460575	.0549267	.0460798	.0423449	.033966	.0339061	.0292366	.0188717	.009312
NAME	38-39	33	13+	.0266133	.0307737	.0318818	.0328574	.0231071	.0393715	.0450728	.0497742	.0392008	.0469294	.0537674	.0462119	.0481829	.0607884	.0449894	.0462763	.0460575	.0549267	.0460798	.0423449	.033966	.0339061	.0292366	.0188717	.009312
NAME	38-39	34	13+	.0266133	.0307737	.0318818	.0328574	.0231071	.0393715	.0450728	.0497742	.0392008	.0469294	.0537674	.0462119	.0481829	.0607884	.0449894	.0462763	.0460575	.0549267	.0460798	.0423449	.033966	.0339061	.0292366	.0188717	.009312
NAME	38-39	35	13+	.0266133	.0307737	.0318818	.0328574	.0231071	.0393715	.0450728	.0497742	.0392008	.0469294	.0537674	.0462119	.0481829	.0607884	.0449894	.0462763	.0460575	.0549267	.0460798	.0423449	.033966	.0339061	.0292366	.0188717	.009312
NAME	38-39	36	13+	.0266133	.0307737	.0318818	.0328574	.0231071	.0393715	.0450728	.0497742	.0392008	.0469294	.0537674	.0462119	.0481829	.0607884	.0449894	.0462763	.0460575	.0549267	.0460798	.0423449	.033966	.0339061	.0292366	.0188717	.009312
NAME	38-39	37	13+	.0266133	.0307737	.0318818	.0328574	.0231071	.0393715	.0450728	.0497742	.0392008	.0469294	.0537674	.0462119	.0481829	.0607884	.0449894	.0462763	.0460575	.0549267	.0460798	.0423449	.033966	.0339061	.0292366	.0188717	.009312
NAME	38-39	38	13+	.0266133	.0307737	.0318818	.0328574	.0231071	.0393715	.0450728	.0497742	.0392008	.0469294	.0537674	.0462119	.0481829	.0607884	.0449894	.0462763	.0460575	.0549267	.0460798	.0423449	.033966	.0339061	.0292366	.0188717	.009312
NAME	38-39	39	13+	.0266133	.0307737	.0318818	.0328574	.0231071	.0393715	.0450728	.0497742	.0392008	.0469294	.0537674	.0462119	.0481829	.0607884	.0449894	.0462763	.0460575	.0549267	.0460798	.0423449	.033966	.0339061	.0292366	.0188717	.009312
NAME	38-39	40	13+	.0266133	.0307737	.0318818	.0328574	.0231071	.0393715	.0450728	.0497742	.0392008	.0469294	.0537674	.0462119	.0481829	.0607884	.0449894	.0462763	.0460575	.0549267	.0460798	.0423449	.033966	.0339061	.0292366	.0188717	.009312
NAME	40-41	1	2-	.0089472	.0143027	.0159451	.0196936	.0286494	.0303688	.0326283	.0410741	.0446591	.0405778	.0536681	.0575729	.0500411	.0599847	.0629487	.055808	.0639492	.0590354	.0649759	.0489383	.0467065	.0375774	.0186331	.0174302	.0114522
NAME	40-41	2	2-	.0089472	.0143027	.0159451	.0196936	.0286494	.0303688	.0326283	.0410741	.0446591	.0405778	.0536681	.0575729	.0500411	.0599847	.0629487	.055808	.0639492	.0590354	.0649759	.0489383	.0467065	.0375774	.0186331	.0174302	.0114522
NAME	40-41	3	3	.0070232	.0116511	.0122325	.015606	.024471	.0270559	.0313961	.037985	.0374915	.0455119	.0483056	.0538442	.0610465	.0645947	.0671526	.072511	.0669922	.0657459	.0635947	.0451987	.0471186	.036308	.0212971	.0163097	.0091086
NAME	40-41	4	4	.0074523	.0103988	.0133312	.0207456	.0210157	.0246269	.0281227	.0282665	.0382793	.0436934	.048934	.0478201	.0591694	.0629649	.0652619	.070907	.0677724	.0699565	.0613156	.0553165	.0530232	.0353034	.026411	.0208944	.0090259
NAME	40-41	5	5	.0080832	.0110313	.0133473	.0188109	.0169197	.0255484	.0304694	.024678	.0334824	.0414542	.0446823	.0507371	.0549166	.0584875	.0552277	.0570363	.064193	.0678416	.0644089	.0607016	.0605691	.0431172	.0386691	.0273057	.0140512
NAME	40-41	6	6	.0090603	.0130313	.0139569	.0176668	.0223092	.0239438	.0302337	.0342913	.037092	.0401675	.048219	.0473549	.0542078	.0557436	.0573069	.0624452	.0595726	.0629131	.060121	.0531458	.0557413	.0432277	.0364811	.0263059	.0177663
NAME	40-41	7	7	.00985	.0132394	.0154817	.0164785	.0244002	.0296429	.0328933	.0364372	.0429528	.0418856	.0521005	.0470571	.0525663	.0549598	.0541553	.0612114	.0596892	.0613364	.0572395	.0512274	.0494309	.0389471	.0371153	.0237526	.0187823
NAME	40-41	8	8	.013371	.016236	.0217605	.0189161	.0243335	.0295988	.0384589	.0385727	.0407088	.0384031	.0521678	.0492667	.0548812	.0549344	.05254	.0579322	.0591441	.0546255	.053658	.0493281	.0512975	.0362875	.0352486	.0233139	.0146124
NAME	40-41	9	9	.0143003	.0180058	.0215978	.0226811	.026731	.0337473	.0362555	.0389889	.0415706	.0437286	.0468372	.0468812	.0578239	.0452882	.0544375	.0563291	.0517655	.0523759	.0538311	.0502796	.0509534	.0384679	.0311288	.02545	.0175986
NAME	40-41	10	10	.0138799	.0192834	.0205412	.0263745	.0297822	.0344851	.0376051	.0378977	.0416205	.0407668	.0437049	.0509509	.0472544	.04572	.0509346	.0518877	.0489235	.0562683	.0517874	.0471069	.0474226	.0379316	.03654	.0300826	.0216242
NAME	40-41	11	11	.0177363	.0175554	.0199076	.0278231	.0304135	.0314776	.0410206	.0387281	.0433152	.0367818	.0475057	.0490115	.046265	.0524185	.0429944	.0552104	.0483746	.0507618	.0501813	.0509855	.0432197	.0402538	.0391716	.0269927	.0197566
NAME	40-41	12	12	.0215645	.0251288	.0217296	.0387807	.0245807	.0339746	.0432128	.0309072	.0442371	.0420651	.0483199	.0426746	.0455749	.0487444	.0476824	.0434786	.0516768	.0465753	.0525768	.0451761	.0434022	.0372992	.0338727	.0349683	.0214781
NAME	40-41	13	13	.0223516	.0292923	.027358	.0342072	.0227465	.0387345	.0390037	.0338149	.0501399	.0373666	.0463079	.0384412	.0481876	.031913	.0565243	.0581638	.0486217	.0411748	.0509433	.0426173	.0394812	.0453527	.035983	.0386198	.0204566
NAME	40-41	14	14+	.0224909	.0192158	.0300069	.0268386	.0315642	.028346	.0429489	.029292	.0447748	.0413092	.0498423	.0461948	.0432714	.0534923	.056201	.0547536	.0506897	.0474765	.0519213	.0426489	.0413845	.0311233	.0352216	.0315982	.0210659
NAME	40-41	15	14+	.0224909	.0192158	.0300069	.0268386	.0315642	.028346	.0429489	.029292	.0447748	.0413092	.0498423	.0461948	.0432714	.0534923	.056201	.0547536	.0506897	.0474765	.0519213	.0426489	.0413845	.0311233	.0352216	.0315982	.0210659
NAME	40-41	16	14+	.0224909	.0192158	.0300069	.0268386	.0315642	.028346	.0429489	.029292	.0447748	.0413092	.0498423	.0461948	.0432714	.0534923	.056201	.0547536	.0506897	.0474765	.0519213	.0426489	.0413845	.0311233	.0352216	.0315982	.0210659
NAME	40-41	17	14+	.0224909	.0192158	.0300069	.0268386	.0315642	.028346	.0429489	.029292	.0447748	.0413092	.0498423	.0461948	.0432714	.0534923	.056201	.0547536	.0506897	.0474765	.0519213	.0426489	.0413845	.0311233	.0352216	.0315982	.0210659
NAME	40-41	18	14+	.0224909	.0192158	.0300069	.0268386	.0315642	.028346	.0429489	.029292	.0447748	.0413092	.0498423	.0461948	.0432714	.0534923	.056201	.0547536	.0506897	.0474765	.0519213	.0426489	.0413845	.0311233	.0352216	.0315982	.0210659
NAME	40-41	19	14+	.0224909	.0192158	.0300069	.0268386	.0315642	.028346	.0429489	.029292	.0447748	.0413092	.0498423	.0461948	.0432714	.0534923	.056201	.0547536	.0506897	.0474765	.0519213	.0426489	.0413845	.0311233	.0352216	.0315982	.0210659
NAME	40-41	20	14+	.0224909	.0192158	.0300069	.0268386	.0315642	.028346	.0429489	.029292	.0447748	.0413092	.0498423	.0461948	.0432714	.0534923	.056201	.0547536	.0506897	.0474765	.0519213	.0426489	.0413845	.0311233	.0352216	.0315982	.0210659
NAME	40-41	21	14+	.0224909	.0192158	.0300069	.0268386	.0315642	.028346	.0429489	.029292	.0447748	.0413092	.0498423	.0461948	.0432714	.0534923	.056201	.0547536	.0506897	.0474765	.0519213	.0426489	.0413845	.0311233	.0352216	.0315982	.0210659
NAME	40-41	22	14+	.0224909	.0192158	.0300069	.0268386	.0315642	.028346	.0429489	.029292	.0447748	.0413092	.0498423	.0461948	.0432714	.0534923	.056201	.0547536	.0506897	.0474765	.0519213	.0426489	.0413845	.0311233	.0352216	.0315982	.0210659
NAME	40-41	23	14+	.0224909	.0192158	.0300069	.0268386	.0315642	.028346	.0429489	.029292	.0447748	.0413092	.0498423	.0461948	.0432714	.0534923	.056201	.0547536	.0506897	.0474765	.0519213	.0426489	.0413845	.0311233	.0352216	.0315982	.0210659
NAME	40-41	24	14+	.0224909	.0192158	.0300069	.0268386	.0315642	.028346	.0429489	.029292	.0447748	.0413092	.0498423	.0461948	.0432714	.0534923	.056201	.0547536	.0506897	.0474765	.0519213	.0426489	.0413845	.0311233	.0352216	.0315982	.0210659
NAME	40-41	25	14+	.0224909	.0192158	.0300069	.0268386	.0315642	.028346	.0429489	.029292	.0447748	.0413092	.0498423	.0461948	.0432714	.0534923	.056201	.0547536	.0506897	.0474765	.0519213	.0426489	.0413845	.0311233	.0352216	.0315982	.0210659
NAME	40-41	26	14+	.0224909	.0192158	.0300069	.0268386	.0315642	.028346	.0429489	.029292	.0447748	.0413092	.0498423	.0461948	.0432714	.0534923	.056201	.0547536	.0506897	.0474765	.0519213	.0426489	.0413845	.0311233	.0352216	.0315982	.0210659
NAME	40-41	27	14+	.0224909	.0192158	.0300069	.0268386	.0315642	.028346	.0429489	.029292	.0447748	.0413092	.0498423	.0461948	.0432714	.0534923	.056201	.0547536	.0506897	.0474765	.0519213	.0426489	.0413845	.0311233	.0352216	.0315982	.0210659
NAME	40-41	28	14+	.0224909	.0192158	.0300069	.0268386	.0315642	.028346	.0429489	.029292	.0447748	.0413092	.0498423	.0461948	.0432714	.0534923	.056201	.0547536	.0506897	.0474765	.0519213	.0426489	.0413845	.0311233	.0352216	.0315982	.0210659
NAME	40-41	29	14+	.0224909	.0192158	.0300069	.0268386	.0315642	.028346	.0429489	.029292	.0447748	.0413092	.0498423	.0461948	.0432714	.0534923	.056201	.0547536	.0506897	.0474765	.0519213	.0426489	.0413845	.0311233	.0352216	.0315982	.0210659
NAME	40-41	30	14+	.0224909	.0192158	.0300069	.0268386	.0315642	.028346	.0429489	.029292	.0447748	.0413092	.0498423	.0461948	.0432714	.0534923	.056201	.0547536	.0506897	.0474765	.0519213	.0426489	.0413845	.0311233	.0352216	.0315982	.0210659
NAME	40-41	31	14+	.0224909	.0192158	.0300069	.0268386	.0315642	.028346	.0429489	.029292	.0447748	.0413092	.0498423	.0461948	.0432714	.0534923	.056201	.0547536	.0506897	.0474765	.0519213	.0426489	.0413845	.0311233	.0352216	.0315982	.0210659
NAME	40-41	32	14+	.0224909	.0192158	.0300069	.0268386	.0315642	.028346	.0429489	.029292	.0447748	.0413092	.0498423	.0461948	.0432714	.0534923	.056201	.0547536	.0506897	.0474765	.0519213	.0426489	.0413845	.0311233	.0352216	.0315982	.0210659
NAME	40-41	33	14+	.0224909	.0192158	.0300069	.0268386	.0315642	.028346	.0429489	.029292	.0447748	.0413092	.0498423	.0461948	.0432714	.0534923	.056201	.0547536	.0506897	.0474765	.0519213	.0426489	.0413845	.0311233	.0352216	.0315982	.0210659
NAME	40-41	34	14+	.0224909	.0192158	.0300069	.0268386	.0315642	.028346	.0429489	.029292	.0447748	.0413092	.0498423	.0461948	.0432714	.0534923	.056201	.0547536	.0506897	.0474765	.0519213	.0426489	.0413845	.0311233	.0352216	.0315982	.0210659
NAME	40-41	35	14+	.0224909	.0192158	.0300069	.0268386	.0315642	.028346	.0429489	.029292	.0447748	.0413092	.0498423	.0461948	.0432714	.0534923	.056201	.0547536	.0506897	.0474765	.0519213	.0426489	.0413845	.0311233	.0352216	.0315982	.0210659
NAME	40-41	36	14+	.0224909	.0192158	.0300069	.0268386	.0315642	.028346	.0429489	.029292	.0447748	.0413092	.0498423	.0461948	.0432714	.0534923	.056201	.0547536	.0506897	.0474765	.0519213	.0426489	.0413845	.0311233	.0352216	.0315982	.0210659
NAME	40-41	37	14+	.0224909	.0192158	.0300069	.0268386	.0315642	.028346	.0429489	.029292	.0447748	.0413092	.0498423	.0461948	.0432714	.0534923	.056201	.0547536	.0506897	.0474765	.0519213	.0426489	.0413845	.0311233	.0352216	.0315982	.0210659
NAME	40-41	38	14+	.0224909	.0192158	.0300069	.0268386	.0315642	.028346	.0429489	.029292	.0447748	.0413092	.0498423	.0461948	.0432714	.0534923	.056201	.0547536	.0506897	.0474765	.0519213	.0426489	.0413845	.0311233	.0352216	.0315982	.0210659
NAME	40-41	39	14+	.0224909	.0192158	.0300069	.0268386	.0315642	.028346	.0429489	.029292	.0447748	.0413092	.0498423	.0461948	.0432714	.0534923	.056201	.0547536	.0506897	.0474765	.0519213	.0426489	.0413845	.0311233	.0352216	.0315982	.0210659
NAME	40-41	40	14+	.0224909	.0192158	.0300069	.0268386	.0315642	.028346	.0429489	.029292	.0447748	.0413092	.0498423	.0461948	.0432714	.0534923	.056201	.0547536	.0506897	.0474765	.0519213	.0426489	.0413845	.0311233	.0352216	.0315982	.0210659
NAME	42-43	1	2-	.0029291	.0086285	.01078	.0084452	.0188324	.0191892	.0322302	.0265805	.0317486	.0382465	.0384372	.0342452	.0497713	.0483384	.0569354	.0632005	.0604212	.0605955	.0666202	.0624636	.0602397	.0511503	.0494576	.0369803	.0231198
NAME	42-43	2	2-	.0029291	.0086285	.01078	.0084452	.0188324	.0191892	.0322302	.0265805	.0317486	.0382465	.0384372	.0342452	.0497713	.0483384	.0569354	.0632005	.0604212	.0605955	.0666202	.0624636	.0602397	.0511503	.0494576	.0369803	.0231198
NAME	42-43	3	3	.0047752	.0054664	.007788	.0105128	.0123461	.0183059	.0195119	.022905	.0299668	.0378683	.0360076	.0397602	.0500587	.0495575	.0569799	.0589943	.0696256	.0668843	.0630734	.0720548	.0670427	.0568855	.0474172	.0392769	.0249258
NAME	42-43	4	4	.0039673	.0052975	.0094048	.0092031	.0145239	.0187755	.0245279	.0234035	.026315	.0281172	.0357222	.0381764	.0449339	.043174	.060601	.0614524	.0633227	.0653675	.0707921	.0689956	.067135	.0563111	.0509194	.0444992	.0291369
NAME	42-43	5	5	.0051366	.0040949	.0085033	.0098661	.0106132	.0188442	.0206287	.0238593	.0233443	.0295172	.0357518	.0384609	.036759	.0454915	.0511458	.0613724	.0654783	.0625971	.0683198	.0612469	.0634549	.0612224	.054374	.0448526	.0375449
NAME	42-43	6	6	.0057272	.0054793	.0101234	.0117735	.0151514	.0174547	.025857	.0252999	.0238528	.0358022	.034693	.0424973	.0454461	.0466132	.0547444	.0555718	.0594721	.0603463	.0619476	.0592314	.0587476	.0482477	.0525352	.0437672	.035164
NAME	42-43	7	7	.0047964	.0094241	.008959	.0125046	.0136949	.0204769	.021858	.0233488	.0282094	.0326632	.0392157	.038128	.0414063	.0514665	.0523729	.0486842	.0613143	.0567885	.05713	.0590463	.0607511	.0504365	.0556002	.0451213	.0375663
NAME	42-43	8	8	.006466	.0074881	.0145484	.0128709	.0143379	.0230874	.0251526	.031586	.0330734	.0315463	.0457563	.0419812	.045536	.0449451	.0579206	.0525983	.0549539	.0528531	.0581044	.0575817	.0528245	.0474927	.0464205	.0428758	.0333316
NAME	42-43	9	9	.0054384	.0120383	.015143	.0168823	.0196635	.0252518	.0334676	.0254579	.0384407	.0345554	.0401891	.0442405	.0480562	.0440048	.0515151	.0483675	.0513426	.0528295	.0508474	.0470535	.0530954	.0446137	.0480825	.0413185	.0326029
NAME	42-43	10	10	.0099539	.0129794	.016659	.0219175	.0196294	.0243351	.0331925	.0357384	.0389522	.0396219	.0447664	.0435454	.0399811	.0485978	.044854	.0506704	.0462097	.0473917	.0503424	.0476345	.0484855	.0422574	.0436268	.0423539	.0391545
NAME	42-43	11	11	.0094789	.0194489	.0123513	.0196923	.0186344	.0323355	.0288073	.040801	.0411621	.0445013	.0402117	.0435586	.0394063	.0414533	.0516575	.0497512	.0481006	.0470758	.0559097	.0445233	.0505714	.0381796	.0434258	.0348812	.0352316
NAME	42-43	12	12	.0103585	.0105707	.0178444	.0242168	.0204556	.0269872	.0393228	.0321164	.0360607	.0375569	.0378102	.0448096	.0469294	.0388812	.0482171	.0443882	.0427223	.0449661	.0509503	.0417818	.0503712	.0413334	.0431122	.0437446	.0395981
NAME	42-43	13	13	.0094241	.0102201	.0155475	.0233834	.026311	.0226736	.0347774	.0446147	.0358703	.0316443	.0378167	.0366789	.036176	.048292	.0432614	.0481507	.0445226	.0465911	.0446469	.0426916	.0464223	.0442546	.0569073	.047883	.0287517
NAME	42-43	14	14+	.0134163	.0211439	.0206908	.0232356	.0276619	.0311288	.0375682	.0422931	.0391744	.0400104	.0358351	.0391649	.0469566	.0502355	.0437847	.0449071	.0448917	.0395537	.0480519	.0426624	.0414525	.042539	.0426288	.0372374	.0355284
NAME	42-43	15	14+	.0134163	.0211439	.0206908	.0232356	.0276619	.0311288	.0375682	.0422931	.0391744	.0400104	.0358351	.0391649	.0469566	.0502355	.0437847	.0449071	.0448917	.0395537	.0480519	.0426624	.0414525	.042539	.0426288	.0372374	.0355284
NAME	42-43	16	14+	.0134163	.0211439	.0206908	.0232356	.0276619	.0311288	.0375682	.0422931	.0391744	.0400104	.0358351	.0391649	.0469566	.0502355	.0437847	.0449071	.0448917	.0395537	.0480519	.0426624	.0414525	.042539	.0426288	.0372374	.0355284
NAME	42-43	17	14+	.0134163	.0211439	.0206908	.0232356	.0276619	.0311288	.0375682	.0422931	.0391744	.0400104	.0358351	.0391649	.0469566	.0502355	.0437847	.0449071	.0448917	.0395537	.0480519	.0426624	.0414525	.042539	.0426288	.0372374	.0355284
NAME	42-43	18	14+	.0134163	.0211439	.0206908	.0232356	.0276619	.0311288	.0375682	.0422931	.0391744	.0400104	.0358351	.0391649	.0469566	.0502355	.0437847	.0449071	.0448917	.0395537	.0480519	.0426624	.0414525	.042539	.0426288	.0372374	.0355284
NAME	42-43	19	14+	.0134163	.0211439	.0206908	.0232356	.0276619	.0311288	.0375682	.0422931	.0391744	.0400104	.0358351	.0391649	.0469566	.0502355	.0437847	.0449071	.0448917	.0395537	.0480519	.0426624	.0414525	.042539	.0426288	.0372374	.0355284
NAME	42-43	20	14+	.0134163	.0211439	.0206908	.0232356	.0276619	.0311288	.0375682	.0422931	.0391744	.0400104	.0358351	.0391649	.0469566	.0502355	.0437847	.0449071	.0448917	.0395537	.0480519	.0426624	.0414525	.042539	.0426288	.0372374	.0355284
NAME	42-43	21	14+	.0134163	.0211439	.0206908	.0232356	.0276619	.0311288	.0375682	.0422931	.0391744	.0400104	.0358351	.0391649	.0469566	.0502355	.0437847	.0449071	.0448917	.0395537	.0480519	.0426624	.0414525	.042539	.0426288	.0372374	.0355284
NAME	42-43	22	14+	.0134163	.0211439	.0206908	.0232356	.0276619	.0311288	.0375682	.0422931	.0391744	.0400104	.0358351	.0391649	.0469566	.0502355	.0437847	.0449071	.0448917	.0395537	.0480519	.0426624	.0414525	.042539	.0426288	.0372374	.0355284
NAME	42-43	23	14+	.0134163	.0211439	.0206908	.0232356	.0276619	.0311288	.0375682	.0422931	.0391744	.0400104	.0358351	.0391649	.0469566	.0502355	.0437847	.0449071	.0448917	.0395537	.0480519	.0426624	.0414525	.042539	.0426288	.0372374	.0355284
NAME	42-43	24	14+	.0134163	.0211439	.0206908	.0232356	.0276619	.0311288	.0375682	.0422931	.0391744	.0400104	.0358351	.0391649	.0469566	.0502355	.0437847	.0449071	.0448917	.0395537	.0480519	.0426624	.0414525	.042539	.0426288	.0372374	.0355284
NAME	42-43	25	14+	.0134163	.0211439	.0206908	.0232356	.0276619	.0311288	.0375682	.0422931	.0391744	.0400104	.0358351	.0391649	.0469566	.0502355	.0437847	.0449071	.0448917	.0395537	.0480519	.0426624	.0414525	.042539	.0426288	.0372374	.0355284
NAME	42-43	26	14+	.0134163	.0211439	.0206908	.0232356	.0276619	.0311288	.0375682	.0422931	.0391744	.0400104	.0358351	.0391649	.0469566	.0502355	.0437847	.0449071	.0448917	.0395537	.0480519	.0426624	.0414525	.042539	.0426288	.0372374	.0355284
NAME	42-43	27	14+	.0134163	.0211439	.0206908	.0232356	.0276619	.0311288	.0375682	.0422931	.0391744	.0400104	.0358351	.0391649	.0469566	.0502355	.0437847	.0449071	.0448917	.0395537	.0480519	.0426624	.0414525	.042539	.0426288	.0372374	.0355284
NAME	42-43	28	14+	.0134163	.0211439	.0206908	.0232356	.0276619	.0311288	.0375682	.0422931	.0391744	.0400104	.0358351	.0391649	.0469566	.0502355	.0437847	.0449071	.0448917	.0395537	.0480519	.0426624	.0414525	.042539	.0426288	.0372374	.0355284
NAME	42-43	29	14+	.0134163	.0211439	.0206908	.0232356	.0276619	.0311288	.0375682	.0422931	.0391744	.0400104	.0358351	.0391649	.0469566	.0502355	.0437847	.0449071	.0448917	.0395537	.0480519	.0426624	.0414525	.042539	.0426288	.0372374	.0355284
NAME	42-43	30	14+	.0134163	.0211439	.0206908	.0232356	.0276619	.0311288	.0375682	.0422931	.0391744	.0400104	.0358351	.0391649	.0469566	.0502355	.0437847	.0449071	.0448917	.0395537	.0480519	.0426624	.0414525	.042539	.0426288	.0372374	.0355284
NAME	42-43	31	14+	.0134163	.0211439	.0206908	.0232356	.0276619	.0311288	.0375682	.0422931	.0391744	.0400104	.0358351	.0391649	.0469566	.0502355	.0437847	.0449071	.0448917	.0395537	.0480519	.0426624	.0414525	.042539	.0426288	.0372374	.0355284
NAME	42-43	32	14+	.0134163	.0211439	.0206908	.0232356	.0276619	.0311288	.0375682	.0422931	.0391744	.0400104	.0358351	.0391649	.0469566	.0502355	.0437847	.0449071	.0448917	.0395537	.0480519	.0426624	.0414525	.042539	.0426288	.0372374	.0355284
NAME	42-43	33	14+	.0134163	.0211439	.0206908	.0232356	.0276619	.0311288	.0375682	.0422931	.0391744	.0400104	.0358351	.0391649	.0469566	.0502355	.0437847	.0449071	.0448917	.0395537	.0480519	.0426624	.0414525	.042539	.0426288	.0372374	.0355284
NAME	42-43	34	14+	.0134163	.0211439	.0206908	.0232356	.0276619	.0311288	.0375682	.0422931	.0391744	.0400104	.0358351	.0391649	.0469566	.0502355	.0437847	.0449071	.0448917	.0395537	.0480519	.0426624	.0414525	.042539	.0426288	.0372374	.0355284
NAME	42-43	35	14+	.0134163	.0211439	.0206908	.0232356	.0276619	.0311288	.0375682	.0422931	.0391744	.0400104	.0358351	.0391649	.0469566	.0502355	.0437847	.0449071	.0448917	.0395537	.0480519	.0426624	.0414525	.042539	.0426288	.0372374	.0355284
NAME	42-43	36	14+	.0134163	.0211439	.0206908	.0232356	.0276619	.0311288	.0375682	.0422931	.0391744	.0400104	.0358351	.0391649	.0469566	.0502355	.0437847	.0449071	.0448917	.0395537	.0480519	.0426624	.0414525	.042539	.0426288	.0372374	.0355284
NAME	42-43	37	14+	.0134163	.0211439	.0206908	.0232356	.0276619	.0311288	.0375682	.0422931	.0391744	.0400104	.0358351	.0391649	.0469566	.0502355	.0437847	.0449071	.0448917	.0395537	.0480519	.0426624	.0414525	.042539	.0426288	.0372374	.0355284
NAME	42-43	38	14+	.0134163	.0211439	.0206908	.0232356	.0276619	.0311288	.0375682	.0422931	.0391744	.0400104	.0358351	.0391649	.0469566	.0502355	.0437847	.0449071	.0448917	.0395537	.0480519	.0426624	.0414525	.042539	.0426288	.0372374	.0355284
NAME	42-43	39	14+	.0134163	.0211439	.0206908	.0232356	.0276619	.0311288	.0375682	.0422931	.0391744	.0400104	.0358351	.0391649	.0469566	.0502355	.0437847	.0449071	.0448917	.0395537	.0480519	.0426624	.0414525	.042539	.0426288	.0372374	.0355284
NAME	42-43	40	14+	.0134163	.0211439	.0206908	.0232356	.0276619	.0311288	.0375682	.0422931	.0391744	.0400104	.0358351	.0391649	.0469566	.0502355	.0437847	.0449071	.0448917	.0395537	.0480519	.0426624	.0414525	.042539	.0426288	.0372374	.0355284
NAME	44-45	1	2-	0	.00499	.0053468	.010687	.0108518	.0147925	.0129737	.0168659	.0188666	.0225415	.0339956	.0249043	.0417956	.0430605	.048912	.0392929	.0481525	.0695073	.0700847	.0615218	.0735765	.0683943	.0638219	.0511175	.0387461
NAME	44-45	2	2-	0	.00499	.0053468	.010687	.0108518	.0147925	.0129737	.0168659	.0188666	.0225415	.0339956	.0249043	.0417956	.0430605	.048912	.0392929	.0481525	.0695073	.0700847	.0615218	.0735765	.0683943	.0638219	.0511175	.0387461
NAME	44-45	3	3	.0009066	.0020211	.0015223	.0058699	.0082136	.0095341	.0144851	.0200377	.0211769	.0249672	.0287961	.0324185	.0341162	.0342351	.0482076	.0576788	.0610046	.0582995	.0695506	.0649373	.0728053	.0627442	.0615761	.0508979	.0407338
NAME	44-45	4	4	.0014535	.0017637	.0043379	.0044893	.0086957	.0099225	.0106282	.0147124	.0198342	.0223541	.0241704	.0235535	.0385345	.0449101	.0466127	.0531153	.0513687	.0576766	.067183	.0621114	.071581	.0601148	.0661255	.0569657	.0573015
NAME	44-45	5	5	.0016406	.0026206	.0029802	.0047793	.0063665	.0091313	.0116677	.0161428	.0184057	.0207604	.0250735	.0348822	.0310124	.0409402	.0433747	.0518155	.0555447	.0579966	.0564638	.0660069	.068444	.0566874	.0579408	.0634389	.0511992
NAME	44-45	6	6	.001375	.0048943	.0038484	.0056317	.0075566	.0127486	.0143188	.0179001	.020768	.0234837	.0297909	.0378901	.0364914	.0422318	.0444646	.0506708	.0544824	.060745	.0616067	.0599988	.0626057	.0568106	.0592467	.0552758	.0446426
NAME	44-45	7	7	.0021923	.0054739	.0063437	.0062198	.0103223	.0125474	.0201936	.0176066	.0229027	.0280072	.0347996	.0304432	.0366808	.042165	.0419472	.0536472	.0472645	.0523482	.05799	.0580556	.0593929	.0559507	.0541191	.0492721	.048089
NAME	44-45	8	8	.0027733	.0035765	.0065522	.008008	.0107588	.0154282	.0179519	.0245107	.0264652	.0302337	.0383216	.037013	.0393083	.0419345	.0472126	.0464614	.0490499	.0517748	.0503801	.0578694	.054567	.0558858	.0521802	.0523339	.0422839
NAME	44-45	9	9	.004164	.0053472	.0092771	.0092648	.0162126	.0154128	.0231886	.0252679	.0271328	.0265909	.0371092	.0344149	.0396957	.0449467	.0477958	.051761	.0487469	.0469993	.0551073	.0469216	.0517809	.0503979	.0449429	.04846	.0408823
NAME	44-45	10	10	.0056419	.0076328	.009555	.0132263	.0160248	.0174366	.0213138	.0233286	.0281414	.0340509	.0351908	.0330554	.0461801	.040231	.048068	.0452312	.0494547	.0475969	.0457014	.0495492	.0484159	.0440208	.0428793	.0460517	.0458101
NAME	44-45	11	11	.0072723	.0069804	.0112584	.0160533	.0168744	.0215508	.0298018	.0298865	.0301919	.0397048	.0383322	.0364113	.0422474	.0410453	.0368769	.044627	.0438712	.0469834	.0465866	.0473353	.0466712	.0467302	.0464386	.040668	.0409076
NAME	44-45	12	12	.0030534	.0105781	.0090723	.0160008	.0160156	.0224712	.0275414	.0262395	.0356452	.0350211	.0366356	.0340509	.0425332	.0416057	.0434761	.0481431	.0418154	.0342538	.0472305	.047416	.044829	.0418407	.0420328	.0412318	.041337
NAME	44-45	13	13+	.0087324	.0060922	.0149246	.01822	.0186619	.025765	.0271712	.0260548	.0361027	.0355719	.0414442	.037404	.0384629	.0374683	.0453311	.0422449	.047965	.0455447	.0428876	.0375476	.0530381	.042467	.0374149	.0458276	.0418173
NAME	44-45	14	13+	.0087324	.0060922	.0149246	.01822	.0186619	.025765	.0271712	.0260548	.0361027	.0355719	.0414442	.037404	.0384629	.0374683	.0453311	.0422449	.047965	.0455447	.0428876	.0375476	.0530381	.042467	.0374149	.0458276	.0418173
NAME	44-45	15	15+	.0069039	.0094964	.0110262	.0251577	.0184338	.0263198	.0330767	.0313413	.0287762	.0360769	.039317	.0428648	.0417022	.0506321	.0216962	.041845	.0331782	.0376749	.0360155	.0540366	.0284312	.0411785	.0516751	.0409391	.0385459
NAME	44-45	16	15+	.0069039	.0094964	.0110262	.0251577	.0184338	.0263198	.0330767	.0313413	.0287762	.0360769	.039317	.0428648	.0417022	.0506321	.0216962	.041845	.0331782	.0376749	.0360155	.0540366	.0284312	.0411785	.0516751	.0409391	.0385459
NAME	44-45	17	15+	.0069039	.0094964	.0110262	.0251577	.0184338	.0263198	.0330767	.0313413	.0287762	.0360769	.039317	.0428648	.0417022	.0506321	.0216962	.041845	.0331782	.0376749	.0360155	.0540366	.0284312	.0411785	.0516751	.0409391	.0385459
NAME	44-45	18	15+	.0069039	.0094964	.0110262	.0251577	.0184338	.0263198	.0330767	.0313413	.0287762	.0360769	.039317	.0428648	.0417022	.0506321	.0216962	.041845	.0331782	.0376749	.0360155	.0540366	.0284312	.0411785	.0516751	.0409391	.0385459
NAME	44-45	19	15+	.0069039	.0094964	.0110262	.0251577	.0184338	.0263198	.0330767	.0313413	.0287762	.0360769	.039317	.0428648	.0417022	.0506321	.0216962	.041845	.0331782	.0376749	.0360155	.0540366	.0284312	.0411785	.0516751	.0409391	.0385459
NAME	44-45	20	15+	.0069039	.0094964	.0110262	.0251577	.0184338	.0263198	.0330767	.0313413	.0287762	.0360769	.039317	.0428648	.0417022	.0506321	.0216962	.041845	.0331782	.0376749	.0360155	.0540366	.0284312	.0411785	.0516751	.0409391	.0385459
NAME	44-45	21	15+	.0069039	.0094964	.0110262	.0251577	.0184338	.0263198	.0330767	.0313413	.0287762	.0360769	.039317	.0428648	.0417022	.0506321	.0216962	.041845	.0331782	.0376749	.0360155	.0540366	.0284312	.0411785	.0516751	.0409391	.0385459
NAME	44-45	22	15+	.0069039	.0094964	.0110262	.0251577	.0184338	.0263198	.0330767	.0313413	.0287762	.0360769	.039317	.0428648	.0417022	.0506321	.0216962	.041845	.0331782	.0376749	.0360155	.0540366	.0284312	.0411785	.0516751	.0409391	.0385459
NAME	44-45	23	15+	.0069039	.0094964	.0110262	.0251577	.0184338	.0263198	.0330767	.0313413	.0287762	.0360769	.039317	.0428648	.0417022	.0506321	.0216962	.041845	.0331782	.0376749	.0360155	.0540366	.0284312	.0411785	.0516751	.0409391	.0385459
NAME	44-45	24	15+	.0069039	.0094964	.0110262	.0251577	.0184338	.0263198	.0330767	.0313413	.0287762	.0360769	.039317	.0428648	.0417022	.0506321	.0216962	.041845	.0331782	.0376749	.0360155	.0540366	.0284312	.0411785	.0516751	.0409391	.0385459
NAME	44-45	25	15+	.0069039	.0094964	.0110262	.0251577	.0184338	.0263198	.0330767	.0313413	.0287762	.0360769	.039317	.0428648	.0417022	.0506321	.0216962	.041845	.0331782	.0376749	.0360155	.0540366	.0284312	.0411785	.0516751	.0409391	.0385459
NAME	44-45	26	15+	.0069039	.0094964	.0110262	.0251577	.0184338	.0263198	.0330767	.0313413	.0287762	.0360769	.039317	.0428648	.0417022	.0506321	.0216962	.041845	.0331782	.0376749	.0360155	.0540366	.0284312	.0411785	.0516751	.0409391	.0385459
NAME	44-45	27	15+	.0069039	.0094964	.0110262	.0251577	.0184338	.0263198	.0330767	.0313413	.0287762	.0360769	.039317	.0428648	.0417022	.0506321	.0216962	.041845	.0331782	.0376749	.0360155	.0540366	.0284312	.0411785	.0516751	.0409391	.0385459
NAME	44-45	28	15+	.0069039	.0094964	.0110262	.0251577	.0184338	.0263198	.0330767	.0313413	.0287762	.0360769	.039317	.0428648	.0417022	.0506321	.0216962	.041845	.0331782	.0376749	.0360155	.0540366	.0284312	.0411785	.0516751	.0409391	.0385459
NAME	44-45	29	15+	.0069039	.0094964	.0110262	.0251577	.0184338	.0263198	.0330767	.0313413	.0287762	.0360769	.039317	.0428648	.0417022	.0506321	.0216962	.041845	.0331782	.0376749	.0360155	.0540366	.0284312	.0411785	.0516751	.0409391	.0385459
NAME	44-45	30	15+	.0069039	.0094964	.0110262	.0251577	.0184338	.0263198	.0330767	.0313413	.0287762	.0360769	.039317	.0428648	.0417022	.0506321	.0216962	.041845	.0331782	.0376749	.0360155	.0540366	.0284312	.0411785	.0516751	.0409391	.0385459
NAME	44-45	31	15+	.0069039	.0094964	.0110262	.0251577	.0184338	.0263198	.0330767	.0313413	.0287762	.0360769	.039317	.0428648	.0417022	.0506321	.0216962	.041845	.0331782	.0376749	.0360155	.0540366	.0284312	.0411785	.0516751	.0409391	.0385459
NAME	44-45	32	15+	.0069039	.0094964	.0110262	.0251577	.0184338	.0263198	.0330767	.0313413	.0287762	.0360769	.039317	.0428648	.0417022	.0506321	.0216962	.041845	.0331782	.0376749	.0360155	.0540366	.0284312	.0411785	.0516751	.0409391	.0385459
NAME	44-45	33	15+	.0069039	.0094964	.0110262	.0251577	.0184338	.0263198	.0330767	.0313413	.0287762	.0360769	.039317	.0428648	.0417022	.0506321	.0216962	.041845	.0331782	.0376749	.0360155	.0540366	.0284312	.0411785	.0516751	.0409391	.0385459
NAME	44-45	34	15+	.0069039	.0094964	.0110262	.0251577	.0184338	.0263198	.0330767	.0313413	.0287762	.0360769	.039317	.0428648	.0417022	.0506321	.0216962	.041845	.0331782	.0376749	.0360155	.0540366	.0284312	.0411785	.0516751	.0409391	.0385459
NAME	44-45	35	15+	.0069039	.0094964	.0110262	.0251577	.0184338	.0263198	.0330767	.0313413	.0287762	.0360769	.039317	.0428648	.0417022	.0506321	.0216962	.041845	.0331782	.0376749	.0360155	.0540366	.0284312	.0411785	.0516751	.0409391	.0385459
NAME	44-45	36	15+	.0069039	.0094964	.0110262	.0251577	.0184338	.0263198	.0330767	.0313413	.0287762	.0360769	.039317	.0428648	.0417022	.0506321	.0216962	.041845	.0331782	.0376749	.0360155	.0540366	.0284312	.0411785	.0516751	.0409391	.0385459
NAME	44-45	37	15+	.0069039	.0094964	.0110262	.0251577	.0184338	.0263198	.0330767	.0313413	.0287762	.0360769	.039317	.0428648	.0417022	.0506321	.0216962	.041845	.0331782	.0376749	.0360155	.0540366	.0284312	.0411785	.0516751	.0409391	.0385459
NAME	44-45	38	15+	.0069039	.0094964	.0110262	.0251577	.0184338	.0263198	.0330767	.0313413	.0287762	.0360769	.039317	.0428648	.0417022	.0506321	.0216962	.041845	.0331782	.0376749	.0360155	.0540366	.0284312	.0411785	.0516751	.0409391	.0385459
NAME	44-45	39	15+	.0069039	.0094964	.0110262	.0251577	.0184338	.0263198	.0330767	.0313413	.0287762	.0360769	.039317	.0428648	.0417022	.0506321	.0216962	.041845	.0331782	.0376749	.0360155	.0540366	.0284312	.0411785	.0516751	.0409391	.0385459
NAME	44-45	40	15+	.0069039	.0094964	.0110262	.0251577	.0184338	.0263198	.0330767	.0313413	.0287762	.0360769	.039317	.0428648	.0417022	.0506321	.0216962	.041845	.0331782	.0376749	.0360155	.0540366	.0284312	.0411785	.0516751	.0409391	.0385459
NAME	46-47	1	2-	.0017974	.0019054	.0012909	.0045492	.005269	.0073511	.0138537	.0153199	.01388	.0204968	.0174881	.0215015	.0235467	.0278466	.0294191	.0477237	.0501531	.0537508	.0720858	.0504357	.0644348	.0785385	.0788362	.0671393	.0491557
NAME	46-47	2	2-	.0017974	.0019054	.0012909	.0045492	.005269	.0073511	.0138537	.0153199	.01388	.0204968	.0174881	.0215015	.0235467	.0278466	.0294191	.0477237	.0501531	.0537508	.0720858	.0504357	.0644348	.0785385	.0788362	.0671393	.0491557
NAME	46-47	3	3	0	0	.0010275	.0010141	.0017614	.0083745	.0067025	.0088704	.0137152	.0157013	.0140137	.0251586	.0240834	.0399856	.0398774	.0452308	.0384492	.0564901	.0613454	.0671376	.0572796	.062546	.0763027	.0676069	.0619389
NAME	46-47	4	4	0	.0006686	.0013449	.002564	.004551	.0028966	.0108653	.0084181	.0109962	.0153128	.0183698	.0285168	.0281014	.0327741	.0361976	.040716	.0554529	.0570013	.0545373	.0680335	.0677827	.0597951	.0662762	.064597	.053417
NAME	46-47	5	5	.0002175	.0014148	.0017588	.0019766	.0036267	.0052488	.0056867	.0112729	.0141525	.0106958	.0222819	.0242239	.0304364	.0273084	.0337719	.0394877	.0458918	.0483752	.060468	.0610604	.0614472	.0630558	.0680474	.0672444	.0640302
NAME	46-47	6	6	.0008684	.0018279	.0030775	.0039451	.0032542	.0052864	.0102263	.0108789	.0120433	.0186547	.0183197	.0232146	.0283352	.0348157	.0379151	.0429927	.0485748	.0510053	.0575459	.0524448	.0650896	.0524992	.0650314	.0526591	.0608996
NAME	46-47	7	7	.0017668	.0011441	.0026513	.0040459	.0072108	.0058935	.0120888	.0148337	.0137295	.0204034	.0248101	.027525	.0340069	.028793	.037889	.0416804	.0536422	.045936	.05238	.0517882	.0534927	.0572881	.0536329	.0555533	.0591076
NAME	46-47	8	8	.0023044	.0018609	.0056436	.0061599	.0065855	.0100159	.0157204	.0179947	.0173003	.0185699	.0265245	.0241495	.0334843	.0392467	.0385628	.0463351	.0522462	.0469388	.0512393	.0479972	.0521782	.0511819	.0528403	.05257	.0517468
NAME	46-47	9	9	.0015587	.0028114	.0031511	.0072774	.0075972	.0096682	.0164924	.01708	.0209008	.0253479	.0291104	.0313487	.0351757	.040615	.0390561	.0452658	.0450142	.0453211	.0556782	.0535505	.0488444	.0499204	.0556381	.0481813	.0496308
NAME	46-47	10	10	.0036015	.0038822	.0047202	.0060588	.0126877	.0149541	.0169768	.0219359	.0265252	.0316902	.0320223	.0360901	.0353203	.0391027	.0377012	.0436928	.0473973	.0421757	.0470505	.0414567	.0468236	.0438047	.0478716	.042528	.0500329
NAME	46-47	11	11	.0029786	.0046406	.0071859	.0101617	.0125127	.0143758	.0252222	.0220611	.0287914	.0288065	.0262156	.0350255	.0367972	.0438539	.0394092	.0372929	.0447291	.0449286	.0425691	.0432726	.0447512	.0437264	.0462969	.0474162	.0464923
NAME	46-47	12	12	.0051461	.0075324	.0105131	.014422	.0111928	.0175779	.0262794	.0235825	.02732	.0328126	.0372583	.0375965	.0329908	.0389304	.0380224	.04241	.0407339	.0382619	.0426684	.0404748	.0416234	.0373728	.0467276	.0394231	.0499342
NAME	46-47	13	13+	.0016522	.0058681	.0116685	.0102967	.0115523	.0206336	.026464	.0276005	.0282243	.0329742	.030942	.0426386	.0378996	.0380939	.0384403	.0405984	.0368909	.0426787	.0409341	.0393135	.0409566	.0398328	.0473261	.0363566	.0470532
NAME	46-47	14	13+	.0016522	.0058681	.0116685	.0102967	.0115523	.0206336	.026464	.0276005	.0282243	.0329742	.030942	.0426386	.0378996	.0380939	.0384403	.0405984	.0368909	.0426787	.0409341	.0393135	.0409566	.0398328	.0473261	.0363566	.0470532
NAME	46-47	15	15+	.0025165	.0137539	.0080442	.0189122	.0114045	.0137821	.026829	.0344767	.0417426	.0324748	.032121	.0347951	.0266079	.0340387	.0371666	.0255054	.0320112	.0408318	.0273642	.0343215	.0413214	.037653	.0553174	.047017	.0510462
NAME	46-47	16	15+	.0025165	.0137539	.0080442	.0189122	.0114045	.0137821	.026829	.0344767	.0417426	.0324748	.032121	.0347951	.0266079	.0340387	.0371666	.0255054	.0320112	.0408318	.0273642	.0343215	.0413214	.037653	.0553174	.047017	.0510462
NAME	46-47	17	15+	.0025165	.0137539	.0080442	.0189122	.0114045	.0137821	.026829	.0344767	.0417426	.0324748	.032121	.0347951	.0266079	.0340387	.0371666	.0255054	.0320112	.0408318	.0273642	.0343215	.0413214	.037653	.0553174	.047017	.0510462
NAME	46-47	18	15+	.0025165	.0137539	.0080442	.0189122	.0114045	.0137821	.026829	.0344767	.0417426	.0324748	.032121	.0347951	.0266079	.0340387	.0371666	.0255054	.0320112	.0408318	.0273642	.0343215	.0413214	.037653	.0553174	.047017	.0510462
NAME	46-47	19	15+	.0025165	.0137539	.0080442	.0189122	.0114045	.0137821	.026829	.0344767	.0417426	.0324748	.032121	.0347951	.0266079	.0340387	.0371666	.0255054	.0320112	.0408318	.0273642	.0343215	.0413214	.037653	.0553174	.047017	.0510462
NAME	46-47	20	15+	.0025165	.0137539	.0080442	.0189122	.0114045	.0137821	.026829	.0344767	.0417426	.0324748	.032121	.0347951	.0266079	.0340387	.0371666	.0255054	.0320112	.0408318	.0273642	.0343215	.0413214	.037653	.0553174	.047017	.0510462
NAME	46-47	21	15+	.0025165	.0137539	.0080442	.0189122	.0114045	.0137821	.026829	.0344767	.0417426	.0324748	.032121	.0347951	.0266079	.0340387	.0371666	.0255054	.0320112	.0408318	.0273642	.0343215	.0413214	.037653	.0553174	.047017	.0510462
NAME	46-47	22	15+	.0025165	.0137539	.0080442	.0189122	.0114045	.0137821	.026829	.0344767	.0417426	.0324748	.032121	.0347951	.0266079	.0340387	.0371666	.0255054	.0320112	.0408318	.0273642	.0343215	.0413214	.037653	.0553174	.047017	.0510462
NAME	46-47	23	15+	.0025165	.0137539	.0080442	.0189122	.0114045	.0137821	.026829	.0344767	.0417426	.0324748	.032121	.0347951	.0266079	.0340387	.0371666	.0255054	.0320112	.0408318	.0273642	.0343215	.0413214	.037653	.0553174	.047017	.0510462
[truncated: 1,417 more rows]
