# Supplementary material for: Measuring Under-Five Mortality: Validation of New Low-Cost Methods
Source: PLoS Med. 2010 Apr 13;7(4):e1000253. doi: 10.1371/journal.pmed.1000253 (PMC2854123; doi:10.1371/journal.pmed.1000253)
Supplement: Text S1 — Application of summary birth history methods for estimating under-five mortality. (7.27 MB ZIP) [file pmed.1000253.s004.zip › MAP - distribution of death days.csv]

region	agegroup	cd	cd_group	t_0	t_1	t_2	t_3	t_4	t_5	t_6	t_7	t_8	t_9	t_10	t_11	t_12	t_13	t_14	t_15	t_16	t_17	t_18	t_19	t_20	t_21	t_22	t_23	t_24
ASIA	15-17	1	1+	.462873	.3066095	.1413705	.072311	.0129059	.0039301	0	0	0	0	0	0	0	0	0	0	0	0	0	0	0	0	0	0	0
ASIA	15-17	2	1+	.462873	.3066095	.1413705	.072311	.0129059	.0039301	0	0	0	0	0	0	0	0	0	0	0	0	0	0	0	0	0	0	0
ASIA	15-17	3	1+	.462873	.3066095	.1413705	.072311	.0129059	.0039301	0	0	0	0	0	0	0	0	0	0	0	0	0	0	0	0	0	0	0
ASIA	15-17	4	1+	.462873	.3066095	.1413705	.072311	.0129059	.0039301	0	0	0	0	0	0	0	0	0	0	0	0	0	0	0	0	0	0	0
ASIA	15-17	5	1+	.462873	.3066095	.1413705	.072311	.0129059	.0039301	0	0	0	0	0	0	0	0	0	0	0	0	0	0	0	0	0	0	0
ASIA	15-17	6	1+	.462873	.3066095	.1413705	.072311	.0129059	.0039301	0	0	0	0	0	0	0	0	0	0	0	0	0	0	0	0	0	0	0
ASIA	15-17	7	1+	.462873	.3066095	.1413705	.072311	.0129059	.0039301	0	0	0	0	0	0	0	0	0	0	0	0	0	0	0	0	0	0	0
ASIA	15-17	8	1+	.462873	.3066095	.1413705	.072311	.0129059	.0039301	0	0	0	0	0	0	0	0	0	0	0	0	0	0	0	0	0	0	0
ASIA	15-17	9	1+	.462873	.3066095	.1413705	.072311	.0129059	.0039301	0	0	0	0	0	0	0	0	0	0	0	0	0	0	0	0	0	0	0
ASIA	15-17	10	1+	.462873	.3066095	.1413705	.072311	.0129059	.0039301	0	0	0	0	0	0	0	0	0	0	0	0	0	0	0	0	0	0	0
ASIA	15-17	11	1+	.462873	.3066095	.1413705	.072311	.0129059	.0039301	0	0	0	0	0	0	0	0	0	0	0	0	0	0	0	0	0	0	0
ASIA	15-17	12	1+	.462873	.3066095	.1413705	.072311	.0129059	.0039301	0	0	0	0	0	0	0	0	0	0	0	0	0	0	0	0	0	0	0
ASIA	15-17	13	1+	.462873	.3066095	.1413705	.072311	.0129059	.0039301	0	0	0	0	0	0	0	0	0	0	0	0	0	0	0	0	0	0	0
ASIA	15-17	14	1+	.462873	.3066095	.1413705	.072311	.0129059	.0039301	0	0	0	0	0	0	0	0	0	0	0	0	0	0	0	0	0	0	0
ASIA	15-17	15	1+	.462873	.3066095	.1413705	.072311	.0129059	.0039301	0	0	0	0	0	0	0	0	0	0	0	0	0	0	0	0	0	0	0
ASIA	15-17	16	1+	.462873	.3066095	.1413705	.072311	.0129059	.0039301	0	0	0	0	0	0	0	0	0	0	0	0	0	0	0	0	0	0	0
ASIA	15-17	17	1+	.462873	.3066095	.1413705	.072311	.0129059	.0039301	0	0	0	0	0	0	0	0	0	0	0	0	0	0	0	0	0	0	0
ASIA	15-17	18	1+	.462873	.3066095	.1413705	.072311	.0129059	.0039301	0	0	0	0	0	0	0	0	0	0	0	0	0	0	0	0	0	0	0
ASIA	15-17	19	1+	.462873	.3066095	.1413705	.072311	.0129059	.0039301	0	0	0	0	0	0	0	0	0	0	0	0	0	0	0	0	0	0	0
ASIA	15-17	20	1+	.462873	.3066095	.1413705	.072311	.0129059	.0039301	0	0	0	0	0	0	0	0	0	0	0	0	0	0	0	0	0	0	0
ASIA	15-17	21	1+	.462873	.3066095	.1413705	.072311	.0129059	.0039301	0	0	0	0	0	0	0	0	0	0	0	0	0	0	0	0	0	0	0
ASIA	15-17	22	1+	.462873	.3066095	.1413705	.072311	.0129059	.0039301	0	0	0	0	0	0	0	0	0	0	0	0	0	0	0	0	0	0	0
ASIA	15-17	23	1+	.462873	.3066095	.1413705	.072311	.0129059	.0039301	0	0	0	0	0	0	0	0	0	0	0	0	0	0	0	0	0	0	0
ASIA	15-17	24	1+	.462873	.3066095	.1413705	.072311	.0129059	.0039301	0	0	0	0	0	0	0	0	0	0	0	0	0	0	0	0	0	0	0
ASIA	15-17	25	1+	.462873	.3066095	.1413705	.072311	.0129059	.0039301	0	0	0	0	0	0	0	0	0	0	0	0	0	0	0	0	0	0	0
ASIA	15-17	26	1+	.462873	.3066095	.1413705	.072311	.0129059	.0039301	0	0	0	0	0	0	0	0	0	0	0	0	0	0	0	0	0	0	0
ASIA	15-17	27	1+	.462873	.3066095	.1413705	.072311	.0129059	.0039301	0	0	0	0	0	0	0	0	0	0	0	0	0	0	0	0	0	0	0
ASIA	15-17	28	1+	.462873	.3066095	.1413705	.072311	.0129059	.0039301	0	0	0	0	0	0	0	0	0	0	0	0	0	0	0	0	0	0	0
ASIA	15-17	29	1+	.462873	.3066095	.1413705	.072311	.0129059	.0039301	0	0	0	0	0	0	0	0	0	0	0	0	0	0	0	0	0	0	0
ASIA	15-17	30	1+	.462873	.3066095	.1413705	.072311	.0129059	.0039301	0	0	0	0	0	0	0	0	0	0	0	0	0	0	0	0	0	0	0
ASIA	15-17	31	1+	.462873	.3066095	.1413705	.072311	.0129059	.0039301	0	0	0	0	0	0	0	0	0	0	0	0	0	0	0	0	0	0	0
ASIA	15-17	32	1+	.462873	.3066095	.1413705	.072311	.0129059	.0039301	0	0	0	0	0	0	0	0	0	0	0	0	0	0	0	0	0	0	0
ASIA	15-17	33	1+	.462873	.3066095	.1413705	.072311	.0129059	.0039301	0	0	0	0	0	0	0	0	0	0	0	0	0	0	0	0	0	0	0
ASIA	15-17	34	1+	.462873	.3066095	.1413705	.072311	.0129059	.0039301	0	0	0	0	0	0	0	0	0	0	0	0	0	0	0	0	0	0	0
ASIA	15-17	35	1+	.462873	.3066095	.1413705	.072311	.0129059	.0039301	0	0	0	0	0	0	0	0	0	0	0	0	0	0	0	0	0	0	0
ASIA	15-17	36	1+	.462873	.3066095	.1413705	.072311	.0129059	.0039301	0	0	0	0	0	0	0	0	0	0	0	0	0	0	0	0	0	0	0
ASIA	15-17	37	1+	.462873	.3066095	.1413705	.072311	.0129059	.0039301	0	0	0	0	0	0	0	0	0	0	0	0	0	0	0	0	0	0	0
ASIA	15-17	38	1+	.462873	.3066095	.1413705	.072311	.0129059	.0039301	0	0	0	0	0	0	0	0	0	0	0	0	0	0	0	0	0	0	0
ASIA	15-17	39	1+	.462873	.3066095	.1413705	.072311	.0129059	.0039301	0	0	0	0	0	0	0	0	0	0	0	0	0	0	0	0	0	0	0
ASIA	15-17	40	1+	.462873	.3066095	.1413705	.072311	.0129059	.0039301	0	0	0	0	0	0	0	0	0	0	0	0	0	0	0	0	0	0	0
ASIA	18-19	1	1+	.3059939	.2372331	.1957068	.1378037	.0711542	.0394331	.0101805	.0024947	0	0	0	0	0	0	0	0	0	0	0	0	0	0	0	0	0
ASIA	18-19	2	1+	.3059939	.2372331	.1957068	.1378037	.0711542	.0394331	.0101805	.0024947	0	0	0	0	0	0	0	0	0	0	0	0	0	0	0	0	0
ASIA	18-19	3	1+	.3059939	.2372331	.1957068	.1378037	.0711542	.0394331	.0101805	.0024947	0	0	0	0	0	0	0	0	0	0	0	0	0	0	0	0	0
ASIA	18-19	4	1+	.3059939	.2372331	.1957068	.1378037	.0711542	.0394331	.0101805	.0024947	0	0	0	0	0	0	0	0	0	0	0	0	0	0	0	0	0
ASIA	18-19	5	1+	.3059939	.2372331	.1957068	.1378037	.0711542	.0394331	.0101805	.0024947	0	0	0	0	0	0	0	0	0	0	0	0	0	0	0	0	0
ASIA	18-19	6	1+	.3059939	.2372331	.1957068	.1378037	.0711542	.0394331	.0101805	.0024947	0	0	0	0	0	0	0	0	0	0	0	0	0	0	0	0	0
ASIA	18-19	7	1+	.3059939	.2372331	.1957068	.1378037	.0711542	.0394331	.0101805	.0024947	0	0	0	0	0	0	0	0	0	0	0	0	0	0	0	0	0
ASIA	18-19	8	1+	.3059939	.2372331	.1957068	.1378037	.0711542	.0394331	.0101805	.0024947	0	0	0	0	0	0	0	0	0	0	0	0	0	0	0	0	0
ASIA	18-19	9	1+	.3059939	.2372331	.1957068	.1378037	.0711542	.0394331	.0101805	.0024947	0	0	0	0	0	0	0	0	0	0	0	0	0	0	0	0	0
ASIA	18-19	10	1+	.3059939	.2372331	.1957068	.1378037	.0711542	.0394331	.0101805	.0024947	0	0	0	0	0	0	0	0	0	0	0	0	0	0	0	0	0
ASIA	18-19	11	1+	.3059939	.2372331	.1957068	.1378037	.0711542	.0394331	.0101805	.0024947	0	0	0	0	0	0	0	0	0	0	0	0	0	0	0	0	0
ASIA	18-19	12	1+	.3059939	.2372331	.1957068	.1378037	.0711542	.0394331	.0101805	.0024947	0	0	0	0	0	0	0	0	0	0	0	0	0	0	0	0	0
ASIA	18-19	13	1+	.3059939	.2372331	.1957068	.1378037	.0711542	.0394331	.0101805	.0024947	0	0	0	0	0	0	0	0	0	0	0	0	0	0	0	0	0
ASIA	18-19	14	1+	.3059939	.2372331	.1957068	.1378037	.0711542	.0394331	.0101805	.0024947	0	0	0	0	0	0	0	0	0	0	0	0	0	0	0	0	0
ASIA	18-19	15	1+	.3059939	.2372331	.1957068	.1378037	.0711542	.0394331	.0101805	.0024947	0	0	0	0	0	0	0	0	0	0	0	0	0	0	0	0	0
ASIA	18-19	16	1+	.3059939	.2372331	.1957068	.1378037	.0711542	.0394331	.0101805	.0024947	0	0	0	0	0	0	0	0	0	0	0	0	0	0	0	0	0
ASIA	18-19	17	1+	.3059939	.2372331	.1957068	.1378037	.0711542	.0394331	.0101805	.0024947	0	0	0	0	0	0	0	0	0	0	0	0	0	0	0	0	0
ASIA	18-19	18	1+	.3059939	.2372331	.1957068	.1378037	.0711542	.0394331	.0101805	.0024947	0	0	0	0	0	0	0	0	0	0	0	0	0	0	0	0	0
ASIA	18-19	19	1+	.3059939	.2372331	.1957068	.1378037	.0711542	.0394331	.0101805	.0024947	0	0	0	0	0	0	0	0	0	0	0	0	0	0	0	0	0
ASIA	18-19	20	1+	.3059939	.2372331	.1957068	.1378037	.0711542	.0394331	.0101805	.0024947	0	0	0	0	0	0	0	0	0	0	0	0	0	0	0	0	0
ASIA	18-19	21	1+	.3059939	.2372331	.1957068	.1378037	.0711542	.0394331	.0101805	.0024947	0	0	0	0	0	0	0	0	0	0	0	0	0	0	0	0	0
ASIA	18-19	22	1+	.3059939	.2372331	.1957068	.1378037	.0711542	.0394331	.0101805	.0024947	0	0	0	0	0	0	0	0	0	0	0	0	0	0	0	0	0
ASIA	18-19	23	1+	.3059939	.2372331	.1957068	.1378037	.0711542	.0394331	.0101805	.0024947	0	0	0	0	0	0	0	0	0	0	0	0	0	0	0	0	0
ASIA	18-19	24	1+	.3059939	.2372331	.1957068	.1378037	.0711542	.0394331	.0101805	.0024947	0	0	0	0	0	0	0	0	0	0	0	0	0	0	0	0	0
ASIA	18-19	25	1+	.3059939	.2372331	.1957068	.1378037	.0711542	.0394331	.0101805	.0024947	0	0	0	0	0	0	0	0	0	0	0	0	0	0	0	0	0
ASIA	18-19	26	1+	.3059939	.2372331	.1957068	.1378037	.0711542	.0394331	.0101805	.0024947	0	0	0	0	0	0	0	0	0	0	0	0	0	0	0	0	0
ASIA	18-19	27	1+	.3059939	.2372331	.1957068	.1378037	.0711542	.0394331	.0101805	.0024947	0	0	0	0	0	0	0	0	0	0	0	0	0	0	0	0	0
ASIA	18-19	28	1+	.3059939	.2372331	.1957068	.1378037	.0711542	.0394331	.0101805	.0024947	0	0	0	0	0	0	0	0	0	0	0	0	0	0	0	0	0
ASIA	18-19	29	1+	.3059939	.2372331	.1957068	.1378037	.0711542	.0394331	.0101805	.0024947	0	0	0	0	0	0	0	0	0	0	0	0	0	0	0	0	0
ASIA	18-19	30	1+	.3059939	.2372331	.1957068	.1378037	.0711542	.0394331	.0101805	.0024947	0	0	0	0	0	0	0	0	0	0	0	0	0	0	0	0	0
ASIA	18-19	31	1+	.3059939	.2372331	.1957068	.1378037	.0711542	.0394331	.0101805	.0024947	0	0	0	0	0	0	0	0	0	0	0	0	0	0	0	0	0
ASIA	18-19	32	1+	.3059939	.2372331	.1957068	.1378037	.0711542	.0394331	.0101805	.0024947	0	0	0	0	0	0	0	0	0	0	0	0	0	0	0	0	0
ASIA	18-19	33	1+	.3059939	.2372331	.1957068	.1378037	.0711542	.0394331	.0101805	.0024947	0	0	0	0	0	0	0	0	0	0	0	0	0	0	0	0	0
ASIA	18-19	34	1+	.3059939	.2372331	.1957068	.1378037	.0711542	.0394331	.0101805	.0024947	0	0	0	0	0	0	0	0	0	0	0	0	0	0	0	0	0
ASIA	18-19	35	1+	.3059939	.2372331	.1957068	.1378037	.0711542	.0394331	.0101805	.0024947	0	0	0	0	0	0	0	0	0	0	0	0	0	0	0	0	0
ASIA	18-19	36	1+	.3059939	.2372331	.1957068	.1378037	.0711542	.0394331	.0101805	.0024947	0	0	0	0	0	0	0	0	0	0	0	0	0	0	0	0	0
ASIA	18-19	37	1+	.3059939	.2372331	.1957068	.1378037	.0711542	.0394331	.0101805	.0024947	0	0	0	0	0	0	0	0	0	0	0	0	0	0	0	0	0
ASIA	18-19	38	1+	.3059939	.2372331	.1957068	.1378037	.0711542	.0394331	.0101805	.0024947	0	0	0	0	0	0	0	0	0	0	0	0	0	0	0	0	0
ASIA	18-19	39	1+	.3059939	.2372331	.1957068	.1378037	.0711542	.0394331	.0101805	.0024947	0	0	0	0	0	0	0	0	0	0	0	0	0	0	0	0	0
ASIA	18-19	40	1+	.3059939	.2372331	.1957068	.1378037	.0711542	.0394331	.0101805	.0024947	0	0	0	0	0	0	0	0	0	0	0	0	0	0	0	0	0
ASIA	20-21	1	1	.2187749	.1922376	.1883817	.1327442	.1002277	.0752634	.0672182	.0212013	.0033063	.0006447	0	0	0	0	0	0	0	0	0	0	0	0	0	0	0
ASIA	20-21	2	2+	.1318741	.1378337	.1542261	.1752242	.1538299	.1220956	.0929167	.0235968	.0038251	.0034097	.001168	0	0	0	0	0	0	0	0	0	0	0	0	0	0
ASIA	20-21	3	2+	.1318741	.1378337	.1542261	.1752242	.1538299	.1220956	.0929167	.0235968	.0038251	.0034097	.001168	0	0	0	0	0	0	0	0	0	0	0	0	0	0
ASIA	20-21	4	2+	.1318741	.1378337	.1542261	.1752242	.1538299	.1220956	.0929167	.0235968	.0038251	.0034097	.001168	0	0	0	0	0	0	0	0	0	0	0	0	0	0
ASIA	20-21	5	2+	.1318741	.1378337	.1542261	.1752242	.1538299	.1220956	.0929167	.0235968	.0038251	.0034097	.001168	0	0	0	0	0	0	0	0	0	0	0	0	0	0
ASIA	20-21	6	2+	.1318741	.1378337	.1542261	.1752242	.1538299	.1220956	.0929167	.0235968	.0038251	.0034097	.001168	0	0	0	0	0	0	0	0	0	0	0	0	0	0
ASIA	20-21	7	2+	.1318741	.1378337	.1542261	.1752242	.1538299	.1220956	.0929167	.0235968	.0038251	.0034097	.001168	0	0	0	0	0	0	0	0	0	0	0	0	0	0
ASIA	20-21	8	2+	.1318741	.1378337	.1542261	.1752242	.1538299	.1220956	.0929167	.0235968	.0038251	.0034097	.001168	0	0	0	0	0	0	0	0	0	0	0	0	0	0
ASIA	20-21	9	2+	.1318741	.1378337	.1542261	.1752242	.1538299	.1220956	.0929167	.0235968	.0038251	.0034097	.001168	0	0	0	0	0	0	0	0	0	0	0	0	0	0
ASIA	20-21	10	2+	.1318741	.1378337	.1542261	.1752242	.1538299	.1220956	.0929167	.0235968	.0038251	.0034097	.001168	0	0	0	0	0	0	0	0	0	0	0	0	0	0
ASIA	20-21	11	2+	.1318741	.1378337	.1542261	.1752242	.1538299	.1220956	.0929167	.0235968	.0038251	.0034097	.001168	0	0	0	0	0	0	0	0	0	0	0	0	0	0
ASIA	20-21	12	2+	.1318741	.1378337	.1542261	.1752242	.1538299	.1220956	.0929167	.0235968	.0038251	.0034097	.001168	0	0	0	0	0	0	0	0	0	0	0	0	0	0
ASIA	20-21	13	2+	.1318741	.1378337	.1542261	.1752242	.1538299	.1220956	.0929167	.0235968	.0038251	.0034097	.001168	0	0	0	0	0	0	0	0	0	0	0	0	0	0
ASIA	20-21	14	2+	.1318741	.1378337	.1542261	.1752242	.1538299	.1220956	.0929167	.0235968	.0038251	.0034097	.001168	0	0	0	0	0	0	0	0	0	0	0	0	0	0
ASIA	20-21	15	2+	.1318741	.1378337	.1542261	.1752242	.1538299	.1220956	.0929167	.0235968	.0038251	.0034097	.001168	0	0	0	0	0	0	0	0	0	0	0	0	0	0
ASIA	20-21	16	2+	.1318741	.1378337	.1542261	.1752242	.1538299	.1220956	.0929167	.0235968	.0038251	.0034097	.001168	0	0	0	0	0	0	0	0	0	0	0	0	0	0
ASIA	20-21	17	2+	.1318741	.1378337	.1542261	.1752242	.1538299	.1220956	.0929167	.0235968	.0038251	.0034097	.001168	0	0	0	0	0	0	0	0	0	0	0	0	0	0
ASIA	20-21	18	2+	.1318741	.1378337	.1542261	.1752242	.1538299	.1220956	.0929167	.0235968	.0038251	.0034097	.001168	0	0	0	0	0	0	0	0	0	0	0	0	0	0
ASIA	20-21	19	2+	.1318741	.1378337	.1542261	.1752242	.1538299	.1220956	.0929167	.0235968	.0038251	.0034097	.001168	0	0	0	0	0	0	0	0	0	0	0	0	0	0
ASIA	20-21	20	2+	.1318741	.1378337	.1542261	.1752242	.1538299	.1220956	.0929167	.0235968	.0038251	.0034097	.001168	0	0	0	0	0	0	0	0	0	0	0	0	0	0
ASIA	20-21	21	2+	.1318741	.1378337	.1542261	.1752242	.1538299	.1220956	.0929167	.0235968	.0038251	.0034097	.001168	0	0	0	0	0	0	0	0	0	0	0	0	0	0
ASIA	20-21	22	2+	.1318741	.1378337	.1542261	.1752242	.1538299	.1220956	.0929167	.0235968	.0038251	.0034097	.001168	0	0	0	0	0	0	0	0	0	0	0	0	0	0
ASIA	20-21	23	2+	.1318741	.1378337	.1542261	.1752242	.1538299	.1220956	.0929167	.0235968	.0038251	.0034097	.001168	0	0	0	0	0	0	0	0	0	0	0	0	0	0
ASIA	20-21	24	2+	.1318741	.1378337	.1542261	.1752242	.1538299	.1220956	.0929167	.0235968	.0038251	.0034097	.001168	0	0	0	0	0	0	0	0	0	0	0	0	0	0
ASIA	20-21	25	2+	.1318741	.1378337	.1542261	.1752242	.1538299	.1220956	.0929167	.0235968	.0038251	.0034097	.001168	0	0	0	0	0	0	0	0	0	0	0	0	0	0
ASIA	20-21	26	2+	.1318741	.1378337	.1542261	.1752242	.1538299	.1220956	.0929167	.0235968	.0038251	.0034097	.001168	0	0	0	0	0	0	0	0	0	0	0	0	0	0
ASIA	20-21	27	2+	.1318741	.1378337	.1542261	.1752242	.1538299	.1220956	.0929167	.0235968	.0038251	.0034097	.001168	0	0	0	0	0	0	0	0	0	0	0	0	0	0
ASIA	20-21	28	2+	.1318741	.1378337	.1542261	.1752242	.1538299	.1220956	.0929167	.0235968	.0038251	.0034097	.001168	0	0	0	0	0	0	0	0	0	0	0	0	0	0
ASIA	20-21	29	2+	.1318741	.1378337	.1542261	.1752242	.1538299	.1220956	.0929167	.0235968	.0038251	.0034097	.001168	0	0	0	0	0	0	0	0	0	0	0	0	0	0
ASIA	20-21	30	2+	.1318741	.1378337	.1542261	.1752242	.1538299	.1220956	.0929167	.0235968	.0038251	.0034097	.001168	0	0	0	0	0	0	0	0	0	0	0	0	0	0
ASIA	20-21	31	2+	.1318741	.1378337	.1542261	.1752242	.1538299	.1220956	.0929167	.0235968	.0038251	.0034097	.001168	0	0	0	0	0	0	0	0	0	0	0	0	0	0
ASIA	20-21	32	2+	.1318741	.1378337	.1542261	.1752242	.1538299	.1220956	.0929167	.0235968	.0038251	.0034097	.001168	0	0	0	0	0	0	0	0	0	0	0	0	0	0
ASIA	20-21	33	2+	.1318741	.1378337	.1542261	.1752242	.1538299	.1220956	.0929167	.0235968	.0038251	.0034097	.001168	0	0	0	0	0	0	0	0	0	0	0	0	0	0
ASIA	20-21	34	2+	.1318741	.1378337	.1542261	.1752242	.1538299	.1220956	.0929167	.0235968	.0038251	.0034097	.001168	0	0	0	0	0	0	0	0	0	0	0	0	0	0
ASIA	20-21	35	2+	.1318741	.1378337	.1542261	.1752242	.1538299	.1220956	.0929167	.0235968	.0038251	.0034097	.001168	0	0	0	0	0	0	0	0	0	0	0	0	0	0
ASIA	20-21	36	2+	.1318741	.1378337	.1542261	.1752242	.1538299	.1220956	.0929167	.0235968	.0038251	.0034097	.001168	0	0	0	0	0	0	0	0	0	0	0	0	0	0
ASIA	20-21	37	2+	.1318741	.1378337	.1542261	.1752242	.1538299	.1220956	.0929167	.0235968	.0038251	.0034097	.001168	0	0	0	0	0	0	0	0	0	0	0	0	0	0
ASIA	20-21	38	2+	.1318741	.1378337	.1542261	.1752242	.1538299	.1220956	.0929167	.0235968	.0038251	.0034097	.001168	0	0	0	0	0	0	0	0	0	0	0	0	0	0
ASIA	20-21	39	2+	.1318741	.1378337	.1542261	.1752242	.1538299	.1220956	.0929167	.0235968	.0038251	.0034097	.001168	0	0	0	0	0	0	0	0	0	0	0	0	0	0
ASIA	20-21	40	2+	.1318741	.1378337	.1542261	.1752242	.1538299	.1220956	.0929167	.0235968	.0038251	.0034097	.001168	0	0	0	0	0	0	0	0	0	0	0	0	0	0
ASIA	22-23	1	1	.1445393	.1396385	.1478215	.1381561	.1290004	.1127486	.0834787	.0558365	.0334302	.0112165	.0032391	.0005921	.0003024	0	0	0	0	0	0	0	0	0	0	0	0
ASIA	22-23	2	2+	.0949619	.0841529	.1016279	.1319875	.136915	.1568165	.132782	.0798916	.0539417	.0189991	.0050594	.0028646	0	0	0	0	0	0	0	0	0	0	0	0	0
ASIA	22-23	3	2+	.0949619	.0841529	.1016279	.1319875	.136915	.1568165	.132782	.0798916	.0539417	.0189991	.0050594	.0028646	0	0	0	0	0	0	0	0	0	0	0	0	0
ASIA	22-23	4	2+	.0949619	.0841529	.1016279	.1319875	.136915	.1568165	.132782	.0798916	.0539417	.0189991	.0050594	.0028646	0	0	0	0	0	0	0	0	0	0	0	0	0
ASIA	22-23	5	2+	.0949619	.0841529	.1016279	.1319875	.136915	.1568165	.132782	.0798916	.0539417	.0189991	.0050594	.0028646	0	0	0	0	0	0	0	0	0	0	0	0	0
ASIA	22-23	6	2+	.0949619	.0841529	.1016279	.1319875	.136915	.1568165	.132782	.0798916	.0539417	.0189991	.0050594	.0028646	0	0	0	0	0	0	0	0	0	0	0	0	0
ASIA	22-23	7	2+	.0949619	.0841529	.1016279	.1319875	.136915	.1568165	.132782	.0798916	.0539417	.0189991	.0050594	.0028646	0	0	0	0	0	0	0	0	0	0	0	0	0
ASIA	22-23	8	2+	.0949619	.0841529	.1016279	.1319875	.136915	.1568165	.132782	.0798916	.0539417	.0189991	.0050594	.0028646	0	0	0	0	0	0	0	0	0	0	0	0	0
ASIA	22-23	9	2+	.0949619	.0841529	.1016279	.1319875	.136915	.1568165	.132782	.0798916	.0539417	.0189991	.0050594	.0028646	0	0	0	0	0	0	0	0	0	0	0	0	0
ASIA	22-23	10	2+	.0949619	.0841529	.1016279	.1319875	.136915	.1568165	.132782	.0798916	.0539417	.0189991	.0050594	.0028646	0	0	0	0	0	0	0	0	0	0	0	0	0
ASIA	22-23	11	2+	.0949619	.0841529	.1016279	.1319875	.136915	.1568165	.132782	.0798916	.0539417	.0189991	.0050594	.0028646	0	0	0	0	0	0	0	0	0	0	0	0	0
ASIA	22-23	12	2+	.0949619	.0841529	.1016279	.1319875	.136915	.1568165	.132782	.0798916	.0539417	.0189991	.0050594	.0028646	0	0	0	0	0	0	0	0	0	0	0	0	0
ASIA	22-23	13	2+	.0949619	.0841529	.1016279	.1319875	.136915	.1568165	.132782	.0798916	.0539417	.0189991	.0050594	.0028646	0	0	0	0	0	0	0	0	0	0	0	0	0
ASIA	22-23	14	2+	.0949619	.0841529	.1016279	.1319875	.136915	.1568165	.132782	.0798916	.0539417	.0189991	.0050594	.0028646	0	0	0	0	0	0	0	0	0	0	0	0	0
ASIA	22-23	15	2+	.0949619	.0841529	.1016279	.1319875	.136915	.1568165	.132782	.0798916	.0539417	.0189991	.0050594	.0028646	0	0	0	0	0	0	0	0	0	0	0	0	0
ASIA	22-23	16	2+	.0949619	.0841529	.1016279	.1319875	.136915	.1568165	.132782	.0798916	.0539417	.0189991	.0050594	.0028646	0	0	0	0	0	0	0	0	0	0	0	0	0
ASIA	22-23	17	2+	.0949619	.0841529	.1016279	.1319875	.136915	.1568165	.132782	.0798916	.0539417	.0189991	.0050594	.0028646	0	0	0	0	0	0	0	0	0	0	0	0	0
ASIA	22-23	18	2+	.0949619	.0841529	.1016279	.1319875	.136915	.1568165	.132782	.0798916	.0539417	.0189991	.0050594	.0028646	0	0	0	0	0	0	0	0	0	0	0	0	0
ASIA	22-23	19	2+	.0949619	.0841529	.1016279	.1319875	.136915	.1568165	.132782	.0798916	.0539417	.0189991	.0050594	.0028646	0	0	0	0	0	0	0	0	0	0	0	0	0
ASIA	22-23	20	2+	.0949619	.0841529	.1016279	.1319875	.136915	.1568165	.132782	.0798916	.0539417	.0189991	.0050594	.0028646	0	0	0	0	0	0	0	0	0	0	0	0	0
ASIA	22-23	21	2+	.0949619	.0841529	.1016279	.1319875	.136915	.1568165	.132782	.0798916	.0539417	.0189991	.0050594	.0028646	0	0	0	0	0	0	0	0	0	0	0	0	0
ASIA	22-23	22	2+	.0949619	.0841529	.1016279	.1319875	.136915	.1568165	.132782	.0798916	.0539417	.0189991	.0050594	.0028646	0	0	0	0	0	0	0	0	0	0	0	0	0
ASIA	22-23	23	2+	.0949619	.0841529	.1016279	.1319875	.136915	.1568165	.132782	.0798916	.0539417	.0189991	.0050594	.0028646	0	0	0	0	0	0	0	0	0	0	0	0	0
ASIA	22-23	24	2+	.0949619	.0841529	.1016279	.1319875	.136915	.1568165	.132782	.0798916	.0539417	.0189991	.0050594	.0028646	0	0	0	0	0	0	0	0	0	0	0	0	0
ASIA	22-23	25	2+	.0949619	.0841529	.1016279	.1319875	.136915	.1568165	.132782	.0798916	.0539417	.0189991	.0050594	.0028646	0	0	0	0	0	0	0	0	0	0	0	0	0
ASIA	22-23	26	2+	.0949619	.0841529	.1016279	.1319875	.136915	.1568165	.132782	.0798916	.0539417	.0189991	.0050594	.0028646	0	0	0	0	0	0	0	0	0	0	0	0	0
ASIA	22-23	27	2+	.0949619	.0841529	.1016279	.1319875	.136915	.1568165	.132782	.0798916	.0539417	.0189991	.0050594	.0028646	0	0	0	0	0	0	0	0	0	0	0	0	0
ASIA	22-23	28	2+	.0949619	.0841529	.1016279	.1319875	.136915	.1568165	.132782	.0798916	.0539417	.0189991	.0050594	.0028646	0	0	0	0	0	0	0	0	0	0	0	0	0
ASIA	22-23	29	2+	.0949619	.0841529	.1016279	.1319875	.136915	.1568165	.132782	.0798916	.0539417	.0189991	.0050594	.0028646	0	0	0	0	0	0	0	0	0	0	0	0	0
ASIA	22-23	30	2+	.0949619	.0841529	.1016279	.1319875	.136915	.1568165	.132782	.0798916	.0539417	.0189991	.0050594	.0028646	0	0	0	0	0	0	0	0	0	0	0	0	0
ASIA	22-23	31	2+	.0949619	.0841529	.1016279	.1319875	.136915	.1568165	.132782	.0798916	.0539417	.0189991	.0050594	.0028646	0	0	0	0	0	0	0	0	0	0	0	0	0
ASIA	22-23	32	2+	.0949619	.0841529	.1016279	.1319875	.136915	.1568165	.132782	.0798916	.0539417	.0189991	.0050594	.0028646	0	0	0	0	0	0	0	0	0	0	0	0	0
ASIA	22-23	33	2+	.0949619	.0841529	.1016279	.1319875	.136915	.1568165	.132782	.0798916	.0539417	.0189991	.0050594	.0028646	0	0	0	0	0	0	0	0	0	0	0	0	0
ASIA	22-23	34	2+	.0949619	.0841529	.1016279	.1319875	.136915	.1568165	.132782	.0798916	.0539417	.0189991	.0050594	.0028646	0	0	0	0	0	0	0	0	0	0	0	0	0
ASIA	22-23	35	2+	.0949619	.0841529	.1016279	.1319875	.136915	.1568165	.132782	.0798916	.0539417	.0189991	.0050594	.0028646	0	0	0	0	0	0	0	0	0	0	0	0	0
ASIA	22-23	36	2+	.0949619	.0841529	.1016279	.1319875	.136915	.1568165	.132782	.0798916	.0539417	.0189991	.0050594	.0028646	0	0	0	0	0	0	0	0	0	0	0	0	0
ASIA	22-23	37	2+	.0949619	.0841529	.1016279	.1319875	.136915	.1568165	.132782	.0798916	.0539417	.0189991	.0050594	.0028646	0	0	0	0	0	0	0	0	0	0	0	0	0
ASIA	22-23	38	2+	.0949619	.0841529	.1016279	.1319875	.136915	.1568165	.132782	.0798916	.0539417	.0189991	.0050594	.0028646	0	0	0	0	0	0	0	0	0	0	0	0	0
ASIA	22-23	39	2+	.0949619	.0841529	.1016279	.1319875	.136915	.1568165	.132782	.0798916	.0539417	.0189991	.0050594	.0028646	0	0	0	0	0	0	0	0	0	0	0	0	0
ASIA	22-23	40	2+	.0949619	.0841529	.1016279	.1319875	.136915	.1568165	.132782	.0798916	.0539417	.0189991	.0050594	.0028646	0	0	0	0	0	0	0	0	0	0	0	0	0
ASIA	24-25	1	1	.0980939	.0979807	.1184338	.1146637	.1110275	.1044975	.1141156	.0856765	.0675882	.0455712	.0272061	.0102332	.0033044	.0009982	0	.0002689	0	0	0	0	.0003406	0	0	0	0
ASIA	24-25	2	2	.0724386	.0779061	.0941165	.1073313	.1013946	.1184253	.1218859	.1060989	.0856975	.0617229	.0268083	.01787	.0072921	.0010122	0	0	0	0	0	0	0	0	0	0	0
ASIA	24-25	3	3+	.0497181	.0797403	.08459	.1010904	.1215948	.1048572	.1188495	.0842007	.1026764	.0666998	.0502626	.0198501	.0122719	.0035983	0	0	0	0	0	0	0	0	0	0	0
ASIA	24-25	4	3+	.0497181	.0797403	.08459	.1010904	.1215948	.1048572	.1188495	.0842007	.1026764	.0666998	.0502626	.0198501	.0122719	.0035983	0	0	0	0	0	0	0	0	0	0	0
ASIA	24-25	5	3+	.0497181	.0797403	.08459	.1010904	.1215948	.1048572	.1188495	.0842007	.1026764	.0666998	.0502626	.0198501	.0122719	.0035983	0	0	0	0	0	0	0	0	0	0	0
ASIA	24-25	6	3+	.0497181	.0797403	.08459	.1010904	.1215948	.1048572	.1188495	.0842007	.1026764	.0666998	.0502626	.0198501	.0122719	.0035983	0	0	0	0	0	0	0	0	0	0	0
ASIA	24-25	7	3+	.0497181	.0797403	.08459	.1010904	.1215948	.1048572	.1188495	.0842007	.1026764	.0666998	.0502626	.0198501	.0122719	.0035983	0	0	0	0	0	0	0	0	0	0	0
ASIA	24-25	8	3+	.0497181	.0797403	.08459	.1010904	.1215948	.1048572	.1188495	.0842007	.1026764	.0666998	.0502626	.0198501	.0122719	.0035983	0	0	0	0	0	0	0	0	0	0	0
ASIA	24-25	9	3+	.0497181	.0797403	.08459	.1010904	.1215948	.1048572	.1188495	.0842007	.1026764	.0666998	.0502626	.0198501	.0122719	.0035983	0	0	0	0	0	0	0	0	0	0	0
ASIA	24-25	10	3+	.0497181	.0797403	.08459	.1010904	.1215948	.1048572	.1188495	.0842007	.1026764	.0666998	.0502626	.0198501	.0122719	.0035983	0	0	0	0	0	0	0	0	0	0	0
ASIA	24-25	11	3+	.0497181	.0797403	.08459	.1010904	.1215948	.1048572	.1188495	.0842007	.1026764	.0666998	.0502626	.0198501	.0122719	.0035983	0	0	0	0	0	0	0	0	0	0	0
ASIA	24-25	12	3+	.0497181	.0797403	.08459	.1010904	.1215948	.1048572	.1188495	.0842007	.1026764	.0666998	.0502626	.0198501	.0122719	.0035983	0	0	0	0	0	0	0	0	0	0	0
ASIA	24-25	13	3+	.0497181	.0797403	.08459	.1010904	.1215948	.1048572	.1188495	.0842007	.1026764	.0666998	.0502626	.0198501	.0122719	.0035983	0	0	0	0	0	0	0	0	0	0	0
ASIA	24-25	14	3+	.0497181	.0797403	.08459	.1010904	.1215948	.1048572	.1188495	.0842007	.1026764	.0666998	.0502626	.0198501	.0122719	.0035983	0	0	0	0	0	0	0	0	0	0	0
ASIA	24-25	15	3+	.0497181	.0797403	.08459	.1010904	.1215948	.1048572	.1188495	.0842007	.1026764	.0666998	.0502626	.0198501	.0122719	.0035983	0	0	0	0	0	0	0	0	0	0	0
ASIA	24-25	16	3+	.0497181	.0797403	.08459	.1010904	.1215948	.1048572	.1188495	.0842007	.1026764	.0666998	.0502626	.0198501	.0122719	.0035983	0	0	0	0	0	0	0	0	0	0	0
ASIA	24-25	17	3+	.0497181	.0797403	.08459	.1010904	.1215948	.1048572	.1188495	.0842007	.1026764	.0666998	.0502626	.0198501	.0122719	.0035983	0	0	0	0	0	0	0	0	0	0	0
ASIA	24-25	18	3+	.0497181	.0797403	.08459	.1010904	.1215948	.1048572	.1188495	.0842007	.1026764	.0666998	.0502626	.0198501	.0122719	.0035983	0	0	0	0	0	0	0	0	0	0	0
ASIA	24-25	19	3+	.0497181	.0797403	.08459	.1010904	.1215948	.1048572	.1188495	.0842007	.1026764	.0666998	.0502626	.0198501	.0122719	.0035983	0	0	0	0	0	0	0	0	0	0	0
ASIA	24-25	20	3+	.0497181	.0797403	.08459	.1010904	.1215948	.1048572	.1188495	.0842007	.1026764	.0666998	.0502626	.0198501	.0122719	.0035983	0	0	0	0	0	0	0	0	0	0	0
ASIA	24-25	21	3+	.0497181	.0797403	.08459	.1010904	.1215948	.1048572	.1188495	.0842007	.1026764	.0666998	.0502626	.0198501	.0122719	.0035983	0	0	0	0	0	0	0	0	0	0	0
ASIA	24-25	22	3+	.0497181	.0797403	.08459	.1010904	.1215948	.1048572	.1188495	.0842007	.1026764	.0666998	.0502626	.0198501	.0122719	.0035983	0	0	0	0	0	0	0	0	0	0	0
ASIA	24-25	23	3+	.0497181	.0797403	.08459	.1010904	.1215948	.1048572	.1188495	.0842007	.1026764	.0666998	.0502626	.0198501	.0122719	.0035983	0	0	0	0	0	0	0	0	0	0	0
ASIA	24-25	24	3+	.0497181	.0797403	.08459	.1010904	.1215948	.1048572	.1188495	.0842007	.1026764	.0666998	.0502626	.0198501	.0122719	.0035983	0	0	0	0	0	0	0	0	0	0	0
ASIA	24-25	25	3+	.0497181	.0797403	.08459	.1010904	.1215948	.1048572	.1188495	.0842007	.1026764	.0666998	.0502626	.0198501	.0122719	.0035983	0	0	0	0	0	0	0	0	0	0	0
ASIA	24-25	26	3+	.0497181	.0797403	.08459	.1010904	.1215948	.1048572	.1188495	.0842007	.1026764	.0666998	.0502626	.0198501	.0122719	.0035983	0	0	0	0	0	0	0	0	0	0	0
ASIA	24-25	27	3+	.0497181	.0797403	.08459	.1010904	.1215948	.1048572	.1188495	.0842007	.1026764	.0666998	.0502626	.0198501	.0122719	.0035983	0	0	0	0	0	0	0	0	0	0	0
ASIA	24-25	28	3+	.0497181	.0797403	.08459	.1010904	.1215948	.1048572	.1188495	.0842007	.1026764	.0666998	.0502626	.0198501	.0122719	.0035983	0	0	0	0	0	0	0	0	0	0	0
ASIA	24-25	29	3+	.0497181	.0797403	.08459	.1010904	.1215948	.1048572	.1188495	.0842007	.1026764	.0666998	.0502626	.0198501	.0122719	.0035983	0	0	0	0	0	0	0	0	0	0	0
ASIA	24-25	30	3+	.0497181	.0797403	.08459	.1010904	.1215948	.1048572	.1188495	.0842007	.1026764	.0666998	.0502626	.0198501	.0122719	.0035983	0	0	0	0	0	0	0	0	0	0	0
ASIA	24-25	31	3+	.0497181	.0797403	.08459	.1010904	.1215948	.1048572	.1188495	.0842007	.1026764	.0666998	.0502626	.0198501	.0122719	.0035983	0	0	0	0	0	0	0	0	0	0	0
ASIA	24-25	32	3+	.0497181	.0797403	.08459	.1010904	.1215948	.1048572	.1188495	.0842007	.1026764	.0666998	.0502626	.0198501	.0122719	.0035983	0	0	0	0	0	0	0	0	0	0	0
ASIA	24-25	33	3+	.0497181	.0797403	.08459	.1010904	.1215948	.1048572	.1188495	.0842007	.1026764	.0666998	.0502626	.0198501	.0122719	.0035983	0	0	0	0	0	0	0	0	0	0	0
ASIA	24-25	34	3+	.0497181	.0797403	.08459	.1010904	.1215948	.1048572	.1188495	.0842007	.1026764	.0666998	.0502626	.0198501	.0122719	.0035983	0	0	0	0	0	0	0	0	0	0	0
ASIA	24-25	35	3+	.0497181	.0797403	.08459	.1010904	.1215948	.1048572	.1188495	.0842007	.1026764	.0666998	.0502626	.0198501	.0122719	.0035983	0	0	0	0	0	0	0	0	0	0	0
ASIA	24-25	36	3+	.0497181	.0797403	.08459	.1010904	.1215948	.1048572	.1188495	.0842007	.1026764	.0666998	.0502626	.0198501	.0122719	.0035983	0	0	0	0	0	0	0	0	0	0	0
ASIA	24-25	37	3+	.0497181	.0797403	.08459	.1010904	.1215948	.1048572	.1188495	.0842007	.1026764	.0666998	.0502626	.0198501	.0122719	.0035983	0	0	0	0	0	0	0	0	0	0	0
ASIA	24-25	38	3+	.0497181	.0797403	.08459	.1010904	.1215948	.1048572	.1188495	.0842007	.1026764	.0666998	.0502626	.0198501	.0122719	.0035983	0	0	0	0	0	0	0	0	0	0	0
ASIA	24-25	39	3+	.0497181	.0797403	.08459	.1010904	.1215948	.1048572	.1188495	.0842007	.1026764	.0666998	.0502626	.0198501	.0122719	.0035983	0	0	0	0	0	0	0	0	0	0	0
ASIA	24-25	40	3+	.0497181	.0797403	.08459	.1010904	.1215948	.1048572	.1188495	.0842007	.1026764	.0666998	.0502626	.0198501	.0122719	.0035983	0	0	0	0	0	0	0	0	0	0	0
ASIA	26-27	1	1	.0665938	.0686547	.0796215	.0859875	.0893066	.1026836	.1048723	.1017298	.0909192	.0711417	.0585246	.0441715	.0231611	.0104134	.0019065	.0003122	0	0	0	0	0	0	0	0	0
ASIA	26-27	2	2	.0559563	.063141	.0758077	.0775881	.0876106	.0998326	.1000904	.0939955	.0992488	.0827384	.0661762	.0449023	.0267289	.0161916	.0065716	.002818	.0006019	0	0	0	0	0	0	0	0
ASIA	26-27	3	3+	.050746	.0621446	.0663783	.0810987	.0839158	.1083518	.1047736	.0991331	.1023207	.0859372	.0563302	.0498629	.0258946	.0189002	.0031227	.0010896	0	0	0	0	0	0	0	0	0
ASIA	26-27	4	3+	.050746	.0621446	.0663783	.0810987	.0839158	.1083518	.1047736	.0991331	.1023207	.0859372	.0563302	.0498629	.0258946	.0189002	.0031227	.0010896	0	0	0	0	0	0	0	0	0
ASIA	26-27	5	3+	.050746	.0621446	.0663783	.0810987	.0839158	.1083518	.1047736	.0991331	.1023207	.0859372	.0563302	.0498629	.0258946	.0189002	.0031227	.0010896	0	0	0	0	0	0	0	0	0
ASIA	26-27	6	3+	.050746	.0621446	.0663783	.0810987	.0839158	.1083518	.1047736	.0991331	.1023207	.0859372	.0563302	.0498629	.0258946	.0189002	.0031227	.0010896	0	0	0	0	0	0	0	0	0
ASIA	26-27	7	3+	.050746	.0621446	.0663783	.0810987	.0839158	.1083518	.1047736	.0991331	.1023207	.0859372	.0563302	.0498629	.0258946	.0189002	.0031227	.0010896	0	0	0	0	0	0	0	0	0
ASIA	26-27	8	3+	.050746	.0621446	.0663783	.0810987	.0839158	.1083518	.1047736	.0991331	.1023207	.0859372	.0563302	.0498629	.0258946	.0189002	.0031227	.0010896	0	0	0	0	0	0	0	0	0
ASIA	26-27	9	3+	.050746	.0621446	.0663783	.0810987	.0839158	.1083518	.1047736	.0991331	.1023207	.0859372	.0563302	.0498629	.0258946	.0189002	.0031227	.0010896	0	0	0	0	0	0	0	0	0
ASIA	26-27	10	3+	.050746	.0621446	.0663783	.0810987	.0839158	.1083518	.1047736	.0991331	.1023207	.0859372	.0563302	.0498629	.0258946	.0189002	.0031227	.0010896	0	0	0	0	0	0	0	0	0
ASIA	26-27	11	3+	.050746	.0621446	.0663783	.0810987	.0839158	.1083518	.1047736	.0991331	.1023207	.0859372	.0563302	.0498629	.0258946	.0189002	.0031227	.0010896	0	0	0	0	0	0	0	0	0
ASIA	26-27	12	3+	.050746	.0621446	.0663783	.0810987	.0839158	.1083518	.1047736	.0991331	.1023207	.0859372	.0563302	.0498629	.0258946	.0189002	.0031227	.0010896	0	0	0	0	0	0	0	0	0
ASIA	26-27	13	3+	.050746	.0621446	.0663783	.0810987	.0839158	.1083518	.1047736	.0991331	.1023207	.0859372	.0563302	.0498629	.0258946	.0189002	.0031227	.0010896	0	0	0	0	0	0	0	0	0
ASIA	26-27	14	3+	.050746	.0621446	.0663783	.0810987	.0839158	.1083518	.1047736	.0991331	.1023207	.0859372	.0563302	.0498629	.0258946	.0189002	.0031227	.0010896	0	0	0	0	0	0	0	0	0
ASIA	26-27	15	3+	.050746	.0621446	.0663783	.0810987	.0839158	.1083518	.1047736	.0991331	.1023207	.0859372	.0563302	.0498629	.0258946	.0189002	.0031227	.0010896	0	0	0	0	0	0	0	0	0
ASIA	26-27	16	3+	.050746	.0621446	.0663783	.0810987	.0839158	.1083518	.1047736	.0991331	.1023207	.0859372	.0563302	.0498629	.0258946	.0189002	.0031227	.0010896	0	0	0	0	0	0	0	0	0
ASIA	26-27	17	3+	.050746	.0621446	.0663783	.0810987	.0839158	.1083518	.1047736	.0991331	.1023207	.0859372	.0563302	.0498629	.0258946	.0189002	.0031227	.0010896	0	0	0	0	0	0	0	0	0
ASIA	26-27	18	3+	.050746	.0621446	.0663783	.0810987	.0839158	.1083518	.1047736	.0991331	.1023207	.0859372	.0563302	.0498629	.0258946	.0189002	.0031227	.0010896	0	0	0	0	0	0	0	0	0
ASIA	26-27	19	3+	.050746	.0621446	.0663783	.0810987	.0839158	.1083518	.1047736	.0991331	.1023207	.0859372	.0563302	.0498629	.0258946	.0189002	.0031227	.0010896	0	0	0	0	0	0	0	0	0
ASIA	26-27	20	3+	.050746	.0621446	.0663783	.0810987	.0839158	.1083518	.1047736	.0991331	.1023207	.0859372	.0563302	.0498629	.0258946	.0189002	.0031227	.0010896	0	0	0	0	0	0	0	0	0
ASIA	26-27	21	3+	.050746	.0621446	.0663783	.0810987	.0839158	.1083518	.1047736	.0991331	.1023207	.0859372	.0563302	.0498629	.0258946	.0189002	.0031227	.0010896	0	0	0	0	0	0	0	0	0
ASIA	26-27	22	3+	.050746	.0621446	.0663783	.0810987	.0839158	.1083518	.1047736	.0991331	.1023207	.0859372	.0563302	.0498629	.0258946	.0189002	.0031227	.0010896	0	0	0	0	0	0	0	0	0
ASIA	26-27	23	3+	.050746	.0621446	.0663783	.0810987	.0839158	.1083518	.1047736	.0991331	.1023207	.0859372	.0563302	.0498629	.0258946	.0189002	.0031227	.0010896	0	0	0	0	0	0	0	0	0
ASIA	26-27	24	3+	.050746	.0621446	.0663783	.0810987	.0839158	.1083518	.1047736	.0991331	.1023207	.0859372	.0563302	.0498629	.0258946	.0189002	.0031227	.0010896	0	0	0	0	0	0	0	0	0
ASIA	26-27	25	3+	.050746	.0621446	.0663783	.0810987	.0839158	.1083518	.1047736	.0991331	.1023207	.0859372	.0563302	.0498629	.0258946	.0189002	.0031227	.0010896	0	0	0	0	0	0	0	0	0
ASIA	26-27	26	3+	.050746	.0621446	.0663783	.0810987	.0839158	.1083518	.1047736	.0991331	.1023207	.0859372	.0563302	.0498629	.0258946	.0189002	.0031227	.0010896	0	0	0	0	0	0	0	0	0
ASIA	26-27	27	3+	.050746	.0621446	.0663783	.0810987	.0839158	.1083518	.1047736	.0991331	.1023207	.0859372	.0563302	.0498629	.0258946	.0189002	.0031227	.0010896	0	0	0	0	0	0	0	0	0
ASIA	26-27	28	3+	.050746	.0621446	.0663783	.0810987	.0839158	.1083518	.1047736	.0991331	.1023207	.0859372	.0563302	.0498629	.0258946	.0189002	.0031227	.0010896	0	0	0	0	0	0	0	0	0
ASIA	26-27	29	3+	.050746	.0621446	.0663783	.0810987	.0839158	.1083518	.1047736	.0991331	.1023207	.0859372	.0563302	.0498629	.0258946	.0189002	.0031227	.0010896	0	0	0	0	0	0	0	0	0
ASIA	26-27	30	3+	.050746	.0621446	.0663783	.0810987	.0839158	.1083518	.1047736	.0991331	.1023207	.0859372	.0563302	.0498629	.0258946	.0189002	.0031227	.0010896	0	0	0	0	0	0	0	0	0
ASIA	26-27	31	3+	.050746	.0621446	.0663783	.0810987	.0839158	.1083518	.1047736	.0991331	.1023207	.0859372	.0563302	.0498629	.0258946	.0189002	.0031227	.0010896	0	0	0	0	0	0	0	0	0
ASIA	26-27	32	3+	.050746	.0621446	.0663783	.0810987	.0839158	.1083518	.1047736	.0991331	.1023207	.0859372	.0563302	.0498629	.0258946	.0189002	.0031227	.0010896	0	0	0	0	0	0	0	0	0
ASIA	26-27	33	3+	.050746	.0621446	.0663783	.0810987	.0839158	.1083518	.1047736	.0991331	.1023207	.0859372	.0563302	.0498629	.0258946	.0189002	.0031227	.0010896	0	0	0	0	0	0	0	0	0
ASIA	26-27	34	3+	.050746	.0621446	.0663783	.0810987	.0839158	.1083518	.1047736	.0991331	.1023207	.0859372	.0563302	.0498629	.0258946	.0189002	.0031227	.0010896	0	0	0	0	0	0	0	0	0
ASIA	26-27	35	3+	.050746	.0621446	.0663783	.0810987	.0839158	.1083518	.1047736	.0991331	.1023207	.0859372	.0563302	.0498629	.0258946	.0189002	.0031227	.0010896	0	0	0	0	0	0	0	0	0
ASIA	26-27	36	3+	.050746	.0621446	.0663783	.0810987	.0839158	.1083518	.1047736	.0991331	.1023207	.0859372	.0563302	.0498629	.0258946	.0189002	.0031227	.0010896	0	0	0	0	0	0	0	0	0
ASIA	26-27	37	3+	.050746	.0621446	.0663783	.0810987	.0839158	.1083518	.1047736	.0991331	.1023207	.0859372	.0563302	.0498629	.0258946	.0189002	.0031227	.0010896	0	0	0	0	0	0	0	0	0
ASIA	26-27	38	3+	.050746	.0621446	.0663783	.0810987	.0839158	.1083518	.1047736	.0991331	.1023207	.0859372	.0563302	.0498629	.0258946	.0189002	.0031227	.0010896	0	0	0	0	0	0	0	0	0
ASIA	26-27	39	3+	.050746	.0621446	.0663783	.0810987	.0839158	.1083518	.1047736	.0991331	.1023207	.0859372	.0563302	.0498629	.0258946	.0189002	.0031227	.0010896	0	0	0	0	0	0	0	0	0
ASIA	26-27	40	3+	.050746	.0621446	.0663783	.0810987	.0839158	.1083518	.1047736	.0991331	.1023207	.0859372	.0563302	.0498629	.0258946	.0189002	.0031227	.0010896	0	0	0	0	0	0	0	0	0
ASIA	28-29	1	1	.0602676	.0490538	.0603864	.0724734	.0758527	.0748179	.0878366	.0937082	.0902598	.0827199	.0804095	.0622021	.0495004	.0280579	.0197373	.0096885	.0029335	.0000947	0	0	0	0	0	0	0
ASIA	28-29	2	2	.0350032	.0396264	.0562695	.0575616	.0813	.0895721	.0973615	.0833045	.0920209	.0872845	.0784899	.0689425	.0581167	.0332845	.0304686	.0107027	.0006459	0	.0000452	0	0	0	0	0	0
ASIA	28-29	3	3	.0414543	.0554822	.0465641	.0441106	.0766937	.0837372	.1074872	.1101926	.0800542	.0738907	.0929505	.0534743	.0570924	.0294752	.0191582	.0208085	.006192	.001182	0	0	0	0	0	0	0
ASIA	28-29	4	4+	.0447637	.0559494	.0385594	.0409436	.0653721	.1021942	.0987465	.123884	.0824499	.0726399	.0957251	.0625142	.0552493	.0263851	.0215446	.0107643	.0000659	.0022487	0	0	0	0	0	0	0
ASIA	28-29	5	4+	.0447637	.0559494	.0385594	.0409436	.0653721	.1021942	.0987465	.123884	.0824499	.0726399	.0957251	.0625142	.0552493	.0263851	.0215446	.0107643	.0000659	.0022487	0	0	0	0	0	0	0
ASIA	28-29	6	4+	.0447637	.0559494	.0385594	.0409436	.0653721	.1021942	.0987465	.123884	.0824499	.0726399	.0957251	.0625142	.0552493	.0263851	.0215446	.0107643	.0000659	.0022487	0	0	0	0	0	0	0
ASIA	28-29	7	4+	.0447637	.0559494	.0385594	.0409436	.0653721	.1021942	.0987465	.123884	.0824499	.0726399	.0957251	.0625142	.0552493	.0263851	.0215446	.0107643	.0000659	.0022487	0	0	0	0	0	0	0
ASIA	28-29	8	4+	.0447637	.0559494	.0385594	.0409436	.0653721	.1021942	.0987465	.123884	.0824499	.0726399	.0957251	.0625142	.0552493	.0263851	.0215446	.0107643	.0000659	.0022487	0	0	0	0	0	0	0
ASIA	28-29	9	4+	.0447637	.0559494	.0385594	.0409436	.0653721	.1021942	.0987465	.123884	.0824499	.0726399	.0957251	.0625142	.0552493	.0263851	.0215446	.0107643	.0000659	.0022487	0	0	0	0	0	0	0
ASIA	28-29	10	4+	.0447637	.0559494	.0385594	.0409436	.0653721	.1021942	.0987465	.123884	.0824499	.0726399	.0957251	.0625142	.0552493	.0263851	.0215446	.0107643	.0000659	.0022487	0	0	0	0	0	0	0
ASIA	28-29	11	4+	.0447637	.0559494	.0385594	.0409436	.0653721	.1021942	.0987465	.123884	.0824499	.0726399	.0957251	.0625142	.0552493	.0263851	.0215446	.0107643	.0000659	.0022487	0	0	0	0	0	0	0
ASIA	28-29	12	4+	.0447637	.0559494	.0385594	.0409436	.0653721	.1021942	.0987465	.123884	.0824499	.0726399	.0957251	.0625142	.0552493	.0263851	.0215446	.0107643	.0000659	.0022487	0	0	0	0	0	0	0
ASIA	28-29	13	4+	.0447637	.0559494	.0385594	.0409436	.0653721	.1021942	.0987465	.123884	.0824499	.0726399	.0957251	.0625142	.0552493	.0263851	.0215446	.0107643	.0000659	.0022487	0	0	0	0	0	0	0
ASIA	28-29	14	4+	.0447637	.0559494	.0385594	.0409436	.0653721	.1021942	.0987465	.123884	.0824499	.0726399	.0957251	.0625142	.0552493	.0263851	.0215446	.0107643	.0000659	.0022487	0	0	0	0	0	0	0
ASIA	28-29	15	4+	.0447637	.0559494	.0385594	.0409436	.0653721	.1021942	.0987465	.123884	.0824499	.0726399	.0957251	.0625142	.0552493	.0263851	.0215446	.0107643	.0000659	.0022487	0	0	0	0	0	0	0
ASIA	28-29	16	4+	.0447637	.0559494	.0385594	.0409436	.0653721	.1021942	.0987465	.123884	.0824499	.0726399	.0957251	.0625142	.0552493	.0263851	.0215446	.0107643	.0000659	.0022487	0	0	0	0	0	0	0
ASIA	28-29	17	4+	.0447637	.0559494	.0385594	.0409436	.0653721	.1021942	.0987465	.123884	.0824499	.0726399	.0957251	.0625142	.0552493	.0263851	.0215446	.0107643	.0000659	.0022487	0	0	0	0	0	0	0
ASIA	28-29	18	4+	.0447637	.0559494	.0385594	.0409436	.0653721	.1021942	.0987465	.123884	.0824499	.0726399	.0957251	.0625142	.0552493	.0263851	.0215446	.0107643	.0000659	.0022487	0	0	0	0	0	0	0
ASIA	28-29	19	4+	.0447637	.0559494	.0385594	.0409436	.0653721	.1021942	.0987465	.123884	.0824499	.0726399	.0957251	.0625142	.0552493	.0263851	.0215446	.0107643	.0000659	.0022487	0	0	0	0	0	0	0
ASIA	28-29	20	4+	.0447637	.0559494	.0385594	.0409436	.0653721	.1021942	.0987465	.123884	.0824499	.0726399	.0957251	.0625142	.0552493	.0263851	.0215446	.0107643	.0000659	.0022487	0	0	0	0	0	0	0
ASIA	28-29	21	4+	.0447637	.0559494	.0385594	.0409436	.0653721	.1021942	.0987465	.123884	.0824499	.0726399	.0957251	.0625142	.0552493	.0263851	.0215446	.0107643	.0000659	.0022487	0	0	0	0	0	0	0
ASIA	28-29	22	4+	.0447637	.0559494	.0385594	.0409436	.0653721	.1021942	.0987465	.123884	.0824499	.0726399	.0957251	.0625142	.0552493	.0263851	.0215446	.0107643	.0000659	.0022487	0	0	0	0	0	0	0
ASIA	28-29	23	4+	.0447637	.0559494	.0385594	.0409436	.0653721	.1021942	.0987465	.123884	.0824499	.0726399	.0957251	.0625142	.0552493	.0263851	.0215446	.0107643	.0000659	.0022487	0	0	0	0	0	0	0
ASIA	28-29	24	4+	.0447637	.0559494	.0385594	.0409436	.0653721	.1021942	.0987465	.123884	.0824499	.0726399	.0957251	.0625142	.0552493	.0263851	.0215446	.0107643	.0000659	.0022487	0	0	0	0	0	0	0
ASIA	28-29	25	4+	.0447637	.0559494	.0385594	.0409436	.0653721	.1021942	.0987465	.123884	.0824499	.0726399	.0957251	.0625142	.0552493	.0263851	.0215446	.0107643	.0000659	.0022487	0	0	0	0	0	0	0
ASIA	28-29	26	4+	.0447637	.0559494	.0385594	.0409436	.0653721	.1021942	.0987465	.123884	.0824499	.0726399	.0957251	.0625142	.0552493	.0263851	.0215446	.0107643	.0000659	.0022487	0	0	0	0	0	0	0
ASIA	28-29	27	4+	.0447637	.0559494	.0385594	.0409436	.0653721	.1021942	.0987465	.123884	.0824499	.0726399	.0957251	.0625142	.0552493	.0263851	.0215446	.0107643	.0000659	.0022487	0	0	0	0	0	0	0
ASIA	28-29	28	4+	.0447637	.0559494	.0385594	.0409436	.0653721	.1021942	.0987465	.123884	.0824499	.0726399	.0957251	.0625142	.0552493	.0263851	.0215446	.0107643	.0000659	.0022487	0	0	0	0	0	0	0
ASIA	28-29	29	4+	.0447637	.0559494	.0385594	.0409436	.0653721	.1021942	.0987465	.123884	.0824499	.0726399	.0957251	.0625142	.0552493	.0263851	.0215446	.0107643	.0000659	.0022487	0	0	0	0	0	0	0
ASIA	28-29	30	4+	.0447637	.0559494	.0385594	.0409436	.0653721	.1021942	.0987465	.123884	.0824499	.0726399	.0957251	.0625142	.0552493	.0263851	.0215446	.0107643	.0000659	.0022487	0	0	0	0	0	0	0
ASIA	28-29	31	4+	.0447637	.0559494	.0385594	.0409436	.0653721	.1021942	.0987465	.123884	.0824499	.0726399	.0957251	.0625142	.0552493	.0263851	.0215446	.0107643	.0000659	.0022487	0	0	0	0	0	0	0
ASIA	28-29	32	4+	.0447637	.0559494	.0385594	.0409436	.0653721	.1021942	.0987465	.123884	.0824499	.0726399	.0957251	.0625142	.0552493	.0263851	.0215446	.0107643	.0000659	.0022487	0	0	0	0	0	0	0
ASIA	28-29	33	4+	.0447637	.0559494	.0385594	.0409436	.0653721	.1021942	.0987465	.123884	.0824499	.0726399	.0957251	.0625142	.0552493	.0263851	.0215446	.0107643	.0000659	.0022487	0	0	0	0	0	0	0
ASIA	28-29	34	4+	.0447637	.0559494	.0385594	.0409436	.0653721	.1021942	.0987465	.123884	.0824499	.0726399	.0957251	.0625142	.0552493	.0263851	.0215446	.0107643	.0000659	.0022487	0	0	0	0	0	0	0
ASIA	28-29	35	4+	.0447637	.0559494	.0385594	.0409436	.0653721	.1021942	.0987465	.123884	.0824499	.0726399	.0957251	.0625142	.0552493	.0263851	.0215446	.0107643	.0000659	.0022487	0	0	0	0	0	0	0
ASIA	28-29	36	4+	.0447637	.0559494	.0385594	.0409436	.0653721	.1021942	.0987465	.123884	.0824499	.0726399	.0957251	.0625142	.0552493	.0263851	.0215446	.0107643	.0000659	.0022487	0	0	0	0	0	0	0
ASIA	28-29	37	4+	.0447637	.0559494	.0385594	.0409436	.0653721	.1021942	.0987465	.123884	.0824499	.0726399	.0957251	.0625142	.0552493	.0263851	.0215446	.0107643	.0000659	.0022487	0	0	0	0	0	0	0
ASIA	28-29	38	4+	.0447637	.0559494	.0385594	.0409436	.0653721	.1021942	.0987465	.123884	.0824499	.0726399	.0957251	.0625142	.0552493	.0263851	.0215446	.0107643	.0000659	.0022487	0	0	0	0	0	0	0
ASIA	28-29	39	4+	.0447637	.0559494	.0385594	.0409436	.0653721	.1021942	.0987465	.123884	.0824499	.0726399	.0957251	.0625142	.0552493	.0263851	.0215446	.0107643	.0000659	.0022487	0	0	0	0	0	0	0
ASIA	28-29	40	4+	.0447637	.0559494	.0385594	.0409436	.0653721	.1021942	.0987465	.123884	.0824499	.0726399	.0957251	.0625142	.0552493	.0263851	.0215446	.0107643	.0000659	.0022487	0	0	0	0	0	0	0
ASIA	30-31	1	1	.0465622	.0449398	.0450778	.0528884	.0555292	.0655107	.0766794	.0739893	.0833455	.0707613	.0781779	.0741647	.067235	.0599618	.0460639	.0303409	.0158037	.0100253	.0013445	.0012548	.0003437	0	0	0	0
ASIA	30-31	2	2	.041758	.0399757	.0433524	.0423832	.0544911	.0728328	.0713414	.0654236	.0808781	.0837533	.0851546	.0695828	.0709733	.0578765	.0541153	.0352434	.0197763	.0089071	.0010542	.001127	0	0	0	0	0
ASIA	30-31	3	3	.0357625	.0357397	.0479812	.0517219	.0606951	.0579489	.0806138	.0937706	.0756168	.0736597	.0742043	.069262	.06094	.0673777	.0592964	.0287637	.0170337	.008765	.0007809	.000066	0	0	0	0	0
ASIA	30-31	4	4	.0276793	.0250052	.0304669	.0448625	.0629775	.0612283	.0747246	.0892285	.082361	.0917101	.0750374	.0817206	.0778882	.0434048	.0619484	.0329279	.0163261	.015929	.0045737	0	0	0	0	0	0
ASIA	30-31	5	5+	.0384293	.0434982	.0207658	.0329601	.0654064	.0419459	.0769693	.0936175	.1036619	.1166318	.0782139	.0728774	.0733669	.0543965	.0390045	.033373	.0141951	0	.0000256	.000661	0	0	0	0	0
ASIA	30-31	6	5+	.0384293	.0434982	.0207658	.0329601	.0654064	.0419459	.0769693	.0936175	.1036619	.1166318	.0782139	.0728774	.0733669	.0543965	.0390045	.033373	.0141951	0	.0000256	.000661	0	0	0	0	0
ASIA	30-31	7	5+	.0384293	.0434982	.0207658	.0329601	.0654064	.0419459	.0769693	.0936175	.1036619	.1166318	.0782139	.0728774	.0733669	.0543965	.0390045	.033373	.0141951	0	.0000256	.000661	0	0	0	0	0
ASIA	30-31	8	5+	.0384293	.0434982	.0207658	.0329601	.0654064	.0419459	.0769693	.0936175	.1036619	.1166318	.0782139	.0728774	.0733669	.0543965	.0390045	.033373	.0141951	0	.0000256	.000661	0	0	0	0	0
ASIA	30-31	9	5+	.0384293	.0434982	.0207658	.0329601	.0654064	.0419459	.0769693	.0936175	.1036619	.1166318	.0782139	.0728774	.0733669	.0543965	.0390045	.033373	.0141951	0	.0000256	.000661	0	0	0	0	0
ASIA	30-31	10	5+	.0384293	.0434982	.0207658	.0329601	.0654064	.0419459	.0769693	.0936175	.1036619	.1166318	.0782139	.0728774	.0733669	.0543965	.0390045	.033373	.0141951	0	.0000256	.000661	0	0	0	0	0
ASIA	30-31	11	5+	.0384293	.0434982	.0207658	.0329601	.0654064	.0419459	.0769693	.0936175	.1036619	.1166318	.0782139	.0728774	.0733669	.0543965	.0390045	.033373	.0141951	0	.0000256	.000661	0	0	0	0	0
ASIA	30-31	12	5+	.0384293	.0434982	.0207658	.0329601	.0654064	.0419459	.0769693	.0936175	.1036619	.1166318	.0782139	.0728774	.0733669	.0543965	.0390045	.033373	.0141951	0	.0000256	.000661	0	0	0	0	0
ASIA	30-31	13	5+	.0384293	.0434982	.0207658	.0329601	.0654064	.0419459	.0769693	.0936175	.1036619	.1166318	.0782139	.0728774	.0733669	.0543965	.0390045	.033373	.0141951	0	.0000256	.000661	0	0	0	0	0
ASIA	30-31	14	5+	.0384293	.0434982	.0207658	.0329601	.0654064	.0419459	.0769693	.0936175	.1036619	.1166318	.0782139	.0728774	.0733669	.0543965	.0390045	.033373	.0141951	0	.0000256	.000661	0	0	0	0	0
ASIA	30-31	15	5+	.0384293	.0434982	.0207658	.0329601	.0654064	.0419459	.0769693	.0936175	.1036619	.1166318	.0782139	.0728774	.0733669	.0543965	.0390045	.033373	.0141951	0	.0000256	.000661	0	0	0	0	0
ASIA	30-31	16	5+	.0384293	.0434982	.0207658	.0329601	.0654064	.0419459	.0769693	.0936175	.1036619	.1166318	.0782139	.0728774	.0733669	.0543965	.0390045	.033373	.0141951	0	.0000256	.000661	0	0	0	0	0
ASIA	30-31	17	5+	.0384293	.0434982	.0207658	.0329601	.0654064	.0419459	.0769693	.0936175	.1036619	.1166318	.0782139	.0728774	.0733669	.0543965	.0390045	.033373	.0141951	0	.0000256	.000661	0	0	0	0	0
ASIA	30-31	18	5+	.0384293	.0434982	.0207658	.0329601	.0654064	.0419459	.0769693	.0936175	.1036619	.1166318	.0782139	.0728774	.0733669	.0543965	.0390045	.033373	.0141951	0	.0000256	.000661	0	0	0	0	0
ASIA	30-31	19	5+	.0384293	.0434982	.0207658	.0329601	.0654064	.0419459	.0769693	.0936175	.1036619	.1166318	.0782139	.0728774	.0733669	.0543965	.0390045	.033373	.0141951	0	.0000256	.000661	0	0	0	0	0
ASIA	30-31	20	5+	.0384293	.0434982	.0207658	.0329601	.0654064	.0419459	.0769693	.0936175	.1036619	.1166318	.0782139	.0728774	.0733669	.0543965	.0390045	.033373	.0141951	0	.0000256	.000661	0	0	0	0	0
ASIA	30-31	21	5+	.0384293	.0434982	.0207658	.0329601	.0654064	.0419459	.0769693	.0936175	.1036619	.1166318	.0782139	.0728774	.0733669	.0543965	.0390045	.033373	.0141951	0	.0000256	.000661	0	0	0	0	0
ASIA	30-31	22	5+	.0384293	.0434982	.0207658	.0329601	.0654064	.0419459	.0769693	.0936175	.1036619	.1166318	.0782139	.0728774	.0733669	.0543965	.0390045	.033373	.0141951	0	.0000256	.000661	0	0	0	0	0
ASIA	30-31	23	5+	.0384293	.0434982	.0207658	.0329601	.0654064	.0419459	.0769693	.0936175	.1036619	.1166318	.0782139	.0728774	.0733669	.0543965	.0390045	.033373	.0141951	0	.0000256	.000661	0	0	0	0	0
ASIA	30-31	24	5+	.0384293	.0434982	.0207658	.0329601	.0654064	.0419459	.0769693	.0936175	.1036619	.1166318	.0782139	.0728774	.0733669	.0543965	.0390045	.033373	.0141951	0	.0000256	.000661	0	0	0	0	0
ASIA	30-31	25	5+	.0384293	.0434982	.0207658	.0329601	.0654064	.0419459	.0769693	.0936175	.1036619	.1166318	.0782139	.0728774	.0733669	.0543965	.0390045	.033373	.0141951	0	.0000256	.000661	0	0	0	0	0
ASIA	30-31	26	5+	.0384293	.0434982	.0207658	.0329601	.0654064	.0419459	.0769693	.0936175	.1036619	.1166318	.0782139	.0728774	.0733669	.0543965	.0390045	.033373	.0141951	0	.0000256	.000661	0	0	0	0	0
ASIA	30-31	27	5+	.0384293	.0434982	.0207658	.0329601	.0654064	.0419459	.0769693	.0936175	.1036619	.1166318	.0782139	.0728774	.0733669	.0543965	.0390045	.033373	.0141951	0	.0000256	.000661	0	0	0	0	0
ASIA	30-31	28	5+	.0384293	.0434982	.0207658	.0329601	.0654064	.0419459	.0769693	.0936175	.1036619	.1166318	.0782139	.0728774	.0733669	.0543965	.0390045	.033373	.0141951	0	.0000256	.000661	0	0	0	0	0
ASIA	30-31	29	5+	.0384293	.0434982	.0207658	.0329601	.0654064	.0419459	.0769693	.0936175	.1036619	.1166318	.0782139	.0728774	.0733669	.0543965	.0390045	.033373	.0141951	0	.0000256	.000661	0	0	0	0	0
ASIA	30-31	30	5+	.0384293	.0434982	.0207658	.0329601	.0654064	.0419459	.0769693	.0936175	.1036619	.1166318	.0782139	.0728774	.0733669	.0543965	.0390045	.033373	.0141951	0	.0000256	.000661	0	0	0	0	0
ASIA	30-31	31	5+	.0384293	.0434982	.0207658	.0329601	.0654064	.0419459	.0769693	.0936175	.1036619	.1166318	.0782139	.0728774	.0733669	.0543965	.0390045	.033373	.0141951	0	.0000256	.000661	0	0	0	0	0
ASIA	30-31	32	5+	.0384293	.0434982	.0207658	.0329601	.0654064	.0419459	.0769693	.0936175	.1036619	.1166318	.0782139	.0728774	.0733669	.0543965	.0390045	.033373	.0141951	0	.0000256	.000661	0	0	0	0	0
ASIA	30-31	33	5+	.0384293	.0434982	.0207658	.0329601	.0654064	.0419459	.0769693	.0936175	.1036619	.1166318	.0782139	.0728774	.0733669	.0543965	.0390045	.033373	.0141951	0	.0000256	.000661	0	0	0	0	0
ASIA	30-31	34	5+	.0384293	.0434982	.0207658	.0329601	.0654064	.0419459	.0769693	.0936175	.1036619	.1166318	.0782139	.0728774	.0733669	.0543965	.0390045	.033373	.0141951	0	.0000256	.000661	0	0	0	0	0
ASIA	30-31	35	5+	.0384293	.0434982	.0207658	.0329601	.0654064	.0419459	.0769693	.0936175	.1036619	.1166318	.0782139	.0728774	.0733669	.0543965	.0390045	.033373	.0141951	0	.0000256	.000661	0	0	0	0	0
ASIA	30-31	36	5+	.0384293	.0434982	.0207658	.0329601	.0654064	.0419459	.0769693	.0936175	.1036619	.1166318	.0782139	.0728774	.0733669	.0543965	.0390045	.033373	.0141951	0	.0000256	.000661	0	0	0	0	0
ASIA	30-31	37	5+	.0384293	.0434982	.0207658	.0329601	.0654064	.0419459	.0769693	.0936175	.1036619	.1166318	.0782139	.0728774	.0733669	.0543965	.0390045	.033373	.0141951	0	.0000256	.000661	0	0	0	0	0
ASIA	30-31	38	5+	.0384293	.0434982	.0207658	.0329601	.0654064	.0419459	.0769693	.0936175	.1036619	.1166318	.0782139	.0728774	.0733669	.0543965	.0390045	.033373	.0141951	0	.0000256	.000661	0	0	0	0	0
ASIA	30-31	39	5+	.0384293	.0434982	.0207658	.0329601	.0654064	.0419459	.0769693	.0936175	.1036619	.1166318	.0782139	.0728774	.0733669	.0543965	.0390045	.033373	.0141951	0	.0000256	.000661	0	0	0	0	0
ASIA	30-31	40	5+	.0384293	.0434982	.0207658	.0329601	.0654064	.0419459	.0769693	.0936175	.1036619	.1166318	.0782139	.0728774	.0733669	.0543965	.0390045	.033373	.0141951	0	.0000256	.000661	0	0	0	0	0
ASIA	32-33	1	1	.0304237	.033606	.0384848	.0378234	.049273	.0491432	.0537678	.0628704	.0624982	.0788044	.0788519	.0740162	.0683689	.0729844	.0626563	.0529185	.041512	.0260116	.0159835	.0069391	.0029566	.0001061	0	0	0
ASIA	32-33	2	2	.0236876	.0278719	.0284341	.045328	.040315	.0595166	.0672885	.060939	.0697092	.0788776	.0786515	.0654146	.0661063	.0724345	.058637	.0475207	.0413984	.028698	.0212675	.0134702	.0035126	.0009212	0	0	0
ASIA	32-33	3	3	.0291596	.0325802	.0248943	.041235	.0406183	.0505115	.0608344	.0587833	.0740575	.0786608	.073865	.0698381	.0851873	.0635276	.0539151	.0591367	.0466979	.0308012	.0167711	.0080946	0	.0008303	0	0	0
ASIA	32-33	4	4	.0185852	.031019	.0247679	.0367754	.0509139	.0576798	.0740142	.0676052	.0756197	.0524005	.0731143	.0723934	.0942087	.0692621	.0657663	.0407326	.0427182	.019175	.0122459	.0162334	.0047692	0	0	0	0
ASIA	32-33	5	5+	.0269251	.0118185	.0400035	.030649	.0324905	.0398572	.0396958	.060795	.0633803	.0727028	.0748862	.0871452	.0757907	.0695982	.0818391	.0486299	.0458356	.0443815	.0355621	.0164735	.0007993	0	.0003705	0	.0003705
ASIA	32-33	6	5+	.0269251	.0118185	.0400035	.030649	.0324905	.0398572	.0396958	.060795	.0633803	.0727028	.0748862	.0871452	.0757907	.0695982	.0818391	.0486299	.0458356	.0443815	.0355621	.0164735	.0007993	0	.0003705	0	.0003705
ASIA	32-33	7	5+	.0269251	.0118185	.0400035	.030649	.0324905	.0398572	.0396958	.060795	.0633803	.0727028	.0748862	.0871452	.0757907	.0695982	.0818391	.0486299	.0458356	.0443815	.0355621	.0164735	.0007993	0	.0003705	0	.0003705
ASIA	32-33	8	5+	.0269251	.0118185	.0400035	.030649	.0324905	.0398572	.0396958	.060795	.0633803	.0727028	.0748862	.0871452	.0757907	.0695982	.0818391	.0486299	.0458356	.0443815	.0355621	.0164735	.0007993	0	.0003705	0	.0003705
ASIA	32-33	9	5+	.0269251	.0118185	.0400035	.030649	.0324905	.0398572	.0396958	.060795	.0633803	.0727028	.0748862	.0871452	.0757907	.0695982	.0818391	.0486299	.0458356	.0443815	.0355621	.0164735	.0007993	0	.0003705	0	.0003705
ASIA	32-33	10	5+	.0269251	.0118185	.0400035	.030649	.0324905	.0398572	.0396958	.060795	.0633803	.0727028	.0748862	.0871452	.0757907	.0695982	.0818391	.0486299	.0458356	.0443815	.0355621	.0164735	.0007993	0	.0003705	0	.0003705
ASIA	32-33	11	5+	.0269251	.0118185	.0400035	.030649	.0324905	.0398572	.0396958	.060795	.0633803	.0727028	.0748862	.0871452	.0757907	.0695982	.0818391	.0486299	.0458356	.0443815	.0355621	.0164735	.0007993	0	.0003705	0	.0003705
ASIA	32-33	12	5+	.0269251	.0118185	.0400035	.030649	.0324905	.0398572	.0396958	.060795	.0633803	.0727028	.0748862	.0871452	.0757907	.0695982	.0818391	.0486299	.0458356	.0443815	.0355621	.0164735	.0007993	0	.0003705	0	.0003705
ASIA	32-33	13	5+	.0269251	.0118185	.0400035	.030649	.0324905	.0398572	.0396958	.060795	.0633803	.0727028	.0748862	.0871452	.0757907	.0695982	.0818391	.0486299	.0458356	.0443815	.0355621	.0164735	.0007993	0	.0003705	0	.0003705
ASIA	32-33	14	5+	.0269251	.0118185	.0400035	.030649	.0324905	.0398572	.0396958	.060795	.0633803	.0727028	.0748862	.0871452	.0757907	.0695982	.0818391	.0486299	.0458356	.0443815	.0355621	.0164735	.0007993	0	.0003705	0	.0003705
ASIA	32-33	15	5+	.0269251	.0118185	.0400035	.030649	.0324905	.0398572	.0396958	.060795	.0633803	.0727028	.0748862	.0871452	.0757907	.0695982	.0818391	.0486299	.0458356	.0443815	.0355621	.0164735	.0007993	0	.0003705	0	.0003705
ASIA	32-33	16	5+	.0269251	.0118185	.0400035	.030649	.0324905	.0398572	.0396958	.060795	.0633803	.0727028	.0748862	.0871452	.0757907	.0695982	.0818391	.0486299	.0458356	.0443815	.0355621	.0164735	.0007993	0	.0003705	0	.0003705
ASIA	32-33	17	5+	.0269251	.0118185	.0400035	.030649	.0324905	.0398572	.0396958	.060795	.0633803	.0727028	.0748862	.0871452	.0757907	.0695982	.0818391	.0486299	.0458356	.0443815	.0355621	.0164735	.0007993	0	.0003705	0	.0003705
ASIA	32-33	18	5+	.0269251	.0118185	.0400035	.030649	.0324905	.0398572	.0396958	.060795	.0633803	.0727028	.0748862	.0871452	.0757907	.0695982	.0818391	.0486299	.0458356	.0443815	.0355621	.0164735	.0007993	0	.0003705	0	.0003705
ASIA	32-33	19	5+	.0269251	.0118185	.0400035	.030649	.0324905	.0398572	.0396958	.060795	.0633803	.0727028	.0748862	.0871452	.0757907	.0695982	.0818391	.0486299	.0458356	.0443815	.0355621	.0164735	.0007993	0	.0003705	0	.0003705
ASIA	32-33	20	5+	.0269251	.0118185	.0400035	.030649	.0324905	.0398572	.0396958	.060795	.0633803	.0727028	.0748862	.0871452	.0757907	.0695982	.0818391	.0486299	.0458356	.0443815	.0355621	.0164735	.0007993	0	.0003705	0	.0003705
ASIA	32-33	21	5+	.0269251	.0118185	.0400035	.030649	.0324905	.0398572	.0396958	.060795	.0633803	.0727028	.0748862	.0871452	.0757907	.0695982	.0818391	.0486299	.0458356	.0443815	.0355621	.0164735	.0007993	0	.0003705	0	.0003705
ASIA	32-33	22	5+	.0269251	.0118185	.0400035	.030649	.0324905	.0398572	.0396958	.060795	.0633803	.0727028	.0748862	.0871452	.0757907	.0695982	.0818391	.0486299	.0458356	.0443815	.0355621	.0164735	.0007993	0	.0003705	0	.0003705
ASIA	32-33	23	5+	.0269251	.0118185	.0400035	.030649	.0324905	.0398572	.0396958	.060795	.0633803	.0727028	.0748862	.0871452	.0757907	.0695982	.0818391	.0486299	.0458356	.0443815	.0355621	.0164735	.0007993	0	.0003705	0	.0003705
ASIA	32-33	24	5+	.0269251	.0118185	.0400035	.030649	.0324905	.0398572	.0396958	.060795	.0633803	.0727028	.0748862	.0871452	.0757907	.0695982	.0818391	.0486299	.0458356	.0443815	.0355621	.0164735	.0007993	0	.0003705	0	.0003705
ASIA	32-33	25	5+	.0269251	.0118185	.0400035	.030649	.0324905	.0398572	.0396958	.060795	.0633803	.0727028	.0748862	.0871452	.0757907	.0695982	.0818391	.0486299	.0458356	.0443815	.0355621	.0164735	.0007993	0	.0003705	0	.0003705
ASIA	32-33	26	5+	.0269251	.0118185	.0400035	.030649	.0324905	.0398572	.0396958	.060795	.0633803	.0727028	.0748862	.0871452	.0757907	.0695982	.0818391	.0486299	.0458356	.0443815	.0355621	.0164735	.0007993	0	.0003705	0	.0003705
ASIA	32-33	27	5+	.0269251	.0118185	.0400035	.030649	.0324905	.0398572	.0396958	.060795	.0633803	.0727028	.0748862	.0871452	.0757907	.0695982	.0818391	.0486299	.0458356	.0443815	.0355621	.0164735	.0007993	0	.0003705	0	.0003705
ASIA	32-33	28	5+	.0269251	.0118185	.0400035	.030649	.0324905	.0398572	.0396958	.060795	.0633803	.0727028	.0748862	.0871452	.0757907	.0695982	.0818391	.0486299	.0458356	.0443815	.0355621	.0164735	.0007993	0	.0003705	0	.0003705
ASIA	32-33	29	5+	.0269251	.0118185	.0400035	.030649	.0324905	.0398572	.0396958	.060795	.0633803	.0727028	.0748862	.0871452	.0757907	.0695982	.0818391	.0486299	.0458356	.0443815	.0355621	.0164735	.0007993	0	.0003705	0	.0003705
ASIA	32-33	30	5+	.0269251	.0118185	.0400035	.030649	.0324905	.0398572	.0396958	.060795	.0633803	.0727028	.0748862	.0871452	.0757907	.0695982	.0818391	.0486299	.0458356	.0443815	.0355621	.0164735	.0007993	0	.0003705	0	.0003705
ASIA	32-33	31	5+	.0269251	.0118185	.0400035	.030649	.0324905	.0398572	.0396958	.060795	.0633803	.0727028	.0748862	.0871452	.0757907	.0695982	.0818391	.0486299	.0458356	.0443815	.0355621	.0164735	.0007993	0	.0003705	0	.0003705
ASIA	32-33	32	5+	.0269251	.0118185	.0400035	.030649	.0324905	.0398572	.0396958	.060795	.0633803	.0727028	.0748862	.0871452	.0757907	.0695982	.0818391	.0486299	.0458356	.0443815	.0355621	.0164735	.0007993	0	.0003705	0	.0003705
ASIA	32-33	33	5+	.0269251	.0118185	.0400035	.030649	.0324905	.0398572	.0396958	.060795	.0633803	.0727028	.0748862	.0871452	.0757907	.0695982	.0818391	.0486299	.0458356	.0443815	.0355621	.0164735	.0007993	0	.0003705	0	.0003705
ASIA	32-33	34	5+	.0269251	.0118185	.0400035	.030649	.0324905	.0398572	.0396958	.060795	.0633803	.0727028	.0748862	.0871452	.0757907	.0695982	.0818391	.0486299	.0458356	.0443815	.0355621	.0164735	.0007993	0	.0003705	0	.0003705
ASIA	32-33	35	5+	.0269251	.0118185	.0400035	.030649	.0324905	.0398572	.0396958	.060795	.0633803	.0727028	.0748862	.0871452	.0757907	.0695982	.0818391	.0486299	.0458356	.0443815	.0355621	.0164735	.0007993	0	.0003705	0	.0003705
ASIA	32-33	36	5+	.0269251	.0118185	.0400035	.030649	.0324905	.0398572	.0396958	.060795	.0633803	.0727028	.0748862	.0871452	.0757907	.0695982	.0818391	.0486299	.0458356	.0443815	.0355621	.0164735	.0007993	0	.0003705	0	.0003705
ASIA	32-33	37	5+	.0269251	.0118185	.0400035	.030649	.0324905	.0398572	.0396958	.060795	.0633803	.0727028	.0748862	.0871452	.0757907	.0695982	.0818391	.0486299	.0458356	.0443815	.0355621	.0164735	.0007993	0	.0003705	0	.0003705
ASIA	32-33	38	5+	.0269251	.0118185	.0400035	.030649	.0324905	.0398572	.0396958	.060795	.0633803	.0727028	.0748862	.0871452	.0757907	.0695982	.0818391	.0486299	.0458356	.0443815	.0355621	.0164735	.0007993	0	.0003705	0	.0003705
ASIA	32-33	39	5+	.0269251	.0118185	.0400035	.030649	.0324905	.0398572	.0396958	.060795	.0633803	.0727028	.0748862	.0871452	.0757907	.0695982	.0818391	.0486299	.0458356	.0443815	.0355621	.0164735	.0007993	0	.0003705	0	.0003705
ASIA	32-33	40	5+	.0269251	.0118185	.0400035	.030649	.0324905	.0398572	.0396958	.060795	.0633803	.0727028	.0748862	.0871452	.0757907	.0695982	.0818391	.0486299	.0458356	.0443815	.0355621	.0164735	.0007993	0	.0003705	0	.0003705
ASIA	34-35	1	1	.0318277	.0260752	.0270451	.0352348	.0376003	.0492189	.0479018	.0501379	.0525139	.0619554	.0594418	.0623378	.0644809	.0702438	.0632754	.0603202	.0605707	.0502992	.0349502	.024784	.0179903	.0095211	.0018413	.0004323	0
ASIA	34-35	2	2	.0251093	.0219116	.0281421	.0257547	.0413272	.0350716	.0499964	.0573523	.0546821	.0533413	.0613257	.0615749	.0691083	.0705465	.0720481	.0706258	.057154	.051938	.0392607	.0262692	.0126706	.0088595	.0048976	.0010325	0
ASIA	34-35	3	3	.0228623	.0169563	.0310676	.0236703	.0464977	.0520346	.0491977	.0419905	.0598398	.0605674	.0625584	.0747293	.0585465	.0755499	.0638005	.0658018	.0518435	.0457138	.0415288	.0311135	.0115746	.0076053	.0033939	.001556	0
ASIA	34-35	4	4	.0161912	.0279509	.0220165	.0173989	.0495308	.0372914	.0562866	.0553334	.0606642	.0517532	.0663643	.0684531	.075629	.0673977	.0673221	.0457564	.0648637	.0616236	.0322651	.0345189	.0136296	.0046249	.0002204	.0029141	0
ASIA	34-35	5	5+	.0361382	.0396436	.0252133	.0303728	.0301258	.042679	.041917	.0407826	.045541	.068082	.0584893	.0559753	.0727051	.0666094	.0673222	.0653315	.0674158	.0752327	.037423	.0131675	.0120943	.0057487	.0019901	0	0
ASIA	34-35	6	5+	.0361382	.0396436	.0252133	.0303728	.0301258	.042679	.041917	.0407826	.045541	.068082	.0584893	.0559753	.0727051	.0666094	.0673222	.0653315	.0674158	.0752327	.037423	.0131675	.0120943	.0057487	.0019901	0	0
ASIA	34-35	7	5+	.0361382	.0396436	.0252133	.0303728	.0301258	.042679	.041917	.0407826	.045541	.068082	.0584893	.0559753	.0727051	.0666094	.0673222	.0653315	.0674158	.0752327	.037423	.0131675	.0120943	.0057487	.0019901	0	0
ASIA	34-35	8	5+	.0361382	.0396436	.0252133	.0303728	.0301258	.042679	.041917	.0407826	.045541	.068082	.0584893	.0559753	.0727051	.0666094	.0673222	.0653315	.0674158	.0752327	.037423	.0131675	.0120943	.0057487	.0019901	0	0
ASIA	34-35	9	5+	.0361382	.0396436	.0252133	.0303728	.0301258	.042679	.041917	.0407826	.045541	.068082	.0584893	.0559753	.0727051	.0666094	.0673222	.0653315	.0674158	.0752327	.037423	.0131675	.0120943	.0057487	.0019901	0	0
ASIA	34-35	10	5+	.0361382	.0396436	.0252133	.0303728	.0301258	.042679	.041917	.0407826	.045541	.068082	.0584893	.0559753	.0727051	.0666094	.0673222	.0653315	.0674158	.0752327	.037423	.0131675	.0120943	.0057487	.0019901	0	0
ASIA	34-35	11	5+	.0361382	.0396436	.0252133	.0303728	.0301258	.042679	.041917	.0407826	.045541	.068082	.0584893	.0559753	.0727051	.0666094	.0673222	.0653315	.0674158	.0752327	.037423	.0131675	.0120943	.0057487	.0019901	0	0
ASIA	34-35	12	5+	.0361382	.0396436	.0252133	.0303728	.0301258	.042679	.041917	.0407826	.045541	.068082	.0584893	.0559753	.0727051	.0666094	.0673222	.0653315	.0674158	.0752327	.037423	.0131675	.0120943	.0057487	.0019901	0	0
ASIA	34-35	13	5+	.0361382	.0396436	.0252133	.0303728	.0301258	.042679	.041917	.0407826	.045541	.068082	.0584893	.0559753	.0727051	.0666094	.0673222	.0653315	.0674158	.0752327	.037423	.0131675	.0120943	.0057487	.0019901	0	0
ASIA	34-35	14	5+	.0361382	.0396436	.0252133	.0303728	.0301258	.042679	.041917	.0407826	.045541	.068082	.0584893	.0559753	.0727051	.0666094	.0673222	.0653315	.0674158	.0752327	.037423	.0131675	.0120943	.0057487	.0019901	0	0
ASIA	34-35	15	5+	.0361382	.0396436	.0252133	.0303728	.0301258	.042679	.041917	.0407826	.045541	.068082	.0584893	.0559753	.0727051	.0666094	.0673222	.0653315	.0674158	.0752327	.037423	.0131675	.0120943	.0057487	.0019901	0	0
ASIA	34-35	16	5+	.0361382	.0396436	.0252133	.0303728	.0301258	.042679	.041917	.0407826	.045541	.068082	.0584893	.0559753	.0727051	.0666094	.0673222	.0653315	.0674158	.0752327	.037423	.0131675	.0120943	.0057487	.0019901	0	0
ASIA	34-35	17	5+	.0361382	.0396436	.0252133	.0303728	.0301258	.042679	.041917	.0407826	.045541	.068082	.0584893	.0559753	.0727051	.0666094	.0673222	.0653315	.0674158	.0752327	.037423	.0131675	.0120943	.0057487	.0019901	0	0
ASIA	34-35	18	5+	.0361382	.0396436	.0252133	.0303728	.0301258	.042679	.041917	.0407826	.045541	.068082	.0584893	.0559753	.0727051	.0666094	.0673222	.0653315	.0674158	.0752327	.037423	.0131675	.0120943	.0057487	.0019901	0	0
ASIA	34-35	19	5+	.0361382	.0396436	.0252133	.0303728	.0301258	.042679	.041917	.0407826	.045541	.068082	.0584893	.0559753	.0727051	.0666094	.0673222	.0653315	.0674158	.0752327	.037423	.0131675	.0120943	.0057487	.0019901	0	0
ASIA	34-35	20	5+	.0361382	.0396436	.0252133	.0303728	.0301258	.042679	.041917	.0407826	.045541	.068082	.0584893	.0559753	.0727051	.0666094	.0673222	.0653315	.0674158	.0752327	.037423	.0131675	.0120943	.0057487	.0019901	0	0
ASIA	34-35	21	5+	.0361382	.0396436	.0252133	.0303728	.0301258	.042679	.041917	.0407826	.045541	.068082	.0584893	.0559753	.0727051	.0666094	.0673222	.0653315	.0674158	.0752327	.037423	.0131675	.0120943	.0057487	.0019901	0	0
ASIA	34-35	22	5+	.0361382	.0396436	.0252133	.0303728	.0301258	.042679	.041917	.0407826	.045541	.068082	.0584893	.0559753	.0727051	.0666094	.0673222	.0653315	.0674158	.0752327	.037423	.0131675	.0120943	.0057487	.0019901	0	0
ASIA	34-35	23	5+	.0361382	.0396436	.0252133	.0303728	.0301258	.042679	.041917	.0407826	.045541	.068082	.0584893	.0559753	.0727051	.0666094	.0673222	.0653315	.0674158	.0752327	.037423	.0131675	.0120943	.0057487	.0019901	0	0
ASIA	34-35	24	5+	.0361382	.0396436	.0252133	.0303728	.0301258	.042679	.041917	.0407826	.045541	.068082	.0584893	.0559753	.0727051	.0666094	.0673222	.0653315	.0674158	.0752327	.037423	.0131675	.0120943	.0057487	.0019901	0	0
ASIA	34-35	25	5+	.0361382	.0396436	.0252133	.0303728	.0301258	.042679	.041917	.0407826	.045541	.068082	.0584893	.0559753	.0727051	.0666094	.0673222	.0653315	.0674158	.0752327	.037423	.0131675	.0120943	.0057487	.0019901	0	0
ASIA	34-35	26	5+	.0361382	.0396436	.0252133	.0303728	.0301258	.042679	.041917	.0407826	.045541	.068082	.0584893	.0559753	.0727051	.0666094	.0673222	.0653315	.0674158	.0752327	.037423	.0131675	.0120943	.0057487	.0019901	0	0
ASIA	34-35	27	5+	.0361382	.0396436	.0252133	.0303728	.0301258	.042679	.041917	.0407826	.045541	.068082	.0584893	.0559753	.0727051	.0666094	.0673222	.0653315	.0674158	.0752327	.037423	.0131675	.0120943	.0057487	.0019901	0	0
ASIA	34-35	28	5+	.0361382	.0396436	.0252133	.0303728	.0301258	.042679	.041917	.0407826	.045541	.068082	.0584893	.0559753	.0727051	.0666094	.0673222	.0653315	.0674158	.0752327	.037423	.0131675	.0120943	.0057487	.0019901	0	0
ASIA	34-35	29	5+	.0361382	.0396436	.0252133	.0303728	.0301258	.042679	.041917	.0407826	.045541	.068082	.0584893	.0559753	.0727051	.0666094	.0673222	.0653315	.0674158	.0752327	.037423	.0131675	.0120943	.0057487	.0019901	0	0
ASIA	34-35	30	5+	.0361382	.0396436	.0252133	.0303728	.0301258	.042679	.041917	.0407826	.045541	.068082	.0584893	.0559753	.0727051	.0666094	.0673222	.0653315	.0674158	.0752327	.037423	.0131675	.0120943	.0057487	.0019901	0	0
ASIA	34-35	31	5+	.0361382	.0396436	.0252133	.0303728	.0301258	.042679	.041917	.0407826	.045541	.068082	.0584893	.0559753	.0727051	.0666094	.0673222	.0653315	.0674158	.0752327	.037423	.0131675	.0120943	.0057487	.0019901	0	0
ASIA	34-35	32	5+	.0361382	.0396436	.0252133	.0303728	.0301258	.042679	.041917	.0407826	.045541	.068082	.0584893	.0559753	.0727051	.0666094	.0673222	.0653315	.0674158	.0752327	.037423	.0131675	.0120943	.0057487	.0019901	0	0
ASIA	34-35	33	5+	.0361382	.0396436	.0252133	.0303728	.0301258	.042679	.041917	.0407826	.045541	.068082	.0584893	.0559753	.0727051	.0666094	.0673222	.0653315	.0674158	.0752327	.037423	.0131675	.0120943	.0057487	.0019901	0	0
ASIA	34-35	34	5+	.0361382	.0396436	.0252133	.0303728	.0301258	.042679	.041917	.0407826	.045541	.068082	.0584893	.0559753	.0727051	.0666094	.0673222	.0653315	.0674158	.0752327	.037423	.0131675	.0120943	.0057487	.0019901	0	0
ASIA	34-35	35	5+	.0361382	.0396436	.0252133	.0303728	.0301258	.042679	.041917	.0407826	.045541	.068082	.0584893	.0559753	.0727051	.0666094	.0673222	.0653315	.0674158	.0752327	.037423	.0131675	.0120943	.0057487	.0019901	0	0
ASIA	34-35	36	5+	.0361382	.0396436	.0252133	.0303728	.0301258	.042679	.041917	.0407826	.045541	.068082	.0584893	.0559753	.0727051	.0666094	.0673222	.0653315	.0674158	.0752327	.037423	.0131675	.0120943	.0057487	.0019901	0	0
ASIA	34-35	37	5+	.0361382	.0396436	.0252133	.0303728	.0301258	.042679	.041917	.0407826	.045541	.068082	.0584893	.0559753	.0727051	.0666094	.0673222	.0653315	.0674158	.0752327	.037423	.0131675	.0120943	.0057487	.0019901	0	0
ASIA	34-35	38	5+	.0361382	.0396436	.0252133	.0303728	.0301258	.042679	.041917	.0407826	.045541	.068082	.0584893	.0559753	.0727051	.0666094	.0673222	.0653315	.0674158	.0752327	.037423	.0131675	.0120943	.0057487	.0019901	0	0
ASIA	34-35	39	5+	.0361382	.0396436	.0252133	.0303728	.0301258	.042679	.041917	.0407826	.045541	.068082	.0584893	.0559753	.0727051	.0666094	.0673222	.0653315	.0674158	.0752327	.037423	.0131675	.0120943	.0057487	.0019901	0	0
ASIA	34-35	40	5+	.0361382	.0396436	.0252133	.0303728	.0301258	.042679	.041917	.0407826	.045541	.068082	.0584893	.0559753	.0727051	.0666094	.0673222	.0653315	.0674158	.0752327	.037423	.0131675	.0120943	.0057487	.0019901	0	0
ASIA	36-37	1	1	.0253689	.0203608	.0245109	.0268282	.0282932	.031144	.0383903	.0448418	.039961	.047396	.0531033	.062224	.0600318	.0657669	.0663236	.0632804	.0679292	.0549684	.0546985	.0406977	.032674	.0256645	.0153187	.0077196	.0021819
ASIA	36-37	2	2	.0159362	.0190985	.0223716	.0233591	.0306132	.0312499	.043838	.0409862	.0435217	.0562739	.0621339	.0538516	.0654865	.0575765	.0579063	.0657344	.0619537	.0686122	.0561252	.0401079	.0381253	.0254402	.0106422	.0054469	.0024492
ASIA	36-37	3	3	.0227135	.0166018	.0259393	.0253901	.0294835	.0335905	.0395594	.0466974	.0461096	.050693	.0684587	.0523672	.0552013	.063107	.0613165	.0591017	.0638809	.0659259	.0475011	.0459752	.0359633	.0167518	.0192106	.0065366	.0003597
ASIA	36-37	4	4	.0162902	.0145168	.0183657	.0280119	.036763	.0349847	.0510929	.0448056	.0472253	.0470136	.0441735	.0648156	.054662	.0622661	.0691663	.0795279	.0549568	.0582838	.047639	.0379259	.0314072	.0241151	.0170609	.0057877	.0062355
ASIA	36-37	5	5	.0177344	.0230772	.0227363	.0244615	.0131714	.0252835	.0425804	.0446612	.0522729	.0481535	.0662426	.0527335	.056196	.0828486	.0737388	.0431992	.0670114	.0640219	.0696174	.0437175	.0170213	.0262887	.0129044	.0078419	.0024846
ASIA	36-37	6	6+	.017624	.0269443	.0133936	.0342211	.0332309	.0250484	.0480413	.0256276	.0793713	.0740272	.065189	.0543482	.0669448	.0869286	.065463	.0800302	.0477667	.0475448	.0346046	.0206837	.0181724	.016497	.0141932	.0010091	.0030949
ASIA	36-37	7	6+	.017624	.0269443	.0133936	.0342211	.0332309	.0250484	.0480413	.0256276	.0793713	.0740272	.065189	.0543482	.0669448	.0869286	.065463	.0800302	.0477667	.0475448	.0346046	.0206837	.0181724	.016497	.0141932	.0010091	.0030949
ASIA	36-37	8	6+	.017624	.0269443	.0133936	.0342211	.0332309	.0250484	.0480413	.0256276	.0793713	.0740272	.065189	.0543482	.0669448	.0869286	.065463	.0800302	.0477667	.0475448	.0346046	.0206837	.0181724	.016497	.0141932	.0010091	.0030949
ASIA	36-37	9	6+	.017624	.0269443	.0133936	.0342211	.0332309	.0250484	.0480413	.0256276	.0793713	.0740272	.065189	.0543482	.0669448	.0869286	.065463	.0800302	.0477667	.0475448	.0346046	.0206837	.0181724	.016497	.0141932	.0010091	.0030949
ASIA	36-37	10	6+	.017624	.0269443	.0133936	.0342211	.0332309	.0250484	.0480413	.0256276	.0793713	.0740272	.065189	.0543482	.0669448	.0869286	.065463	.0800302	.0477667	.0475448	.0346046	.0206837	.0181724	.016497	.0141932	.0010091	.0030949
ASIA	36-37	11	6+	.017624	.0269443	.0133936	.0342211	.0332309	.0250484	.0480413	.0256276	.0793713	.0740272	.065189	.0543482	.0669448	.0869286	.065463	.0800302	.0477667	.0475448	.0346046	.0206837	.0181724	.016497	.0141932	.0010091	.0030949
ASIA	36-37	12	6+	.017624	.0269443	.0133936	.0342211	.0332309	.0250484	.0480413	.0256276	.0793713	.0740272	.065189	.0543482	.0669448	.0869286	.065463	.0800302	.0477667	.0475448	.0346046	.0206837	.0181724	.016497	.0141932	.0010091	.0030949
ASIA	36-37	13	6+	.017624	.0269443	.0133936	.0342211	.0332309	.0250484	.0480413	.0256276	.0793713	.0740272	.065189	.0543482	.0669448	.0869286	.065463	.0800302	.0477667	.0475448	.0346046	.0206837	.0181724	.016497	.0141932	.0010091	.0030949
ASIA	36-37	14	6+	.017624	.0269443	.0133936	.0342211	.0332309	.0250484	.0480413	.0256276	.0793713	.0740272	.065189	.0543482	.0669448	.0869286	.065463	.0800302	.0477667	.0475448	.0346046	.0206837	.0181724	.016497	.0141932	.0010091	.0030949
ASIA	36-37	15	6+	.017624	.0269443	.0133936	.0342211	.0332309	.0250484	.0480413	.0256276	.0793713	.0740272	.065189	.0543482	.0669448	.0869286	.065463	.0800302	.0477667	.0475448	.0346046	.0206837	.0181724	.016497	.0141932	.0010091	.0030949
ASIA	36-37	16	6+	.017624	.0269443	.0133936	.0342211	.0332309	.0250484	.0480413	.0256276	.0793713	.0740272	.065189	.0543482	.0669448	.0869286	.065463	.0800302	.0477667	.0475448	.0346046	.0206837	.0181724	.016497	.0141932	.0010091	.0030949
ASIA	36-37	17	6+	.017624	.0269443	.0133936	.0342211	.0332309	.0250484	.0480413	.0256276	.0793713	.0740272	.065189	.0543482	.0669448	.0869286	.065463	.0800302	.0477667	.0475448	.0346046	.0206837	.0181724	.016497	.0141932	.0010091	.0030949
ASIA	36-37	18	6+	.017624	.0269443	.0133936	.0342211	.0332309	.0250484	.0480413	.0256276	.0793713	.0740272	.065189	.0543482	.0669448	.0869286	.065463	.0800302	.0477667	.0475448	.0346046	.0206837	.0181724	.016497	.0141932	.0010091	.0030949
ASIA	36-37	19	6+	.017624	.0269443	.0133936	.0342211	.0332309	.0250484	.0480413	.0256276	.0793713	.0740272	.065189	.0543482	.0669448	.0869286	.065463	.0800302	.0477667	.0475448	.0346046	.0206837	.0181724	.016497	.0141932	.0010091	.0030949
ASIA	36-37	20	6+	.017624	.0269443	.0133936	.0342211	.0332309	.0250484	.0480413	.0256276	.0793713	.0740272	.065189	.0543482	.0669448	.0869286	.065463	.0800302	.0477667	.0475448	.0346046	.0206837	.0181724	.016497	.0141932	.0010091	.0030949
ASIA	36-37	21	6+	.017624	.0269443	.0133936	.0342211	.0332309	.0250484	.0480413	.0256276	.0793713	.0740272	.065189	.0543482	.0669448	.0869286	.065463	.0800302	.0477667	.0475448	.0346046	.0206837	.0181724	.016497	.0141932	.0010091	.0030949
ASIA	36-37	22	6+	.017624	.0269443	.0133936	.0342211	.0332309	.0250484	.0480413	.0256276	.0793713	.0740272	.065189	.0543482	.0669448	.0869286	.065463	.0800302	.0477667	.0475448	.0346046	.0206837	.0181724	.016497	.0141932	.0010091	.0030949
ASIA	36-37	23	6+	.017624	.0269443	.0133936	.0342211	.0332309	.0250484	.0480413	.0256276	.0793713	.0740272	.065189	.0543482	.0669448	.0869286	.065463	.0800302	.0477667	.0475448	.0346046	.0206837	.0181724	.016497	.0141932	.0010091	.0030949
ASIA	36-37	24	6+	.017624	.0269443	.0133936	.0342211	.0332309	.0250484	.0480413	.0256276	.0793713	.0740272	.065189	.0543482	.0669448	.0869286	.065463	.0800302	.0477667	.0475448	.0346046	.0206837	.0181724	.016497	.0141932	.0010091	.0030949
ASIA	36-37	25	6+	.017624	.0269443	.0133936	.0342211	.0332309	.0250484	.0480413	.0256276	.0793713	.0740272	.065189	.0543482	.0669448	.0869286	.065463	.0800302	.0477667	.0475448	.0346046	.0206837	.0181724	.016497	.0141932	.0010091	.0030949
ASIA	36-37	26	6+	.017624	.0269443	.0133936	.0342211	.0332309	.0250484	.0480413	.0256276	.0793713	.0740272	.065189	.0543482	.0669448	.0869286	.065463	.0800302	.0477667	.0475448	.0346046	.0206837	.0181724	.016497	.0141932	.0010091	.0030949
ASIA	36-37	27	6+	.017624	.0269443	.0133936	.0342211	.0332309	.0250484	.0480413	.0256276	.0793713	.0740272	.065189	.0543482	.0669448	.0869286	.065463	.0800302	.0477667	.0475448	.0346046	.0206837	.0181724	.016497	.0141932	.0010091	.0030949
ASIA	36-37	28	6+	.017624	.0269443	.0133936	.0342211	.0332309	.0250484	.0480413	.0256276	.0793713	.0740272	.065189	.0543482	.0669448	.0869286	.065463	.0800302	.0477667	.0475448	.0346046	.0206837	.0181724	.016497	.0141932	.0010091	.0030949
ASIA	36-37	29	6+	.017624	.0269443	.0133936	.0342211	.0332309	.0250484	.0480413	.0256276	.0793713	.0740272	.065189	.0543482	.0669448	.0869286	.065463	.0800302	.0477667	.0475448	.0346046	.0206837	.0181724	.016497	.0141932	.0010091	.0030949
ASIA	36-37	30	6+	.017624	.0269443	.0133936	.0342211	.0332309	.0250484	.0480413	.0256276	.0793713	.0740272	.065189	.0543482	.0669448	.0869286	.065463	.0800302	.0477667	.0475448	.0346046	.0206837	.0181724	.016497	.0141932	.0010091	.0030949
ASIA	36-37	31	6+	.017624	.0269443	.0133936	.0342211	.0332309	.0250484	.0480413	.0256276	.0793713	.0740272	.065189	.0543482	.0669448	.0869286	.065463	.0800302	.0477667	.0475448	.0346046	.0206837	.0181724	.016497	.0141932	.0010091	.0030949
ASIA	36-37	32	6+	.017624	.0269443	.0133936	.0342211	.0332309	.0250484	.0480413	.0256276	.0793713	.0740272	.065189	.0543482	.0669448	.0869286	.065463	.0800302	.0477667	.0475448	.0346046	.0206837	.0181724	.016497	.0141932	.0010091	.0030949
ASIA	36-37	33	6+	.017624	.0269443	.0133936	.0342211	.0332309	.0250484	.0480413	.0256276	.0793713	.0740272	.065189	.0543482	.0669448	.0869286	.065463	.0800302	.0477667	.0475448	.0346046	.0206837	.0181724	.016497	.0141932	.0010091	.0030949
ASIA	36-37	34	6+	.017624	.0269443	.0133936	.0342211	.0332309	.0250484	.0480413	.0256276	.0793713	.0740272	.065189	.0543482	.0669448	.0869286	.065463	.0800302	.0477667	.0475448	.0346046	.0206837	.0181724	.016497	.0141932	.0010091	.0030949
ASIA	36-37	35	6+	.017624	.0269443	.0133936	.0342211	.0332309	.0250484	.0480413	.0256276	.0793713	.0740272	.065189	.0543482	.0669448	.0869286	.065463	.0800302	.0477667	.0475448	.0346046	.0206837	.0181724	.016497	.0141932	.0010091	.0030949
ASIA	36-37	36	6+	.017624	.0269443	.0133936	.0342211	.0332309	.0250484	.0480413	.0256276	.0793713	.0740272	.065189	.0543482	.0669448	.0869286	.065463	.0800302	.0477667	.0475448	.0346046	.0206837	.0181724	.016497	.0141932	.0010091	.0030949
ASIA	36-37	37	6+	.017624	.0269443	.0133936	.0342211	.0332309	.0250484	.0480413	.0256276	.0793713	.0740272	.065189	.0543482	.0669448	.0869286	.065463	.0800302	.0477667	.0475448	.0346046	.0206837	.0181724	.016497	.0141932	.0010091	.0030949
ASIA	36-37	38	6+	.017624	.0269443	.0133936	.0342211	.0332309	.0250484	.0480413	.0256276	.0793713	.0740272	.065189	.0543482	.0669448	.0869286	.065463	.0800302	.0477667	.0475448	.0346046	.0206837	.0181724	.016497	.0141932	.0010091	.0030949
ASIA	36-37	39	6+	.017624	.0269443	.0133936	.0342211	.0332309	.0250484	.0480413	.0256276	.0793713	.0740272	.065189	.0543482	.0669448	.0869286	.065463	.0800302	.0477667	.0475448	.0346046	.0206837	.0181724	.016497	.0141932	.0010091	.0030949
ASIA	36-37	40	6+	.017624	.0269443	.0133936	.0342211	.0332309	.0250484	.0480413	.0256276	.0793713	.0740272	.065189	.0543482	.0669448	.0869286	.065463	.0800302	.0477667	.0475448	.0346046	.0206837	.0181724	.016497	.0141932	.0010091	.0030949
ASIA	38-39	1	1	.0200812	.0162742	.020755	.0177727	.0213783	.0279406	.0320261	.033008	.0371033	.038671	.0427552	.0501657	.0554297	.058907	.0611202	.0598623	.0608786	.0587279	.0606794	.0582142	.0534896	.0401287	.0350279	.0241323	.0088021
ASIA	38-39	2	2	.0156642	.0164275	.0208728	.0206049	.0251859	.0306673	.0248973	.0361809	.037547	.0339889	.0419946	.0520711	.048882	.058624	.0565464	.0592251	.0626602	.0654221	.0632125	.0567811	.0519145	.0420755	.0361606	.0232629	.0126111
ASIA	38-39	3	3	.0128495	.0134248	.0151517	.0182286	.0223163	.0352784	.0316827	.0352897	.049142	.0507482	.056655	.0471903	.0613598	.0530505	.0533208	.056571	.0593197	.0571603	.0534422	.0492382	.0464277	.0432631	.0314168	.0198846	.0131965
ASIA	38-39	4	4	.0177997	.0152227	.0189346	.0263701	.0288561	.0295535	.0291453	.0283257	.0488743	.0469264	.0566846	.0500319	.0591721	.0539024	.0490803	.0555364	.0539491	.0495107	.0598166	.043583	.0530361	.0394048	.0374049	.0259381	.012843
ASIA	38-39	5	5	.0014659	.0141509	.0197785	.0177153	.0135983	.0455075	.0306277	.0304026	.0391759	.0440275	.0463079	.041649	.0669188	.0687982	.0662636	.05307	.0714501	.0600974	.0678683	.0474075	.0476455	.0369587	.036409	.0223472	.0097515
ASIA	38-39	6	6+	.009973	.0202483	.0150112	.0213712	.0196964	.0310645	.0309232	.0484135	.0363498	.0439829	.0673491	.0528404	.0609243	.0415414	.0899245	.0466766	.0634075	.0304373	.0574656	.0251489	.0501202	.0580629	.027543	.0182792	.0262078
ASIA	38-39	7	6+	.009973	.0202483	.0150112	.0213712	.0196964	.0310645	.0309232	.0484135	.0363498	.0439829	.0673491	.0528404	.0609243	.0415414	.0899245	.0466766	.0634075	.0304373	.0574656	.0251489	.0501202	.0580629	.027543	.0182792	.0262078
ASIA	38-39	8	6+	.009973	.0202483	.0150112	.0213712	.0196964	.0310645	.0309232	.0484135	.0363498	.0439829	.0673491	.0528404	.0609243	.0415414	.0899245	.0466766	.0634075	.0304373	.0574656	.0251489	.0501202	.0580629	.027543	.0182792	.0262078
ASIA	38-39	9	6+	.009973	.0202483	.0150112	.0213712	.0196964	.0310645	.0309232	.0484135	.0363498	.0439829	.0673491	.0528404	.0609243	.0415414	.0899245	.0466766	.0634075	.0304373	.0574656	.0251489	.0501202	.0580629	.027543	.0182792	.0262078
ASIA	38-39	10	6+	.009973	.0202483	.0150112	.0213712	.0196964	.0310645	.0309232	.0484135	.0363498	.0439829	.0673491	.0528404	.0609243	.0415414	.0899245	.0466766	.0634075	.0304373	.0574656	.0251489	.0501202	.0580629	.027543	.0182792	.0262078
ASIA	38-39	11	6+	.009973	.0202483	.0150112	.0213712	.0196964	.0310645	.0309232	.0484135	.0363498	.0439829	.0673491	.0528404	.0609243	.0415414	.0899245	.0466766	.0634075	.0304373	.0574656	.0251489	.0501202	.0580629	.027543	.0182792	.0262078
ASIA	38-39	12	6+	.009973	.0202483	.0150112	.0213712	.0196964	.0310645	.0309232	.0484135	.0363498	.0439829	.0673491	.0528404	.0609243	.0415414	.0899245	.0466766	.0634075	.0304373	.0574656	.0251489	.0501202	.0580629	.027543	.0182792	.0262078
ASIA	38-39	13	6+	.009973	.0202483	.0150112	.0213712	.0196964	.0310645	.0309232	.0484135	.0363498	.0439829	.0673491	.0528404	.0609243	.0415414	.0899245	.0466766	.0634075	.0304373	.0574656	.0251489	.0501202	.0580629	.027543	.0182792	.0262078
ASIA	38-39	14	6+	.009973	.0202483	.0150112	.0213712	.0196964	.0310645	.0309232	.0484135	.0363498	.0439829	.0673491	.0528404	.0609243	.0415414	.0899245	.0466766	.0634075	.0304373	.0574656	.0251489	.0501202	.0580629	.027543	.0182792	.0262078
ASIA	38-39	15	6+	.009973	.0202483	.0150112	.0213712	.0196964	.0310645	.0309232	.0484135	.0363498	.0439829	.0673491	.0528404	.0609243	.0415414	.0899245	.0466766	.0634075	.0304373	.0574656	.0251489	.0501202	.0580629	.027543	.0182792	.0262078
ASIA	38-39	16	6+	.009973	.0202483	.0150112	.0213712	.0196964	.0310645	.0309232	.0484135	.0363498	.0439829	.0673491	.0528404	.0609243	.0415414	.0899245	.0466766	.0634075	.0304373	.0574656	.0251489	.0501202	.0580629	.027543	.0182792	.0262078
ASIA	38-39	17	6+	.009973	.0202483	.0150112	.0213712	.0196964	.0310645	.0309232	.0484135	.0363498	.0439829	.0673491	.0528404	.0609243	.0415414	.0899245	.0466766	.0634075	.0304373	.0574656	.0251489	.0501202	.0580629	.027543	.0182792	.0262078
ASIA	38-39	18	6+	.009973	.0202483	.0150112	.0213712	.0196964	.0310645	.0309232	.0484135	.0363498	.0439829	.0673491	.0528404	.0609243	.0415414	.0899245	.0466766	.0634075	.0304373	.0574656	.0251489	.0501202	.0580629	.027543	.0182792	.0262078
ASIA	38-39	19	6+	.009973	.0202483	.0150112	.0213712	.0196964	.0310645	.0309232	.0484135	.0363498	.0439829	.0673491	.0528404	.0609243	.0415414	.0899245	.0466766	.0634075	.0304373	.0574656	.0251489	.0501202	.0580629	.027543	.0182792	.0262078
ASIA	38-39	20	6+	.009973	.0202483	.0150112	.0213712	.0196964	.0310645	.0309232	.0484135	.0363498	.0439829	.0673491	.0528404	.0609243	.0415414	.0899245	.0466766	.0634075	.0304373	.0574656	.0251489	.0501202	.0580629	.027543	.0182792	.0262078
ASIA	38-39	21	6+	.009973	.0202483	.0150112	.0213712	.0196964	.0310645	.0309232	.0484135	.0363498	.0439829	.0673491	.0528404	.0609243	.0415414	.0899245	.0466766	.0634075	.0304373	.0574656	.0251489	.0501202	.0580629	.027543	.0182792	.0262078
ASIA	38-39	22	6+	.009973	.0202483	.0150112	.0213712	.0196964	.0310645	.0309232	.0484135	.0363498	.0439829	.0673491	.0528404	.0609243	.0415414	.0899245	.0466766	.0634075	.0304373	.0574656	.0251489	.0501202	.0580629	.027543	.0182792	.0262078
ASIA	38-39	23	6+	.009973	.0202483	.0150112	.0213712	.0196964	.0310645	.0309232	.0484135	.0363498	.0439829	.0673491	.0528404	.0609243	.0415414	.0899245	.0466766	.0634075	.0304373	.0574656	.0251489	.0501202	.0580629	.027543	.0182792	.0262078
ASIA	38-39	24	6+	.009973	.0202483	.0150112	.0213712	.0196964	.0310645	.0309232	.0484135	.0363498	.0439829	.0673491	.0528404	.0609243	.0415414	.0899245	.0466766	.0634075	.0304373	.0574656	.0251489	.0501202	.0580629	.027543	.0182792	.0262078
ASIA	38-39	25	6+	.009973	.0202483	.0150112	.0213712	.0196964	.0310645	.0309232	.0484135	.0363498	.0439829	.0673491	.0528404	.0609243	.0415414	.0899245	.0466766	.0634075	.0304373	.0574656	.0251489	.0501202	.0580629	.027543	.0182792	.0262078
ASIA	38-39	26	6+	.009973	.0202483	.0150112	.0213712	.0196964	.0310645	.0309232	.0484135	.0363498	.0439829	.0673491	.0528404	.0609243	.0415414	.0899245	.0466766	.0634075	.0304373	.0574656	.0251489	.0501202	.0580629	.027543	.0182792	.0262078
ASIA	38-39	27	6+	.009973	.0202483	.0150112	.0213712	.0196964	.0310645	.0309232	.0484135	.0363498	.0439829	.0673491	.0528404	.0609243	.0415414	.0899245	.0466766	.0634075	.0304373	.0574656	.0251489	.0501202	.0580629	.027543	.0182792	.0262078
ASIA	38-39	28	6+	.009973	.0202483	.0150112	.0213712	.0196964	.0310645	.0309232	.0484135	.0363498	.0439829	.0673491	.0528404	.0609243	.0415414	.0899245	.0466766	.0634075	.0304373	.0574656	.0251489	.0501202	.0580629	.027543	.0182792	.0262078
ASIA	38-39	29	6+	.009973	.0202483	.0150112	.0213712	.0196964	.0310645	.0309232	.0484135	.0363498	.0439829	.0673491	.0528404	.0609243	.0415414	.0899245	.0466766	.0634075	.0304373	.0574656	.0251489	.0501202	.0580629	.027543	.0182792	.0262078
ASIA	38-39	30	6+	.009973	.0202483	.0150112	.0213712	.0196964	.0310645	.0309232	.0484135	.0363498	.0439829	.0673491	.0528404	.0609243	.0415414	.0899245	.0466766	.0634075	.0304373	.0574656	.0251489	.0501202	.0580629	.027543	.0182792	.0262078
ASIA	38-39	31	6+	.009973	.0202483	.0150112	.0213712	.0196964	.0310645	.0309232	.0484135	.0363498	.0439829	.0673491	.0528404	.0609243	.0415414	.0899245	.0466766	.0634075	.0304373	.0574656	.0251489	.0501202	.0580629	.027543	.0182792	.0262078
ASIA	38-39	32	6+	.009973	.0202483	.0150112	.0213712	.0196964	.0310645	.0309232	.0484135	.0363498	.0439829	.0673491	.0528404	.0609243	.0415414	.0899245	.0466766	.0634075	.0304373	.0574656	.0251489	.0501202	.0580629	.027543	.0182792	.0262078
ASIA	38-39	33	6+	.009973	.0202483	.0150112	.0213712	.0196964	.0310645	.0309232	.0484135	.0363498	.0439829	.0673491	.0528404	.0609243	.0415414	.0899245	.0466766	.0634075	.0304373	.0574656	.0251489	.0501202	.0580629	.027543	.0182792	.0262078
ASIA	38-39	34	6+	.009973	.0202483	.0150112	.0213712	.0196964	.0310645	.0309232	.0484135	.0363498	.0439829	.0673491	.0528404	.0609243	.0415414	.0899245	.0466766	.0634075	.0304373	.0574656	.0251489	.0501202	.0580629	.027543	.0182792	.0262078
ASIA	38-39	35	6+	.009973	.0202483	.0150112	.0213712	.0196964	.0310645	.0309232	.0484135	.0363498	.0439829	.0673491	.0528404	.0609243	.0415414	.0899245	.0466766	.0634075	.0304373	.0574656	.0251489	.0501202	.0580629	.027543	.0182792	.0262078
ASIA	38-39	36	6+	.009973	.0202483	.0150112	.0213712	.0196964	.0310645	.0309232	.0484135	.0363498	.0439829	.0673491	.0528404	.0609243	.0415414	.0899245	.0466766	.0634075	.0304373	.0574656	.0251489	.0501202	.0580629	.027543	.0182792	.0262078
ASIA	38-39	37	6+	.009973	.0202483	.0150112	.0213712	.0196964	.0310645	.0309232	.0484135	.0363498	.0439829	.0673491	.0528404	.0609243	.0415414	.0899245	.0466766	.0634075	.0304373	.0574656	.0251489	.0501202	.0580629	.027543	.0182792	.0262078
ASIA	38-39	38	6+	.009973	.0202483	.0150112	.0213712	.0196964	.0310645	.0309232	.0484135	.0363498	.0439829	.0673491	.0528404	.0609243	.0415414	.0899245	.0466766	.0634075	.0304373	.0574656	.0251489	.0501202	.0580629	.027543	.0182792	.0262078
ASIA	38-39	39	6+	.009973	.0202483	.0150112	.0213712	.0196964	.0310645	.0309232	.0484135	.0363498	.0439829	.0673491	.0528404	.0609243	.0415414	.0899245	.0466766	.0634075	.0304373	.0574656	.0251489	.0501202	.0580629	.027543	.0182792	.0262078
ASIA	38-39	40	6+	.009973	.0202483	.0150112	.0213712	.0196964	.0310645	.0309232	.0484135	.0363498	.0439829	.0673491	.0528404	.0609243	.0415414	.0899245	.0466766	.0634075	.0304373	.0574656	.0251489	.0501202	.0580629	.027543	.0182792	.0262078
ASIA	40-41	1	1	.0215075	.0169249	.0182504	.0164469	.0181714	.0247249	.0256731	.027606	.0279307	.0287107	.0393572	.0349572	.0417834	.0451264	.0541177	.0532476	.0576138	.0589885	.0597272	.0664855	.0608177	.0498596	.0449645	.0348729	.0260477
ASIA	40-41	2	2	.0127722	.0135844	.0110367	.015157	.0200883	.0251073	.0258362	.0317723	.0363383	.0340521	.0359982	.0394192	.0424236	.041919	.053815	.0558703	.0505325	.0576365	.0572547	.060846	.0653854	.056693	.0448651	.0391119	.0346021
ASIA	40-41	3	3	.0167985	.0136373	.0121603	.0209485	.0244604	.0277469	.0303779	.0272562	.0280486	.0411088	.0421625	.040173	.0441797	.0462447	.0516695	.0491689	.0474187	.0567736	.0546242	.0484717	.0573253	.0574544	.0506858	.038731	.0317636
ASIA	40-41	4	4	.010334	.0130451	.0092588	.0166575	.0247379	.0294478	.0336947	.0239712	.042449	.0289624	.0501024	.0448143	.0425822	.0467423	.0617137	.0479773	.0435445	.0577459	.0491957	.0528012	.0484619	.0430873	.0604831	.0413037	.0330178
ASIA	40-41	5	5	.0058559	.0095339	.0198866	.0152329	.0228348	.0294897	.0387168	.0236946	.0340453	.0399198	.04879	.0466761	.0388184	.0508009	.0507568	.0582024	.0597441	.0663635	.057341	.0651674	.0336196	.0461922	.046163	.0370724	.0248685
ASIA	40-41	6	6+	.010596	.0089036	.0043422	.0121316	.0227904	.024534	.0297176	.0272657	.0430722	.0439776	.0357719	.0500401	.0426301	.0550524	.0326808	.0667936	.0591828	.0672852	.0763309	.0489513	.0456696	.0565908	.0436978	.0436977	.029002
ASIA	40-41	7	6+	.010596	.0089036	.0043422	.0121316	.0227904	.024534	.0297176	.0272657	.0430722	.0439776	.0357719	.0500401	.0426301	.0550524	.0326808	.0667936	.0591828	.0672852	.0763309	.0489513	.0456696	.0565908	.0436978	.0436977	.029002
ASIA	40-41	8	6+	.010596	.0089036	.0043422	.0121316	.0227904	.024534	.0297176	.0272657	.0430722	.0439776	.0357719	.0500401	.0426301	.0550524	.0326808	.0667936	.0591828	.0672852	.0763309	.0489513	.0456696	.0565908	.0436978	.0436977	.029002
ASIA	40-41	9	6+	.010596	.0089036	.0043422	.0121316	.0227904	.024534	.0297176	.0272657	.0430722	.0439776	.0357719	.0500401	.0426301	.0550524	.0326808	.0667936	.0591828	.0672852	.0763309	.0489513	.0456696	.0565908	.0436978	.0436977	.029002
ASIA	40-41	10	6+	.010596	.0089036	.0043422	.0121316	.0227904	.024534	.0297176	.0272657	.0430722	.0439776	.0357719	.0500401	.0426301	.0550524	.0326808	.0667936	.0591828	.0672852	.0763309	.0489513	.0456696	.0565908	.0436978	.0436977	.029002
ASIA	40-41	11	6+	.010596	.0089036	.0043422	.0121316	.0227904	.024534	.0297176	.0272657	.0430722	.0439776	.0357719	.0500401	.0426301	.0550524	.0326808	.0667936	.0591828	.0672852	.0763309	.0489513	.0456696	.0565908	.0436978	.0436977	.029002
ASIA	40-41	12	6+	.010596	.0089036	.0043422	.0121316	.0227904	.024534	.0297176	.0272657	.0430722	.0439776	.0357719	.0500401	.0426301	.0550524	.0326808	.0667936	.0591828	.0672852	.0763309	.0489513	.0456696	.0565908	.0436978	.0436977	.029002
ASIA	40-41	13	6+	.010596	.0089036	.0043422	.0121316	.0227904	.024534	.0297176	.0272657	.0430722	.0439776	.0357719	.0500401	.0426301	.0550524	.0326808	.0667936	.0591828	.0672852	.0763309	.0489513	.0456696	.0565908	.0436978	.0436977	.029002
ASIA	40-41	14	6+	.010596	.0089036	.0043422	.0121316	.0227904	.024534	.0297176	.0272657	.0430722	.0439776	.0357719	.0500401	.0426301	.0550524	.0326808	.0667936	.0591828	.0672852	.0763309	.0489513	.0456696	.0565908	.0436978	.0436977	.029002
ASIA	40-41	15	6+	.010596	.0089036	.0043422	.0121316	.0227904	.024534	.0297176	.0272657	.0430722	.0439776	.0357719	.0500401	.0426301	.0550524	.0326808	.0667936	.0591828	.0672852	.0763309	.0489513	.0456696	.0565908	.0436978	.0436977	.029002
ASIA	40-41	16	6+	.010596	.0089036	.0043422	.0121316	.0227904	.024534	.0297176	.0272657	.0430722	.0439776	.0357719	.0500401	.0426301	.0550524	.0326808	.0667936	.0591828	.0672852	.0763309	.0489513	.0456696	.0565908	.0436978	.0436977	.029002
ASIA	40-41	17	6+	.010596	.0089036	.0043422	.0121316	.0227904	.024534	.0297176	.0272657	.0430722	.0439776	.0357719	.0500401	.0426301	.0550524	.0326808	.0667936	.0591828	.0672852	.0763309	.0489513	.0456696	.0565908	.0436978	.0436977	.029002
ASIA	40-41	18	6+	.010596	.0089036	.0043422	.0121316	.0227904	.024534	.0297176	.0272657	.0430722	.0439776	.0357719	.0500401	.0426301	.0550524	.0326808	.0667936	.0591828	.0672852	.0763309	.0489513	.0456696	.0565908	.0436978	.0436977	.029002
ASIA	40-41	19	6+	.010596	.0089036	.0043422	.0121316	.0227904	.024534	.0297176	.0272657	.0430722	.0439776	.0357719	.0500401	.0426301	.0550524	.0326808	.0667936	.0591828	.0672852	.0763309	.0489513	.0456696	.0565908	.0436978	.0436977	.029002
ASIA	40-41	20	6+	.010596	.0089036	.0043422	.0121316	.0227904	.024534	.0297176	.0272657	.0430722	.0439776	.0357719	.0500401	.0426301	.0550524	.0326808	.0667936	.0591828	.0672852	.0763309	.0489513	.0456696	.0565908	.0436978	.0436977	.029002
ASIA	40-41	21	6+	.010596	.0089036	.0043422	.0121316	.0227904	.024534	.0297176	.0272657	.0430722	.0439776	.0357719	.0500401	.0426301	.0550524	.0326808	.0667936	.0591828	.0672852	.0763309	.0489513	.0456696	.0565908	.0436978	.0436977	.029002
ASIA	40-41	22	6+	.010596	.0089036	.0043422	.0121316	.0227904	.024534	.0297176	.0272657	.0430722	.0439776	.0357719	.0500401	.0426301	.0550524	.0326808	.0667936	.0591828	.0672852	.0763309	.0489513	.0456696	.0565908	.0436978	.0436977	.029002
ASIA	40-41	23	6+	.010596	.0089036	.0043422	.0121316	.0227904	.024534	.0297176	.0272657	.0430722	.0439776	.0357719	.0500401	.0426301	.0550524	.0326808	.0667936	.0591828	.0672852	.0763309	.0489513	.0456696	.0565908	.0436978	.0436977	.029002
ASIA	40-41	24	6+	.010596	.0089036	.0043422	.0121316	.0227904	.024534	.0297176	.0272657	.0430722	.0439776	.0357719	.0500401	.0426301	.0550524	.0326808	.0667936	.0591828	.0672852	.0763309	.0489513	.0456696	.0565908	.0436978	.0436977	.029002
ASIA	40-41	25	6+	.010596	.0089036	.0043422	.0121316	.0227904	.024534	.0297176	.0272657	.0430722	.0439776	.0357719	.0500401	.0426301	.0550524	.0326808	.0667936	.0591828	.0672852	.0763309	.0489513	.0456696	.0565908	.0436978	.0436977	.029002
ASIA	40-41	26	6+	.010596	.0089036	.0043422	.0121316	.0227904	.024534	.0297176	.0272657	.0430722	.0439776	.0357719	.0500401	.0426301	.0550524	.0326808	.0667936	.0591828	.0672852	.0763309	.0489513	.0456696	.0565908	.0436978	.0436977	.029002
ASIA	40-41	27	6+	.010596	.0089036	.0043422	.0121316	.0227904	.024534	.0297176	.0272657	.0430722	.0439776	.0357719	.0500401	.0426301	.0550524	.0326808	.0667936	.0591828	.0672852	.0763309	.0489513	.0456696	.0565908	.0436978	.0436977	.029002
ASIA	40-41	28	6+	.010596	.0089036	.0043422	.0121316	.0227904	.024534	.0297176	.0272657	.0430722	.0439776	.0357719	.0500401	.0426301	.0550524	.0326808	.0667936	.0591828	.0672852	.0763309	.0489513	.0456696	.0565908	.0436978	.0436977	.029002
ASIA	40-41	29	6+	.010596	.0089036	.0043422	.0121316	.0227904	.024534	.0297176	.0272657	.0430722	.0439776	.0357719	.0500401	.0426301	.0550524	.0326808	.0667936	.0591828	.0672852	.0763309	.0489513	.0456696	.0565908	.0436978	.0436977	.029002
ASIA	40-41	30	6+	.010596	.0089036	.0043422	.0121316	.0227904	.024534	.0297176	.0272657	.0430722	.0439776	.0357719	.0500401	.0426301	.0550524	.0326808	.0667936	.0591828	.0672852	.0763309	.0489513	.0456696	.0565908	.0436978	.0436977	.029002
ASIA	40-41	31	6+	.010596	.0089036	.0043422	.0121316	.0227904	.024534	.0297176	.0272657	.0430722	.0439776	.0357719	.0500401	.0426301	.0550524	.0326808	.0667936	.0591828	.0672852	.0763309	.0489513	.0456696	.0565908	.0436978	.0436977	.029002
ASIA	40-41	32	6+	.010596	.0089036	.0043422	.0121316	.0227904	.024534	.0297176	.0272657	.0430722	.0439776	.0357719	.0500401	.0426301	.0550524	.0326808	.0667936	.0591828	.0672852	.0763309	.0489513	.0456696	.0565908	.0436978	.0436977	.029002
ASIA	40-41	33	6+	.010596	.0089036	.0043422	.0121316	.0227904	.024534	.0297176	.0272657	.0430722	.0439776	.0357719	.0500401	.0426301	.0550524	.0326808	.0667936	.0591828	.0672852	.0763309	.0489513	.0456696	.0565908	.0436978	.0436977	.029002
ASIA	40-41	34	6+	.010596	.0089036	.0043422	.0121316	.0227904	.024534	.0297176	.0272657	.0430722	.0439776	.0357719	.0500401	.0426301	.0550524	.0326808	.0667936	.0591828	.0672852	.0763309	.0489513	.0456696	.0565908	.0436978	.0436977	.029002
ASIA	40-41	35	6+	.010596	.0089036	.0043422	.0121316	.0227904	.024534	.0297176	.0272657	.0430722	.0439776	.0357719	.0500401	.0426301	.0550524	.0326808	.0667936	.0591828	.0672852	.0763309	.0489513	.0456696	.0565908	.0436978	.0436977	.029002
ASIA	40-41	36	6+	.010596	.0089036	.0043422	.0121316	.0227904	.024534	.0297176	.0272657	.0430722	.0439776	.0357719	.0500401	.0426301	.0550524	.0326808	.0667936	.0591828	.0672852	.0763309	.0489513	.0456696	.0565908	.0436978	.0436977	.029002
ASIA	40-41	37	6+	.010596	.0089036	.0043422	.0121316	.0227904	.024534	.0297176	.0272657	.0430722	.0439776	.0357719	.0500401	.0426301	.0550524	.0326808	.0667936	.0591828	.0672852	.0763309	.0489513	.0456696	.0565908	.0436978	.0436977	.029002
ASIA	40-41	38	6+	.010596	.0089036	.0043422	.0121316	.0227904	.024534	.0297176	.0272657	.0430722	.0439776	.0357719	.0500401	.0426301	.0550524	.0326808	.0667936	.0591828	.0672852	.0763309	.0489513	.0456696	.0565908	.0436978	.0436977	.029002
ASIA	40-41	39	6+	.010596	.0089036	.0043422	.0121316	.0227904	.024534	.0297176	.0272657	.0430722	.0439776	.0357719	.0500401	.0426301	.0550524	.0326808	.0667936	.0591828	.0672852	.0763309	.0489513	.0456696	.0565908	.0436978	.0436977	.029002
ASIA	40-41	40	6+	.010596	.0089036	.0043422	.0121316	.0227904	.024534	.0297176	.0272657	.0430722	.0439776	.0357719	.0500401	.0426301	.0550524	.0326808	.0667936	.0591828	.0672852	.0763309	.0489513	.0456696	.0565908	.0436978	.0436977	.029002
ASIA	42-43	1	1	.0160278	.0119158	.0147992	.0163975	.0166586	.0176	.0239428	.0223756	.0259156	.0282155	.0348692	.0297057	.0294317	.0372883	.044101	.0480786	.0545721	.0517772	.0521152	.0553904	.0626288	.0503425	.0597245	.0516775	.0456687
ASIA	42-43	2	2	.0093043	.0098977	.0099418	.0112227	.018315	.0195893	.0208702	.0241453	.0279957	.0260949	.0313094	.0354292	.0373472	.0400624	.0408858	.0459433	.0568658	.0474696	.0552962	.055565	.0628958	.056259	.0475688	.0591985	.0462818
ASIA	42-43	3	3	.0084097	.0117776	.0097168	.015461	.0162134	.0212246	.0255325	.0299807	.0302773	.0300576	.0281413	.0317162	.040192	.0401421	.0416199	.043597	.0511784	.047346	.0634264	.0593994	.0491739	.0534461	.0558647	.0513428	.0455619
ASIA	42-43	4	4	.0092757	.0080899	.0100653	.0111992	.0133311	.0203536	.0222541	.0286629	.0291175	.0339465	.0422468	.0443111	.0568128	.0456209	.0470274	.0474264	.0427444	.0494894	.0587797	.0527735	.0537252	.0531017	.0473695	.0453636	.0402697
ASIA	42-43	5	5	.0084814	.0076249	.0065943	.0101776	.0139436	.0138949	.0257568	.0224139	.0284826	.0408119	.039422	.0552317	.0516507	.0372179	.051231	.058897	.0690544	.0502202	.0430739	.048899	.0597094	.0435754	.0539365	.0464957	.0312275
ASIA	42-43	6	6+	.0074613	.0128713	.0033594	.0218385	.0252227	.0259683	.0352142	.0226096	.0328001	.0574788	.0330081	.0334661	.0371815	.0469235	.0487601	.047419	.0505987	.0455928	.043781	.0511017	.0427764	.0550049	.0385274	.0412801	.0489064
ASIA	42-43	7	6+	.0074613	.0128713	.0033594	.0218385	.0252227	.0259683	.0352142	.0226096	.0328001	.0574788	.0330081	.0334661	.0371815	.0469235	.0487601	.047419	.0505987	.0455928	.043781	.0511017	.0427764	.0550049	.0385274	.0412801	.0489064
ASIA	42-43	8	6+	.0074613	.0128713	.0033594	.0218385	.0252227	.0259683	.0352142	.0226096	.0328001	.0574788	.0330081	.0334661	.0371815	.0469235	.0487601	.047419	.0505987	.0455928	.043781	.0511017	.0427764	.0550049	.0385274	.0412801	.0489064
ASIA	42-43	9	6+	.0074613	.0128713	.0033594	.0218385	.0252227	.0259683	.0352142	.0226096	.0328001	.0574788	.0330081	.0334661	.0371815	.0469235	.0487601	.047419	.0505987	.0455928	.043781	.0511017	.0427764	.0550049	.0385274	.0412801	.0489064
ASIA	42-43	10	6+	.0074613	.0128713	.0033594	.0218385	.0252227	.0259683	.0352142	.0226096	.0328001	.0574788	.0330081	.0334661	.0371815	.0469235	.0487601	.047419	.0505987	.0455928	.043781	.0511017	.0427764	.0550049	.0385274	.0412801	.0489064
ASIA	42-43	11	6+	.0074613	.0128713	.0033594	.0218385	.0252227	.0259683	.0352142	.0226096	.0328001	.0574788	.0330081	.0334661	.0371815	.0469235	.0487601	.047419	.0505987	.0455928	.043781	.0511017	.0427764	.0550049	.0385274	.0412801	.0489064
ASIA	42-43	12	6+	.0074613	.0128713	.0033594	.0218385	.0252227	.0259683	.0352142	.0226096	.0328001	.0574788	.0330081	.0334661	.0371815	.0469235	.0487601	.047419	.0505987	.0455928	.043781	.0511017	.0427764	.0550049	.0385274	.0412801	.0489064
ASIA	42-43	13	6+	.0074613	.0128713	.0033594	.0218385	.0252227	.0259683	.0352142	.0226096	.0328001	.0574788	.0330081	.0334661	.0371815	.0469235	.0487601	.047419	.0505987	.0455928	.043781	.0511017	.0427764	.0550049	.0385274	.0412801	.0489064
ASIA	42-43	14	6+	.0074613	.0128713	.0033594	.0218385	.0252227	.0259683	.0352142	.0226096	.0328001	.0574788	.0330081	.0334661	.0371815	.0469235	.0487601	.047419	.0505987	.0455928	.043781	.0511017	.0427764	.0550049	.0385274	.0412801	.0489064
ASIA	42-43	15	6+	.0074613	.0128713	.0033594	.0218385	.0252227	.0259683	.0352142	.0226096	.0328001	.0574788	.0330081	.0334661	.0371815	.0469235	.0487601	.047419	.0505987	.0455928	.043781	.0511017	.0427764	.0550049	.0385274	.0412801	.0489064
ASIA	42-43	16	6+	.0074613	.0128713	.0033594	.0218385	.0252227	.0259683	.0352142	.0226096	.0328001	.0574788	.0330081	.0334661	.0371815	.0469235	.0487601	.047419	.0505987	.0455928	.043781	.0511017	.0427764	.0550049	.0385274	.0412801	.0489064
ASIA	42-43	17	6+	.0074613	.0128713	.0033594	.0218385	.0252227	.0259683	.0352142	.0226096	.0328001	.0574788	.0330081	.0334661	.0371815	.0469235	.0487601	.047419	.0505987	.0455928	.043781	.0511017	.0427764	.0550049	.0385274	.0412801	.0489064
ASIA	42-43	18	6+	.0074613	.0128713	.0033594	.0218385	.0252227	.0259683	.0352142	.0226096	.0328001	.0574788	.0330081	.0334661	.0371815	.0469235	.0487601	.047419	.0505987	.0455928	.043781	.0511017	.0427764	.0550049	.0385274	.0412801	.0489064
ASIA	42-43	19	6+	.0074613	.0128713	.0033594	.0218385	.0252227	.0259683	.0352142	.0226096	.0328001	.0574788	.0330081	.0334661	.0371815	.0469235	.0487601	.047419	.0505987	.0455928	.043781	.0511017	.0427764	.0550049	.0385274	.0412801	.0489064
ASIA	42-43	20	6+	.0074613	.0128713	.0033594	.0218385	.0252227	.0259683	.0352142	.0226096	.0328001	.0574788	.0330081	.0334661	.0371815	.0469235	.0487601	.047419	.0505987	.0455928	.043781	.0511017	.0427764	.0550049	.0385274	.0412801	.0489064
ASIA	42-43	21	6+	.0074613	.0128713	.0033594	.0218385	.0252227	.0259683	.0352142	.0226096	.0328001	.0574788	.0330081	.0334661	.0371815	.0469235	.0487601	.047419	.0505987	.0455928	.043781	.0511017	.0427764	.0550049	.0385274	.0412801	.0489064
ASIA	42-43	22	6+	.0074613	.0128713	.0033594	.0218385	.0252227	.0259683	.0352142	.0226096	.0328001	.0574788	.0330081	.0334661	.0371815	.0469235	.0487601	.047419	.0505987	.0455928	.043781	.0511017	.0427764	.0550049	.0385274	.0412801	.0489064
ASIA	42-43	23	6+	.0074613	.0128713	.0033594	.0218385	.0252227	.0259683	.0352142	.0226096	.0328001	.0574788	.0330081	.0334661	.0371815	.0469235	.0487601	.047419	.0505987	.0455928	.043781	.0511017	.0427764	.0550049	.0385274	.0412801	.0489064
ASIA	42-43	24	6+	.0074613	.0128713	.0033594	.0218385	.0252227	.0259683	.0352142	.0226096	.0328001	.0574788	.0330081	.0334661	.0371815	.0469235	.0487601	.047419	.0505987	.0455928	.043781	.0511017	.0427764	.0550049	.0385274	.0412801	.0489064
ASIA	42-43	25	6+	.0074613	.0128713	.0033594	.0218385	.0252227	.0259683	.0352142	.0226096	.0328001	.0574788	.0330081	.0334661	.0371815	.0469235	.0487601	.047419	.0505987	.0455928	.043781	.0511017	.0427764	.0550049	.0385274	.0412801	.0489064
ASIA	42-43	26	6+	.0074613	.0128713	.0033594	.0218385	.0252227	.0259683	.0352142	.0226096	.0328001	.0574788	.0330081	.0334661	.0371815	.0469235	.0487601	.047419	.0505987	.0455928	.043781	.0511017	.0427764	.0550049	.0385274	.0412801	.0489064
ASIA	42-43	27	6+	.0074613	.0128713	.0033594	.0218385	.0252227	.0259683	.0352142	.0226096	.0328001	.0574788	.0330081	.0334661	.0371815	.0469235	.0487601	.047419	.0505987	.0455928	.043781	.0511017	.0427764	.0550049	.0385274	.0412801	.0489064
ASIA	42-43	28	6+	.0074613	.0128713	.0033594	.0218385	.0252227	.0259683	.0352142	.0226096	.0328001	.0574788	.0330081	.0334661	.0371815	.0469235	.0487601	.047419	.0505987	.0455928	.043781	.0511017	.0427764	.0550049	.0385274	.0412801	.0489064
ASIA	42-43	29	6+	.0074613	.0128713	.0033594	.0218385	.0252227	.0259683	.0352142	.0226096	.0328001	.0574788	.0330081	.0334661	.0371815	.0469235	.0487601	.047419	.0505987	.0455928	.043781	.0511017	.0427764	.0550049	.0385274	.0412801	.0489064
ASIA	42-43	30	6+	.0074613	.0128713	.0033594	.0218385	.0252227	.0259683	.0352142	.0226096	.0328001	.0574788	.0330081	.0334661	.0371815	.0469235	.0487601	.047419	.0505987	.0455928	.043781	.0511017	.0427764	.0550049	.0385274	.0412801	.0489064
ASIA	42-43	31	6+	.0074613	.0128713	.0033594	.0218385	.0252227	.0259683	.0352142	.0226096	.0328001	.0574788	.0330081	.0334661	.0371815	.0469235	.0487601	.047419	.0505987	.0455928	.043781	.0511017	.0427764	.0550049	.0385274	.0412801	.0489064
ASIA	42-43	32	6+	.0074613	.0128713	.0033594	.0218385	.0252227	.0259683	.0352142	.0226096	.0328001	.0574788	.0330081	.0334661	.0371815	.0469235	.0487601	.047419	.0505987	.0455928	.043781	.0511017	.0427764	.0550049	.0385274	.0412801	.0489064
ASIA	42-43	33	6+	.0074613	.0128713	.0033594	.0218385	.0252227	.0259683	.0352142	.0226096	.0328001	.0574788	.0330081	.0334661	.0371815	.0469235	.0487601	.047419	.0505987	.0455928	.043781	.0511017	.0427764	.0550049	.0385274	.0412801	.0489064
ASIA	42-43	34	6+	.0074613	.0128713	.0033594	.0218385	.0252227	.0259683	.0352142	.0226096	.0328001	.0574788	.0330081	.0334661	.0371815	.0469235	.0487601	.047419	.0505987	.0455928	.043781	.0511017	.0427764	.0550049	.0385274	.0412801	.0489064
ASIA	42-43	35	6+	.0074613	.0128713	.0033594	.0218385	.0252227	.0259683	.0352142	.0226096	.0328001	.0574788	.0330081	.0334661	.0371815	.0469235	.0487601	.047419	.0505987	.0455928	.043781	.0511017	.0427764	.0550049	.0385274	.0412801	.0489064
ASIA	42-43	36	6+	.0074613	.0128713	.0033594	.0218385	.0252227	.0259683	.0352142	.0226096	.0328001	.0574788	.0330081	.0334661	.0371815	.0469235	.0487601	.047419	.0505987	.0455928	.043781	.0511017	.0427764	.0550049	.0385274	.0412801	.0489064
ASIA	42-43	37	6+	.0074613	.0128713	.0033594	.0218385	.0252227	.0259683	.0352142	.0226096	.0328001	.0574788	.0330081	.0334661	.0371815	.0469235	.0487601	.047419	.0505987	.0455928	.043781	.0511017	.0427764	.0550049	.0385274	.0412801	.0489064
ASIA	42-43	38	6+	.0074613	.0128713	.0033594	.0218385	.0252227	.0259683	.0352142	.0226096	.0328001	.0574788	.0330081	.0334661	.0371815	.0469235	.0487601	.047419	.0505987	.0455928	.043781	.0511017	.0427764	.0550049	.0385274	.0412801	.0489064
ASIA	42-43	39	6+	.0074613	.0128713	.0033594	.0218385	.0252227	.0259683	.0352142	.0226096	.0328001	.0574788	.0330081	.0334661	.0371815	.0469235	.0487601	.047419	.0505987	.0455928	.043781	.0511017	.0427764	.0550049	.0385274	.0412801	.0489064
ASIA	42-43	40	6+	.0074613	.0128713	.0033594	.0218385	.0252227	.0259683	.0352142	.0226096	.0328001	.0574788	.0330081	.0334661	.0371815	.0469235	.0487601	.047419	.0505987	.0455928	.043781	.0511017	.0427764	.0550049	.0385274	.0412801	.0489064
ASIA	44-45	1	1	.0174765	.0154478	.0099492	.0134626	.0124079	.0177218	.0193448	.0215013	.0201837	.0219251	.0245025	.0273952	.0354542	.0345019	.0368114	.0363174	.0423633	.0474665	.0473653	.0468852	.0550254	.0521801	.0513263	.0541726	.054646
ASIA	44-45	2	2	.0118075	.009094	.0093987	.0113073	.0121846	.0166146	.0195713	.022484	.0179173	.0239108	.0278881	.024772	.034561	.0407125	.0337448	.035266	.0425887	.0501285	.0547972	.0519092	.0506492	.0532918	.0511203	.0479095	.0598475
ASIA	44-45	3	3	.0087806	.0081835	.0082303	.0137485	.0098333	.011937	.0162887	.0207235	.0241182	.0253124	.0220207	.0327284	.0337953	.0312752	.0365785	.0386176	.0381864	.0454775	.0558943	.058354	.0562086	.0500097	.0611786	.0562733	.0536184
ASIA	44-45	4	4	.0123105	.0047955	.0061846	.0092372	.0130177	.0164679	.0156935	.0202912	.0172299	.029094	.0252786	.0315421	.0348571	.0285587	.0455098	.0397158	.0514698	.0551268	.041834	.0471601	.0499664	.0556014	.059386	.0542842	.0573662
ASIA	44-45	5	5	.0017962	.0042479	.0123289	.0119922	.0129603	.0189167	.0208572	.0272968	.0191654	.0254772	.0342834	.0379633	.0318727	.0311217	.0386631	.0411994	.0448464	.0480783	.0479008	.0608	.0590319	.0542788	.0572916	.051934	.034054
ASIA	44-45	6	6	.0068772	.0058347	.0035775	.0062203	.0111512	.0033616	.0193854	.019261	.018308	.0150647	.0243701	.0265424	.037038	.0471891	.0528237	.0474206	.0458688	.0346687	.0540065	.0412747	.0515041	.0636402	.0580845	.064875	.0620781
ASIA	44-45	7	7+	.0119277	.0049261	.0074182	.0030461	.0046293	.0230449	.0167958	.0250676	.0295109	.0172123	.0249393	.0282638	.0563847	.0311508	.0509161	.0399307	.0469061	.0529153	.0400978	.0459072	.0524815	.0665849	.049369	.0711063	.0464295
ASIA	44-45	8	7+	.0119277	.0049261	.0074182	.0030461	.0046293	.0230449	.0167958	.0250676	.0295109	.0172123	.0249393	.0282638	.0563847	.0311508	.0509161	.0399307	.0469061	.0529153	.0400978	.0459072	.0524815	.0665849	.049369	.0711063	.0464295
ASIA	44-45	9	7+	.0119277	.0049261	.0074182	.0030461	.0046293	.0230449	.0167958	.0250676	.0295109	.0172123	.0249393	.0282638	.0563847	.0311508	.0509161	.0399307	.0469061	.0529153	.0400978	.0459072	.0524815	.0665849	.049369	.0711063	.0464295
ASIA	44-45	10	7+	.0119277	.0049261	.0074182	.0030461	.0046293	.0230449	.0167958	.0250676	.0295109	.0172123	.0249393	.0282638	.0563847	.0311508	.0509161	.0399307	.0469061	.0529153	.0400978	.0459072	.0524815	.0665849	.049369	.0711063	.0464295
ASIA	44-45	11	7+	.0119277	.0049261	.0074182	.0030461	.0046293	.0230449	.0167958	.0250676	.0295109	.0172123	.0249393	.0282638	.0563847	.0311508	.0509161	.0399307	.0469061	.0529153	.0400978	.0459072	.0524815	.0665849	.049369	.0711063	.0464295
ASIA	44-45	12	7+	.0119277	.0049261	.0074182	.0030461	.0046293	.0230449	.0167958	.0250676	.0295109	.0172123	.0249393	.0282638	.0563847	.0311508	.0509161	.0399307	.0469061	.0529153	.0400978	.0459072	.0524815	.0665849	.049369	.0711063	.0464295
ASIA	44-45	13	7+	.0119277	.0049261	.0074182	.0030461	.0046293	.0230449	.0167958	.0250676	.0295109	.0172123	.0249393	.0282638	.0563847	.0311508	.0509161	.0399307	.0469061	.0529153	.0400978	.0459072	.0524815	.0665849	.049369	.0711063	.0464295
ASIA	44-45	14	7+	.0119277	.0049261	.0074182	.0030461	.0046293	.0230449	.0167958	.0250676	.0295109	.0172123	.0249393	.0282638	.0563847	.0311508	.0509161	.0399307	.0469061	.0529153	.0400978	.0459072	.0524815	.0665849	.049369	.0711063	.0464295
ASIA	44-45	15	7+	.0119277	.0049261	.0074182	.0030461	.0046293	.0230449	.0167958	.0250676	.0295109	.0172123	.0249393	.0282638	.0563847	.0311508	.0509161	.0399307	.0469061	.0529153	.0400978	.0459072	.0524815	.0665849	.049369	.0711063	.0464295
ASIA	44-45	16	7+	.0119277	.0049261	.0074182	.0030461	.0046293	.0230449	.0167958	.0250676	.0295109	.0172123	.0249393	.0282638	.0563847	.0311508	.0509161	.0399307	.0469061	.0529153	.0400978	.0459072	.0524815	.0665849	.049369	.0711063	.0464295
ASIA	44-45	17	7+	.0119277	.0049261	.0074182	.0030461	.0046293	.0230449	.0167958	.0250676	.0295109	.0172123	.0249393	.0282638	.0563847	.0311508	.0509161	.0399307	.0469061	.0529153	.0400978	.0459072	.0524815	.0665849	.049369	.0711063	.0464295
ASIA	44-45	18	7+	.0119277	.0049261	.0074182	.0030461	.0046293	.0230449	.0167958	.0250676	.0295109	.0172123	.0249393	.0282638	.0563847	.0311508	.0509161	.0399307	.0469061	.0529153	.0400978	.0459072	.0524815	.0665849	.049369	.0711063	.0464295
ASIA	44-45	19	7+	.0119277	.0049261	.0074182	.0030461	.0046293	.0230449	.0167958	.0250676	.0295109	.0172123	.0249393	.0282638	.0563847	.0311508	.0509161	.0399307	.0469061	.0529153	.0400978	.0459072	.0524815	.0665849	.049369	.0711063	.0464295
ASIA	44-45	20	7+	.0119277	.0049261	.0074182	.0030461	.0046293	.0230449	.0167958	.0250676	.0295109	.0172123	.0249393	.0282638	.0563847	.0311508	.0509161	.0399307	.0469061	.0529153	.0400978	.0459072	.0524815	.0665849	.049369	.0711063	.0464295
ASIA	44-45	21	7+	.0119277	.0049261	.0074182	.0030461	.0046293	.0230449	.0167958	.0250676	.0295109	.0172123	.0249393	.0282638	.0563847	.0311508	.0509161	.0399307	.0469061	.0529153	.0400978	.0459072	.0524815	.0665849	.049369	.0711063	.0464295
ASIA	44-45	22	7+	.0119277	.0049261	.0074182	.0030461	.0046293	.0230449	.0167958	.0250676	.0295109	.0172123	.0249393	.0282638	.0563847	.0311508	.0509161	.0399307	.0469061	.0529153	.0400978	.0459072	.0524815	.0665849	.049369	.0711063	.0464295
ASIA	44-45	23	7+	.0119277	.0049261	.0074182	.0030461	.0046293	.0230449	.0167958	.0250676	.0295109	.0172123	.0249393	.0282638	.0563847	.0311508	.0509161	.0399307	.0469061	.0529153	.0400978	.0459072	.0524815	.0665849	.049369	.0711063	.0464295
ASIA	44-45	24	7+	.0119277	.0049261	.0074182	.0030461	.0046293	.0230449	.0167958	.0250676	.0295109	.0172123	.0249393	.0282638	.0563847	.0311508	.0509161	.0399307	.0469061	.0529153	.0400978	.0459072	.0524815	.0665849	.049369	.0711063	.0464295
ASIA	44-45	25	7+	.0119277	.0049261	.0074182	.0030461	.0046293	.0230449	.0167958	.0250676	.0295109	.0172123	.0249393	.0282638	.0563847	.0311508	.0509161	.0399307	.0469061	.0529153	.0400978	.0459072	.0524815	.0665849	.049369	.0711063	.0464295
ASIA	44-45	26	7+	.0119277	.0049261	.0074182	.0030461	.0046293	.0230449	.0167958	.0250676	.0295109	.0172123	.0249393	.0282638	.0563847	.0311508	.0509161	.0399307	.0469061	.0529153	.0400978	.0459072	.0524815	.0665849	.049369	.0711063	.0464295
ASIA	44-45	27	7+	.0119277	.0049261	.0074182	.0030461	.0046293	.0230449	.0167958	.0250676	.0295109	.0172123	.0249393	.0282638	.0563847	.0311508	.0509161	.0399307	.0469061	.0529153	.0400978	.0459072	.0524815	.0665849	.049369	.0711063	.0464295
ASIA	44-45	28	7+	.0119277	.0049261	.0074182	.0030461	.0046293	.0230449	.0167958	.0250676	.0295109	.0172123	.0249393	.0282638	.0563847	.0311508	.0509161	.0399307	.0469061	.0529153	.0400978	.0459072	.0524815	.0665849	.049369	.0711063	.0464295
ASIA	44-45	29	7+	.0119277	.0049261	.0074182	.0030461	.0046293	.0230449	.0167958	.0250676	.0295109	.0172123	.0249393	.0282638	.0563847	.0311508	.0509161	.0399307	.0469061	.0529153	.0400978	.0459072	.0524815	.0665849	.049369	.0711063	.0464295
ASIA	44-45	30	7+	.0119277	.0049261	.0074182	.0030461	.0046293	.0230449	.0167958	.0250676	.0295109	.0172123	.0249393	.0282638	.0563847	.0311508	.0509161	.0399307	.0469061	.0529153	.0400978	.0459072	.0524815	.0665849	.049369	.0711063	.0464295
ASIA	44-45	31	7+	.0119277	.0049261	.0074182	.0030461	.0046293	.0230449	.0167958	.0250676	.0295109	.0172123	.0249393	.0282638	.0563847	.0311508	.0509161	.0399307	.0469061	.0529153	.0400978	.0459072	.0524815	.0665849	.049369	.0711063	.0464295
ASIA	44-45	32	7+	.0119277	.0049261	.0074182	.0030461	.0046293	.0230449	.0167958	.0250676	.0295109	.0172123	.0249393	.0282638	.0563847	.0311508	.0509161	.0399307	.0469061	.0529153	.0400978	.0459072	.0524815	.0665849	.049369	.0711063	.0464295
ASIA	44-45	33	7+	.0119277	.0049261	.0074182	.0030461	.0046293	.0230449	.0167958	.0250676	.0295109	.0172123	.0249393	.0282638	.0563847	.0311508	.0509161	.0399307	.0469061	.0529153	.0400978	.0459072	.0524815	.0665849	.049369	.0711063	.0464295
ASIA	44-45	34	7+	.0119277	.0049261	.0074182	.0030461	.0046293	.0230449	.0167958	.0250676	.0295109	.0172123	.0249393	.0282638	.0563847	.0311508	.0509161	.0399307	.0469061	.0529153	.0400978	.0459072	.0524815	.0665849	.049369	.0711063	.0464295
ASIA	44-45	35	7+	.0119277	.0049261	.0074182	.0030461	.0046293	.0230449	.0167958	.0250676	.0295109	.0172123	.0249393	.0282638	.0563847	.0311508	.0509161	.0399307	.0469061	.0529153	.0400978	.0459072	.0524815	.0665849	.049369	.0711063	.0464295
ASIA	44-45	36	7+	.0119277	.0049261	.0074182	.0030461	.0046293	.0230449	.0167958	.0250676	.0295109	.0172123	.0249393	.0282638	.0563847	.0311508	.0509161	.0399307	.0469061	.0529153	.0400978	.0459072	.0524815	.0665849	.049369	.0711063	.0464295
ASIA	44-45	37	7+	.0119277	.0049261	.0074182	.0030461	.0046293	.0230449	.0167958	.0250676	.0295109	.0172123	.0249393	.0282638	.0563847	.0311508	.0509161	.0399307	.0469061	.0529153	.0400978	.0459072	.0524815	.0665849	.049369	.0711063	.0464295
ASIA	44-45	38	7+	.0119277	.0049261	.0074182	.0030461	.0046293	.0230449	.0167958	.0250676	.0295109	.0172123	.0249393	.0282638	.0563847	.0311508	.0509161	.0399307	.0469061	.0529153	.0400978	.0459072	.0524815	.0665849	.049369	.0711063	.0464295
ASIA	44-45	39	7+	.0119277	.0049261	.0074182	.0030461	.0046293	.0230449	.0167958	.0250676	.0295109	.0172123	.0249393	.0282638	.0563847	.0311508	.0509161	.0399307	.0469061	.0529153	.0400978	.0459072	.0524815	.0665849	.049369	.0711063	.0464295
ASIA	44-45	40	7+	.0119277	.0049261	.0074182	.0030461	.0046293	.0230449	.0167958	.0250676	.0295109	.0172123	.0249393	.0282638	.0563847	.0311508	.0509161	.0399307	.0469061	.0529153	.0400978	.0459072	.0524815	.0665849	.049369	.0711063	.0464295
ASIA	46-47	1	1	.0124368	.0074066	.0120187	.0111438	.0125881	.0138286	.0183659	.0186313	.0223502	.0223755	.022389	.0242483	.0240483	.0245151	.0346261	.0326851	.0355875	.0339628	.0463201	.047159	.0431818	.0511988	.0498776	.0489633	.055139
ASIA	46-47	2	2	.0060107	.0056189	.0069594	.0092794	.0083872	.0137924	.0195194	.0196475	.0223213	.0206451	.0260395	.0246308	.0279285	.0279193	.0316002	.0315193	.035631	.0410783	.0397688	.0489973	.0505639	.0404283	.0584484	.0566864	.0503507
ASIA	46-47	3	3	.0075317	.0034893	.005963	.0106403	.0084493	.0111598	.0108751	.0137567	.0178124	.0171211	.019751	.0254688	.0258522	.0345904	.0339514	.0383966	.0430478	.0424977	.0492153	.0524624	.0449614	.0586294	.0621626	.0488623	.0505792
ASIA	46-47	4	4	.0039424	.0046538	.0062412	.0104414	.0063077	.0105112	.0139085	.0110364	.0190393	.0218139	.0330821	.0284562	.0294859	.0358595	.0340359	.0364073	.0447953	.0490482	.0418114	.0548685	.0453745	.0506294	.0505838	.0525915	.0443345
ASIA	46-47	5	5	.0051364	.0060163	.007547	.0086042	.0112634	.017114	.013154	.0210183	.0235332	.0120937	.0229458	.0294026	.019831	.0340182	.0317538	.0525553	.0419938	.0243444	.0289473	.0525556	.0636627	.0494623	.0628278	.0482232	.0466683
ASIA	46-47	6	6	.0022708	.0099457	.0102011	.0073185	.0053683	.0173148	.0095322	.0119103	.0214402	.0209479	.0144258	.0393114	.0192127	.0335041	.0269453	.0396018	.0405179	.0555587	.0360777	.0517881	.0577017	.0440998	.0609119	.0494133	.0533522
ASIA	46-47	7	7+	.0043293	0	.0036046	.0085182	.0058035	.0160382	.0228816	.0138619	.024933	.038809	.0376766	.029009	.0342772	.0337905	.0266629	.0367465	.0374527	.0402535	.0336783	.0508355	.0544161	.0541495	.0483217	.0560506	.0510842
ASIA	46-47	8	7+	.0043293	0	.0036046	.0085182	.0058035	.0160382	.0228816	.0138619	.024933	.038809	.0376766	.029009	.0342772	.0337905	.0266629	.0367465	.0374527	.0402535	.0336783	.0508355	.0544161	.0541495	.0483217	.0560506	.0510842
ASIA	46-47	9	7+	.0043293	0	.0036046	.0085182	.0058035	.0160382	.0228816	.0138619	.024933	.038809	.0376766	.029009	.0342772	.0337905	.0266629	.0367465	.0374527	.0402535	.0336783	.0508355	.0544161	.0541495	.0483217	.0560506	.0510842
ASIA	46-47	10	7+	.0043293	0	.0036046	.0085182	.0058035	.0160382	.0228816	.0138619	.024933	.038809	.0376766	.029009	.0342772	.0337905	.0266629	.0367465	.0374527	.0402535	.0336783	.0508355	.0544161	.0541495	.0483217	.0560506	.0510842
ASIA	46-47	11	7+	.0043293	0	.0036046	.0085182	.0058035	.0160382	.0228816	.0138619	.024933	.038809	.0376766	.029009	.0342772	.0337905	.0266629	.0367465	.0374527	.0402535	.0336783	.0508355	.0544161	.0541495	.0483217	.0560506	.0510842
ASIA	46-47	12	7+	.0043293	0	.0036046	.0085182	.0058035	.0160382	.0228816	.0138619	.024933	.038809	.0376766	.029009	.0342772	.0337905	.0266629	.0367465	.0374527	.0402535	.0336783	.0508355	.0544161	.0541495	.0483217	.0560506	.0510842
ASIA	46-47	13	7+	.0043293	0	.0036046	.0085182	.0058035	.0160382	.0228816	.0138619	.024933	.038809	.0376766	.029009	.0342772	.0337905	.0266629	.0367465	.0374527	.0402535	.0336783	.0508355	.0544161	.0541495	.0483217	.0560506	.0510842
ASIA	46-47	14	7+	.0043293	0	.0036046	.0085182	.0058035	.0160382	.0228816	.0138619	.024933	.038809	.0376766	.029009	.0342772	.0337905	.0266629	.0367465	.0374527	.0402535	.0336783	.0508355	.0544161	.0541495	.0483217	.0560506	.0510842
ASIA	46-47	15	7+	.0043293	0	.0036046	.0085182	.0058035	.0160382	.0228816	.0138619	.024933	.038809	.0376766	.029009	.0342772	.0337905	.0266629	.0367465	.0374527	.0402535	.0336783	.0508355	.0544161	.0541495	.0483217	.0560506	.0510842
ASIA	46-47	16	7+	.0043293	0	.0036046	.0085182	.0058035	.0160382	.0228816	.0138619	.024933	.038809	.0376766	.029009	.0342772	.0337905	.0266629	.0367465	.0374527	.0402535	.0336783	.0508355	.0544161	.0541495	.0483217	.0560506	.0510842
ASIA	46-47	17	7+	.0043293	0	.0036046	.0085182	.0058035	.0160382	.0228816	.0138619	.024933	.038809	.0376766	.029009	.0342772	.0337905	.0266629	.0367465	.0374527	.0402535	.0336783	.0508355	.0544161	.0541495	.0483217	.0560506	.0510842
ASIA	46-47	18	7+	.0043293	0	.0036046	.0085182	.0058035	.0160382	.0228816	.0138619	.024933	.038809	.0376766	.029009	.0342772	.0337905	.0266629	.0367465	.0374527	.0402535	.0336783	.0508355	.0544161	.0541495	.0483217	.0560506	.0510842
ASIA	46-47	19	7+	.0043293	0	.0036046	.0085182	.0058035	.0160382	.0228816	.0138619	.024933	.038809	.0376766	.029009	.0342772	.0337905	.0266629	.0367465	.0374527	.0402535	.0336783	.0508355	.0544161	.0541495	.0483217	.0560506	.0510842
ASIA	46-47	20	7+	.0043293	0	.0036046	.0085182	.0058035	.0160382	.0228816	.0138619	.024933	.038809	.0376766	.029009	.0342772	.0337905	.0266629	.0367465	.0374527	.0402535	.0336783	.0508355	.0544161	.0541495	.0483217	.0560506	.0510842
ASIA	46-47	21	7+	.0043293	0	.0036046	.0085182	.0058035	.0160382	.0228816	.0138619	.024933	.038809	.0376766	.029009	.0342772	.0337905	.0266629	.0367465	.0374527	.0402535	.0336783	.0508355	.0544161	.0541495	.0483217	.0560506	.0510842
ASIA	46-47	22	7+	.0043293	0	.0036046	.0085182	.0058035	.0160382	.0228816	.0138619	.024933	.038809	.0376766	.029009	.0342772	.0337905	.0266629	.0367465	.0374527	.0402535	.0336783	.0508355	.0544161	.0541495	.0483217	.0560506	.0510842
ASIA	46-47	23	7+	.0043293	0	.0036046	.0085182	.0058035	.0160382	.0228816	.0138619	.024933	.038809	.0376766	.029009	.0342772	.0337905	.0266629	.0367465	.0374527	.0402535	.0336783	.0508355	.0544161	.0541495	.0483217	.0560506	.0510842
ASIA	46-47	24	7+	.0043293	0	.0036046	.0085182	.0058035	.0160382	.0228816	.0138619	.024933	.038809	.0376766	.029009	.0342772	.0337905	.0266629	.0367465	.0374527	.0402535	.0336783	.0508355	.0544161	.0541495	.0483217	.0560506	.0510842
ASIA	46-47	25	7+	.0043293	0	.0036046	.0085182	.0058035	.0160382	.0228816	.0138619	.024933	.038809	.0376766	.029009	.0342772	.0337905	.0266629	.0367465	.0374527	.0402535	.0336783	.0508355	.0544161	.0541495	.0483217	.0560506	.0510842
ASIA	46-47	26	7+	.0043293	0	.0036046	.0085182	.0058035	.0160382	.0228816	.0138619	.024933	.038809	.0376766	.029009	.0342772	.0337905	.0266629	.0367465	.0374527	.0402535	.0336783	.0508355	.0544161	.0541495	.0483217	.0560506	.0510842
ASIA	46-47	27	7+	.0043293	0	.0036046	.0085182	.0058035	.0160382	.0228816	.0138619	.024933	.038809	.0376766	.029009	.0342772	.0337905	.0266629	.0367465	.0374527	.0402535	.0336783	.0508355	.0544161	.0541495	.0483217	.0560506	.0510842
ASIA	46-47	28	7+	.0043293	0	.0036046	.0085182	.0058035	.0160382	.0228816	.0138619	.024933	.038809	.0376766	.029009	.0342772	.0337905	.0266629	.0367465	.0374527	.0402535	.0336783	.0508355	.0544161	.0541495	.0483217	.0560506	.0510842
ASIA	46-47	29	7+	.0043293	0	.0036046	.0085182	.0058035	.0160382	.0228816	.0138619	.024933	.038809	.0376766	.029009	.0342772	.0337905	.0266629	.0367465	.0374527	.0402535	.0336783	.0508355	.0544161	.0541495	.0483217	.0560506	.0510842
ASIA	46-47	30	7+	.0043293	0	.0036046	.0085182	.0058035	.0160382	.0228816	.0138619	.024933	.038809	.0376766	.029009	.0342772	.0337905	.0266629	.0367465	.0374527	.0402535	.0336783	.0508355	.0544161	.0541495	.0483217	.0560506	.0510842
ASIA	46-47	31	7+	.0043293	0	.0036046	.0085182	.0058035	.0160382	.0228816	.0138619	.024933	.038809	.0376766	.029009	.0342772	.0337905	.0266629	.0367465	.0374527	.0402535	.0336783	.0508355	.0544161	.0541495	.0483217	.0560506	.0510842
ASIA	46-47	32	7+	.0043293	0	.0036046	.0085182	.0058035	.0160382	.0228816	.0138619	.024933	.038809	.0376766	.029009	.0342772	.0337905	.0266629	.0367465	.0374527	.0402535	.0336783	.0508355	.0544161	.0541495	.0483217	.0560506	.0510842
ASIA	46-47	33	7+	.0043293	0	.0036046	.0085182	.0058035	.0160382	.0228816	.0138619	.024933	.038809	.0376766	.029009	.0342772	.0337905	.0266629	.0367465	.0374527	.0402535	.0336783	.0508355	.0544161	.0541495	.0483217	.0560506	.0510842
ASIA	46-47	34	7+	.0043293	0	.0036046	.0085182	.0058035	.0160382	.0228816	.0138619	.024933	.038809	.0376766	.029009	.0342772	.0337905	.0266629	.0367465	.0374527	.0402535	.0336783	.0508355	.0544161	.0541495	.0483217	.0560506	.0510842
ASIA	46-47	35	7+	.0043293	0	.0036046	.0085182	.0058035	.0160382	.0228816	.0138619	.024933	.038809	.0376766	.029009	.0342772	.0337905	.0266629	.0367465	.0374527	.0402535	.0336783	.0508355	.0544161	.0541495	.0483217	.0560506	.0510842
ASIA	46-47	36	7+	.0043293	0	.0036046	.0085182	.0058035	.0160382	.0228816	.0138619	.024933	.038809	.0376766	.029009	.0342772	.0337905	.0266629	.0367465	.0374527	.0402535	.0336783	.0508355	.0544161	.0541495	.0483217	.0560506	.0510842
ASIA	46-47	37	7+	.0043293	0	.0036046	.0085182	.0058035	.0160382	.0228816	.0138619	.024933	.038809	.0376766	.029009	.0342772	.0337905	.0266629	.0367465	.0374527	.0402535	.0336783	.0508355	.0544161	.0541495	.0483217	.0560506	.0510842
ASIA	46-47	38	7+	.0043293	0	.0036046	.0085182	.0058035	.0160382	.0228816	.0138619	.024933	.038809	.0376766	.029009	.0342772	.0337905	.0266629	.0367465	.0374527	.0402535	.0336783	.0508355	.0544161	.0541495	.0483217	.0560506	.0510842
ASIA	46-47	39	7+	.0043293	0	.0036046	.0085182	.0058035	.0160382	.0228816	.0138619	.024933	.038809	.0376766	.029009	.0342772	.0337905	.0266629	.0367465	.0374527	.0402535	.0336783	.0508355	.0544161	.0541495	.0483217	.0560506	.0510842
ASIA	46-47	40	7+	.0043293	0	.0036046	.0085182	.0058035	.0160382	.0228816	.0138619	.024933	.038809	.0376766	.029009	.0342772	.0337905	.0266629	.0367465	.0374527	.0402535	.0336783	.0508355	.0544161	.0541495	.0483217	.0560506	.0510842
ASIA	48-49	1	1	.0157773	.010997	.013703	.0130416	.0108612	.011456	.0155104	.0145463	.0170625	.0154545	.0181347	.016929	.0211105	.0245168	.0287922	.029918	.0297843	.0352896	.0341247	.0375522	.0427649	.0349463	.0434383	.0450752	.0555027
ASIA	48-49	2	2	.0097684	.0038002	.0073431	.0095293	.0089087	.0090823	.0119969	.0154691	.0155015	.0179545	.0204192	.0196901	.0188426	.0232438	.026838	.0352517	.0337182	.0359351	.0341644	.0446322	.0395238	.0466364	.0521087	.0484129	.046504
ASIA	48-49	3	3	.0043716	.0038993	.0099135	.0047222	.0045265	.0070631	.0175647	.0114606	.0143599	.0177591	.0181774	.0264279	.0212691	.0251734	.0348056	.0295761	.0349251	.0391856	.0492211	.0420357	.0405858	.045607	.0509111	.0491836	.0490779
ASIA	48-49	4	4	.0034281	.002078	.0055215	.0091166	.0070201	.0074417	.007499	.0111927	.0127474	.0160166	.0197333	.0232353	.023418	.0272443	.0294301	.0327693	.0445499	.0292619	.0399177	.038181	.0476839	.0541882	.0504807	.0523807	.0438192
ASIA	48-49	5	5	.0047347	.0057638	.001306	.002665	.00568	.0074545	.0111295	.0113377	.0124263	.018932	.0126048	.0176027	.0291453	.0315119	.0276418	.0326657	.0326603	.0358655	.0443588	.0422144	.0396182	.0446231	.0513211	.0606076	.0624707
ASIA	48-49	6	6	.0060029	.000259	.0026093	.0051933	.0057102	.0035541	.0047719	.0082992	.0166975	.0100038	.0242194	.0263045	.0252004	.0231258	.0340269	.0235853	.0375168	.0262785	.0281523	.0468738	.0389783	.0477595	.0446631	.0549488	.0454086
ASIA	48-49	7	7+	.0009847	.0012572	.0049372	.0113675	.0096816	.0116861	.0120042	.0163617	.0029943	.0092635	.0119071	.0196728	.0323606	.0326278	.0439474	.0327675	.0539321	.0458899	.02501	.0456005	.044165	.0819066	.0460172	.0388519	.0297287
ASIA	48-49	8	7+	.0009847	.0012572	.0049372	.0113675	.0096816	.0116861	.0120042	.0163617	.0029943	.0092635	.0119071	.0196728	.0323606	.0326278	.0439474	.0327675	.0539321	.0458899	.02501	.0456005	.044165	.0819066	.0460172	.0388519	.0297287
ASIA	48-49	9	7+	.0009847	.0012572	.0049372	.0113675	.0096816	.0116861	.0120042	.0163617	.0029943	.0092635	.0119071	.0196728	.0323606	.0326278	.0439474	.0327675	.0539321	.0458899	.02501	.0456005	.044165	.0819066	.0460172	.0388519	.0297287
ASIA	48-49	10	7+	.0009847	.0012572	.0049372	.0113675	.0096816	.0116861	.0120042	.0163617	.0029943	.0092635	.0119071	.0196728	.0323606	.0326278	.0439474	.0327675	.0539321	.0458899	.02501	.0456005	.044165	.0819066	.0460172	.0388519	.0297287
ASIA	48-49	11	7+	.0009847	.0012572	.0049372	.0113675	.0096816	.0116861	.0120042	.0163617	.0029943	.0092635	.0119071	.0196728	.0323606	.0326278	.0439474	.0327675	.0539321	.0458899	.02501	.0456005	.044165	.0819066	.0460172	.0388519	.0297287
ASIA	48-49	12	7+	.0009847	.0012572	.0049372	.0113675	.0096816	.0116861	.0120042	.0163617	.0029943	.0092635	.0119071	.0196728	.0323606	.0326278	.0439474	.0327675	.0539321	.0458899	.02501	.0456005	.044165	.0819066	.0460172	.0388519	.0297287
ASIA	48-49	13	7+	.0009847	.0012572	.0049372	.0113675	.0096816	.0116861	.0120042	.0163617	.0029943	.0092635	.0119071	.0196728	.0323606	.0326278	.0439474	.0327675	.0539321	.0458899	.02501	.0456005	.044165	.0819066	.0460172	.0388519	.0297287
ASIA	48-49	14	7+	.0009847	.0012572	.0049372	.0113675	.0096816	.0116861	.0120042	.0163617	.0029943	.0092635	.0119071	.0196728	.0323606	.0326278	.0439474	.0327675	.0539321	.0458899	.02501	.0456005	.044165	.0819066	.0460172	.0388519	.0297287
ASIA	48-49	15	7+	.0009847	.0012572	.0049372	.0113675	.0096816	.0116861	.0120042	.0163617	.0029943	.0092635	.0119071	.0196728	.0323606	.0326278	.0439474	.0327675	.0539321	.0458899	.02501	.0456005	.044165	.0819066	.0460172	.0388519	.0297287
ASIA	48-49	16	7+	.0009847	.0012572	.0049372	.0113675	.0096816	.0116861	.0120042	.0163617	.0029943	.0092635	.0119071	.0196728	.0323606	.0326278	.0439474	.0327675	.0539321	.0458899	.02501	.0456005	.044165	.0819066	.0460172	.0388519	.0297287
ASIA	48-49	17	7+	.0009847	.0012572	.0049372	.0113675	.0096816	.0116861	.0120042	.0163617	.0029943	.0092635	.0119071	.0196728	.0323606	.0326278	.0439474	.0327675	.0539321	.0458899	.02501	.0456005	.044165	.0819066	.0460172	.0388519	.0297287
ASIA	48-49	18	7+	.0009847	.0012572	.0049372	.0113675	.0096816	.0116861	.0120042	.0163617	.0029943	.0092635	.0119071	.0196728	.0323606	.0326278	.0439474	.0327675	.0539321	.0458899	.02501	.0456005	.044165	.0819066	.0460172	.0388519	.0297287
ASIA	48-49	19	7+	.0009847	.0012572	.0049372	.0113675	.0096816	.0116861	.0120042	.0163617	.0029943	.0092635	.0119071	.0196728	.0323606	.0326278	.0439474	.0327675	.0539321	.0458899	.02501	.0456005	.044165	.0819066	.0460172	.0388519	.0297287
ASIA	48-49	20	7+	.0009847	.0012572	.0049372	.0113675	.0096816	.0116861	.0120042	.0163617	.0029943	.0092635	.0119071	.0196728	.0323606	.0326278	.0439474	.0327675	.0539321	.0458899	.02501	.0456005	.044165	.0819066	.0460172	.0388519	.0297287
ASIA	48-49	21	7+	.0009847	.0012572	.0049372	.0113675	.0096816	.0116861	.0120042	.0163617	.0029943	.0092635	.0119071	.0196728	.0323606	.0326278	.0439474	.0327675	.0539321	.0458899	.02501	.0456005	.044165	.0819066	.0460172	.0388519	.0297287
ASIA	48-49	22	7+	.0009847	.0012572	.0049372	.0113675	.0096816	.0116861	.0120042	.0163617	.0029943	.0092635	.0119071	.0196728	.0323606	.0326278	.0439474	.0327675	.0539321	.0458899	.02501	.0456005	.044165	.0819066	.0460172	.0388519	.0297287
ASIA	48-49	23	7+	.0009847	.0012572	.0049372	.0113675	.0096816	.0116861	.0120042	.0163617	.0029943	.0092635	.0119071	.0196728	.0323606	.0326278	.0439474	.0327675	.0539321	.0458899	.02501	.0456005	.044165	.0819066	.0460172	.0388519	.0297287
ASIA	48-49	24	7+	.0009847	.0012572	.0049372	.0113675	.0096816	.0116861	.0120042	.0163617	.0029943	.0092635	.0119071	.0196728	.0323606	.0326278	.0439474	.0327675	.0539321	.0458899	.02501	.0456005	.044165	.0819066	.0460172	.0388519	.0297287
ASIA	48-49	25	7+	.0009847	.0012572	.0049372	.0113675	.0096816	.0116861	.0120042	.0163617	.0029943	.0092635	.0119071	.0196728	.0323606	.0326278	.0439474	.0327675	.0539321	.0458899	.02501	.0456005	.044165	.0819066	.0460172	.0388519	.0297287
ASIA	48-49	26	7+	.0009847	.0012572	.0049372	.0113675	.0096816	.0116861	.0120042	.0163617	.0029943	.0092635	.0119071	.0196728	.0323606	.0326278	.0439474	.0327675	.0539321	.0458899	.02501	.0456005	.044165	.0819066	.0460172	.0388519	.0297287
ASIA	48-49	27	7+	.0009847	.0012572	.0049372	.0113675	.0096816	.0116861	.0120042	.0163617	.0029943	.0092635	.0119071	.0196728	.0323606	.0326278	.0439474	.0327675	.0539321	.0458899	.02501	.0456005	.044165	.0819066	.0460172	.0388519	.0297287
ASIA	48-49	28	7+	.0009847	.0012572	.0049372	.0113675	.0096816	.0116861	.0120042	.0163617	.0029943	.0092635	.0119071	.0196728	.0323606	.0326278	.0439474	.0327675	.0539321	.0458899	.02501	.0456005	.044165	.0819066	.0460172	.0388519	.0297287
ASIA	48-49	29	7+	.0009847	.0012572	.0049372	.0113675	.0096816	.0116861	.0120042	.0163617	.0029943	.0092635	.0119071	.0196728	.0323606	.0326278	.0439474	.0327675	.0539321	.0458899	.02501	.0456005	.044165	.0819066	.0460172	.0388519	.0297287
ASIA	48-49	30	7+	.0009847	.0012572	.0049372	.0113675	.0096816	.0116861	.0120042	.0163617	.0029943	.0092635	.0119071	.0196728	.0323606	.0326278	.0439474	.0327675	.0539321	.0458899	.02501	.0456005	.044165	.0819066	.0460172	.0388519	.0297287
ASIA	48-49	31	7+	.0009847	.0012572	.0049372	.0113675	.0096816	.0116861	.0120042	.0163617	.0029943	.0092635	.0119071	.0196728	.0323606	.0326278	.0439474	.0327675	.0539321	.0458899	.02501	.0456005	.044165	.0819066	.0460172	.0388519	.0297287
ASIA	48-49	32	7+	.0009847	.0012572	.0049372	.0113675	.0096816	.0116861	.0120042	.0163617	.0029943	.0092635	.0119071	.0196728	.0323606	.0326278	.0439474	.0327675	.0539321	.0458899	.02501	.0456005	.044165	.0819066	.0460172	.0388519	.0297287
ASIA	48-49	33	7+	.0009847	.0012572	.0049372	.0113675	.0096816	.0116861	.0120042	.0163617	.0029943	.0092635	.0119071	.0196728	.0323606	.0326278	.0439474	.0327675	.0539321	.0458899	.02501	.0456005	.044165	.0819066	.0460172	.0388519	.0297287
ASIA	48-49	34	7+	.0009847	.0012572	.0049372	.0113675	.0096816	.0116861	.0120042	.0163617	.0029943	.0092635	.0119071	.0196728	.0323606	.0326278	.0439474	.0327675	.0539321	.0458899	.02501	.0456005	.044165	.0819066	.0460172	.0388519	.0297287
ASIA	48-49	35	7+	.0009847	.0012572	.0049372	.0113675	.0096816	.0116861	.0120042	.0163617	.0029943	.0092635	.0119071	.0196728	.0323606	.0326278	.0439474	.0327675	.0539321	.0458899	.02501	.0456005	.044165	.0819066	.0460172	.0388519	.0297287
ASIA	48-49	36	7+	.0009847	.0012572	.0049372	.0113675	.0096816	.0116861	.0120042	.0163617	.0029943	.0092635	.0119071	.0196728	.0323606	.0326278	.0439474	.0327675	.0539321	.0458899	.02501	.0456005	.044165	.0819066	.0460172	.0388519	.0297287
ASIA	48-49	37	7+	.0009847	.0012572	.0049372	.0113675	.0096816	.0116861	.0120042	.0163617	.0029943	.0092635	.0119071	.0196728	.0323606	.0326278	.0439474	.0327675	.0539321	.0458899	.02501	.0456005	.044165	.0819066	.0460172	.0388519	.0297287
ASIA	48-49	38	7+	.0009847	.0012572	.0049372	.0113675	.0096816	.0116861	.0120042	.0163617	.0029943	.0092635	.0119071	.0196728	.0323606	.0326278	.0439474	.0327675	.0539321	.0458899	.02501	.0456005	.044165	.0819066	.0460172	.0388519	.0297287
ASIA	48-49	39	7+	.0009847	.0012572	.0049372	.0113675	.0096816	.0116861	.0120042	.0163617	.0029943	.0092635	.0119071	.0196728	.0323606	.0326278	.0439474	.0327675	.0539321	.0458899	.02501	.0456005	.044165	.0819066	.0460172	.0388519	.0297287
ASIA	48-49	40	7+	.0009847	.0012572	.0049372	.0113675	.0096816	.0116861	.0120042	.0163617	.0029943	.0092635	.0119071	.0196728	.0323606	.0326278	.0439474	.0327675	.0539321	.0458899	.02501	.0456005	.044165	.0819066	.0460172	.0388519	.0297287
LATC	15-17	1	1+	.5472791	.3027159	.0988191	.0335198	.0152096	.0024564	0	0	0	0	0	0	0	0	0	0	0	0	0	0	0	0	0	0	0
LATC	15-17	2	1+	.5472791	.3027159	.0988191	.0335198	.0152096	.0024564	0	0	0	0	0	0	0	0	0	0	0	0	0	0	0	0	0	0	0
LATC	15-17	3	1+	.5472791	.3027159	.0988191	.0335198	.0152096	.0024564	0	0	0	0	0	0	0	0	0	0	0	0	0	0	0	0	0	0	0
LATC	15-17	4	1+	.5472791	.3027159	.0988191	.0335198	.0152096	.0024564	0	0	0	0	0	0	0	0	0	0	0	0	0	0	0	0	0	0	0
LATC	15-17	5	1+	.5472791	.3027159	.0988191	.0335198	.0152096	.0024564	0	0	0	0	0	0	0	0	0	0	0	0	0	0	0	0	0	0	0
LATC	15-17	6	1+	.5472791	.3027159	.0988191	.0335198	.0152096	.0024564	0	0	0	0	0	0	0	0	0	0	0	0	0	0	0	0	0	0	0
LATC	15-17	7	1+	.5472791	.3027159	.0988191	.0335198	.0152096	.0024564	0	0	0	0	0	0	0	0	0	0	0	0	0	0	0	0	0	0	0
LATC	15-17	8	1+	.5472791	.3027159	.0988191	.0335198	.0152096	.0024564	0	0	0	0	0	0	0	0	0	0	0	0	0	0	0	0	0	0	0
LATC	15-17	9	1+	.5472791	.3027159	.0988191	.0335198	.0152096	.0024564	0	0	0	0	0	0	0	0	0	0	0	0	0	0	0	0	0	0	0
LATC	15-17	10	1+	.5472791	.3027159	.0988191	.0335198	.0152096	.0024564	0	0	0	0	0	0	0	0	0	0	0	0	0	0	0	0	0	0	0
LATC	15-17	11	1+	.5472791	.3027159	.0988191	.0335198	.0152096	.0024564	0	0	0	0	0	0	0	0	0	0	0	0	0	0	0	0	0	0	0
LATC	15-17	12	1+	.5472791	.3027159	.0988191	.0335198	.0152096	.0024564	0	0	0	0	0	0	0	0	0	0	0	0	0	0	0	0	0	0	0
LATC	15-17	13	1+	.5472791	.3027159	.0988191	.0335198	.0152096	.0024564	0	0	0	0	0	0	0	0	0	0	0	0	0	0	0	0	0	0	0
LATC	15-17	14	1+	.5472791	.3027159	.0988191	.0335198	.0152096	.0024564	0	0	0	0	0	0	0	0	0	0	0	0	0	0	0	0	0	0	0
LATC	15-17	15	1+	.5472791	.3027159	.0988191	.0335198	.0152096	.0024564	0	0	0	0	0	0	0	0	0	0	0	0	0	0	0	0	0	0	0
LATC	15-17	16	1+	.5472791	.3027159	.0988191	.0335198	.0152096	.0024564	0	0	0	0	0	0	0	0	0	0	0	0	0	0	0	0	0	0	0
LATC	15-17	17	1+	.5472791	.3027159	.0988191	.0335198	.0152096	.0024564	0	0	0	0	0	0	0	0	0	0	0	0	0	0	0	0	0	0	0
LATC	15-17	18	1+	.5472791	.3027159	.0988191	.0335198	.0152096	.0024564	0	0	0	0	0	0	0	0	0	0	0	0	0	0	0	0	0	0	0
LATC	15-17	19	1+	.5472791	.3027159	.0988191	.0335198	.0152096	.0024564	0	0	0	0	0	0	0	0	0	0	0	0	0	0	0	0	0	0	0
LATC	15-17	20	1+	.5472791	.3027159	.0988191	.0335198	.0152096	.0024564	0	0	0	0	0	0	0	0	0	0	0	0	0	0	0	0	0	0	0
LATC	15-17	21	1+	.5472791	.3027159	.0988191	.0335198	.0152096	.0024564	0	0	0	0	0	0	0	0	0	0	0	0	0	0	0	0	0	0	0
LATC	15-17	22	1+	.5472791	.3027159	.0988191	.0335198	.0152096	.0024564	0	0	0	0	0	0	0	0	0	0	0	0	0	0	0	0	0	0	0
LATC	15-17	23	1+	.5472791	.3027159	.0988191	.0335198	.0152096	.0024564	0	0	0	0	0	0	0	0	0	0	0	0	0	0	0	0	0	0	0
LATC	15-17	24	1+	.5472791	.3027159	.0988191	.0335198	.0152096	.0024564	0	0	0	0	0	0	0	0	0	0	0	0	0	0	0	0	0	0	0
LATC	15-17	25	1+	.5472791	.3027159	.0988191	.0335198	.0152096	.0024564	0	0	0	0	0	0	0	0	0	0	0	0	0	0	0	0	0	0	0
LATC	15-17	26	1+	.5472791	.3027159	.0988191	.0335198	.0152096	.0024564	0	0	0	0	0	0	0	0	0	0	0	0	0	0	0	0	0	0	0
LATC	15-17	27	1+	.5472791	.3027159	.0988191	.0335198	.0152096	.0024564	0	0	0	0	0	0	0	0	0	0	0	0	0	0	0	0	0	0	0
LATC	15-17	28	1+	.5472791	.3027159	.0988191	.0335198	.0152096	.0024564	0	0	0	0	0	0	0	0	0	0	0	0	0	0	0	0	0	0	0
LATC	15-17	29	1+	.5472791	.3027159	.0988191	.0335198	.0152096	.0024564	0	0	0	0	0	0	0	0	0	0	0	0	0	0	0	0	0	0	0
LATC	15-17	30	1+	.5472791	.3027159	.0988191	.0335198	.0152096	.0024564	0	0	0	0	0	0	0	0	0	0	0	0	0	0	0	0	0	0	0
LATC	15-17	31	1+	.5472791	.3027159	.0988191	.0335198	.0152096	.0024564	0	0	0	0	0	0	0	0	0	0	0	0	0	0	0	0	0	0	0
LATC	15-17	32	1+	.5472791	.3027159	.0988191	.0335198	.0152096	.0024564	0	0	0	0	0	0	0	0	0	0	0	0	0	0	0	0	0	0	0
LATC	15-17	33	1+	.5472791	.3027159	.0988191	.0335198	.0152096	.0024564	0	0	0	0	0	0	0	0	0	0	0	0	0	0	0	0	0	0	0
LATC	15-17	34	1+	.5472791	.3027159	.0988191	.0335198	.0152096	.0024564	0	0	0	0	0	0	0	0	0	0	0	0	0	0	0	0	0	0	0
LATC	15-17	35	1+	.5472791	.3027159	.0988191	.0335198	.0152096	.0024564	0	0	0	0	0	0	0	0	0	0	0	0	0	0	0	0	0	0	0
LATC	15-17	36	1+	.5472791	.3027159	.0988191	.0335198	.0152096	.0024564	0	0	0	0	0	0	0	0	0	0	0	0	0	0	0	0	0	0	0
LATC	15-17	37	1+	.5472791	.3027159	.0988191	.0335198	.0152096	.0024564	0	0	0	0	0	0	0	0	0	0	0	0	0	0	0	0	0	0	0
LATC	15-17	38	1+	.5472791	.3027159	.0988191	.0335198	.0152096	.0024564	0	0	0	0	0	0	0	0	0	0	0	0	0	0	0	0	0	0	0
LATC	15-17	39	1+	.5472791	.3027159	.0988191	.0335198	.0152096	.0024564	0	0	0	0	0	0	0	0	0	0	0	0	0	0	0	0	0	0	0
LATC	15-17	40	1+	.5472791	.3027159	.0988191	.0335198	.0152096	.0024564	0	0	0	0	0	0	0	0	0	0	0	0	0	0	0	0	0	0	0
LATC	18-19	1	1+	.3595525	.2525921	.1991963	.0998832	.052089	.0264941	.0101927	0	0	0	0	0	0	0	0	0	0	0	0	0	0	0	0	0	0
LATC	18-19	2	1+	.3595525	.2525921	.1991963	.0998832	.052089	.0264941	.0101927	0	0	0	0	0	0	0	0	0	0	0	0	0	0	0	0	0	0
LATC	18-19	3	1+	.3595525	.2525921	.1991963	.0998832	.052089	.0264941	.0101927	0	0	0	0	0	0	0	0	0	0	0	0	0	0	0	0	0	0
LATC	18-19	4	1+	.3595525	.2525921	.1991963	.0998832	.052089	.0264941	.0101927	0	0	0	0	0	0	0	0	0	0	0	0	0	0	0	0	0	0
LATC	18-19	5	1+	.3595525	.2525921	.1991963	.0998832	.052089	.0264941	.0101927	0	0	0	0	0	0	0	0	0	0	0	0	0	0	0	0	0	0
LATC	18-19	6	1+	.3595525	.2525921	.1991963	.0998832	.052089	.0264941	.0101927	0	0	0	0	0	0	0	0	0	0	0	0	0	0	0	0	0	0
LATC	18-19	7	1+	.3595525	.2525921	.1991963	.0998832	.052089	.0264941	.0101927	0	0	0	0	0	0	0	0	0	0	0	0	0	0	0	0	0	0
LATC	18-19	8	1+	.3595525	.2525921	.1991963	.0998832	.052089	.0264941	.0101927	0	0	0	0	0	0	0	0	0	0	0	0	0	0	0	0	0	0
LATC	18-19	9	1+	.3595525	.2525921	.1991963	.0998832	.052089	.0264941	.0101927	0	0	0	0	0	0	0	0	0	0	0	0	0	0	0	0	0	0
LATC	18-19	10	1+	.3595525	.2525921	.1991963	.0998832	.052089	.0264941	.0101927	0	0	0	0	0	0	0	0	0	0	0	0	0	0	0	0	0	0
LATC	18-19	11	1+	.3595525	.2525921	.1991963	.0998832	.052089	.0264941	.0101927	0	0	0	0	0	0	0	0	0	0	0	0	0	0	0	0	0	0
LATC	18-19	12	1+	.3595525	.2525921	.1991963	.0998832	.052089	.0264941	.0101927	0	0	0	0	0	0	0	0	0	0	0	0	0	0	0	0	0	0
LATC	18-19	13	1+	.3595525	.2525921	.1991963	.0998832	.052089	.0264941	.0101927	0	0	0	0	0	0	0	0	0	0	0	0	0	0	0	0	0	0
LATC	18-19	14	1+	.3595525	.2525921	.1991963	.0998832	.052089	.0264941	.0101927	0	0	0	0	0	0	0	0	0	0	0	0	0	0	0	0	0	0
LATC	18-19	15	1+	.3595525	.2525921	.1991963	.0998832	.052089	.0264941	.0101927	0	0	0	0	0	0	0	0	0	0	0	0	0	0	0	0	0	0
LATC	18-19	16	1+	.3595525	.2525921	.1991963	.0998832	.052089	.0264941	.0101927	0	0	0	0	0	0	0	0	0	0	0	0	0	0	0	0	0	0
LATC	18-19	17	1+	.3595525	.2525921	.1991963	.0998832	.052089	.0264941	.0101927	0	0	0	0	0	0	0	0	0	0	0	0	0	0	0	0	0	0
LATC	18-19	18	1+	.3595525	.2525921	.1991963	.0998832	.052089	.0264941	.0101927	0	0	0	0	0	0	0	0	0	0	0	0	0	0	0	0	0	0
LATC	18-19	19	1+	.3595525	.2525921	.1991963	.0998832	.052089	.0264941	.0101927	0	0	0	0	0	0	0	0	0	0	0	0	0	0	0	0	0	0
LATC	18-19	20	1+	.3595525	.2525921	.1991963	.0998832	.052089	.0264941	.0101927	0	0	0	0	0	0	0	0	0	0	0	0	0	0	0	0	0	0
LATC	18-19	21	1+	.3595525	.2525921	.1991963	.0998832	.052089	.0264941	.0101927	0	0	0	0	0	0	0	0	0	0	0	0	0	0	0	0	0	0
LATC	18-19	22	1+	.3595525	.2525921	.1991963	.0998832	.052089	.0264941	.0101927	0	0	0	0	0	0	0	0	0	0	0	0	0	0	0	0	0	0
LATC	18-19	23	1+	.3595525	.2525921	.1991963	.0998832	.052089	.0264941	.0101927	0	0	0	0	0	0	0	0	0	0	0	0	0	0	0	0	0	0
LATC	18-19	24	1+	.3595525	.2525921	.1991963	.0998832	.052089	.0264941	.0101927	0	0	0	0	0	0	0	0	0	0	0	0	0	0	0	0	0	0
LATC	18-19	25	1+	.3595525	.2525921	.1991963	.0998832	.052089	.0264941	.0101927	0	0	0	0	0	0	0	0	0	0	0	0	0	0	0	0	0	0
LATC	18-19	26	1+	.3595525	.2525921	.1991963	.0998832	.052089	.0264941	.0101927	0	0	0	0	0	0	0	0	0	0	0	0	0	0	0	0	0	0
LATC	18-19	27	1+	.3595525	.2525921	.1991963	.0998832	.052089	.0264941	.0101927	0	0	0	0	0	0	0	0	0	0	0	0	0	0	0	0	0	0
LATC	18-19	28	1+	.3595525	.2525921	.1991963	.0998832	.052089	.0264941	.0101927	0	0	0	0	0	0	0	0	0	0	0	0	0	0	0	0	0	0
LATC	18-19	29	1+	.3595525	.2525921	.1991963	.0998832	.052089	.0264941	.0101927	0	0	0	0	0	0	0	0	0	0	0	0	0	0	0	0	0	0
LATC	18-19	30	1+	.3595525	.2525921	.1991963	.0998832	.052089	.0264941	.0101927	0	0	0	0	0	0	0	0	0	0	0	0	0	0	0	0	0	0
LATC	18-19	31	1+	.3595525	.2525921	.1991963	.0998832	.052089	.0264941	.0101927	0	0	0	0	0	0	0	0	0	0	0	0	0	0	0	0	0	0
LATC	18-19	32	1+	.3595525	.2525921	.1991963	.0998832	.052089	.0264941	.0101927	0	0	0	0	0	0	0	0	0	0	0	0	0	0	0	0	0	0
LATC	18-19	33	1+	.3595525	.2525921	.1991963	.0998832	.052089	.0264941	.0101927	0	0	0	0	0	0	0	0	0	0	0	0	0	0	0	0	0	0
LATC	18-19	34	1+	.3595525	.2525921	.1991963	.0998832	.052089	.0264941	.0101927	0	0	0	0	0	0	0	0	0	0	0	0	0	0	0	0	0	0
LATC	18-19	35	1+	.3595525	.2525921	.1991963	.0998832	.052089	.0264941	.0101927	0	0	0	0	0	0	0	0	0	0	0	0	0	0	0	0	0	0
LATC	18-19	36	1+	.3595525	.2525921	.1991963	.0998832	.052089	.0264941	.0101927	0	0	0	0	0	0	0	0	0	0	0	0	0	0	0	0	0	0
LATC	18-19	37	1+	.3595525	.2525921	.1991963	.0998832	.052089	.0264941	.0101927	0	0	0	0	0	0	0	0	0	0	0	0	0	0	0	0	0	0
LATC	18-19	38	1+	.3595525	.2525921	.1991963	.0998832	.052089	.0264941	.0101927	0	0	0	0	0	0	0	0	0	0	0	0	0	0	0	0	0	0
LATC	18-19	39	1+	.3595525	.2525921	.1991963	.0998832	.052089	.0264941	.0101927	0	0	0	0	0	0	0	0	0	0	0	0	0	0	0	0	0	0
LATC	18-19	40	1+	.3595525	.2525921	.1991963	.0998832	.052089	.0264941	.0101927	0	0	0	0	0	0	0	0	0	0	0	0	0	0	0	0	0	0
LATC	20-21	1	1+	.2066545	.1996529	.1789816	.1178367	.1355218	.1016179	.043242	.0103065	.0055857	.0006004	0	0	0	0	0	0	0	0	0	0	0	0	0	0	0
LATC	20-21	2	1+	.2066545	.1996529	.1789816	.1178367	.1355218	.1016179	.043242	.0103065	.0055857	.0006004	0	0	0	0	0	0	0	0	0	0	0	0	0	0	0
LATC	20-21	3	1+	.2066545	.1996529	.1789816	.1178367	.1355218	.1016179	.043242	.0103065	.0055857	.0006004	0	0	0	0	0	0	0	0	0	0	0	0	0	0	0
LATC	20-21	4	1+	.2066545	.1996529	.1789816	.1178367	.1355218	.1016179	.043242	.0103065	.0055857	.0006004	0	0	0	0	0	0	0	0	0	0	0	0	0	0	0
LATC	20-21	5	1+	.2066545	.1996529	.1789816	.1178367	.1355218	.1016179	.043242	.0103065	.0055857	.0006004	0	0	0	0	0	0	0	0	0	0	0	0	0	0	0
LATC	20-21	6	1+	.2066545	.1996529	.1789816	.1178367	.1355218	.1016179	.043242	.0103065	.0055857	.0006004	0	0	0	0	0	0	0	0	0	0	0	0	0	0	0
LATC	20-21	7	1+	.2066545	.1996529	.1789816	.1178367	.1355218	.1016179	.043242	.0103065	.0055857	.0006004	0	0	0	0	0	0	0	0	0	0	0	0	0	0	0
LATC	20-21	8	1+	.2066545	.1996529	.1789816	.1178367	.1355218	.1016179	.043242	.0103065	.0055857	.0006004	0	0	0	0	0	0	0	0	0	0	0	0	0	0	0
LATC	20-21	9	1+	.2066545	.1996529	.1789816	.1178367	.1355218	.1016179	.043242	.0103065	.0055857	.0006004	0	0	0	0	0	0	0	0	0	0	0	0	0	0	0
LATC	20-21	10	1+	.2066545	.1996529	.1789816	.1178367	.1355218	.1016179	.043242	.0103065	.0055857	.0006004	0	0	0	0	0	0	0	0	0	0	0	0	0	0	0
LATC	20-21	11	1+	.2066545	.1996529	.1789816	.1178367	.1355218	.1016179	.043242	.0103065	.0055857	.0006004	0	0	0	0	0	0	0	0	0	0	0	0	0	0	0
LATC	20-21	12	1+	.2066545	.1996529	.1789816	.1178367	.1355218	.1016179	.043242	.0103065	.0055857	.0006004	0	0	0	0	0	0	0	0	0	0	0	0	0	0	0
LATC	20-21	13	1+	.2066545	.1996529	.1789816	.1178367	.1355218	.1016179	.043242	.0103065	.0055857	.0006004	0	0	0	0	0	0	0	0	0	0	0	0	0	0	0
LATC	20-21	14	1+	.2066545	.1996529	.1789816	.1178367	.1355218	.1016179	.043242	.0103065	.0055857	.0006004	0	0	0	0	0	0	0	0	0	0	0	0	0	0	0
LATC	20-21	15	1+	.2066545	.1996529	.1789816	.1178367	.1355218	.1016179	.043242	.0103065	.0055857	.0006004	0	0	0	0	0	0	0	0	0	0	0	0	0	0	0
LATC	20-21	16	1+	.2066545	.1996529	.1789816	.1178367	.1355218	.1016179	.043242	.0103065	.0055857	.0006004	0	0	0	0	0	0	0	0	0	0	0	0	0	0	0
LATC	20-21	17	1+	.2066545	.1996529	.1789816	.1178367	.1355218	.1016179	.043242	.0103065	.0055857	.0006004	0	0	0	0	0	0	0	0	0	0	0	0	0	0	0
LATC	20-21	18	1+	.2066545	.1996529	.1789816	.1178367	.1355218	.1016179	.043242	.0103065	.0055857	.0006004	0	0	0	0	0	0	0	0	0	0	0	0	0	0	0
LATC	20-21	19	1+	.2066545	.1996529	.1789816	.1178367	.1355218	.1016179	.043242	.0103065	.0055857	.0006004	0	0	0	0	0	0	0	0	0	0	0	0	0	0	0
LATC	20-21	20	1+	.2066545	.1996529	.1789816	.1178367	.1355218	.1016179	.043242	.0103065	.0055857	.0006004	0	0	0	0	0	0	0	0	0	0	0	0	0	0	0
LATC	20-21	21	1+	.2066545	.1996529	.1789816	.1178367	.1355218	.1016179	.043242	.0103065	.0055857	.0006004	0	0	0	0	0	0	0	0	0	0	0	0	0	0	0
LATC	20-21	22	1+	.2066545	.1996529	.1789816	.1178367	.1355218	.1016179	.043242	.0103065	.0055857	.0006004	0	0	0	0	0	0	0	0	0	0	0	0	0	0	0
LATC	20-21	23	1+	.2066545	.1996529	.1789816	.1178367	.1355218	.1016179	.043242	.0103065	.0055857	.0006004	0	0	0	0	0	0	0	0	0	0	0	0	0	0	0
LATC	20-21	24	1+	.2066545	.1996529	.1789816	.1178367	.1355218	.1016179	.043242	.0103065	.0055857	.0006004	0	0	0	0	0	0	0	0	0	0	0	0	0	0	0
LATC	20-21	25	1+	.2066545	.1996529	.1789816	.1178367	.1355218	.1016179	.043242	.0103065	.0055857	.0006004	0	0	0	0	0	0	0	0	0	0	0	0	0	0	0
LATC	20-21	26	1+	.2066545	.1996529	.1789816	.1178367	.1355218	.1016179	.043242	.0103065	.0055857	.0006004	0	0	0	0	0	0	0	0	0	0	0	0	0	0	0
LATC	20-21	27	1+	.2066545	.1996529	.1789816	.1178367	.1355218	.1016179	.043242	.0103065	.0055857	.0006004	0	0	0	0	0	0	0	0	0	0	0	0	0	0	0
LATC	20-21	28	1+	.2066545	.1996529	.1789816	.1178367	.1355218	.1016179	.043242	.0103065	.0055857	.0006004	0	0	0	0	0	0	0	0	0	0	0	0	0	0	0
LATC	20-21	29	1+	.2066545	.1996529	.1789816	.1178367	.1355218	.1016179	.043242	.0103065	.0055857	.0006004	0	0	0	0	0	0	0	0	0	0	0	0	0	0	0
LATC	20-21	30	1+	.2066545	.1996529	.1789816	.1178367	.1355218	.1016179	.043242	.0103065	.0055857	.0006004	0	0	0	0	0	0	0	0	0	0	0	0	0	0	0
LATC	20-21	31	1+	.2066545	.1996529	.1789816	.1178367	.1355218	.1016179	.043242	.0103065	.0055857	.0006004	0	0	0	0	0	0	0	0	0	0	0	0	0	0	0
LATC	20-21	32	1+	.2066545	.1996529	.1789816	.1178367	.1355218	.1016179	.043242	.0103065	.0055857	.0006004	0	0	0	0	0	0	0	0	0	0	0	0	0	0	0
LATC	20-21	33	1+	.2066545	.1996529	.1789816	.1178367	.1355218	.1016179	.043242	.0103065	.0055857	.0006004	0	0	0	0	0	0	0	0	0	0	0	0	0	0	0
LATC	20-21	34	1+	.2066545	.1996529	.1789816	.1178367	.1355218	.1016179	.043242	.0103065	.0055857	.0006004	0	0	0	0	0	0	0	0	0	0	0	0	0	0	0
LATC	20-21	35	1+	.2066545	.1996529	.1789816	.1178367	.1355218	.1016179	.043242	.0103065	.0055857	.0006004	0	0	0	0	0	0	0	0	0	0	0	0	0	0	0
LATC	20-21	36	1+	.2066545	.1996529	.1789816	.1178367	.1355218	.1016179	.043242	.0103065	.0055857	.0006004	0	0	0	0	0	0	0	0	0	0	0	0	0	0	0
LATC	20-21	37	1+	.2066545	.1996529	.1789816	.1178367	.1355218	.1016179	.043242	.0103065	.0055857	.0006004	0	0	0	0	0	0	0	0	0	0	0	0	0	0	0
LATC	20-21	38	1+	.2066545	.1996529	.1789816	.1178367	.1355218	.1016179	.043242	.0103065	.0055857	.0006004	0	0	0	0	0	0	0	0	0	0	0	0	0	0	0
LATC	20-21	39	1+	.2066545	.1996529	.1789816	.1178367	.1355218	.1016179	.043242	.0103065	.0055857	.0006004	0	0	0	0	0	0	0	0	0	0	0	0	0	0	0
LATC	20-21	40	1+	.2066545	.1996529	.1789816	.1178367	.1355218	.1016179	.043242	.0103065	.0055857	.0006004	0	0	0	0	0	0	0	0	0	0	0	0	0	0	0
LATC	22-23	1	1+	.1262566	.163694	.1500538	.135906	.1262709	.118249	.0809053	.0534573	.0271304	.0115107	.0055796	.0004505	0	.000536	0	0	0	0	0	0	0	0	0	0	0
LATC	22-23	2	1+	.1262566	.163694	.1500538	.135906	.1262709	.118249	.0809053	.0534573	.0271304	.0115107	.0055796	.0004505	0	.000536	0	0	0	0	0	0	0	0	0	0	0
LATC	22-23	3	1+	.1262566	.163694	.1500538	.135906	.1262709	.118249	.0809053	.0534573	.0271304	.0115107	.0055796	.0004505	0	.000536	0	0	0	0	0	0	0	0	0	0	0
LATC	22-23	4	1+	.1262566	.163694	.1500538	.135906	.1262709	.118249	.0809053	.0534573	.0271304	.0115107	.0055796	.0004505	0	.000536	0	0	0	0	0	0	0	0	0	0	0
LATC	22-23	5	1+	.1262566	.163694	.1500538	.135906	.1262709	.118249	.0809053	.0534573	.0271304	.0115107	.0055796	.0004505	0	.000536	0	0	0	0	0	0	0	0	0	0	0
LATC	22-23	6	1+	.1262566	.163694	.1500538	.135906	.1262709	.118249	.0809053	.0534573	.0271304	.0115107	.0055796	.0004505	0	.000536	0	0	0	0	0	0	0	0	0	0	0
LATC	22-23	7	1+	.1262566	.163694	.1500538	.135906	.1262709	.118249	.0809053	.0534573	.0271304	.0115107	.0055796	.0004505	0	.000536	0	0	0	0	0	0	0	0	0	0	0
LATC	22-23	8	1+	.1262566	.163694	.1500538	.135906	.1262709	.118249	.0809053	.0534573	.0271304	.0115107	.0055796	.0004505	0	.000536	0	0	0	0	0	0	0	0	0	0	0
LATC	22-23	9	1+	.1262566	.163694	.1500538	.135906	.1262709	.118249	.0809053	.0534573	.0271304	.0115107	.0055796	.0004505	0	.000536	0	0	0	0	0	0	0	0	0	0	0
LATC	22-23	10	1+	.1262566	.163694	.1500538	.135906	.1262709	.118249	.0809053	.0534573	.0271304	.0115107	.0055796	.0004505	0	.000536	0	0	0	0	0	0	0	0	0	0	0
LATC	22-23	11	1+	.1262566	.163694	.1500538	.135906	.1262709	.118249	.0809053	.0534573	.0271304	.0115107	.0055796	.0004505	0	.000536	0	0	0	0	0	0	0	0	0	0	0
LATC	22-23	12	1+	.1262566	.163694	.1500538	.135906	.1262709	.118249	.0809053	.0534573	.0271304	.0115107	.0055796	.0004505	0	.000536	0	0	0	0	0	0	0	0	0	0	0
LATC	22-23	13	1+	.1262566	.163694	.1500538	.135906	.1262709	.118249	.0809053	.0534573	.0271304	.0115107	.0055796	.0004505	0	.000536	0	0	0	0	0	0	0	0	0	0	0
LATC	22-23	14	1+	.1262566	.163694	.1500538	.135906	.1262709	.118249	.0809053	.0534573	.0271304	.0115107	.0055796	.0004505	0	.000536	0	0	0	0	0	0	0	0	0	0	0
LATC	22-23	15	1+	.1262566	.163694	.1500538	.135906	.1262709	.118249	.0809053	.0534573	.0271304	.0115107	.0055796	.0004505	0	.000536	0	0	0	0	0	0	0	0	0	0	0
LATC	22-23	16	1+	.1262566	.163694	.1500538	.135906	.1262709	.118249	.0809053	.0534573	.0271304	.0115107	.0055796	.0004505	0	.000536	0	0	0	0	0	0	0	0	0	0	0
LATC	22-23	17	1+	.1262566	.163694	.1500538	.135906	.1262709	.118249	.0809053	.0534573	.0271304	.0115107	.0055796	.0004505	0	.000536	0	0	0	0	0	0	0	0	0	0	0
LATC	22-23	18	1+	.1262566	.163694	.1500538	.135906	.1262709	.118249	.0809053	.0534573	.0271304	.0115107	.0055796	.0004505	0	.000536	0	0	0	0	0	0	0	0	0	0	0
LATC	22-23	19	1+	.1262566	.163694	.1500538	.135906	.1262709	.118249	.0809053	.0534573	.0271304	.0115107	.0055796	.0004505	0	.000536	0	0	0	0	0	0	0	0	0	0	0
LATC	22-23	20	1+	.1262566	.163694	.1500538	.135906	.1262709	.118249	.0809053	.0534573	.0271304	.0115107	.0055796	.0004505	0	.000536	0	0	0	0	0	0	0	0	0	0	0
LATC	22-23	21	1+	.1262566	.163694	.1500538	.135906	.1262709	.118249	.0809053	.0534573	.0271304	.0115107	.0055796	.0004505	0	.000536	0	0	0	0	0	0	0	0	0	0	0
LATC	22-23	22	1+	.1262566	.163694	.1500538	.135906	.1262709	.118249	.0809053	.0534573	.0271304	.0115107	.0055796	.0004505	0	.000536	0	0	0	0	0	0	0	0	0	0	0
LATC	22-23	23	1+	.1262566	.163694	.1500538	.135906	.1262709	.118249	.0809053	.0534573	.0271304	.0115107	.0055796	.0004505	0	.000536	0	0	0	0	0	0	0	0	0	0	0
LATC	22-23	24	1+	.1262566	.163694	.1500538	.135906	.1262709	.118249	.0809053	.0534573	.0271304	.0115107	.0055796	.0004505	0	.000536	0	0	0	0	0	0	0	0	0	0	0
LATC	22-23	25	1+	.1262566	.163694	.1500538	.135906	.1262709	.118249	.0809053	.0534573	.0271304	.0115107	.0055796	.0004505	0	.000536	0	0	0	0	0	0	0	0	0	0	0
LATC	22-23	26	1+	.1262566	.163694	.1500538	.135906	.1262709	.118249	.0809053	.0534573	.0271304	.0115107	.0055796	.0004505	0	.000536	0	0	0	0	0	0	0	0	0	0	0
LATC	22-23	27	1+	.1262566	.163694	.1500538	.135906	.1262709	.118249	.0809053	.0534573	.0271304	.0115107	.0055796	.0004505	0	.000536	0	0	0	0	0	0	0	0	0	0	0
LATC	22-23	28	1+	.1262566	.163694	.1500538	.135906	.1262709	.118249	.0809053	.0534573	.0271304	.0115107	.0055796	.0004505	0	.000536	0	0	0	0	0	0	0	0	0	0	0
LATC	22-23	29	1+	.1262566	.163694	.1500538	.135906	.1262709	.118249	.0809053	.0534573	.0271304	.0115107	.0055796	.0004505	0	.000536	0	0	0	0	0	0	0	0	0	0	0
LATC	22-23	30	1+	.1262566	.163694	.1500538	.135906	.1262709	.118249	.0809053	.0534573	.0271304	.0115107	.0055796	.0004505	0	.000536	0	0	0	0	0	0	0	0	0	0	0
LATC	22-23	31	1+	.1262566	.163694	.1500538	.135906	.1262709	.118249	.0809053	.0534573	.0271304	.0115107	.0055796	.0004505	0	.000536	0	0	0	0	0	0	0	0	0	0	0
LATC	22-23	32	1+	.1262566	.163694	.1500538	.135906	.1262709	.118249	.0809053	.0534573	.0271304	.0115107	.0055796	.0004505	0	.000536	0	0	0	0	0	0	0	0	0	0	0
LATC	22-23	33	1+	.1262566	.163694	.1500538	.135906	.1262709	.118249	.0809053	.0534573	.0271304	.0115107	.0055796	.0004505	0	.000536	0	0	0	0	0	0	0	0	0	0	0
LATC	22-23	34	1+	.1262566	.163694	.1500538	.135906	.1262709	.118249	.0809053	.0534573	.0271304	.0115107	.0055796	.0004505	0	.000536	0	0	0	0	0	0	0	0	0	0	0
LATC	22-23	35	1+	.1262566	.163694	.1500538	.135906	.1262709	.118249	.0809053	.0534573	.0271304	.0115107	.0055796	.0004505	0	.000536	0	0	0	0	0	0	0	0	0	0	0
LATC	22-23	36	1+	.1262566	.163694	.1500538	.135906	.1262709	.118249	.0809053	.0534573	.0271304	.0115107	.0055796	.0004505	0	.000536	0	0	0	0	0	0	0	0	0	0	0
LATC	22-23	37	1+	.1262566	.163694	.1500538	.135906	.1262709	.118249	.0809053	.0534573	.0271304	.0115107	.0055796	.0004505	0	.000536	0	0	0	0	0	0	0	0	0	0	0
LATC	22-23	38	1+	.1262566	.163694	.1500538	.135906	.1262709	.118249	.0809053	.0534573	.0271304	.0115107	.0055796	.0004505	0	.000536	0	0	0	0	0	0	0	0	0	0	0
LATC	22-23	39	1+	.1262566	.163694	.1500538	.135906	.1262709	.118249	.0809053	.0534573	.0271304	.0115107	.0055796	.0004505	0	.000536	0	0	0	0	0	0	0	0	0	0	0
LATC	22-23	40	1+	.1262566	.163694	.1500538	.135906	.1262709	.118249	.0809053	.0534573	.0271304	.0115107	.0055796	.0004505	0	.000536	0	0	0	0	0	0	0	0	0	0	0
LATC	24-25	1	1	.0969499	.114217	.1219566	.1174468	.1167651	.1173977	.1012672	.0864357	.0536241	.0361559	.0222669	.0127661	.0024545	.0002965	0	0	0	0	0	0	0	0	0	0	0
LATC	24-25	2	2+	.0772437	.0951325	.1015932	.0985597	.1242217	.1000649	.12622	.0829568	.0822262	.063401	.0260632	.0179752	.002317	.002025	0	0	0	0	0	0	0	0	0	0	0
LATC	24-25	3	2+	.0772437	.0951325	.1015932	.0985597	.1242217	.1000649	.12622	.0829568	.0822262	.063401	.0260632	.0179752	.002317	.002025	0	0	0	0	0	0	0	0	0	0	0
LATC	24-25	4	2+	.0772437	.0951325	.1015932	.0985597	.1242217	.1000649	.12622	.0829568	.0822262	.063401	.0260632	.0179752	.002317	.002025	0	0	0	0	0	0	0	0	0	0	0
LATC	24-25	5	2+	.0772437	.0951325	.1015932	.0985597	.1242217	.1000649	.12622	.0829568	.0822262	.063401	.0260632	.0179752	.002317	.002025	0	0	0	0	0	0	0	0	0	0	0
LATC	24-25	6	2+	.0772437	.0951325	.1015932	.0985597	.1242217	.1000649	.12622	.0829568	.0822262	.063401	.0260632	.0179752	.002317	.002025	0	0	0	0	0	0	0	0	0	0	0
LATC	24-25	7	2+	.0772437	.0951325	.1015932	.0985597	.1242217	.1000649	.12622	.0829568	.0822262	.063401	.0260632	.0179752	.002317	.002025	0	0	0	0	0	0	0	0	0	0	0
LATC	24-25	8	2+	.0772437	.0951325	.1015932	.0985597	.1242217	.1000649	.12622	.0829568	.0822262	.063401	.0260632	.0179752	.002317	.002025	0	0	0	0	0	0	0	0	0	0	0
LATC	24-25	9	2+	.0772437	.0951325	.1015932	.0985597	.1242217	.1000649	.12622	.0829568	.0822262	.063401	.0260632	.0179752	.002317	.002025	0	0	0	0	0	0	0	0	0	0	0
LATC	24-25	10	2+	.0772437	.0951325	.1015932	.0985597	.1242217	.1000649	.12622	.0829568	.0822262	.063401	.0260632	.0179752	.002317	.002025	0	0	0	0	0	0	0	0	0	0	0
LATC	24-25	11	2+	.0772437	.0951325	.1015932	.0985597	.1242217	.1000649	.12622	.0829568	.0822262	.063401	.0260632	.0179752	.002317	.002025	0	0	0	0	0	0	0	0	0	0	0
LATC	24-25	12	2+	.0772437	.0951325	.1015932	.0985597	.1242217	.1000649	.12622	.0829568	.0822262	.063401	.0260632	.0179752	.002317	.002025	0	0	0	0	0	0	0	0	0	0	0
LATC	24-25	13	2+	.0772437	.0951325	.1015932	.0985597	.1242217	.1000649	.12622	.0829568	.0822262	.063401	.0260632	.0179752	.002317	.002025	0	0	0	0	0	0	0	0	0	0	0
LATC	24-25	14	2+	.0772437	.0951325	.1015932	.0985597	.1242217	.1000649	.12622	.0829568	.0822262	.063401	.0260632	.0179752	.002317	.002025	0	0	0	0	0	0	0	0	0	0	0
LATC	24-25	15	2+	.0772437	.0951325	.1015932	.0985597	.1242217	.1000649	.12622	.0829568	.0822262	.063401	.0260632	.0179752	.002317	.002025	0	0	0	0	0	0	0	0	0	0	0
LATC	24-25	16	2+	.0772437	.0951325	.1015932	.0985597	.1242217	.1000649	.12622	.0829568	.0822262	.063401	.0260632	.0179752	.002317	.002025	0	0	0	0	0	0	0	0	0	0	0
LATC	24-25	17	2+	.0772437	.0951325	.1015932	.0985597	.1242217	.1000649	.12622	.0829568	.0822262	.063401	.0260632	.0179752	.002317	.002025	0	0	0	0	0	0	0	0	0	0	0
LATC	24-25	18	2+	.0772437	.0951325	.1015932	.0985597	.1242217	.1000649	.12622	.0829568	.0822262	.063401	.0260632	.0179752	.002317	.002025	0	0	0	0	0	0	0	0	0	0	0
LATC	24-25	19	2+	.0772437	.0951325	.1015932	.0985597	.1242217	.1000649	.12622	.0829568	.0822262	.063401	.0260632	.0179752	.002317	.002025	0	0	0	0	0	0	0	0	0	0	0
LATC	24-25	20	2+	.0772437	.0951325	.1015932	.0985597	.1242217	.1000649	.12622	.0829568	.0822262	.063401	.0260632	.0179752	.002317	.002025	0	0	0	0	0	0	0	0	0	0	0
LATC	24-25	21	2+	.0772437	.0951325	.1015932	.0985597	.1242217	.1000649	.12622	.0829568	.0822262	.063401	.0260632	.0179752	.002317	.002025	0	0	0	0	0	0	0	0	0	0	0
LATC	24-25	22	2+	.0772437	.0951325	.1015932	.0985597	.1242217	.1000649	.12622	.0829568	.0822262	.063401	.0260632	.0179752	.002317	.002025	0	0	0	0	0	0	0	0	0	0	0
LATC	24-25	23	2+	.0772437	.0951325	.1015932	.0985597	.1242217	.1000649	.12622	.0829568	.0822262	.063401	.0260632	.0179752	.002317	.002025	0	0	0	0	0	0	0	0	0	0	0
LATC	24-25	24	2+	.0772437	.0951325	.1015932	.0985597	.1242217	.1000649	.12622	.0829568	.0822262	.063401	.0260632	.0179752	.002317	.002025	0	0	0	0	0	0	0	0	0	0	0
LATC	24-25	25	2+	.0772437	.0951325	.1015932	.0985597	.1242217	.1000649	.12622	.0829568	.0822262	.063401	.0260632	.0179752	.002317	.002025	0	0	0	0	0	0	0	0	0	0	0
LATC	24-25	26	2+	.0772437	.0951325	.1015932	.0985597	.1242217	.1000649	.12622	.0829568	.0822262	.063401	.0260632	.0179752	.002317	.002025	0	0	0	0	0	0	0	0	0	0	0
LATC	24-25	27	2+	.0772437	.0951325	.1015932	.0985597	.1242217	.1000649	.12622	.0829568	.0822262	.063401	.0260632	.0179752	.002317	.002025	0	0	0	0	0	0	0	0	0	0	0
LATC	24-25	28	2+	.0772437	.0951325	.1015932	.0985597	.1242217	.1000649	.12622	.0829568	.0822262	.063401	.0260632	.0179752	.002317	.002025	0	0	0	0	0	0	0	0	0	0	0
LATC	24-25	29	2+	.0772437	.0951325	.1015932	.0985597	.1242217	.1000649	.12622	.0829568	.0822262	.063401	.0260632	.0179752	.002317	.002025	0	0	0	0	0	0	0	0	0	0	0
LATC	24-25	30	2+	.0772437	.0951325	.1015932	.0985597	.1242217	.1000649	.12622	.0829568	.0822262	.063401	.0260632	.0179752	.002317	.002025	0	0	0	0	0	0	0	0	0	0	0
LATC	24-25	31	2+	.0772437	.0951325	.1015932	.0985597	.1242217	.1000649	.12622	.0829568	.0822262	.063401	.0260632	.0179752	.002317	.002025	0	0	0	0	0	0	0	0	0	0	0
LATC	24-25	32	2+	.0772437	.0951325	.1015932	.0985597	.1242217	.1000649	.12622	.0829568	.0822262	.063401	.0260632	.0179752	.002317	.002025	0	0	0	0	0	0	0	0	0	0	0
LATC	24-25	33	2+	.0772437	.0951325	.1015932	.0985597	.1242217	.1000649	.12622	.0829568	.0822262	.063401	.0260632	.0179752	.002317	.002025	0	0	0	0	0	0	0	0	0	0	0
LATC	24-25	34	2+	.0772437	.0951325	.1015932	.0985597	.1242217	.1000649	.12622	.0829568	.0822262	.063401	.0260632	.0179752	.002317	.002025	0	0	0	0	0	0	0	0	0	0	0
LATC	24-25	35	2+	.0772437	.0951325	.1015932	.0985597	.1242217	.1000649	.12622	.0829568	.0822262	.063401	.0260632	.0179752	.002317	.002025	0	0	0	0	0	0	0	0	0	0	0
LATC	24-25	36	2+	.0772437	.0951325	.1015932	.0985597	.1242217	.1000649	.12622	.0829568	.0822262	.063401	.0260632	.0179752	.002317	.002025	0	0	0	0	0	0	0	0	0	0	0
LATC	24-25	37	2+	.0772437	.0951325	.1015932	.0985597	.1242217	.1000649	.12622	.0829568	.0822262	.063401	.0260632	.0179752	.002317	.002025	0	0	0	0	0	0	0	0	0	0	0
LATC	24-25	38	2+	.0772437	.0951325	.1015932	.0985597	.1242217	.1000649	.12622	.0829568	.0822262	.063401	.0260632	.0179752	.002317	.002025	0	0	0	0	0	0	0	0	0	0	0
LATC	24-25	39	2+	.0772437	.0951325	.1015932	.0985597	.1242217	.1000649	.12622	.0829568	.0822262	.063401	.0260632	.0179752	.002317	.002025	0	0	0	0	0	0	0	0	0	0	0
LATC	24-25	40	2+	.0772437	.0951325	.1015932	.0985597	.1242217	.1000649	.12622	.0829568	.0822262	.063401	.0260632	.0179752	.002317	.002025	0	0	0	0	0	0	0	0	0	0	0
LATC	26-27	1	1	.0795948	.0852466	.0899661	.0936978	.1041672	.1018522	.0981792	.1118895	.0663107	.0583187	.0490782	.0282306	.0200395	.0107223	.0010322	.0016743	0	0	0	0	0	0	0	0	0
LATC	26-27	2	2+	.0713822	.0627338	.0708984	.081039	.0762231	.092269	.1043943	.1082766	.1119838	.0872348	.0583707	.0381828	.0196454	.010683	.003944	.0027392	0	0	0	0	0	0	0	0	0
LATC	26-27	3	2+	.0713822	.0627338	.0708984	.081039	.0762231	.092269	.1043943	.1082766	.1119838	.0872348	.0583707	.0381828	.0196454	.010683	.003944	.0027392	0	0	0	0	0	0	0	0	0
LATC	26-27	4	2+	.0713822	.0627338	.0708984	.081039	.0762231	.092269	.1043943	.1082766	.1119838	.0872348	.0583707	.0381828	.0196454	.010683	.003944	.0027392	0	0	0	0	0	0	0	0	0
LATC	26-27	5	2+	.0713822	.0627338	.0708984	.081039	.0762231	.092269	.1043943	.1082766	.1119838	.0872348	.0583707	.0381828	.0196454	.010683	.003944	.0027392	0	0	0	0	0	0	0	0	0
LATC	26-27	6	2+	.0713822	.0627338	.0708984	.081039	.0762231	.092269	.1043943	.1082766	.1119838	.0872348	.0583707	.0381828	.0196454	.010683	.003944	.0027392	0	0	0	0	0	0	0	0	0
LATC	26-27	7	2+	.0713822	.0627338	.0708984	.081039	.0762231	.092269	.1043943	.1082766	.1119838	.0872348	.0583707	.0381828	.0196454	.010683	.003944	.0027392	0	0	0	0	0	0	0	0	0
LATC	26-27	8	2+	.0713822	.0627338	.0708984	.081039	.0762231	.092269	.1043943	.1082766	.1119838	.0872348	.0583707	.0381828	.0196454	.010683	.003944	.0027392	0	0	0	0	0	0	0	0	0
LATC	26-27	9	2+	.0713822	.0627338	.0708984	.081039	.0762231	.092269	.1043943	.1082766	.1119838	.0872348	.0583707	.0381828	.0196454	.010683	.003944	.0027392	0	0	0	0	0	0	0	0	0
LATC	26-27	10	2+	.0713822	.0627338	.0708984	.081039	.0762231	.092269	.1043943	.1082766	.1119838	.0872348	.0583707	.0381828	.0196454	.010683	.003944	.0027392	0	0	0	0	0	0	0	0	0
LATC	26-27	11	2+	.0713822	.0627338	.0708984	.081039	.0762231	.092269	.1043943	.1082766	.1119838	.0872348	.0583707	.0381828	.0196454	.010683	.003944	.0027392	0	0	0	0	0	0	0	0	0
LATC	26-27	12	2+	.0713822	.0627338	.0708984	.081039	.0762231	.092269	.1043943	.1082766	.1119838	.0872348	.0583707	.0381828	.0196454	.010683	.003944	.0027392	0	0	0	0	0	0	0	0	0
LATC	26-27	13	2+	.0713822	.0627338	.0708984	.081039	.0762231	.092269	.1043943	.1082766	.1119838	.0872348	.0583707	.0381828	.0196454	.010683	.003944	.0027392	0	0	0	0	0	0	0	0	0
LATC	26-27	14	2+	.0713822	.0627338	.0708984	.081039	.0762231	.092269	.1043943	.1082766	.1119838	.0872348	.0583707	.0381828	.0196454	.010683	.003944	.0027392	0	0	0	0	0	0	0	0	0
LATC	26-27	15	2+	.0713822	.0627338	.0708984	.081039	.0762231	.092269	.1043943	.1082766	.1119838	.0872348	.0583707	.0381828	.0196454	.010683	.003944	.0027392	0	0	0	0	0	0	0	0	0
LATC	26-27	16	2+	.0713822	.0627338	.0708984	.081039	.0762231	.092269	.1043943	.1082766	.1119838	.0872348	.0583707	.0381828	.0196454	.010683	.003944	.0027392	0	0	0	0	0	0	0	0	0
LATC	26-27	17	2+	.0713822	.0627338	.0708984	.081039	.0762231	.092269	.1043943	.1082766	.1119838	.0872348	.0583707	.0381828	.0196454	.010683	.003944	.0027392	0	0	0	0	0	0	0	0	0
LATC	26-27	18	2+	.0713822	.0627338	.0708984	.081039	.0762231	.092269	.1043943	.1082766	.1119838	.0872348	.0583707	.0381828	.0196454	.010683	.003944	.0027392	0	0	0	0	0	0	0	0	0
LATC	26-27	19	2+	.0713822	.0627338	.0708984	.081039	.0762231	.092269	.1043943	.1082766	.1119838	.0872348	.0583707	.0381828	.0196454	.010683	.003944	.0027392	0	0	0	0	0	0	0	0	0
LATC	26-27	20	2+	.0713822	.0627338	.0708984	.081039	.0762231	.092269	.1043943	.1082766	.1119838	.0872348	.0583707	.0381828	.0196454	.010683	.003944	.0027392	0	0	0	0	0	0	0	0	0
LATC	26-27	21	2+	.0713822	.0627338	.0708984	.081039	.0762231	.092269	.1043943	.1082766	.1119838	.0872348	.0583707	.0381828	.0196454	.010683	.003944	.0027392	0	0	0	0	0	0	0	0	0
LATC	26-27	22	2+	.0713822	.0627338	.0708984	.081039	.0762231	.092269	.1043943	.1082766	.1119838	.0872348	.0583707	.0381828	.0196454	.010683	.003944	.0027392	0	0	0	0	0	0	0	0	0
LATC	26-27	23	2+	.0713822	.0627338	.0708984	.081039	.0762231	.092269	.1043943	.1082766	.1119838	.0872348	.0583707	.0381828	.0196454	.010683	.003944	.0027392	0	0	0	0	0	0	0	0	0
LATC	26-27	24	2+	.0713822	.0627338	.0708984	.081039	.0762231	.092269	.1043943	.1082766	.1119838	.0872348	.0583707	.0381828	.0196454	.010683	.003944	.0027392	0	0	0	0	0	0	0	0	0
LATC	26-27	25	2+	.0713822	.0627338	.0708984	.081039	.0762231	.092269	.1043943	.1082766	.1119838	.0872348	.0583707	.0381828	.0196454	.010683	.003944	.0027392	0	0	0	0	0	0	0	0	0
LATC	26-27	26	2+	.0713822	.0627338	.0708984	.081039	.0762231	.092269	.1043943	.1082766	.1119838	.0872348	.0583707	.0381828	.0196454	.010683	.003944	.0027392	0	0	0	0	0	0	0	0	0
LATC	26-27	27	2+	.0713822	.0627338	.0708984	.081039	.0762231	.092269	.1043943	.1082766	.1119838	.0872348	.0583707	.0381828	.0196454	.010683	.003944	.0027392	0	0	0	0	0	0	0	0	0
LATC	26-27	28	2+	.0713822	.0627338	.0708984	.081039	.0762231	.092269	.1043943	.1082766	.1119838	.0872348	.0583707	.0381828	.0196454	.010683	.003944	.0027392	0	0	0	0	0	0	0	0	0
LATC	26-27	29	2+	.0713822	.0627338	.0708984	.081039	.0762231	.092269	.1043943	.1082766	.1119838	.0872348	.0583707	.0381828	.0196454	.010683	.003944	.0027392	0	0	0	0	0	0	0	0	0
LATC	26-27	30	2+	.0713822	.0627338	.0708984	.081039	.0762231	.092269	.1043943	.1082766	.1119838	.0872348	.0583707	.0381828	.0196454	.010683	.003944	.0027392	0	0	0	0	0	0	0	0	0
LATC	26-27	31	2+	.0713822	.0627338	.0708984	.081039	.0762231	.092269	.1043943	.1082766	.1119838	.0872348	.0583707	.0381828	.0196454	.010683	.003944	.0027392	0	0	0	0	0	0	0	0	0
LATC	26-27	32	2+	.0713822	.0627338	.0708984	.081039	.0762231	.092269	.1043943	.1082766	.1119838	.0872348	.0583707	.0381828	.0196454	.010683	.003944	.0027392	0	0	0	0	0	0	0	0	0
LATC	26-27	33	2+	.0713822	.0627338	.0708984	.081039	.0762231	.092269	.1043943	.1082766	.1119838	.0872348	.0583707	.0381828	.0196454	.010683	.003944	.0027392	0	0	0	0	0	0	0	0	0
LATC	26-27	34	2+	.0713822	.0627338	.0708984	.081039	.0762231	.092269	.1043943	.1082766	.1119838	.0872348	.0583707	.0381828	.0196454	.010683	.003944	.0027392	0	0	0	0	0	0	0	0	0
LATC	26-27	35	2+	.0713822	.0627338	.0708984	.081039	.0762231	.092269	.1043943	.1082766	.1119838	.0872348	.0583707	.0381828	.0196454	.010683	.003944	.0027392	0	0	0	0	0	0	0	0	0
LATC	26-27	36	2+	.0713822	.0627338	.0708984	.081039	.0762231	.092269	.1043943	.1082766	.1119838	.0872348	.0583707	.0381828	.0196454	.010683	.003944	.0027392	0	0	0	0	0	0	0	0	0
LATC	26-27	37	2+	.0713822	.0627338	.0708984	.081039	.0762231	.092269	.1043943	.1082766	.1119838	.0872348	.0583707	.0381828	.0196454	.010683	.003944	.0027392	0	0	0	0	0	0	0	0	0
LATC	26-27	38	2+	.0713822	.0627338	.0708984	.081039	.0762231	.092269	.1043943	.1082766	.1119838	.0872348	.0583707	.0381828	.0196454	.010683	.003944	.0027392	0	0	0	0	0	0	0	0	0
LATC	26-27	39	2+	.0713822	.0627338	.0708984	.081039	.0762231	.092269	.1043943	.1082766	.1119838	.0872348	.0583707	.0381828	.0196454	.010683	.003944	.0027392	0	0	0	0	0	0	0	0	0
LATC	26-27	40	2+	.0713822	.0627338	.0708984	.081039	.0762231	.092269	.1043943	.1082766	.1119838	.0872348	.0583707	.0381828	.0196454	.010683	.003944	.0027392	0	0	0	0	0	0	0	0	0
LATC	28-29	1	1	.0516343	.0594336	.074182	.0670669	.096681	.0824135	.0959935	.0815731	.0904896	.090064	.0764927	.0456572	.0405491	.022676	.0149209	.0079967	.0019007	0	.0002751	0	0	0	0	0	0
LATC	28-29	2	2	.0419924	.0535475	.0694149	.0852235	.0680768	.0749204	.1059115	.1087399	.0783771	.088297	.0684521	.0562509	.0406104	.0262736	.024935	.0066002	.0023768	0	0	0	0	0	0	0	0
LATC	28-29	3	3+	.0721492	.0491986	.0579602	.0758704	.0504894	.103387	.100098	.0832016	.0847333	.0817088	.0691278	.0708683	.0400528	.0153796	.0266564	.0103383	.006602	.0021782	0	0	0	0	0	0	0
LATC	28-29	4	3+	.0721492	.0491986	.0579602	.0758704	.0504894	.103387	.100098	.0832016	.0847333	.0817088	.0691278	.0708683	.0400528	.0153796	.0266564	.0103383	.006602	.0021782	0	0	0	0	0	0	0
LATC	28-29	5	3+	.0721492	.0491986	.0579602	.0758704	.0504894	.103387	.100098	.0832016	.0847333	.0817088	.0691278	.0708683	.0400528	.0153796	.0266564	.0103383	.006602	.0021782	0	0	0	0	0	0	0
LATC	28-29	6	3+	.0721492	.0491986	.0579602	.0758704	.0504894	.103387	.100098	.0832016	.0847333	.0817088	.0691278	.0708683	.0400528	.0153796	.0266564	.0103383	.006602	.0021782	0	0	0	0	0	0	0
LATC	28-29	7	3+	.0721492	.0491986	.0579602	.0758704	.0504894	.103387	.100098	.0832016	.0847333	.0817088	.0691278	.0708683	.0400528	.0153796	.0266564	.0103383	.006602	.0021782	0	0	0	0	0	0	0
LATC	28-29	8	3+	.0721492	.0491986	.0579602	.0758704	.0504894	.103387	.100098	.0832016	.0847333	.0817088	.0691278	.0708683	.0400528	.0153796	.0266564	.0103383	.006602	.0021782	0	0	0	0	0	0	0
LATC	28-29	9	3+	.0721492	.0491986	.0579602	.0758704	.0504894	.103387	.100098	.0832016	.0847333	.0817088	.0691278	.0708683	.0400528	.0153796	.0266564	.0103383	.006602	.0021782	0	0	0	0	0	0	0
LATC	28-29	10	3+	.0721492	.0491986	.0579602	.0758704	.0504894	.103387	.100098	.0832016	.0847333	.0817088	.0691278	.0708683	.0400528	.0153796	.0266564	.0103383	.006602	.0021782	0	0	0	0	0	0	0
LATC	28-29	11	3+	.0721492	.0491986	.0579602	.0758704	.0504894	.103387	.100098	.0832016	.0847333	.0817088	.0691278	.0708683	.0400528	.0153796	.0266564	.0103383	.006602	.0021782	0	0	0	0	0	0	0
LATC	28-29	12	3+	.0721492	.0491986	.0579602	.0758704	.0504894	.103387	.100098	.0832016	.0847333	.0817088	.0691278	.0708683	.0400528	.0153796	.0266564	.0103383	.006602	.0021782	0	0	0	0	0	0	0
LATC	28-29	13	3+	.0721492	.0491986	.0579602	.0758704	.0504894	.103387	.100098	.0832016	.0847333	.0817088	.0691278	.0708683	.0400528	.0153796	.0266564	.0103383	.006602	.0021782	0	0	0	0	0	0	0
LATC	28-29	14	3+	.0721492	.0491986	.0579602	.0758704	.0504894	.103387	.100098	.0832016	.0847333	.0817088	.0691278	.0708683	.0400528	.0153796	.0266564	.0103383	.006602	.0021782	0	0	0	0	0	0	0
LATC	28-29	15	3+	.0721492	.0491986	.0579602	.0758704	.0504894	.103387	.100098	.0832016	.0847333	.0817088	.0691278	.0708683	.0400528	.0153796	.0266564	.0103383	.006602	.0021782	0	0	0	0	0	0	0
LATC	28-29	16	3+	.0721492	.0491986	.0579602	.0758704	.0504894	.103387	.100098	.0832016	.0847333	.0817088	.0691278	.0708683	.0400528	.0153796	.0266564	.0103383	.006602	.0021782	0	0	0	0	0	0	0
LATC	28-29	17	3+	.0721492	.0491986	.0579602	.0758704	.0504894	.103387	.100098	.0832016	.0847333	.0817088	.0691278	.0708683	.0400528	.0153796	.0266564	.0103383	.006602	.0021782	0	0	0	0	0	0	0
LATC	28-29	18	3+	.0721492	.0491986	.0579602	.0758704	.0504894	.103387	.100098	.0832016	.0847333	.0817088	.0691278	.0708683	.0400528	.0153796	.0266564	.0103383	.006602	.0021782	0	0	0	0	0	0	0
LATC	28-29	19	3+	.0721492	.0491986	.0579602	.0758704	.0504894	.103387	.100098	.0832016	.0847333	.0817088	.0691278	.0708683	.0400528	.0153796	.0266564	.0103383	.006602	.0021782	0	0	0	0	0	0	0
LATC	28-29	20	3+	.0721492	.0491986	.0579602	.0758704	.0504894	.103387	.100098	.0832016	.0847333	.0817088	.0691278	.0708683	.0400528	.0153796	.0266564	.0103383	.006602	.0021782	0	0	0	0	0	0	0
LATC	28-29	21	3+	.0721492	.0491986	.0579602	.0758704	.0504894	.103387	.100098	.0832016	.0847333	.0817088	.0691278	.0708683	.0400528	.0153796	.0266564	.0103383	.006602	.0021782	0	0	0	0	0	0	0
LATC	28-29	22	3+	.0721492	.0491986	.0579602	.0758704	.0504894	.103387	.100098	.0832016	.0847333	.0817088	.0691278	.0708683	.0400528	.0153796	.0266564	.0103383	.006602	.0021782	0	0	0	0	0	0	0
LATC	28-29	23	3+	.0721492	.0491986	.0579602	.0758704	.0504894	.103387	.100098	.0832016	.0847333	.0817088	.0691278	.0708683	.0400528	.0153796	.0266564	.0103383	.006602	.0021782	0	0	0	0	0	0	0
LATC	28-29	24	3+	.0721492	.0491986	.0579602	.0758704	.0504894	.103387	.100098	.0832016	.0847333	.0817088	.0691278	.0708683	.0400528	.0153796	.0266564	.0103383	.006602	.0021782	0	0	0	0	0	0	0
LATC	28-29	25	3+	.0721492	.0491986	.0579602	.0758704	.0504894	.103387	.100098	.0832016	.0847333	.0817088	.0691278	.0708683	.0400528	.0153796	.0266564	.0103383	.006602	.0021782	0	0	0	0	0	0	0
LATC	28-29	26	3+	.0721492	.0491986	.0579602	.0758704	.0504894	.103387	.100098	.0832016	.0847333	.0817088	.0691278	.0708683	.0400528	.0153796	.0266564	.0103383	.006602	.0021782	0	0	0	0	0	0	0
LATC	28-29	27	3+	.0721492	.0491986	.0579602	.0758704	.0504894	.103387	.100098	.0832016	.0847333	.0817088	.0691278	.0708683	.0400528	.0153796	.0266564	.0103383	.006602	.0021782	0	0	0	0	0	0	0
LATC	28-29	28	3+	.0721492	.0491986	.0579602	.0758704	.0504894	.103387	.100098	.0832016	.0847333	.0817088	.0691278	.0708683	.0400528	.0153796	.0266564	.0103383	.006602	.0021782	0	0	0	0	0	0	0
LATC	28-29	29	3+	.0721492	.0491986	.0579602	.0758704	.0504894	.103387	.100098	.0832016	.0847333	.0817088	.0691278	.0708683	.0400528	.0153796	.0266564	.0103383	.006602	.0021782	0	0	0	0	0	0	0
LATC	28-29	30	3+	.0721492	.0491986	.0579602	.0758704	.0504894	.103387	.100098	.0832016	.0847333	.0817088	.0691278	.0708683	.0400528	.0153796	.0266564	.0103383	.006602	.0021782	0	0	0	0	0	0	0
LATC	28-29	31	3+	.0721492	.0491986	.0579602	.0758704	.0504894	.103387	.100098	.0832016	.0847333	.0817088	.0691278	.0708683	.0400528	.0153796	.0266564	.0103383	.006602	.0021782	0	0	0	0	0	0	0
LATC	28-29	32	3+	.0721492	.0491986	.0579602	.0758704	.0504894	.103387	.100098	.0832016	.0847333	.0817088	.0691278	.0708683	.0400528	.0153796	.0266564	.0103383	.006602	.0021782	0	0	0	0	0	0	0
LATC	28-29	33	3+	.0721492	.0491986	.0579602	.0758704	.0504894	.103387	.100098	.0832016	.0847333	.0817088	.0691278	.0708683	.0400528	.0153796	.0266564	.0103383	.006602	.0021782	0	0	0	0	0	0	0
LATC	28-29	34	3+	.0721492	.0491986	.0579602	.0758704	.0504894	.103387	.100098	.0832016	.0847333	.0817088	.0691278	.0708683	.0400528	.0153796	.0266564	.0103383	.006602	.0021782	0	0	0	0	0	0	0
LATC	28-29	35	3+	.0721492	.0491986	.0579602	.0758704	.0504894	.103387	.100098	.0832016	.0847333	.0817088	.0691278	.0708683	.0400528	.0153796	.0266564	.0103383	.006602	.0021782	0	0	0	0	0	0	0
LATC	28-29	36	3+	.0721492	.0491986	.0579602	.0758704	.0504894	.103387	.100098	.0832016	.0847333	.0817088	.0691278	.0708683	.0400528	.0153796	.0266564	.0103383	.006602	.0021782	0	0	0	0	0	0	0
LATC	28-29	37	3+	.0721492	.0491986	.0579602	.0758704	.0504894	.103387	.100098	.0832016	.0847333	.0817088	.0691278	.0708683	.0400528	.0153796	.0266564	.0103383	.006602	.0021782	0	0	0	0	0	0	0
LATC	28-29	38	3+	.0721492	.0491986	.0579602	.0758704	.0504894	.103387	.100098	.0832016	.0847333	.0817088	.0691278	.0708683	.0400528	.0153796	.0266564	.0103383	.006602	.0021782	0	0	0	0	0	0	0
LATC	28-29	39	3+	.0721492	.0491986	.0579602	.0758704	.0504894	.103387	.100098	.0832016	.0847333	.0817088	.0691278	.0708683	.0400528	.0153796	.0266564	.0103383	.006602	.0021782	0	0	0	0	0	0	0
LATC	28-29	40	3+	.0721492	.0491986	.0579602	.0758704	.0504894	.103387	.100098	.0832016	.0847333	.0817088	.0691278	.0708683	.0400528	.0153796	.0266564	.0103383	.006602	.0021782	0	0	0	0	0	0	0
LATC	30-31	1	1	.0398606	.0563147	.0578957	.0515462	.0487577	.0692142	.0790122	.0793384	.0890728	.0798289	.0858361	.0762803	.0580823	.0474952	.0357526	.0220208	.0149505	.0051812	.0027341	.0008255	0	0	0	0	0
LATC	30-31	2	2	.0322241	.0439028	.0305875	.0362667	.0509644	.0760568	.1004157	.0707625	.0842174	.0835893	.0896884	.0749236	.0641376	.0691696	.0389719	.0209433	.0161737	.0111495	.0058555	0	0	0	0	0	0
LATC	30-31	3	3+	.0365953	.0395541	.0547225	.0575973	.0393345	.0626166	.0794411	.0956603	.0624805	.0899232	.0723973	.0830049	.0532389	.0643576	.0496239	.036428	.0124545	.005419	.0034332	0	.0017174	0	0	0	0
LATC	30-31	4	3+	.0365953	.0395541	.0547225	.0575973	.0393345	.0626166	.0794411	.0956603	.0624805	.0899232	.0723973	.0830049	.0532389	.0643576	.0496239	.036428	.0124545	.005419	.0034332	0	.0017174	0	0	0	0
LATC	30-31	5	3+	.0365953	.0395541	.0547225	.0575973	.0393345	.0626166	.0794411	.0956603	.0624805	.0899232	.0723973	.0830049	.0532389	.0643576	.0496239	.036428	.0124545	.005419	.0034332	0	.0017174	0	0	0	0
LATC	30-31	6	3+	.0365953	.0395541	.0547225	.0575973	.0393345	.0626166	.0794411	.0956603	.0624805	.0899232	.0723973	.0830049	.0532389	.0643576	.0496239	.036428	.0124545	.005419	.0034332	0	.0017174	0	0	0	0
LATC	30-31	7	3+	.0365953	.0395541	.0547225	.0575973	.0393345	.0626166	.0794411	.0956603	.0624805	.0899232	.0723973	.0830049	.0532389	.0643576	.0496239	.036428	.0124545	.005419	.0034332	0	.0017174	0	0	0	0
LATC	30-31	8	3+	.0365953	.0395541	.0547225	.0575973	.0393345	.0626166	.0794411	.0956603	.0624805	.0899232	.0723973	.0830049	.0532389	.0643576	.0496239	.036428	.0124545	.005419	.0034332	0	.0017174	0	0	0	0
LATC	30-31	9	3+	.0365953	.0395541	.0547225	.0575973	.0393345	.0626166	.0794411	.0956603	.0624805	.0899232	.0723973	.0830049	.0532389	.0643576	.0496239	.036428	.0124545	.005419	.0034332	0	.0017174	0	0	0	0
LATC	30-31	10	3+	.0365953	.0395541	.0547225	.0575973	.0393345	.0626166	.0794411	.0956603	.0624805	.0899232	.0723973	.0830049	.0532389	.0643576	.0496239	.036428	.0124545	.005419	.0034332	0	.0017174	0	0	0	0
LATC	30-31	11	3+	.0365953	.0395541	.0547225	.0575973	.0393345	.0626166	.0794411	.0956603	.0624805	.0899232	.0723973	.0830049	.0532389	.0643576	.0496239	.036428	.0124545	.005419	.0034332	0	.0017174	0	0	0	0
LATC	30-31	12	3+	.0365953	.0395541	.0547225	.0575973	.0393345	.0626166	.0794411	.0956603	.0624805	.0899232	.0723973	.0830049	.0532389	.0643576	.0496239	.036428	.0124545	.005419	.0034332	0	.0017174	0	0	0	0
LATC	30-31	13	3+	.0365953	.0395541	.0547225	.0575973	.0393345	.0626166	.0794411	.0956603	.0624805	.0899232	.0723973	.0830049	.0532389	.0643576	.0496239	.036428	.0124545	.005419	.0034332	0	.0017174	0	0	0	0
LATC	30-31	14	3+	.0365953	.0395541	.0547225	.0575973	.0393345	.0626166	.0794411	.0956603	.0624805	.0899232	.0723973	.0830049	.0532389	.0643576	.0496239	.036428	.0124545	.005419	.0034332	0	.0017174	0	0	0	0
LATC	30-31	15	3+	.0365953	.0395541	.0547225	.0575973	.0393345	.0626166	.0794411	.0956603	.0624805	.0899232	.0723973	.0830049	.0532389	.0643576	.0496239	.036428	.0124545	.005419	.0034332	0	.0017174	0	0	0	0
LATC	30-31	16	3+	.0365953	.0395541	.0547225	.0575973	.0393345	.0626166	.0794411	.0956603	.0624805	.0899232	.0723973	.0830049	.0532389	.0643576	.0496239	.036428	.0124545	.005419	.0034332	0	.0017174	0	0	0	0
LATC	30-31	17	3+	.0365953	.0395541	.0547225	.0575973	.0393345	.0626166	.0794411	.0956603	.0624805	.0899232	.0723973	.0830049	.0532389	.0643576	.0496239	.036428	.0124545	.005419	.0034332	0	.0017174	0	0	0	0
LATC	30-31	18	3+	.0365953	.0395541	.0547225	.0575973	.0393345	.0626166	.0794411	.0956603	.0624805	.0899232	.0723973	.0830049	.0532389	.0643576	.0496239	.036428	.0124545	.005419	.0034332	0	.0017174	0	0	0	0
LATC	30-31	19	3+	.0365953	.0395541	.0547225	.0575973	.0393345	.0626166	.0794411	.0956603	.0624805	.0899232	.0723973	.0830049	.0532389	.0643576	.0496239	.036428	.0124545	.005419	.0034332	0	.0017174	0	0	0	0
LATC	30-31	20	3+	.0365953	.0395541	.0547225	.0575973	.0393345	.0626166	.0794411	.0956603	.0624805	.0899232	.0723973	.0830049	.0532389	.0643576	.0496239	.036428	.0124545	.005419	.0034332	0	.0017174	0	0	0	0
LATC	30-31	21	3+	.0365953	.0395541	.0547225	.0575973	.0393345	.0626166	.0794411	.0956603	.0624805	.0899232	.0723973	.0830049	.0532389	.0643576	.0496239	.036428	.0124545	.005419	.0034332	0	.0017174	0	0	0	0
LATC	30-31	22	3+	.0365953	.0395541	.0547225	.0575973	.0393345	.0626166	.0794411	.0956603	.0624805	.0899232	.0723973	.0830049	.0532389	.0643576	.0496239	.036428	.0124545	.005419	.0034332	0	.0017174	0	0	0	0
LATC	30-31	23	3+	.0365953	.0395541	.0547225	.0575973	.0393345	.0626166	.0794411	.0956603	.0624805	.0899232	.0723973	.0830049	.0532389	.0643576	.0496239	.036428	.0124545	.005419	.0034332	0	.0017174	0	0	0	0
LATC	30-31	24	3+	.0365953	.0395541	.0547225	.0575973	.0393345	.0626166	.0794411	.0956603	.0624805	.0899232	.0723973	.0830049	.0532389	.0643576	.0496239	.036428	.0124545	.005419	.0034332	0	.0017174	0	0	0	0
LATC	30-31	25	3+	.0365953	.0395541	.0547225	.0575973	.0393345	.0626166	.0794411	.0956603	.0624805	.0899232	.0723973	.0830049	.0532389	.0643576	.0496239	.036428	.0124545	.005419	.0034332	0	.0017174	0	0	0	0
LATC	30-31	26	3+	.0365953	.0395541	.0547225	.0575973	.0393345	.0626166	.0794411	.0956603	.0624805	.0899232	.0723973	.0830049	.0532389	.0643576	.0496239	.036428	.0124545	.005419	.0034332	0	.0017174	0	0	0	0
LATC	30-31	27	3+	.0365953	.0395541	.0547225	.0575973	.0393345	.0626166	.0794411	.0956603	.0624805	.0899232	.0723973	.0830049	.0532389	.0643576	.0496239	.036428	.0124545	.005419	.0034332	0	.0017174	0	0	0	0
LATC	30-31	28	3+	.0365953	.0395541	.0547225	.0575973	.0393345	.0626166	.0794411	.0956603	.0624805	.0899232	.0723973	.0830049	.0532389	.0643576	.0496239	.036428	.0124545	.005419	.0034332	0	.0017174	0	0	0	0
LATC	30-31	29	3+	.0365953	.0395541	.0547225	.0575973	.0393345	.0626166	.0794411	.0956603	.0624805	.0899232	.0723973	.0830049	.0532389	.0643576	.0496239	.036428	.0124545	.005419	.0034332	0	.0017174	0	0	0	0
LATC	30-31	30	3+	.0365953	.0395541	.0547225	.0575973	.0393345	.0626166	.0794411	.0956603	.0624805	.0899232	.0723973	.0830049	.0532389	.0643576	.0496239	.036428	.0124545	.005419	.0034332	0	.0017174	0	0	0	0
LATC	30-31	31	3+	.0365953	.0395541	.0547225	.0575973	.0393345	.0626166	.0794411	.0956603	.0624805	.0899232	.0723973	.0830049	.0532389	.0643576	.0496239	.036428	.0124545	.005419	.0034332	0	.0017174	0	0	0	0
LATC	30-31	32	3+	.0365953	.0395541	.0547225	.0575973	.0393345	.0626166	.0794411	.0956603	.0624805	.0899232	.0723973	.0830049	.0532389	.0643576	.0496239	.036428	.0124545	.005419	.0034332	0	.0017174	0	0	0	0
LATC	30-31	33	3+	.0365953	.0395541	.0547225	.0575973	.0393345	.0626166	.0794411	.0956603	.0624805	.0899232	.0723973	.0830049	.0532389	.0643576	.0496239	.036428	.0124545	.005419	.0034332	0	.0017174	0	0	0	0
LATC	30-31	34	3+	.0365953	.0395541	.0547225	.0575973	.0393345	.0626166	.0794411	.0956603	.0624805	.0899232	.0723973	.0830049	.0532389	.0643576	.0496239	.036428	.0124545	.005419	.0034332	0	.0017174	0	0	0	0
LATC	30-31	35	3+	.0365953	.0395541	.0547225	.0575973	.0393345	.0626166	.0794411	.0956603	.0624805	.0899232	.0723973	.0830049	.0532389	.0643576	.0496239	.036428	.0124545	.005419	.0034332	0	.0017174	0	0	0	0
LATC	30-31	36	3+	.0365953	.0395541	.0547225	.0575973	.0393345	.0626166	.0794411	.0956603	.0624805	.0899232	.0723973	.0830049	.0532389	.0643576	.0496239	.036428	.0124545	.005419	.0034332	0	.0017174	0	0	0	0
LATC	30-31	37	3+	.0365953	.0395541	.0547225	.0575973	.0393345	.0626166	.0794411	.0956603	.0624805	.0899232	.0723973	.0830049	.0532389	.0643576	.0496239	.036428	.0124545	.005419	.0034332	0	.0017174	0	0	0	0
LATC	30-31	38	3+	.0365953	.0395541	.0547225	.0575973	.0393345	.0626166	.0794411	.0956603	.0624805	.0899232	.0723973	.0830049	.0532389	.0643576	.0496239	.036428	.0124545	.005419	.0034332	0	.0017174	0	0	0	0
LATC	30-31	39	3+	.0365953	.0395541	.0547225	.0575973	.0393345	.0626166	.0794411	.0956603	.0624805	.0899232	.0723973	.0830049	.0532389	.0643576	.0496239	.036428	.0124545	.005419	.0034332	0	.0017174	0	0	0	0
LATC	30-31	40	3+	.0365953	.0395541	.0547225	.0575973	.0393345	.0626166	.0794411	.0956603	.0624805	.0899232	.0723973	.0830049	.0532389	.0643576	.0496239	.036428	.0124545	.005419	.0034332	0	.0017174	0	0	0	0
LATC	32-33	1	1	.0340125	.0348645	.0439976	.0460981	.0486756	.0590429	.0697681	.0595013	.0750143	.0684339	.0695947	.0736569	.0762117	.0656815	.057277	.0486033	.0322742	.0202266	.0096869	.0043787	.0029351	.0000645	0	0	0
LATC	32-33	2	2	.0369482	.0246843	.0400287	.0450206	.0444131	.0819555	.0628882	.0730535	.062931	.0690367	.0816053	.07024	.0719408	.0514398	.0604321	.0494363	.0351371	.0184646	.0145683	.0057761	0	0	0	0	0
LATC	32-33	3	3+	.032892	.0275028	.0463444	.0578571	.0525691	.0494264	.0679866	.0649534	.0798517	.0855614	.0749114	.062332	.0706105	.0699413	.0519416	.0407512	.0237235	.0197672	.0112688	.0037343	.0039631	.0015948	.0005155	0	0
LATC	32-33	4	3+	.032892	.0275028	.0463444	.0578571	.0525691	.0494264	.0679866	.0649534	.0798517	.0855614	.0749114	.062332	.0706105	.0699413	.0519416	.0407512	.0237235	.0197672	.0112688	.0037343	.0039631	.0015948	.0005155	0	0
LATC	32-33	5	3+	.032892	.0275028	.0463444	.0578571	.0525691	.0494264	.0679866	.0649534	.0798517	.0855614	.0749114	.062332	.0706105	.0699413	.0519416	.0407512	.0237235	.0197672	.0112688	.0037343	.0039631	.0015948	.0005155	0	0
LATC	32-33	6	3+	.032892	.0275028	.0463444	.0578571	.0525691	.0494264	.0679866	.0649534	.0798517	.0855614	.0749114	.062332	.0706105	.0699413	.0519416	.0407512	.0237235	.0197672	.0112688	.0037343	.0039631	.0015948	.0005155	0	0
LATC	32-33	7	3+	.032892	.0275028	.0463444	.0578571	.0525691	.0494264	.0679866	.0649534	.0798517	.0855614	.0749114	.062332	.0706105	.0699413	.0519416	.0407512	.0237235	.0197672	.0112688	.0037343	.0039631	.0015948	.0005155	0	0
LATC	32-33	8	3+	.032892	.0275028	.0463444	.0578571	.0525691	.0494264	.0679866	.0649534	.0798517	.0855614	.0749114	.062332	.0706105	.0699413	.0519416	.0407512	.0237235	.0197672	.0112688	.0037343	.0039631	.0015948	.0005155	0	0
LATC	32-33	9	3+	.032892	.0275028	.0463444	.0578571	.0525691	.0494264	.0679866	.0649534	.0798517	.0855614	.0749114	.062332	.0706105	.0699413	.0519416	.0407512	.0237235	.0197672	.0112688	.0037343	.0039631	.0015948	.0005155	0	0
LATC	32-33	10	3+	.032892	.0275028	.0463444	.0578571	.0525691	.0494264	.0679866	.0649534	.0798517	.0855614	.0749114	.062332	.0706105	.0699413	.0519416	.0407512	.0237235	.0197672	.0112688	.0037343	.0039631	.0015948	.0005155	0	0
LATC	32-33	11	3+	.032892	.0275028	.0463444	.0578571	.0525691	.0494264	.0679866	.0649534	.0798517	.0855614	.0749114	.062332	.0706105	.0699413	.0519416	.0407512	.0237235	.0197672	.0112688	.0037343	.0039631	.0015948	.0005155	0	0
LATC	32-33	12	3+	.032892	.0275028	.0463444	.0578571	.0525691	.0494264	.0679866	.0649534	.0798517	.0855614	.0749114	.062332	.0706105	.0699413	.0519416	.0407512	.0237235	.0197672	.0112688	.0037343	.0039631	.0015948	.0005155	0	0
LATC	32-33	13	3+	.032892	.0275028	.0463444	.0578571	.0525691	.0494264	.0679866	.0649534	.0798517	.0855614	.0749114	.062332	.0706105	.0699413	.0519416	.0407512	.0237235	.0197672	.0112688	.0037343	.0039631	.0015948	.0005155	0	0
LATC	32-33	14	3+	.032892	.0275028	.0463444	.0578571	.0525691	.0494264	.0679866	.0649534	.0798517	.0855614	.0749114	.062332	.0706105	.0699413	.0519416	.0407512	.0237235	.0197672	.0112688	.0037343	.0039631	.0015948	.0005155	0	0
LATC	32-33	15	3+	.032892	.0275028	.0463444	.0578571	.0525691	.0494264	.0679866	.0649534	.0798517	.0855614	.0749114	.062332	.0706105	.0699413	.0519416	.0407512	.0237235	.0197672	.0112688	.0037343	.0039631	.0015948	.0005155	0	0
LATC	32-33	16	3+	.032892	.0275028	.0463444	.0578571	.0525691	.0494264	.0679866	.0649534	.0798517	.0855614	.0749114	.062332	.0706105	.0699413	.0519416	.0407512	.0237235	.0197672	.0112688	.0037343	.0039631	.0015948	.0005155	0	0
LATC	32-33	17	3+	.032892	.0275028	.0463444	.0578571	.0525691	.0494264	.0679866	.0649534	.0798517	.0855614	.0749114	.062332	.0706105	.0699413	.0519416	.0407512	.0237235	.0197672	.0112688	.0037343	.0039631	.0015948	.0005155	0	0
LATC	32-33	18	3+	.032892	.0275028	.0463444	.0578571	.0525691	.0494264	.0679866	.0649534	.0798517	.0855614	.0749114	.062332	.0706105	.0699413	.0519416	.0407512	.0237235	.0197672	.0112688	.0037343	.0039631	.0015948	.0005155	0	0
LATC	32-33	19	3+	.032892	.0275028	.0463444	.0578571	.0525691	.0494264	.0679866	.0649534	.0798517	.0855614	.0749114	.062332	.0706105	.0699413	.0519416	.0407512	.0237235	.0197672	.0112688	.0037343	.0039631	.0015948	.0005155	0	0
LATC	32-33	20	3+	.032892	.0275028	.0463444	.0578571	.0525691	.0494264	.0679866	.0649534	.0798517	.0855614	.0749114	.062332	.0706105	.0699413	.0519416	.0407512	.0237235	.0197672	.0112688	.0037343	.0039631	.0015948	.0005155	0	0
LATC	32-33	21	3+	.032892	.0275028	.0463444	.0578571	.0525691	.0494264	.0679866	.0649534	.0798517	.0855614	.0749114	.062332	.0706105	.0699413	.0519416	.0407512	.0237235	.0197672	.0112688	.0037343	.0039631	.0015948	.0005155	0	0
LATC	32-33	22	3+	.032892	.0275028	.0463444	.0578571	.0525691	.0494264	.0679866	.0649534	.0798517	.0855614	.0749114	.062332	.0706105	.0699413	.0519416	.0407512	.0237235	.0197672	.0112688	.0037343	.0039631	.0015948	.0005155	0	0
LATC	32-33	23	3+	.032892	.0275028	.0463444	.0578571	.0525691	.0494264	.0679866	.0649534	.0798517	.0855614	.0749114	.062332	.0706105	.0699413	.0519416	.0407512	.0237235	.0197672	.0112688	.0037343	.0039631	.0015948	.0005155	0	0
LATC	32-33	24	3+	.032892	.0275028	.0463444	.0578571	.0525691	.0494264	.0679866	.0649534	.0798517	.0855614	.0749114	.062332	.0706105	.0699413	.0519416	.0407512	.0237235	.0197672	.0112688	.0037343	.0039631	.0015948	.0005155	0	0
LATC	32-33	25	3+	.032892	.0275028	.0463444	.0578571	.0525691	.0494264	.0679866	.0649534	.0798517	.0855614	.0749114	.062332	.0706105	.0699413	.0519416	.0407512	.0237235	.0197672	.0112688	.0037343	.0039631	.0015948	.0005155	0	0
LATC	32-33	26	3+	.032892	.0275028	.0463444	.0578571	.0525691	.0494264	.0679866	.0649534	.0798517	.0855614	.0749114	.062332	.0706105	.0699413	.0519416	.0407512	.0237235	.0197672	.0112688	.0037343	.0039631	.0015948	.0005155	0	0
LATC	32-33	27	3+	.032892	.0275028	.0463444	.0578571	.0525691	.0494264	.0679866	.0649534	.0798517	.0855614	.0749114	.062332	.0706105	.0699413	.0519416	.0407512	.0237235	.0197672	.0112688	.0037343	.0039631	.0015948	.0005155	0	0
LATC	32-33	28	3+	.032892	.0275028	.0463444	.0578571	.0525691	.0494264	.0679866	.0649534	.0798517	.0855614	.0749114	.062332	.0706105	.0699413	.0519416	.0407512	.0237235	.0197672	.0112688	.0037343	.0039631	.0015948	.0005155	0	0
LATC	32-33	29	3+	.032892	.0275028	.0463444	.0578571	.0525691	.0494264	.0679866	.0649534	.0798517	.0855614	.0749114	.062332	.0706105	.0699413	.0519416	.0407512	.0237235	.0197672	.0112688	.0037343	.0039631	.0015948	.0005155	0	0
LATC	32-33	30	3+	.032892	.0275028	.0463444	.0578571	.0525691	.0494264	.0679866	.0649534	.0798517	.0855614	.0749114	.062332	.0706105	.0699413	.0519416	.0407512	.0237235	.0197672	.0112688	.0037343	.0039631	.0015948	.0005155	0	0
LATC	32-33	31	3+	.032892	.0275028	.0463444	.0578571	.0525691	.0494264	.0679866	.0649534	.0798517	.0855614	.0749114	.062332	.0706105	.0699413	.0519416	.0407512	.0237235	.0197672	.0112688	.0037343	.0039631	.0015948	.0005155	0	0
LATC	32-33	32	3+	.032892	.0275028	.0463444	.0578571	.0525691	.0494264	.0679866	.0649534	.0798517	.0855614	.0749114	.062332	.0706105	.0699413	.0519416	.0407512	.0237235	.0197672	.0112688	.0037343	.0039631	.0015948	.0005155	0	0
LATC	32-33	33	3+	.032892	.0275028	.0463444	.0578571	.0525691	.0494264	.0679866	.0649534	.0798517	.0855614	.0749114	.062332	.0706105	.0699413	.0519416	.0407512	.0237235	.0197672	.0112688	.0037343	.0039631	.0015948	.0005155	0	0
LATC	32-33	34	3+	.032892	.0275028	.0463444	.0578571	.0525691	.0494264	.0679866	.0649534	.0798517	.0855614	.0749114	.062332	.0706105	.0699413	.0519416	.0407512	.0237235	.0197672	.0112688	.0037343	.0039631	.0015948	.0005155	0	0
LATC	32-33	35	3+	.032892	.0275028	.0463444	.0578571	.0525691	.0494264	.0679866	.0649534	.0798517	.0855614	.0749114	.062332	.0706105	.0699413	.0519416	.0407512	.0237235	.0197672	.0112688	.0037343	.0039631	.0015948	.0005155	0	0
LATC	32-33	36	3+	.032892	.0275028	.0463444	.0578571	.0525691	.0494264	.0679866	.0649534	.0798517	.0855614	.0749114	.062332	.0706105	.0699413	.0519416	.0407512	.0237235	.0197672	.0112688	.0037343	.0039631	.0015948	.0005155	0	0
LATC	32-33	37	3+	.032892	.0275028	.0463444	.0578571	.0525691	.0494264	.0679866	.0649534	.0798517	.0855614	.0749114	.062332	.0706105	.0699413	.0519416	.0407512	.0237235	.0197672	.0112688	.0037343	.0039631	.0015948	.0005155	0	0
LATC	32-33	38	3+	.032892	.0275028	.0463444	.0578571	.0525691	.0494264	.0679866	.0649534	.0798517	.0855614	.0749114	.062332	.0706105	.0699413	.0519416	.0407512	.0237235	.0197672	.0112688	.0037343	.0039631	.0015948	.0005155	0	0
LATC	32-33	39	3+	.032892	.0275028	.0463444	.0578571	.0525691	.0494264	.0679866	.0649534	.0798517	.0855614	.0749114	.062332	.0706105	.0699413	.0519416	.0407512	.0237235	.0197672	.0112688	.0037343	.0039631	.0015948	.0005155	0	0
LATC	32-33	40	3+	.032892	.0275028	.0463444	.0578571	.0525691	.0494264	.0679866	.0649534	.0798517	.0855614	.0749114	.062332	.0706105	.0699413	.0519416	.0407512	.0237235	.0197672	.0112688	.0037343	.0039631	.0015948	.0005155	0	0
LATC	34-35	1	1	.0342852	.0347588	.0386984	.0383445	.0399749	.0414143	.0503445	.0608566	.0539639	.059883	.0545154	.0715318	.0706991	.0707162	.0650951	.0595944	.0564308	.038643	.026051	.0159392	.0121756	.0034212	.0023908	.0002724	0
LATC	34-35	2	2	.0281851	.0272504	.034579	.0422548	.0404955	.0539885	.0559451	.0497788	.0547518	.0578837	.0656725	.0656515	.0725556	.0662752	.0594424	.0635159	.045916	.0346682	.0375528	.0257313	.0122221	.0030879	.002012	.0002392	.000345
LATC	34-35	3	3	.0361976	.0168505	.0310508	.0577794	.0318377	.0392383	.069587	.0556956	.0558211	.0520654	.0558915	.0538682	.0758405	.0704519	.0616686	.0520722	.0500832	.0413281	.0338953	.0387291	.0125496	.0039616	.0007424	.000881	0
LATC	34-35	4	4+	.0226749	.0334011	.0358075	.0306413	.0487696	.0480269	.0444329	.0546657	.0563532	.0558802	.0547902	.067409	.0659584	.0659517	.0580007	.0717631	.0569557	.0509388	.0288798	.0243104	.0188209	.0035422	.0014859	0	0
LATC	34-35	5	4+	.0226749	.0334011	.0358075	.0306413	.0487696	.0480269	.0444329	.0546657	.0563532	.0558802	.0547902	.067409	.0659584	.0659517	.0580007	.0717631	.0569557	.0509388	.0288798	.0243104	.0188209	.0035422	.0014859	0	0
LATC	34-35	6	4+	.0226749	.0334011	.0358075	.0306413	.0487696	.0480269	.0444329	.0546657	.0563532	.0558802	.0547902	.067409	.0659584	.0659517	.0580007	.0717631	.0569557	.0509388	.0288798	.0243104	.0188209	.0035422	.0014859	0	0
LATC	34-35	7	4+	.0226749	.0334011	.0358075	.0306413	.0487696	.0480269	.0444329	.0546657	.0563532	.0558802	.0547902	.067409	.0659584	.0659517	.0580007	.0717631	.0569557	.0509388	.0288798	.0243104	.0188209	.0035422	.0014859	0	0
LATC	34-35	8	4+	.0226749	.0334011	.0358075	.0306413	.0487696	.0480269	.0444329	.0546657	.0563532	.0558802	.0547902	.067409	.0659584	.0659517	.0580007	.0717631	.0569557	.0509388	.0288798	.0243104	.0188209	.0035422	.0014859	0	0
LATC	34-35	9	4+	.0226749	.0334011	.0358075	.0306413	.0487696	.0480269	.0444329	.0546657	.0563532	.0558802	.0547902	.067409	.0659584	.0659517	.0580007	.0717631	.0569557	.0509388	.0288798	.0243104	.0188209	.0035422	.0014859	0	0
LATC	34-35	10	4+	.0226749	.0334011	.0358075	.0306413	.0487696	.0480269	.0444329	.0546657	.0563532	.0558802	.0547902	.067409	.0659584	.0659517	.0580007	.0717631	.0569557	.0509388	.0288798	.0243104	.0188209	.0035422	.0014859	0	0
LATC	34-35	11	4+	.0226749	.0334011	.0358075	.0306413	.0487696	.0480269	.0444329	.0546657	.0563532	.0558802	.0547902	.067409	.0659584	.0659517	.0580007	.0717631	.0569557	.0509388	.0288798	.0243104	.0188209	.0035422	.0014859	0	0
LATC	34-35	12	4+	.0226749	.0334011	.0358075	.0306413	.0487696	.0480269	.0444329	.0546657	.0563532	.0558802	.0547902	.067409	.0659584	.0659517	.0580007	.0717631	.0569557	.0509388	.0288798	.0243104	.0188209	.0035422	.0014859	0	0
LATC	34-35	13	4+	.0226749	.0334011	.0358075	.0306413	.0487696	.0480269	.0444329	.0546657	.0563532	.0558802	.0547902	.067409	.0659584	.0659517	.0580007	.0717631	.0569557	.0509388	.0288798	.0243104	.0188209	.0035422	.0014859	0	0
LATC	34-35	14	4+	.0226749	.0334011	.0358075	.0306413	.0487696	.0480269	.0444329	.0546657	.0563532	.0558802	.0547902	.067409	.0659584	.0659517	.0580007	.0717631	.0569557	.0509388	.0288798	.0243104	.0188209	.0035422	.0014859	0	0
LATC	34-35	15	4+	.0226749	.0334011	.0358075	.0306413	.0487696	.0480269	.0444329	.0546657	.0563532	.0558802	.0547902	.067409	.0659584	.0659517	.0580007	.0717631	.0569557	.0509388	.0288798	.0243104	.0188209	.0035422	.0014859	0	0
LATC	34-35	16	4+	.0226749	.0334011	.0358075	.0306413	.0487696	.0480269	.0444329	.0546657	.0563532	.0558802	.0547902	.067409	.0659584	.0659517	.0580007	.0717631	.0569557	.0509388	.0288798	.0243104	.0188209	.0035422	.0014859	0	0
LATC	34-35	17	4+	.0226749	.0334011	.0358075	.0306413	.0487696	.0480269	.0444329	.0546657	.0563532	.0558802	.0547902	.067409	.0659584	.0659517	.0580007	.0717631	.0569557	.0509388	.0288798	.0243104	.0188209	.0035422	.0014859	0	0
LATC	34-35	18	4+	.0226749	.0334011	.0358075	.0306413	.0487696	.0480269	.0444329	.0546657	.0563532	.0558802	.0547902	.067409	.0659584	.0659517	.0580007	.0717631	.0569557	.0509388	.0288798	.0243104	.0188209	.0035422	.0014859	0	0
LATC	34-35	19	4+	.0226749	.0334011	.0358075	.0306413	.0487696	.0480269	.0444329	.0546657	.0563532	.0558802	.0547902	.067409	.0659584	.0659517	.0580007	.0717631	.0569557	.0509388	.0288798	.0243104	.0188209	.0035422	.0014859	0	0
LATC	34-35	20	4+	.0226749	.0334011	.0358075	.0306413	.0487696	.0480269	.0444329	.0546657	.0563532	.0558802	.0547902	.067409	.0659584	.0659517	.0580007	.0717631	.0569557	.0509388	.0288798	.0243104	.0188209	.0035422	.0014859	0	0
LATC	34-35	21	4+	.0226749	.0334011	.0358075	.0306413	.0487696	.0480269	.0444329	.0546657	.0563532	.0558802	.0547902	.067409	.0659584	.0659517	.0580007	.0717631	.0569557	.0509388	.0288798	.0243104	.0188209	.0035422	.0014859	0	0
LATC	34-35	22	4+	.0226749	.0334011	.0358075	.0306413	.0487696	.0480269	.0444329	.0546657	.0563532	.0558802	.0547902	.067409	.0659584	.0659517	.0580007	.0717631	.0569557	.0509388	.0288798	.0243104	.0188209	.0035422	.0014859	0	0
LATC	34-35	23	4+	.0226749	.0334011	.0358075	.0306413	.0487696	.0480269	.0444329	.0546657	.0563532	.0558802	.0547902	.067409	.0659584	.0659517	.0580007	.0717631	.0569557	.0509388	.0288798	.0243104	.0188209	.0035422	.0014859	0	0
LATC	34-35	24	4+	.0226749	.0334011	.0358075	.0306413	.0487696	.0480269	.0444329	.0546657	.0563532	.0558802	.0547902	.067409	.0659584	.0659517	.0580007	.0717631	.0569557	.0509388	.0288798	.0243104	.0188209	.0035422	.0014859	0	0
LATC	34-35	25	4+	.0226749	.0334011	.0358075	.0306413	.0487696	.0480269	.0444329	.0546657	.0563532	.0558802	.0547902	.067409	.0659584	.0659517	.0580007	.0717631	.0569557	.0509388	.0288798	.0243104	.0188209	.0035422	.0014859	0	0
LATC	34-35	26	4+	.0226749	.0334011	.0358075	.0306413	.0487696	.0480269	.0444329	.0546657	.0563532	.0558802	.0547902	.067409	.0659584	.0659517	.0580007	.0717631	.0569557	.0509388	.0288798	.0243104	.0188209	.0035422	.0014859	0	0
LATC	34-35	27	4+	.0226749	.0334011	.0358075	.0306413	.0487696	.0480269	.0444329	.0546657	.0563532	.0558802	.0547902	.067409	.0659584	.0659517	.0580007	.0717631	.0569557	.0509388	.0288798	.0243104	.0188209	.0035422	.0014859	0	0
LATC	34-35	28	4+	.0226749	.0334011	.0358075	.0306413	.0487696	.0480269	.0444329	.0546657	.0563532	.0558802	.0547902	.067409	.0659584	.0659517	.0580007	.0717631	.0569557	.0509388	.0288798	.0243104	.0188209	.0035422	.0014859	0	0
LATC	34-35	29	4+	.0226749	.0334011	.0358075	.0306413	.0487696	.0480269	.0444329	.0546657	.0563532	.0558802	.0547902	.067409	.0659584	.0659517	.0580007	.0717631	.0569557	.0509388	.0288798	.0243104	.0188209	.0035422	.0014859	0	0
LATC	34-35	30	4+	.0226749	.0334011	.0358075	.0306413	.0487696	.0480269	.0444329	.0546657	.0563532	.0558802	.0547902	.067409	.0659584	.0659517	.0580007	.0717631	.0569557	.0509388	.0288798	.0243104	.0188209	.0035422	.0014859	0	0
LATC	34-35	31	4+	.0226749	.0334011	.0358075	.0306413	.0487696	.0480269	.0444329	.0546657	.0563532	.0558802	.0547902	.067409	.0659584	.0659517	.0580007	.0717631	.0569557	.0509388	.0288798	.0243104	.0188209	.0035422	.0014859	0	0
LATC	34-35	32	4+	.0226749	.0334011	.0358075	.0306413	.0487696	.0480269	.0444329	.0546657	.0563532	.0558802	.0547902	.067409	.0659584	.0659517	.0580007	.0717631	.0569557	.0509388	.0288798	.0243104	.0188209	.0035422	.0014859	0	0
LATC	34-35	33	4+	.0226749	.0334011	.0358075	.0306413	.0487696	.0480269	.0444329	.0546657	.0563532	.0558802	.0547902	.067409	.0659584	.0659517	.0580007	.0717631	.0569557	.0509388	.0288798	.0243104	.0188209	.0035422	.0014859	0	0
LATC	34-35	34	4+	.0226749	.0334011	.0358075	.0306413	.0487696	.0480269	.0444329	.0546657	.0563532	.0558802	.0547902	.067409	.0659584	.0659517	.0580007	.0717631	.0569557	.0509388	.0288798	.0243104	.0188209	.0035422	.0014859	0	0
LATC	34-35	35	4+	.0226749	.0334011	.0358075	.0306413	.0487696	.0480269	.0444329	.0546657	.0563532	.0558802	.0547902	.067409	.0659584	.0659517	.0580007	.0717631	.0569557	.0509388	.0288798	.0243104	.0188209	.0035422	.0014859	0	0
LATC	34-35	36	4+	.0226749	.0334011	.0358075	.0306413	.0487696	.0480269	.0444329	.0546657	.0563532	.0558802	.0547902	.067409	.0659584	.0659517	.0580007	.0717631	.0569557	.0509388	.0288798	.0243104	.0188209	.0035422	.0014859	0	0
LATC	34-35	37	4+	.0226749	.0334011	.0358075	.0306413	.0487696	.0480269	.0444329	.0546657	.0563532	.0558802	.0547902	.067409	.0659584	.0659517	.0580007	.0717631	.0569557	.0509388	.0288798	.0243104	.0188209	.0035422	.0014859	0	0
LATC	34-35	38	4+	.0226749	.0334011	.0358075	.0306413	.0487696	.0480269	.0444329	.0546657	.0563532	.0558802	.0547902	.067409	.0659584	.0659517	.0580007	.0717631	.0569557	.0509388	.0288798	.0243104	.0188209	.0035422	.0014859	0	0
LATC	34-35	39	4+	.0226749	.0334011	.0358075	.0306413	.0487696	.0480269	.0444329	.0546657	.0563532	.0558802	.0547902	.067409	.0659584	.0659517	.0580007	.0717631	.0569557	.0509388	.0288798	.0243104	.0188209	.0035422	.0014859	0	0
LATC	34-35	40	4+	.0226749	.0334011	.0358075	.0306413	.0487696	.0480269	.0444329	.0546657	.0563532	.0558802	.0547902	.067409	.0659584	.0659517	.0580007	.0717631	.0569557	.0509388	.0288798	.0243104	.0188209	.0035422	.0014859	0	0
LATC	36-37	1	1	.0240566	.0226062	.0256511	.0259767	.03292	.0323077	.0433527	.0504605	.0444737	.0488099	.0511847	.0635689	.0614215	.0629522	.0648756	.0766059	.0554951	.0710345	.0490424	.0375387	.0279969	.014617	.0068153	.0043081	.0019282
LATC	36-37	2	2	.0203304	.0238738	.0333876	.0324386	.0238243	.0344195	.0428814	.0551603	.0387656	.0529119	.0485447	.0569826	.0678178	.0695238	.0709962	.0609814	.0614514	.061752	.0420176	.0433041	.0255548	.0158031	.0110929	.0051743	.0004206
LATC	36-37	3	3	.0226944	.0235564	.0341213	.0239414	.0216428	.0275992	.0433583	.0466958	.062283	.0573174	.0664798	.0536722	.0869073	.0559324	.0574063	.0743522	.0534614	.0501561	.0415011	.0302771	.024788	.0212664	.0134122	.005991	.0011861
LATC	36-37	4	4+	.0218649	.017126	.026078	.0302662	.0310544	.037905	.0500204	.0553033	.0505684	.0683453	.0604764	.0596791	.0553788	.0615813	.0741342	.0442922	.049393	.0464896	.0410194	.0395706	.0295962	.0220694	.0144038	.0125575	0
LATC	36-37	5	4+	.0218649	.017126	.026078	.0302662	.0310544	.037905	.0500204	.0553033	.0505684	.0683453	.0604764	.0596791	.0553788	.0615813	.0741342	.0442922	.049393	.0464896	.0410194	.0395706	.0295962	.0220694	.0144038	.0125575	0
LATC	36-37	6	4+	.0218649	.017126	.026078	.0302662	.0310544	.037905	.0500204	.0553033	.0505684	.0683453	.0604764	.0596791	.0553788	.0615813	.0741342	.0442922	.049393	.0464896	.0410194	.0395706	.0295962	.0220694	.0144038	.0125575	0
LATC	36-37	7	4+	.0218649	.017126	.026078	.0302662	.0310544	.037905	.0500204	.0553033	.0505684	.0683453	.0604764	.0596791	.0553788	.0615813	.0741342	.0442922	.049393	.0464896	.0410194	.0395706	.0295962	.0220694	.0144038	.0125575	0
LATC	36-37	8	4+	.0218649	.017126	.026078	.0302662	.0310544	.037905	.0500204	.0553033	.0505684	.0683453	.0604764	.0596791	.0553788	.0615813	.0741342	.0442922	.049393	.0464896	.0410194	.0395706	.0295962	.0220694	.0144038	.0125575	0
LATC	36-37	9	4+	.0218649	.017126	.026078	.0302662	.0310544	.037905	.0500204	.0553033	.0505684	.0683453	.0604764	.0596791	.0553788	.0615813	.0741342	.0442922	.049393	.0464896	.0410194	.0395706	.0295962	.0220694	.0144038	.0125575	0
LATC	36-37	10	4+	.0218649	.017126	.026078	.0302662	.0310544	.037905	.0500204	.0553033	.0505684	.0683453	.0604764	.0596791	.0553788	.0615813	.0741342	.0442922	.049393	.0464896	.0410194	.0395706	.0295962	.0220694	.0144038	.0125575	0
LATC	36-37	11	4+	.0218649	.017126	.026078	.0302662	.0310544	.037905	.0500204	.0553033	.0505684	.0683453	.0604764	.0596791	.0553788	.0615813	.0741342	.0442922	.049393	.0464896	.0410194	.0395706	.0295962	.0220694	.0144038	.0125575	0
LATC	36-37	12	4+	.0218649	.017126	.026078	.0302662	.0310544	.037905	.0500204	.0553033	.0505684	.0683453	.0604764	.0596791	.0553788	.0615813	.0741342	.0442922	.049393	.0464896	.0410194	.0395706	.0295962	.0220694	.0144038	.0125575	0
LATC	36-37	13	4+	.0218649	.017126	.026078	.0302662	.0310544	.037905	.0500204	.0553033	.0505684	.0683453	.0604764	.0596791	.0553788	.0615813	.0741342	.0442922	.049393	.0464896	.0410194	.0395706	.0295962	.0220694	.0144038	.0125575	0
LATC	36-37	14	4+	.0218649	.017126	.026078	.0302662	.0310544	.037905	.0500204	.0553033	.0505684	.0683453	.0604764	.0596791	.0553788	.0615813	.0741342	.0442922	.049393	.0464896	.0410194	.0395706	.0295962	.0220694	.0144038	.0125575	0
LATC	36-37	15	4+	.0218649	.017126	.026078	.0302662	.0310544	.037905	.0500204	.0553033	.0505684	.0683453	.0604764	.0596791	.0553788	.0615813	.0741342	.0442922	.049393	.0464896	.0410194	.0395706	.0295962	.0220694	.0144038	.0125575	0
LATC	36-37	16	4+	.0218649	.017126	.026078	.0302662	.0310544	.037905	.0500204	.0553033	.0505684	.0683453	.0604764	.0596791	.0553788	.0615813	.0741342	.0442922	.049393	.0464896	.0410194	.0395706	.0295962	.0220694	.0144038	.0125575	0
LATC	36-37	17	4+	.0218649	.017126	.026078	.0302662	.0310544	.037905	.0500204	.0553033	.0505684	.0683453	.0604764	.0596791	.0553788	.0615813	.0741342	.0442922	.049393	.0464896	.0410194	.0395706	.0295962	.0220694	.0144038	.0125575	0
LATC	36-37	18	4+	.0218649	.017126	.026078	.0302662	.0310544	.037905	.0500204	.0553033	.0505684	.0683453	.0604764	.0596791	.0553788	.0615813	.0741342	.0442922	.049393	.0464896	.0410194	.0395706	.0295962	.0220694	.0144038	.0125575	0
LATC	36-37	19	4+	.0218649	.017126	.026078	.0302662	.0310544	.037905	.0500204	.0553033	.0505684	.0683453	.0604764	.0596791	.0553788	.0615813	.0741342	.0442922	.049393	.0464896	.0410194	.0395706	.0295962	.0220694	.0144038	.0125575	0
LATC	36-37	20	4+	.0218649	.017126	.026078	.0302662	.0310544	.037905	.0500204	.0553033	.0505684	.0683453	.0604764	.0596791	.0553788	.0615813	.0741342	.0442922	.049393	.0464896	.0410194	.0395706	.0295962	.0220694	.0144038	.0125575	0
LATC	36-37	21	4+	.0218649	.017126	.026078	.0302662	.0310544	.037905	.0500204	.0553033	.0505684	.0683453	.0604764	.0596791	.0553788	.0615813	.0741342	.0442922	.049393	.0464896	.0410194	.0395706	.0295962	.0220694	.0144038	.0125575	0
LATC	36-37	22	4+	.0218649	.017126	.026078	.0302662	.0310544	.037905	.0500204	.0553033	.0505684	.0683453	.0604764	.0596791	.0553788	.0615813	.0741342	.0442922	.049393	.0464896	.0410194	.0395706	.0295962	.0220694	.0144038	.0125575	0
LATC	36-37	23	4+	.0218649	.017126	.026078	.0302662	.0310544	.037905	.0500204	.0553033	.0505684	.0683453	.0604764	.0596791	.0553788	.0615813	.0741342	.0442922	.049393	.0464896	.0410194	.0395706	.0295962	.0220694	.0144038	.0125575	0
LATC	36-37	24	4+	.0218649	.017126	.026078	.0302662	.0310544	.037905	.0500204	.0553033	.0505684	.0683453	.0604764	.0596791	.0553788	.0615813	.0741342	.0442922	.049393	.0464896	.0410194	.0395706	.0295962	.0220694	.0144038	.0125575	0
LATC	36-37	25	4+	.0218649	.017126	.026078	.0302662	.0310544	.037905	.0500204	.0553033	.0505684	.0683453	.0604764	.0596791	.0553788	.0615813	.0741342	.0442922	.049393	.0464896	.0410194	.0395706	.0295962	.0220694	.0144038	.0125575	0
LATC	36-37	26	4+	.0218649	.017126	.026078	.0302662	.0310544	.037905	.0500204	.0553033	.0505684	.0683453	.0604764	.0596791	.0553788	.0615813	.0741342	.0442922	.049393	.0464896	.0410194	.0395706	.0295962	.0220694	.0144038	.0125575	0
LATC	36-37	27	4+	.0218649	.017126	.026078	.0302662	.0310544	.037905	.0500204	.0553033	.0505684	.0683453	.0604764	.0596791	.0553788	.0615813	.0741342	.0442922	.049393	.0464896	.0410194	.0395706	.0295962	.0220694	.0144038	.0125575	0
LATC	36-37	28	4+	.0218649	.017126	.026078	.0302662	.0310544	.037905	.0500204	.0553033	.0505684	.0683453	.0604764	.0596791	.0553788	.0615813	.0741342	.0442922	.049393	.0464896	.0410194	.0395706	.0295962	.0220694	.0144038	.0125575	0
LATC	36-37	29	4+	.0218649	.017126	.026078	.0302662	.0310544	.037905	.0500204	.0553033	.0505684	.0683453	.0604764	.0596791	.0553788	.0615813	.0741342	.0442922	.049393	.0464896	.0410194	.0395706	.0295962	.0220694	.0144038	.0125575	0
LATC	36-37	30	4+	.0218649	.017126	.026078	.0302662	.0310544	.037905	.0500204	.0553033	.0505684	.0683453	.0604764	.0596791	.0553788	.0615813	.0741342	.0442922	.049393	.0464896	.0410194	.0395706	.0295962	.0220694	.0144038	.0125575	0
LATC	36-37	31	4+	.0218649	.017126	.026078	.0302662	.0310544	.037905	.0500204	.0553033	.0505684	.0683453	.0604764	.0596791	.0553788	.0615813	.0741342	.0442922	.049393	.0464896	.0410194	.0395706	.0295962	.0220694	.0144038	.0125575	0
LATC	36-37	32	4+	.0218649	.017126	.026078	.0302662	.0310544	.037905	.0500204	.0553033	.0505684	.0683453	.0604764	.0596791	.0553788	.0615813	.0741342	.0442922	.049393	.0464896	.0410194	.0395706	.0295962	.0220694	.0144038	.0125575	0
LATC	36-37	33	4+	.0218649	.017126	.026078	.0302662	.0310544	.037905	.0500204	.0553033	.0505684	.0683453	.0604764	.0596791	.0553788	.0615813	.0741342	.0442922	.049393	.0464896	.0410194	.0395706	.0295962	.0220694	.0144038	.0125575	0
LATC	36-37	34	4+	.0218649	.017126	.026078	.0302662	.0310544	.037905	.0500204	.0553033	.0505684	.0683453	.0604764	.0596791	.0553788	.0615813	.0741342	.0442922	.049393	.0464896	.0410194	.0395706	.0295962	.0220694	.0144038	.0125575	0
LATC	36-37	35	4+	.0218649	.017126	.026078	.0302662	.0310544	.037905	.0500204	.0553033	.0505684	.0683453	.0604764	.0596791	.0553788	.0615813	.0741342	.0442922	.049393	.0464896	.0410194	.0395706	.0295962	.0220694	.0144038	.0125575	0
LATC	36-37	36	4+	.0218649	.017126	.026078	.0302662	.0310544	.037905	.0500204	.0553033	.0505684	.0683453	.0604764	.0596791	.0553788	.0615813	.0741342	.0442922	.049393	.0464896	.0410194	.0395706	.0295962	.0220694	.0144038	.0125575	0
LATC	36-37	37	4+	.0218649	.017126	.026078	.0302662	.0310544	.037905	.0500204	.0553033	.0505684	.0683453	.0604764	.0596791	.0553788	.0615813	.0741342	.0442922	.049393	.0464896	.0410194	.0395706	.0295962	.0220694	.0144038	.0125575	0
LATC	36-37	38	4+	.0218649	.017126	.026078	.0302662	.0310544	.037905	.0500204	.0553033	.0505684	.0683453	.0604764	.0596791	.0553788	.0615813	.0741342	.0442922	.049393	.0464896	.0410194	.0395706	.0295962	.0220694	.0144038	.0125575	0
LATC	36-37	39	4+	.0218649	.017126	.026078	.0302662	.0310544	.037905	.0500204	.0553033	.0505684	.0683453	.0604764	.0596791	.0553788	.0615813	.0741342	.0442922	.049393	.0464896	.0410194	.0395706	.0295962	.0220694	.0144038	.0125575	0
LATC	36-37	40	4+	.0218649	.017126	.026078	.0302662	.0310544	.037905	.0500204	.0553033	.0505684	.0683453	.0604764	.0596791	.0553788	.0615813	.0741342	.0442922	.049393	.0464896	.0410194	.0395706	.0295962	.0220694	.0144038	.0125575	0
LATC	38-39	1	1	.020169	.0258721	.0219187	.0233343	.0244318	.0282475	.0406601	.0355627	.0494027	.0476241	.04341	.0535442	.0454126	.0522627	.0560629	.0562131	.0669754	.0653909	.0670646	.0518222	.0425478	.029961	.0239959	.0166757	.0054696
LATC	38-39	2	2	.0248874	.0263667	.0261897	.0273566	.027331	.0388104	.0384641	.0369449	.0470555	.0439846	.0571905	.0539541	.0445476	.0568025	.0490626	.0577576	.0568663	.0506549	.0532373	.0468284	.0492213	.0336432	.0238107	.0106386	.013108
LATC	38-39	3	3	.0232518	.0197463	.0255799	.0187569	.0287213	.0349995	.0284983	.0339808	.0351346	.0418435	.0766056	.0513605	.052962	.0589284	.0602408	.0702365	.0445773	.0604395	.0616295	.0446017	.0449555	.0275981	.0231561	.012846	.0103531
LATC	38-39	4	4	.027085	.0190199	.0185168	.0196243	.0319465	.0278422	.0316041	.0306003	.0463909	.0525616	.0511465	.054096	.0686525	.0317872	.0569026	.0514317	.054568	.0530361	.0527445	.0519679	.0397188	.0372741	.0394259	.0301919	.0162837
LATC	38-39	5	5+	.0176483	.018993	.0264714	.0164352	.025463	.0395298	.0392885	.038472	.0493394	.0603132	.0440691	.0668851	.0571372	.0582312	.0800688	.0340087	.0628355	.0554794	.0491472	.0377855	.0371569	.0354537	.0270883	.0106651	.0083749
LATC	38-39	6	5+	.0176483	.018993	.0264714	.0164352	.025463	.0395298	.0392885	.038472	.0493394	.0603132	.0440691	.0668851	.0571372	.0582312	.0800688	.0340087	.0628355	.0554794	.0491472	.0377855	.0371569	.0354537	.0270883	.0106651	.0083749
LATC	38-39	7	5+	.0176483	.018993	.0264714	.0164352	.025463	.0395298	.0392885	.038472	.0493394	.0603132	.0440691	.0668851	.0571372	.0582312	.0800688	.0340087	.0628355	.0554794	.0491472	.0377855	.0371569	.0354537	.0270883	.0106651	.0083749
LATC	38-39	8	5+	.0176483	.018993	.0264714	.0164352	.025463	.0395298	.0392885	.038472	.0493394	.0603132	.0440691	.0668851	.0571372	.0582312	.0800688	.0340087	.0628355	.0554794	.0491472	.0377855	.0371569	.0354537	.0270883	.0106651	.0083749
LATC	38-39	9	5+	.0176483	.018993	.0264714	.0164352	.025463	.0395298	.0392885	.038472	.0493394	.0603132	.0440691	.0668851	.0571372	.0582312	.0800688	.0340087	.0628355	.0554794	.0491472	.0377855	.0371569	.0354537	.0270883	.0106651	.0083749
LATC	38-39	10	5+	.0176483	.018993	.0264714	.0164352	.025463	.0395298	.0392885	.038472	.0493394	.0603132	.0440691	.0668851	.0571372	.0582312	.0800688	.0340087	.0628355	.0554794	.0491472	.0377855	.0371569	.0354537	.0270883	.0106651	.0083749
LATC	38-39	11	5+	.0176483	.018993	.0264714	.0164352	.025463	.0395298	.0392885	.038472	.0493394	.0603132	.0440691	.0668851	.0571372	.0582312	.0800688	.0340087	.0628355	.0554794	.0491472	.0377855	.0371569	.0354537	.0270883	.0106651	.0083749
LATC	38-39	12	5+	.0176483	.018993	.0264714	.0164352	.025463	.0395298	.0392885	.038472	.0493394	.0603132	.0440691	.0668851	.0571372	.0582312	.0800688	.0340087	.0628355	.0554794	.0491472	.0377855	.0371569	.0354537	.0270883	.0106651	.0083749
LATC	38-39	13	5+	.0176483	.018993	.0264714	.0164352	.025463	.0395298	.0392885	.038472	.0493394	.0603132	.0440691	.0668851	.0571372	.0582312	.0800688	.0340087	.0628355	.0554794	.0491472	.0377855	.0371569	.0354537	.0270883	.0106651	.0083749
LATC	38-39	14	5+	.0176483	.018993	.0264714	.0164352	.025463	.0395298	.0392885	.038472	.0493394	.0603132	.0440691	.0668851	.0571372	.0582312	.0800688	.0340087	.0628355	.0554794	.0491472	.0377855	.0371569	.0354537	.0270883	.0106651	.0083749
LATC	38-39	15	5+	.0176483	.018993	.0264714	.0164352	.025463	.0395298	.0392885	.038472	.0493394	.0603132	.0440691	.0668851	.0571372	.0582312	.0800688	.0340087	.0628355	.0554794	.0491472	.0377855	.0371569	.0354537	.0270883	.0106651	.0083749
LATC	38-39	16	5+	.0176483	.018993	.0264714	.0164352	.025463	.0395298	.0392885	.038472	.0493394	.0603132	.0440691	.0668851	.0571372	.0582312	.0800688	.0340087	.0628355	.0554794	.0491472	.0377855	.0371569	.0354537	.0270883	.0106651	.0083749
LATC	38-39	17	5+	.0176483	.018993	.0264714	.0164352	.025463	.0395298	.0392885	.038472	.0493394	.0603132	.0440691	.0668851	.0571372	.0582312	.0800688	.0340087	.0628355	.0554794	.0491472	.0377855	.0371569	.0354537	.0270883	.0106651	.0083749
LATC	38-39	18	5+	.0176483	.018993	.0264714	.0164352	.025463	.0395298	.0392885	.038472	.0493394	.0603132	.0440691	.0668851	.0571372	.0582312	.0800688	.0340087	.0628355	.0554794	.0491472	.0377855	.0371569	.0354537	.0270883	.0106651	.0083749
LATC	38-39	19	5+	.0176483	.018993	.0264714	.0164352	.025463	.0395298	.0392885	.038472	.0493394	.0603132	.0440691	.0668851	.0571372	.0582312	.0800688	.0340087	.0628355	.0554794	.0491472	.0377855	.0371569	.0354537	.0270883	.0106651	.0083749
LATC	38-39	20	5+	.0176483	.018993	.0264714	.0164352	.025463	.0395298	.0392885	.038472	.0493394	.0603132	.0440691	.0668851	.0571372	.0582312	.0800688	.0340087	.0628355	.0554794	.0491472	.0377855	.0371569	.0354537	.0270883	.0106651	.0083749
LATC	38-39	21	5+	.0176483	.018993	.0264714	.0164352	.025463	.0395298	.0392885	.038472	.0493394	.0603132	.0440691	.0668851	.0571372	.0582312	.0800688	.0340087	.0628355	.0554794	.0491472	.0377855	.0371569	.0354537	.0270883	.0106651	.0083749
LATC	38-39	22	5+	.0176483	.018993	.0264714	.0164352	.025463	.0395298	.0392885	.038472	.0493394	.0603132	.0440691	.0668851	.0571372	.0582312	.0800688	.0340087	.0628355	.0554794	.0491472	.0377855	.0371569	.0354537	.0270883	.0106651	.0083749
LATC	38-39	23	5+	.0176483	.018993	.0264714	.0164352	.025463	.0395298	.0392885	.038472	.0493394	.0603132	.0440691	.0668851	.0571372	.0582312	.0800688	.0340087	.0628355	.0554794	.0491472	.0377855	.0371569	.0354537	.0270883	.0106651	.0083749
LATC	38-39	24	5+	.0176483	.018993	.0264714	.0164352	.025463	.0395298	.0392885	.038472	.0493394	.0603132	.0440691	.0668851	.0571372	.0582312	.0800688	.0340087	.0628355	.0554794	.0491472	.0377855	.0371569	.0354537	.0270883	.0106651	.0083749
LATC	38-39	25	5+	.0176483	.018993	.0264714	.0164352	.025463	.0395298	.0392885	.038472	.0493394	.0603132	.0440691	.0668851	.0571372	.0582312	.0800688	.0340087	.0628355	.0554794	.0491472	.0377855	.0371569	.0354537	.0270883	.0106651	.0083749
LATC	38-39	26	5+	.0176483	.018993	.0264714	.0164352	.025463	.0395298	.0392885	.038472	.0493394	.0603132	.0440691	.0668851	.0571372	.0582312	.0800688	.0340087	.0628355	.0554794	.0491472	.0377855	.0371569	.0354537	.0270883	.0106651	.0083749
LATC	38-39	27	5+	.0176483	.018993	.0264714	.0164352	.025463	.0395298	.0392885	.038472	.0493394	.0603132	.0440691	.0668851	.0571372	.0582312	.0800688	.0340087	.0628355	.0554794	.0491472	.0377855	.0371569	.0354537	.0270883	.0106651	.0083749
LATC	38-39	28	5+	.0176483	.018993	.0264714	.0164352	.025463	.0395298	.0392885	.038472	.0493394	.0603132	.0440691	.0668851	.0571372	.0582312	.0800688	.0340087	.0628355	.0554794	.0491472	.0377855	.0371569	.0354537	.0270883	.0106651	.0083749
LATC	38-39	29	5+	.0176483	.018993	.0264714	.0164352	.025463	.0395298	.0392885	.038472	.0493394	.0603132	.0440691	.0668851	.0571372	.0582312	.0800688	.0340087	.0628355	.0554794	.0491472	.0377855	.0371569	.0354537	.0270883	.0106651	.0083749
LATC	38-39	30	5+	.0176483	.018993	.0264714	.0164352	.025463	.0395298	.0392885	.038472	.0493394	.0603132	.0440691	.0668851	.0571372	.0582312	.0800688	.0340087	.0628355	.0554794	.0491472	.0377855	.0371569	.0354537	.0270883	.0106651	.0083749
LATC	38-39	31	5+	.0176483	.018993	.0264714	.0164352	.025463	.0395298	.0392885	.038472	.0493394	.0603132	.0440691	.0668851	.0571372	.0582312	.0800688	.0340087	.0628355	.0554794	.0491472	.0377855	.0371569	.0354537	.0270883	.0106651	.0083749
LATC	38-39	32	5+	.0176483	.018993	.0264714	.0164352	.025463	.0395298	.0392885	.038472	.0493394	.0603132	.0440691	.0668851	.0571372	.0582312	.0800688	.0340087	.0628355	.0554794	.0491472	.0377855	.0371569	.0354537	.0270883	.0106651	.0083749
LATC	38-39	33	5+	.0176483	.018993	.0264714	.0164352	.025463	.0395298	.0392885	.038472	.0493394	.0603132	.0440691	.0668851	.0571372	.0582312	.0800688	.0340087	.0628355	.0554794	.0491472	.0377855	.0371569	.0354537	.0270883	.0106651	.0083749
LATC	38-39	34	5+	.0176483	.018993	.0264714	.0164352	.025463	.0395298	.0392885	.038472	.0493394	.0603132	.0440691	.0668851	.0571372	.0582312	.0800688	.0340087	.0628355	.0554794	.0491472	.0377855	.0371569	.0354537	.0270883	.0106651	.0083749
LATC	38-39	35	5+	.0176483	.018993	.0264714	.0164352	.025463	.0395298	.0392885	.038472	.0493394	.0603132	.0440691	.0668851	.0571372	.0582312	.0800688	.0340087	.0628355	.0554794	.0491472	.0377855	.0371569	.0354537	.0270883	.0106651	.0083749
LATC	38-39	36	5+	.0176483	.018993	.0264714	.0164352	.025463	.0395298	.0392885	.038472	.0493394	.0603132	.0440691	.0668851	.0571372	.0582312	.0800688	.0340087	.0628355	.0554794	.0491472	.0377855	.0371569	.0354537	.0270883	.0106651	.0083749
LATC	38-39	37	5+	.0176483	.018993	.0264714	.0164352	.025463	.0395298	.0392885	.038472	.0493394	.0603132	.0440691	.0668851	.0571372	.0582312	.0800688	.0340087	.0628355	.0554794	.0491472	.0377855	.0371569	.0354537	.0270883	.0106651	.0083749
LATC	38-39	38	5+	.0176483	.018993	.0264714	.0164352	.025463	.0395298	.0392885	.038472	.0493394	.0603132	.0440691	.0668851	.0571372	.0582312	.0800688	.0340087	.0628355	.0554794	.0491472	.0377855	.0371569	.0354537	.0270883	.0106651	.0083749
LATC	38-39	39	5+	.0176483	.018993	.0264714	.0164352	.025463	.0395298	.0392885	.038472	.0493394	.0603132	.0440691	.0668851	.0571372	.0582312	.0800688	.0340087	.0628355	.0554794	.0491472	.0377855	.0371569	.0354537	.0270883	.0106651	.0083749
LATC	38-39	40	5+	.0176483	.018993	.0264714	.0164352	.025463	.0395298	.0392885	.038472	.0493394	.0603132	.0440691	.0668851	.0571372	.0582312	.0800688	.0340087	.0628355	.0554794	.0491472	.0377855	.0371569	.0354537	.0270883	.0106651	.0083749
LATC	40-41	1	1	.0298552	.0194383	.019685	.0315279	.0250535	.0260954	.0331576	.0282438	.0334096	.0387448	.0418732	.0400052	.0421957	.0479777	.0475172	.0508541	.0534451	.0574867	.061119	.0504253	.0574196	.0412514	.04315	.0327628	.0220426
LATC	40-41	2	2	.0114964	.0115255	.0124682	.0166102	.0210189	.0237302	.0369052	.0321593	.0339679	.0353252	.040264	.0462139	.0400047	.0473098	.0568355	.0629986	.0657831	.0590377	.0592501	.0574876	.0519463	.0488499	.0500295	.0382457	.0212724
LATC	40-41	3	3	.0101805	.0143153	.0147678	.0214771	.0211425	.0244889	.0261063	.0432113	.0469547	.0401809	.0449049	.0415803	.0415134	.0517884	.0483699	.0484277	.0653051	.0557491	.0684163	.0390984	.0648805	.0445325	.0381703	.0274096	.0222887
LATC	40-41	4	4	.0172522	.0147655	.0188798	.0189637	.0168157	.0250124	.0210113	.0273579	.0333715	.0272239	.0460784	.0453718	.0294408	.0530631	.0494809	.0625785	.0648154	.050785	.0609829	.0523779	.0558302	.0468811	.0463288	.0544177	.0298526
LATC	40-41	5	5+	.0201867	.0126446	.0130586	.0131189	.0174138	.0220898	.0478116	.0219605	.0312505	.0460696	.0376839	.0450845	.0384471	.0463447	.0556168	.056621	.0702189	.0498768	.0619665	.064003	.0433123	.0582486	.0430883	.0272624	.0303789
LATC	40-41	6	5+	.0201867	.0126446	.0130586	.0131189	.0174138	.0220898	.0478116	.0219605	.0312505	.0460696	.0376839	.0450845	.0384471	.0463447	.0556168	.056621	.0702189	.0498768	.0619665	.064003	.0433123	.0582486	.0430883	.0272624	.0303789
LATC	40-41	7	5+	.0201867	.0126446	.0130586	.0131189	.0174138	.0220898	.0478116	.0219605	.0312505	.0460696	.0376839	.0450845	.0384471	.0463447	.0556168	.056621	.0702189	.0498768	.0619665	.064003	.0433123	.0582486	.0430883	.0272624	.0303789
LATC	40-41	8	5+	.0201867	.0126446	.0130586	.0131189	.0174138	.0220898	.0478116	.0219605	.0312505	.0460696	.0376839	.0450845	.0384471	.0463447	.0556168	.056621	.0702189	.0498768	.0619665	.064003	.0433123	.0582486	.0430883	.0272624	.0303789
LATC	40-41	9	5+	.0201867	.0126446	.0130586	.0131189	.0174138	.0220898	.0478116	.0219605	.0312505	.0460696	.0376839	.0450845	.0384471	.0463447	.0556168	.056621	.0702189	.0498768	.0619665	.064003	.0433123	.0582486	.0430883	.0272624	.0303789
LATC	40-41	10	5+	.0201867	.0126446	.0130586	.0131189	.0174138	.0220898	.0478116	.0219605	.0312505	.0460696	.0376839	.0450845	.0384471	.0463447	.0556168	.056621	.0702189	.0498768	.0619665	.064003	.0433123	.0582486	.0430883	.0272624	.0303789
LATC	40-41	11	5+	.0201867	.0126446	.0130586	.0131189	.0174138	.0220898	.0478116	.0219605	.0312505	.0460696	.0376839	.0450845	.0384471	.0463447	.0556168	.056621	.0702189	.0498768	.0619665	.064003	.0433123	.0582486	.0430883	.0272624	.0303789
LATC	40-41	12	5+	.0201867	.0126446	.0130586	.0131189	.0174138	.0220898	.0478116	.0219605	.0312505	.0460696	.0376839	.0450845	.0384471	.0463447	.0556168	.056621	.0702189	.0498768	.0619665	.064003	.0433123	.0582486	.0430883	.0272624	.0303789
LATC	40-41	13	5+	.0201867	.0126446	.0130586	.0131189	.0174138	.0220898	.0478116	.0219605	.0312505	.0460696	.0376839	.0450845	.0384471	.0463447	.0556168	.056621	.0702189	.0498768	.0619665	.064003	.0433123	.0582486	.0430883	.0272624	.0303789
LATC	40-41	14	5+	.0201867	.0126446	.0130586	.0131189	.0174138	.0220898	.0478116	.0219605	.0312505	.0460696	.0376839	.0450845	.0384471	.0463447	.0556168	.056621	.0702189	.0498768	.0619665	.064003	.0433123	.0582486	.0430883	.0272624	.0303789
LATC	40-41	15	5+	.0201867	.0126446	.0130586	.0131189	.0174138	.0220898	.0478116	.0219605	.0312505	.0460696	.0376839	.0450845	.0384471	.0463447	.0556168	.056621	.0702189	.0498768	.0619665	.064003	.0433123	.0582486	.0430883	.0272624	.0303789
LATC	40-41	16	5+	.0201867	.0126446	.0130586	.0131189	.0174138	.0220898	.0478116	.0219605	.0312505	.0460696	.0376839	.0450845	.0384471	.0463447	.0556168	.056621	.0702189	.0498768	.0619665	.064003	.0433123	.0582486	.0430883	.0272624	.0303789
LATC	40-41	17	5+	.0201867	.0126446	.0130586	.0131189	.0174138	.0220898	.0478116	.0219605	.0312505	.0460696	.0376839	.0450845	.0384471	.0463447	.0556168	.056621	.0702189	.0498768	.0619665	.064003	.0433123	.0582486	.0430883	.0272624	.0303789
LATC	40-41	18	5+	.0201867	.0126446	.0130586	.0131189	.0174138	.0220898	.0478116	.0219605	.0312505	.0460696	.0376839	.0450845	.0384471	.0463447	.0556168	.056621	.0702189	.0498768	.0619665	.064003	.0433123	.0582486	.0430883	.0272624	.0303789
LATC	40-41	19	5+	.0201867	.0126446	.0130586	.0131189	.0174138	.0220898	.0478116	.0219605	.0312505	.0460696	.0376839	.0450845	.0384471	.0463447	.0556168	.056621	.0702189	.0498768	.0619665	.064003	.0433123	.0582486	.0430883	.0272624	.0303789
LATC	40-41	20	5+	.0201867	.0126446	.0130586	.0131189	.0174138	.0220898	.0478116	.0219605	.0312505	.0460696	.0376839	.0450845	.0384471	.0463447	.0556168	.056621	.0702189	.0498768	.0619665	.064003	.0433123	.0582486	.0430883	.0272624	.0303789
LATC	40-41	21	5+	.0201867	.0126446	.0130586	.0131189	.0174138	.0220898	.0478116	.0219605	.0312505	.0460696	.0376839	.0450845	.0384471	.0463447	.0556168	.056621	.0702189	.0498768	.0619665	.064003	.0433123	.0582486	.0430883	.0272624	.0303789
LATC	40-41	22	5+	.0201867	.0126446	.0130586	.0131189	.0174138	.0220898	.0478116	.0219605	.0312505	.0460696	.0376839	.0450845	.0384471	.0463447	.0556168	.056621	.0702189	.0498768	.0619665	.064003	.0433123	.0582486	.0430883	.0272624	.0303789
LATC	40-41	23	5+	.0201867	.0126446	.0130586	.0131189	.0174138	.0220898	.0478116	.0219605	.0312505	.0460696	.0376839	.0450845	.0384471	.0463447	.0556168	.056621	.0702189	.0498768	.0619665	.064003	.0433123	.0582486	.0430883	.0272624	.0303789
LATC	40-41	24	5+	.0201867	.0126446	.0130586	.0131189	.0174138	.0220898	.0478116	.0219605	.0312505	.0460696	.0376839	.0450845	.0384471	.0463447	.0556168	.056621	.0702189	.0498768	.0619665	.064003	.0433123	.0582486	.0430883	.0272624	.0303789
LATC	40-41	25	5+	.0201867	.0126446	.0130586	.0131189	.0174138	.0220898	.0478116	.0219605	.0312505	.0460696	.0376839	.0450845	.0384471	.0463447	.0556168	.056621	.0702189	.0498768	.0619665	.064003	.0433123	.0582486	.0430883	.0272624	.0303789
LATC	40-41	26	5+	.0201867	.0126446	.0130586	.0131189	.0174138	.0220898	.0478116	.0219605	.0312505	.0460696	.0376839	.0450845	.0384471	.0463447	.0556168	.056621	.0702189	.0498768	.0619665	.064003	.0433123	.0582486	.0430883	.0272624	.0303789
LATC	40-41	27	5+	.0201867	.0126446	.0130586	.0131189	.0174138	.0220898	.0478116	.0219605	.0312505	.0460696	.0376839	.0450845	.0384471	.0463447	.0556168	.056621	.0702189	.0498768	.0619665	.064003	.0433123	.0582486	.0430883	.0272624	.0303789
LATC	40-41	28	5+	.0201867	.0126446	.0130586	.0131189	.0174138	.0220898	.0478116	.0219605	.0312505	.0460696	.0376839	.0450845	.0384471	.0463447	.0556168	.056621	.0702189	.0498768	.0619665	.064003	.0433123	.0582486	.0430883	.0272624	.0303789
LATC	40-41	29	5+	.0201867	.0126446	.0130586	.0131189	.0174138	.0220898	.0478116	.0219605	.0312505	.0460696	.0376839	.0450845	.0384471	.0463447	.0556168	.056621	.0702189	.0498768	.0619665	.064003	.0433123	.0582486	.0430883	.0272624	.0303789
LATC	40-41	30	5+	.0201867	.0126446	.0130586	.0131189	.0174138	.0220898	.0478116	.0219605	.0312505	.0460696	.0376839	.0450845	.0384471	.0463447	.0556168	.056621	.0702189	.0498768	.0619665	.064003	.0433123	.0582486	.0430883	.0272624	.0303789
LATC	40-41	31	5+	.0201867	.0126446	.0130586	.0131189	.0174138	.0220898	.0478116	.0219605	.0312505	.0460696	.0376839	.0450845	.0384471	.0463447	.0556168	.056621	.0702189	.0498768	.0619665	.064003	.0433123	.0582486	.0430883	.0272624	.0303789
LATC	40-41	32	5+	.0201867	.0126446	.0130586	.0131189	.0174138	.0220898	.0478116	.0219605	.0312505	.0460696	.0376839	.0450845	.0384471	.0463447	.0556168	.056621	.0702189	.0498768	.0619665	.064003	.0433123	.0582486	.0430883	.0272624	.0303789
LATC	40-41	33	5+	.0201867	.0126446	.0130586	.0131189	.0174138	.0220898	.0478116	.0219605	.0312505	.0460696	.0376839	.0450845	.0384471	.0463447	.0556168	.056621	.0702189	.0498768	.0619665	.064003	.0433123	.0582486	.0430883	.0272624	.0303789
LATC	40-41	34	5+	.0201867	.0126446	.0130586	.0131189	.0174138	.0220898	.0478116	.0219605	.0312505	.0460696	.0376839	.0450845	.0384471	.0463447	.0556168	.056621	.0702189	.0498768	.0619665	.064003	.0433123	.0582486	.0430883	.0272624	.0303789
LATC	40-41	35	5+	.0201867	.0126446	.0130586	.0131189	.0174138	.0220898	.0478116	.0219605	.0312505	.0460696	.0376839	.0450845	.0384471	.0463447	.0556168	.056621	.0702189	.0498768	.0619665	.064003	.0433123	.0582486	.0430883	.0272624	.0303789
LATC	40-41	36	5+	.0201867	.0126446	.0130586	.0131189	.0174138	.0220898	.0478116	.0219605	.0312505	.0460696	.0376839	.0450845	.0384471	.0463447	.0556168	.056621	.0702189	.0498768	.0619665	.064003	.0433123	.0582486	.0430883	.0272624	.0303789
LATC	40-41	37	5+	.0201867	.0126446	.0130586	.0131189	.0174138	.0220898	.0478116	.0219605	.0312505	.0460696	.0376839	.0450845	.0384471	.0463447	.0556168	.056621	.0702189	.0498768	.0619665	.064003	.0433123	.0582486	.0430883	.0272624	.0303789
LATC	40-41	38	5+	.0201867	.0126446	.0130586	.0131189	.0174138	.0220898	.0478116	.0219605	.0312505	.0460696	.0376839	.0450845	.0384471	.0463447	.0556168	.056621	.0702189	.0498768	.0619665	.064003	.0433123	.0582486	.0430883	.0272624	.0303789
LATC	40-41	39	5+	.0201867	.0126446	.0130586	.0131189	.0174138	.0220898	.0478116	.0219605	.0312505	.0460696	.0376839	.0450845	.0384471	.0463447	.0556168	.056621	.0702189	.0498768	.0619665	.064003	.0433123	.0582486	.0430883	.0272624	.0303789
LATC	40-41	40	5+	.0201867	.0126446	.0130586	.0131189	.0174138	.0220898	.0478116	.0219605	.0312505	.0460696	.0376839	.0450845	.0384471	.0463447	.0556168	.056621	.0702189	.0498768	.0619665	.064003	.0433123	.0582486	.0430883	.0272624	.0303789
LATC	42-43	1	1	.0133116	.019062	.018933	.0181162	.0208979	.024216	.0289602	.0188938	.0243004	.0341085	.0290074	.031449	.0355584	.0386356	.0485821	.0450458	.0534653	.0561844	.054639	.0471998	.0577351	.0560704	.0588279	.0578747	.0364361
LATC	42-43	2	2	.0171714	.0113677	.0210378	.0161007	.0162791	.0250896	.0241964	.019238	.036457	.0328893	.039943	.0404074	.0448786	.0445266	.0332696	.0444176	.0663924	.0610163	.0533067	.0396987	.0487269	.0567737	.0483631	.0458764	.0368114
LATC	42-43	3	3	.0170229	.0164109	.0347778	.0172787	.0361484	.0263059	.0187387	.0223574	.0293914	.0276166	.0346057	.0265137	.0372991	.0339626	.0484798	.04275	.0505751	.0419335	.0602849	.045489	.0562525	.0454883	.045703	.0472106	.0347941
LATC	42-43	4	4	.0051043	.0169511	.0194747	.0222396	.0180954	.0160817	.0181023	.0378557	.049102	.0246149	.0314664	.0318228	.0635963	.0339009	.0399358	.0428447	.0568108	.0398243	.0459636	.0596742	.0563346	.0344212	.0335831	.0466411	.0338978
LATC	42-43	5	5+	.0154369	.0121433	.0163179	.0136421	.0274167	.0279	.023593	.0282418	.0434185	.0338988	.0352085	.0341554	.0593971	.0327302	.0485129	.0430589	.0575751	.0573188	.0507921	.0410341	.0353498	.0550199	.0402034	.0561828	.0333368
LATC	42-43	6	5+	.0154369	.0121433	.0163179	.0136421	.0274167	.0279	.023593	.0282418	.0434185	.0338988	.0352085	.0341554	.0593971	.0327302	.0485129	.0430589	.0575751	.0573188	.0507921	.0410341	.0353498	.0550199	.0402034	.0561828	.0333368
LATC	42-43	7	5+	.0154369	.0121433	.0163179	.0136421	.0274167	.0279	.023593	.0282418	.0434185	.0338988	.0352085	.0341554	.0593971	.0327302	.0485129	.0430589	.0575751	.0573188	.0507921	.0410341	.0353498	.0550199	.0402034	.0561828	.0333368
LATC	42-43	8	5+	.0154369	.0121433	.0163179	.0136421	.0274167	.0279	.023593	.0282418	.0434185	.0338988	.0352085	.0341554	.0593971	.0327302	.0485129	.0430589	.0575751	.0573188	.0507921	.0410341	.0353498	.0550199	.0402034	.0561828	.0333368
LATC	42-43	9	5+	.0154369	.0121433	.0163179	.0136421	.0274167	.0279	.023593	.0282418	.0434185	.0338988	.0352085	.0341554	.0593971	.0327302	.0485129	.0430589	.0575751	.0573188	.0507921	.0410341	.0353498	.0550199	.0402034	.0561828	.0333368
LATC	42-43	10	5+	.0154369	.0121433	.0163179	.0136421	.0274167	.0279	.023593	.0282418	.0434185	.0338988	.0352085	.0341554	.0593971	.0327302	.0485129	.0430589	.0575751	.0573188	.0507921	.0410341	.0353498	.0550199	.0402034	.0561828	.0333368
LATC	42-43	11	5+	.0154369	.0121433	.0163179	.0136421	.0274167	.0279	.023593	.0282418	.0434185	.0338988	.0352085	.0341554	.0593971	.0327302	.0485129	.0430589	.0575751	.0573188	.0507921	.0410341	.0353498	.0550199	.0402034	.0561828	.0333368
LATC	42-43	12	5+	.0154369	.0121433	.0163179	.0136421	.0274167	.0279	.023593	.0282418	.0434185	.0338988	.0352085	.0341554	.0593971	.0327302	.0485129	.0430589	.0575751	.0573188	.0507921	.0410341	.0353498	.0550199	.0402034	.0561828	.0333368
LATC	42-43	13	5+	.0154369	.0121433	.0163179	.0136421	.0274167	.0279	.023593	.0282418	.0434185	.0338988	.0352085	.0341554	.0593971	.0327302	.0485129	.0430589	.0575751	.0573188	.0507921	.0410341	.0353498	.0550199	.0402034	.0561828	.0333368
LATC	42-43	14	5+	.0154369	.0121433	.0163179	.0136421	.0274167	.0279	.023593	.0282418	.0434185	.0338988	.0352085	.0341554	.0593971	.0327302	.0485129	.0430589	.0575751	.0573188	.0507921	.0410341	.0353498	.0550199	.0402034	.0561828	.0333368
LATC	42-43	15	5+	.0154369	.0121433	.0163179	.0136421	.0274167	.0279	.023593	.0282418	.0434185	.0338988	.0352085	.0341554	.0593971	.0327302	.0485129	.0430589	.0575751	.0573188	.0507921	.0410341	.0353498	.0550199	.0402034	.0561828	.0333368
LATC	42-43	16	5+	.0154369	.0121433	.0163179	.0136421	.0274167	.0279	.023593	.0282418	.0434185	.0338988	.0352085	.0341554	.0593971	.0327302	.0485129	.0430589	.0575751	.0573188	.0507921	.0410341	.0353498	.0550199	.0402034	.0561828	.0333368
LATC	42-43	17	5+	.0154369	.0121433	.0163179	.0136421	.0274167	.0279	.023593	.0282418	.0434185	.0338988	.0352085	.0341554	.0593971	.0327302	.0485129	.0430589	.0575751	.0573188	.0507921	.0410341	.0353498	.0550199	.0402034	.0561828	.0333368
LATC	42-43	18	5+	.0154369	.0121433	.0163179	.0136421	.0274167	.0279	.023593	.0282418	.0434185	.0338988	.0352085	.0341554	.0593971	.0327302	.0485129	.0430589	.0575751	.0573188	.0507921	.0410341	.0353498	.0550199	.0402034	.0561828	.0333368
LATC	42-43	19	5+	.0154369	.0121433	.0163179	.0136421	.0274167	.0279	.023593	.0282418	.0434185	.0338988	.0352085	.0341554	.0593971	.0327302	.0485129	.0430589	.0575751	.0573188	.0507921	.0410341	.0353498	.0550199	.0402034	.0561828	.0333368
LATC	42-43	20	5+	.0154369	.0121433	.0163179	.0136421	.0274167	.0279	.023593	.0282418	.0434185	.0338988	.0352085	.0341554	.0593971	.0327302	.0485129	.0430589	.0575751	.0573188	.0507921	.0410341	.0353498	.0550199	.0402034	.0561828	.0333368
LATC	42-43	21	5+	.0154369	.0121433	.0163179	.0136421	.0274167	.0279	.023593	.0282418	.0434185	.0338988	.0352085	.0341554	.0593971	.0327302	.0485129	.0430589	.0575751	.0573188	.0507921	.0410341	.0353498	.0550199	.0402034	.0561828	.0333368
LATC	42-43	22	5+	.0154369	.0121433	.0163179	.0136421	.0274167	.0279	.023593	.0282418	.0434185	.0338988	.0352085	.0341554	.0593971	.0327302	.0485129	.0430589	.0575751	.0573188	.0507921	.0410341	.0353498	.0550199	.0402034	.0561828	.0333368
LATC	42-43	23	5+	.0154369	.0121433	.0163179	.0136421	.0274167	.0279	.023593	.0282418	.0434185	.0338988	.0352085	.0341554	.0593971	.0327302	.0485129	.0430589	.0575751	.0573188	.0507921	.0410341	.0353498	.0550199	.0402034	.0561828	.0333368
LATC	42-43	24	5+	.0154369	.0121433	.0163179	.0136421	.0274167	.0279	.023593	.0282418	.0434185	.0338988	.0352085	.0341554	.0593971	.0327302	.0485129	.0430589	.0575751	.0573188	.0507921	.0410341	.0353498	.0550199	.0402034	.0561828	.0333368
LATC	42-43	25	5+	.0154369	.0121433	.0163179	.0136421	.0274167	.0279	.023593	.0282418	.0434185	.0338988	.0352085	.0341554	.0593971	.0327302	.0485129	.0430589	.0575751	.0573188	.0507921	.0410341	.0353498	.0550199	.0402034	.0561828	.0333368
LATC	42-43	26	5+	.0154369	.0121433	.0163179	.0136421	.0274167	.0279	.023593	.0282418	.0434185	.0338988	.0352085	.0341554	.0593971	.0327302	.0485129	.0430589	.0575751	.0573188	.0507921	.0410341	.0353498	.0550199	.0402034	.0561828	.0333368
LATC	42-43	27	5+	.0154369	.0121433	.0163179	.0136421	.0274167	.0279	.023593	.0282418	.0434185	.0338988	.0352085	.0341554	.0593971	.0327302	.0485129	.0430589	.0575751	.0573188	.0507921	.0410341	.0353498	.0550199	.0402034	.0561828	.0333368
LATC	42-43	28	5+	.0154369	.0121433	.0163179	.0136421	.0274167	.0279	.023593	.0282418	.0434185	.0338988	.0352085	.0341554	.0593971	.0327302	.0485129	.0430589	.0575751	.0573188	.0507921	.0410341	.0353498	.0550199	.0402034	.0561828	.0333368
LATC	42-43	29	5+	.0154369	.0121433	.0163179	.0136421	.0274167	.0279	.023593	.0282418	.0434185	.0338988	.0352085	.0341554	.0593971	.0327302	.0485129	.0430589	.0575751	.0573188	.0507921	.0410341	.0353498	.0550199	.0402034	.0561828	.0333368
LATC	42-43	30	5+	.0154369	.0121433	.0163179	.0136421	.0274167	.0279	.023593	.0282418	.0434185	.0338988	.0352085	.0341554	.0593971	.0327302	.0485129	.0430589	.0575751	.0573188	.0507921	.0410341	.0353498	.0550199	.0402034	.0561828	.0333368
LATC	42-43	31	5+	.0154369	.0121433	.0163179	.0136421	.0274167	.0279	.023593	.0282418	.0434185	.0338988	.0352085	.0341554	.0593971	.0327302	.0485129	.0430589	.0575751	.0573188	.0507921	.0410341	.0353498	.0550199	.0402034	.0561828	.0333368
LATC	42-43	32	5+	.0154369	.0121433	.0163179	.0136421	.0274167	.0279	.023593	.0282418	.0434185	.0338988	.0352085	.0341554	.0593971	.0327302	.0485129	.0430589	.0575751	.0573188	.0507921	.0410341	.0353498	.0550199	.0402034	.0561828	.0333368
LATC	42-43	33	5+	.0154369	.0121433	.0163179	.0136421	.0274167	.0279	.023593	.0282418	.0434185	.0338988	.0352085	.0341554	.0593971	.0327302	.0485129	.0430589	.0575751	.0573188	.0507921	.0410341	.0353498	.0550199	.0402034	.0561828	.0333368
LATC	42-43	34	5+	.0154369	.0121433	.0163179	.0136421	.0274167	.0279	.023593	.0282418	.0434185	.0338988	.0352085	.0341554	.0593971	.0327302	.0485129	.0430589	.0575751	.0573188	.0507921	.0410341	.0353498	.0550199	.0402034	.0561828	.0333368
LATC	42-43	35	5+	.0154369	.0121433	.0163179	.0136421	.0274167	.0279	.023593	.0282418	.0434185	.0338988	.0352085	.0341554	.0593971	.0327302	.0485129	.0430589	.0575751	.0573188	.0507921	.0410341	.0353498	.0550199	.0402034	.0561828	.0333368
LATC	42-43	36	5+	.0154369	.0121433	.0163179	.0136421	.0274167	.0279	.023593	.0282418	.0434185	.0338988	.0352085	.0341554	.0593971	.0327302	.0485129	.0430589	.0575751	.0573188	.0507921	.0410341	.0353498	.0550199	.0402034	.0561828	.0333368
LATC	42-43	37	5+	.0154369	.0121433	.0163179	.0136421	.0274167	.0279	.023593	.0282418	.0434185	.0338988	.0352085	.0341554	.0593971	.0327302	.0485129	.0430589	.0575751	.0573188	.0507921	.0410341	.0353498	.0550199	.0402034	.0561828	.0333368
LATC	42-43	38	5+	.0154369	.0121433	.0163179	.0136421	.0274167	.0279	.023593	.0282418	.0434185	.0338988	.0352085	.0341554	.0593971	.0327302	.0485129	.0430589	.0575751	.0573188	.0507921	.0410341	.0353498	.0550199	.0402034	.0561828	.0333368
LATC	42-43	39	5+	.0154369	.0121433	.0163179	.0136421	.0274167	.0279	.023593	.0282418	.0434185	.0338988	.0352085	.0341554	.0593971	.0327302	.0485129	.0430589	.0575751	.0573188	.0507921	.0410341	.0353498	.0550199	.0402034	.0561828	.0333368
LATC	42-43	40	5+	.0154369	.0121433	.0163179	.0136421	.0274167	.0279	.023593	.0282418	.0434185	.0338988	.0352085	.0341554	.0593971	.0327302	.0485129	.0430589	.0575751	.0573188	.0507921	.0410341	.0353498	.0550199	.0402034	.0561828	.0333368
LATC	44-45	1	1	.0166073	.0170456	.0147675	.0174974	.0199549	.0221147	.0223346	.0162058	.0227873	.0246173	.0394946	.0245443	.0270562	.0327715	.0508842	.0447472	.0377056	.0429768	.0509568	.0454941	.0508316	.0523562	.0567865	.0436692	.0545593
LATC	44-45	2	2	.0085265	.0144502	.0157693	.0164748	.0122779	.0225314	.0256252	.026421	.0297234	.0263349	.0314803	.0357594	.0285814	.0335427	.0503474	.0473966	.0432502	.0462677	.050467	.0391269	.0502163	.0464645	.059173	.0493882	.0550091
LATC	44-45	3	3	.0062606	.0068476	.0092184	.0121794	.0113314	.0181067	.0286613	.0230244	.0327936	.0289205	.032794	.0364826	.044316	.0304091	.0436852	.0507062	.0484005	.040658	.0645364	.0489081	.0505595	.0400526	.0484907	.0527095	.0492896
LATC	44-45	4	4	.0036303	.0109056	.0185777	.0103156	.0158819	.0331093	.0270926	.0203928	.0394378	.0375757	.0308948	.0376491	.028427	.0356306	.0366541	.0457419	.0384426	.042092	.0573605	.0664584	.0454708	.0604022	.0436	.0410042	.0343378
LATC	44-45	5	5+	.0117579	.0102562	.0087423	.0101766	.0140301	.0142953	.0281622	.0252567	.0305741	.0389243	.0283022	.0292746	.0362954	.0445342	.0451263	.0358384	.0475691	.0489898	.0333866	.0489388	.0433588	.0493005	.0465098	.0601905	.0463521
LATC	44-45	6	5+	.0117579	.0102562	.0087423	.0101766	.0140301	.0142953	.0281622	.0252567	.0305741	.0389243	.0283022	.0292746	.0362954	.0445342	.0451263	.0358384	.0475691	.0489898	.0333866	.0489388	.0433588	.0493005	.0465098	.0601905	.0463521
LATC	44-45	7	5+	.0117579	.0102562	.0087423	.0101766	.0140301	.0142953	.0281622	.0252567	.0305741	.0389243	.0283022	.0292746	.0362954	.0445342	.0451263	.0358384	.0475691	.0489898	.0333866	.0489388	.0433588	.0493005	.0465098	.0601905	.0463521
LATC	44-45	8	5+	.0117579	.0102562	.0087423	.0101766	.0140301	.0142953	.0281622	.0252567	.0305741	.0389243	.0283022	.0292746	.0362954	.0445342	.0451263	.0358384	.0475691	.0489898	.0333866	.0489388	.0433588	.0493005	.0465098	.0601905	.0463521
LATC	44-45	9	5+	.0117579	.0102562	.0087423	.0101766	.0140301	.0142953	.0281622	.0252567	.0305741	.0389243	.0283022	.0292746	.0362954	.0445342	.0451263	.0358384	.0475691	.0489898	.0333866	.0489388	.0433588	.0493005	.0465098	.0601905	.0463521
LATC	44-45	10	5+	.0117579	.0102562	.0087423	.0101766	.0140301	.0142953	.0281622	.0252567	.0305741	.0389243	.0283022	.0292746	.0362954	.0445342	.0451263	.0358384	.0475691	.0489898	.0333866	.0489388	.0433588	.0493005	.0465098	.0601905	.0463521
LATC	44-45	11	5+	.0117579	.0102562	.0087423	.0101766	.0140301	.0142953	.0281622	.0252567	.0305741	.0389243	.0283022	.0292746	.0362954	.0445342	.0451263	.0358384	.0475691	.0489898	.0333866	.0489388	.0433588	.0493005	.0465098	.0601905	.0463521
LATC	44-45	12	5+	.0117579	.0102562	.0087423	.0101766	.0140301	.0142953	.0281622	.0252567	.0305741	.0389243	.0283022	.0292746	.0362954	.0445342	.0451263	.0358384	.0475691	.0489898	.0333866	.0489388	.0433588	.0493005	.0465098	.0601905	.0463521
LATC	44-45	13	5+	.0117579	.0102562	.0087423	.0101766	.0140301	.0142953	.0281622	.0252567	.0305741	.0389243	.0283022	.0292746	.0362954	.0445342	.0451263	.0358384	.0475691	.0489898	.0333866	.0489388	.0433588	.0493005	.0465098	.0601905	.0463521
LATC	44-45	14	5+	.0117579	.0102562	.0087423	.0101766	.0140301	.0142953	.0281622	.0252567	.0305741	.0389243	.0283022	.0292746	.0362954	.0445342	.0451263	.0358384	.0475691	.0489898	.0333866	.0489388	.0433588	.0493005	.0465098	.0601905	.0463521
LATC	44-45	15	5+	.0117579	.0102562	.0087423	.0101766	.0140301	.0142953	.0281622	.0252567	.0305741	.0389243	.0283022	.0292746	.0362954	.0445342	.0451263	.0358384	.0475691	.0489898	.0333866	.0489388	.0433588	.0493005	.0465098	.0601905	.0463521
LATC	44-45	16	5+	.0117579	.0102562	.0087423	.0101766	.0140301	.0142953	.0281622	.0252567	.0305741	.0389243	.0283022	.0292746	.0362954	.0445342	.0451263	.0358384	.0475691	.0489898	.0333866	.0489388	.0433588	.0493005	.0465098	.0601905	.0463521
LATC	44-45	17	5+	.0117579	.0102562	.0087423	.0101766	.0140301	.0142953	.0281622	.0252567	.0305741	.0389243	.0283022	.0292746	.0362954	.0445342	.0451263	.0358384	.0475691	.0489898	.0333866	.0489388	.0433588	.0493005	.0465098	.0601905	.0463521
LATC	44-45	18	5+	.0117579	.0102562	.0087423	.0101766	.0140301	.0142953	.0281622	.0252567	.0305741	.0389243	.0283022	.0292746	.0362954	.0445342	.0451263	.0358384	.0475691	.0489898	.0333866	.0489388	.0433588	.0493005	.0465098	.0601905	.0463521
LATC	44-45	19	5+	.0117579	.0102562	.0087423	.0101766	.0140301	.0142953	.0281622	.0252567	.0305741	.0389243	.0283022	.0292746	.0362954	.0445342	.0451263	.0358384	.0475691	.0489898	.0333866	.0489388	.0433588	.0493005	.0465098	.0601905	.0463521
LATC	44-45	20	5+	.0117579	.0102562	.0087423	.0101766	.0140301	.0142953	.0281622	.0252567	.0305741	.0389243	.0283022	.0292746	.0362954	.0445342	.0451263	.0358384	.0475691	.0489898	.0333866	.0489388	.0433588	.0493005	.0465098	.0601905	.0463521
LATC	44-45	21	5+	.0117579	.0102562	.0087423	.0101766	.0140301	.0142953	.0281622	.0252567	.0305741	.0389243	.0283022	.0292746	.0362954	.0445342	.0451263	.0358384	.0475691	.0489898	.0333866	.0489388	.0433588	.0493005	.0465098	.0601905	.0463521
LATC	44-45	22	5+	.0117579	.0102562	.0087423	.0101766	.0140301	.0142953	.0281622	.0252567	.0305741	.0389243	.0283022	.0292746	.0362954	.0445342	.0451263	.0358384	.0475691	.0489898	.0333866	.0489388	.0433588	.0493005	.0465098	.0601905	.0463521
LATC	44-45	23	5+	.0117579	.0102562	.0087423	.0101766	.0140301	.0142953	.0281622	.0252567	.0305741	.0389243	.0283022	.0292746	.0362954	.0445342	.0451263	.0358384	.0475691	.0489898	.0333866	.0489388	.0433588	.0493005	.0465098	.0601905	.0463521
LATC	44-45	24	5+	.0117579	.0102562	.0087423	.0101766	.0140301	.0142953	.0281622	.0252567	.0305741	.0389243	.0283022	.0292746	.0362954	.0445342	.0451263	.0358384	.0475691	.0489898	.0333866	.0489388	.0433588	.0493005	.0465098	.0601905	.0463521
LATC	44-45	25	5+	.0117579	.0102562	.0087423	.0101766	.0140301	.0142953	.0281622	.0252567	.0305741	.0389243	.0283022	.0292746	.0362954	.0445342	.0451263	.0358384	.0475691	.0489898	.0333866	.0489388	.0433588	.0493005	.0465098	.0601905	.0463521
LATC	44-45	26	5+	.0117579	.0102562	.0087423	.0101766	.0140301	.0142953	.0281622	.0252567	.0305741	.0389243	.0283022	.0292746	.0362954	.0445342	.0451263	.0358384	.0475691	.0489898	.0333866	.0489388	.0433588	.0493005	.0465098	.0601905	.0463521
LATC	44-45	27	5+	.0117579	.0102562	.0087423	.0101766	.0140301	.0142953	.0281622	.0252567	.0305741	.0389243	.0283022	.0292746	.0362954	.0445342	.0451263	.0358384	.0475691	.0489898	.0333866	.0489388	.0433588	.0493005	.0465098	.0601905	.0463521
LATC	44-45	28	5+	.0117579	.0102562	.0087423	.0101766	.0140301	.0142953	.0281622	.0252567	.0305741	.0389243	.0283022	.0292746	.0362954	.0445342	.0451263	.0358384	.0475691	.0489898	.0333866	.0489388	.0433588	.0493005	.0465098	.0601905	.0463521
LATC	44-45	29	5+	.0117579	.0102562	.0087423	.0101766	.0140301	.0142953	.0281622	.0252567	.0305741	.0389243	.0283022	.0292746	.0362954	.0445342	.0451263	.0358384	.0475691	.0489898	.0333866	.0489388	.0433588	.0493005	.0465098	.0601905	.0463521
LATC	44-45	30	5+	.0117579	.0102562	.0087423	.0101766	.0140301	.0142953	.0281622	.0252567	.0305741	.0389243	.0283022	.0292746	.0362954	.0445342	.0451263	.0358384	.0475691	.0489898	.0333866	.0489388	.0433588	.0493005	.0465098	.0601905	.0463521
LATC	44-45	31	5+	.0117579	.0102562	.0087423	.0101766	.0140301	.0142953	.0281622	.0252567	.0305741	.0389243	.0283022	.0292746	.0362954	.0445342	.0451263	.0358384	.0475691	.0489898	.0333866	.0489388	.0433588	.0493005	.0465098	.0601905	.0463521
LATC	44-45	32	5+	.0117579	.0102562	.0087423	.0101766	.0140301	.0142953	.0281622	.0252567	.0305741	.0389243	.0283022	.0292746	.0362954	.0445342	.0451263	.0358384	.0475691	.0489898	.0333866	.0489388	.0433588	.0493005	.0465098	.0601905	.0463521
LATC	44-45	33	5+	.0117579	.0102562	.0087423	.0101766	.0140301	.0142953	.0281622	.0252567	.0305741	.0389243	.0283022	.0292746	.0362954	.0445342	.0451263	.0358384	.0475691	.0489898	.0333866	.0489388	.0433588	.0493005	.0465098	.0601905	.0463521
LATC	44-45	34	5+	.0117579	.0102562	.0087423	.0101766	.0140301	.0142953	.0281622	.0252567	.0305741	.0389243	.0283022	.0292746	.0362954	.0445342	.0451263	.0358384	.0475691	.0489898	.0333866	.0489388	.0433588	.0493005	.0465098	.0601905	.0463521
LATC	44-45	35	5+	.0117579	.0102562	.0087423	.0101766	.0140301	.0142953	.0281622	.0252567	.0305741	.0389243	.0283022	.0292746	.0362954	.0445342	.0451263	.0358384	.0475691	.0489898	.0333866	.0489388	.0433588	.0493005	.0465098	.0601905	.0463521
LATC	44-45	36	5+	.0117579	.0102562	.0087423	.0101766	.0140301	.0142953	.0281622	.0252567	.0305741	.0389243	.0283022	.0292746	.0362954	.0445342	.0451263	.0358384	.0475691	.0489898	.0333866	.0489388	.0433588	.0493005	.0465098	.0601905	.0463521
LATC	44-45	37	5+	.0117579	.0102562	.0087423	.0101766	.0140301	.0142953	.0281622	.0252567	.0305741	.0389243	.0283022	.0292746	.0362954	.0445342	.0451263	.0358384	.0475691	.0489898	.0333866	.0489388	.0433588	.0493005	.0465098	.0601905	.0463521
LATC	44-45	38	5+	.0117579	.0102562	.0087423	.0101766	.0140301	.0142953	.0281622	.0252567	.0305741	.0389243	.0283022	.0292746	.0362954	.0445342	.0451263	.0358384	.0475691	.0489898	.0333866	.0489388	.0433588	.0493005	.0465098	.0601905	.0463521
LATC	44-45	39	5+	.0117579	.0102562	.0087423	.0101766	.0140301	.0142953	.0281622	.0252567	.0305741	.0389243	.0283022	.0292746	.0362954	.0445342	.0451263	.0358384	.0475691	.0489898	.0333866	.0489388	.0433588	.0493005	.0465098	.0601905	.0463521
LATC	44-45	40	5+	.0117579	.0102562	.0087423	.0101766	.0140301	.0142953	.0281622	.0252567	.0305741	.0389243	.0283022	.0292746	.0362954	.0445342	.0451263	.0358384	.0475691	.0489898	.0333866	.0489388	.0433588	.0493005	.0465098	.0601905	.0463521
LATC	46-47	1	1	.0136126	.0138116	.0099775	.0172296	.016369	.0162721	.0183523	.0167666	.02603	.0181706	.0218868	.0259765	.0304055	.0282423	.0304003	.034244	.0321139	.0386402	.0425605	.0417393	.0486619	.0556296	.0688074	.0511936	.0506822
LATC	46-47	2	2	.0055116	.0106324	.0092053	.0132349	.0132483	.0150926	.0176031	.0174238	.0253353	.0195654	.0314392	.0319969	.0413004	.02465	.0405704	.0479375	.0370908	.046508	.0363355	.0341182	.0461775	.0434756	.0595642	.0421078	.0528051
LATC	46-47	3	3	.0078309	.0077635	.0107837	.0106776	.0156943	.0134258	.0115948	.0230493	.0203949	.019613	.0200038	.017255	.0302507	.0231056	.0399141	.0427802	.043059	.0463367	.0507202	.052483	.0560032	.0537336	.0412654	.0524774	.0485971
LATC	46-47	4	4	.0034234	.009648	.0069544	.0121843	.0144191	.0217431	.0203368	.0148284	.0219859	.028126	.0260914	.0401221	.0333839	.0406537	.0462491	.0388121	.0401593	.0505864	.0430829	.0295553	.049338	.0625217	.0507698	.0281598	.0613509
LATC	46-47	5	5+	.0078138	.0062385	.0066832	.009331	.007281	.0219143	.0164118	.0188574	.0205192	.0202599	.0301845	.0328952	.0352315	.0402634	.0407477	.0392424	.0438777	.0628204	.0469412	.0548744	.0410797	.0576068	.0514956	.040276	.0380895
LATC	46-47	6	5+	.0078138	.0062385	.0066832	.009331	.007281	.0219143	.0164118	.0188574	.0205192	.0202599	.0301845	.0328952	.0352315	.0402634	.0407477	.0392424	.0438777	.0628204	.0469412	.0548744	.0410797	.0576068	.0514956	.040276	.0380895
LATC	46-47	7	5+	.0078138	.0062385	.0066832	.009331	.007281	.0219143	.0164118	.0188574	.0205192	.0202599	.0301845	.0328952	.0352315	.0402634	.0407477	.0392424	.0438777	.0628204	.0469412	.0548744	.0410797	.0576068	.0514956	.040276	.0380895
LATC	46-47	8	5+	.0078138	.0062385	.0066832	.009331	.007281	.0219143	.0164118	.0188574	.0205192	.0202599	.0301845	.0328952	.0352315	.0402634	.0407477	.0392424	.0438777	.0628204	.0469412	.0548744	.0410797	.0576068	.0514956	.040276	.0380895
LATC	46-47	9	5+	.0078138	.0062385	.0066832	.009331	.007281	.0219143	.0164118	.0188574	.0205192	.0202599	.0301845	.0328952	.0352315	.0402634	.0407477	.0392424	.0438777	.0628204	.0469412	.0548744	.0410797	.0576068	.0514956	.040276	.0380895
LATC	46-47	10	5+	.0078138	.0062385	.0066832	.009331	.007281	.0219143	.0164118	.0188574	.0205192	.0202599	.0301845	.0328952	.0352315	.0402634	.0407477	.0392424	.0438777	.0628204	.0469412	.0548744	.0410797	.0576068	.0514956	.040276	.0380895
LATC	46-47	11	5+	.0078138	.0062385	.0066832	.009331	.007281	.0219143	.0164118	.0188574	.0205192	.0202599	.0301845	.0328952	.0352315	.0402634	.0407477	.0392424	.0438777	.0628204	.0469412	.0548744	.0410797	.0576068	.0514956	.040276	.0380895
LATC	46-47	12	5+	.0078138	.0062385	.0066832	.009331	.007281	.0219143	.0164118	.0188574	.0205192	.0202599	.0301845	.0328952	.0352315	.0402634	.0407477	.0392424	.0438777	.0628204	.0469412	.0548744	.0410797	.0576068	.0514956	.040276	.0380895
LATC	46-47	13	5+	.0078138	.0062385	.0066832	.009331	.007281	.0219143	.0164118	.0188574	.0205192	.0202599	.0301845	.0328952	.0352315	.0402634	.0407477	.0392424	.0438777	.0628204	.0469412	.0548744	.0410797	.0576068	.0514956	.040276	.0380895
LATC	46-47	14	5+	.0078138	.0062385	.0066832	.009331	.007281	.0219143	.0164118	.0188574	.0205192	.0202599	.0301845	.0328952	.0352315	.0402634	.0407477	.0392424	.0438777	.0628204	.0469412	.0548744	.0410797	.0576068	.0514956	.040276	.0380895
LATC	46-47	15	5+	.0078138	.0062385	.0066832	.009331	.007281	.0219143	.0164118	.0188574	.0205192	.0202599	.0301845	.0328952	.0352315	.0402634	.0407477	.0392424	.0438777	.0628204	.0469412	.0548744	.0410797	.0576068	.0514956	.040276	.0380895
LATC	46-47	16	5+	.0078138	.0062385	.0066832	.009331	.007281	.0219143	.0164118	.0188574	.0205192	.0202599	.0301845	.0328952	.0352315	.0402634	.0407477	.0392424	.0438777	.0628204	.0469412	.0548744	.0410797	.0576068	.0514956	.040276	.0380895
LATC	46-47	17	5+	.0078138	.0062385	.0066832	.009331	.007281	.0219143	.0164118	.0188574	.0205192	.0202599	.0301845	.0328952	.0352315	.0402634	.0407477	.0392424	.0438777	.0628204	.0469412	.0548744	.0410797	.0576068	.0514956	.040276	.0380895
LATC	46-47	18	5+	.0078138	.0062385	.0066832	.009331	.007281	.0219143	.0164118	.0188574	.0205192	.0202599	.0301845	.0328952	.0352315	.0402634	.0407477	.0392424	.0438777	.0628204	.0469412	.0548744	.0410797	.0576068	.0514956	.040276	.0380895
LATC	46-47	19	5+	.0078138	.0062385	.0066832	.009331	.007281	.0219143	.0164118	.0188574	.0205192	.0202599	.0301845	.0328952	.0352315	.0402634	.0407477	.0392424	.0438777	.0628204	.0469412	.0548744	.0410797	.0576068	.0514956	.040276	.0380895
LATC	46-47	20	5+	.0078138	.0062385	.0066832	.009331	.007281	.0219143	.0164118	.0188574	.0205192	.0202599	.0301845	.0328952	.0352315	.0402634	.0407477	.0392424	.0438777	.0628204	.0469412	.0548744	.0410797	.0576068	.0514956	.040276	.0380895
LATC	46-47	21	5+	.0078138	.0062385	.0066832	.009331	.007281	.0219143	.0164118	.0188574	.0205192	.0202599	.0301845	.0328952	.0352315	.0402634	.0407477	.0392424	.0438777	.0628204	.0469412	.0548744	.0410797	.0576068	.0514956	.040276	.0380895
LATC	46-47	22	5+	.0078138	.0062385	.0066832	.009331	.007281	.0219143	.0164118	.0188574	.0205192	.0202599	.0301845	.0328952	.0352315	.0402634	.0407477	.0392424	.0438777	.0628204	.0469412	.0548744	.0410797	.0576068	.0514956	.040276	.0380895
LATC	46-47	23	5+	.0078138	.0062385	.0066832	.009331	.007281	.0219143	.0164118	.0188574	.0205192	.0202599	.0301845	.0328952	.0352315	.0402634	.0407477	.0392424	.0438777	.0628204	.0469412	.0548744	.0410797	.0576068	.0514956	.040276	.0380895
LATC	46-47	24	5+	.0078138	.0062385	.0066832	.009331	.007281	.0219143	.0164118	.0188574	.0205192	.0202599	.0301845	.0328952	.0352315	.0402634	.0407477	.0392424	.0438777	.0628204	.0469412	.0548744	.0410797	.0576068	.0514956	.040276	.0380895
LATC	46-47	25	5+	.0078138	.0062385	.0066832	.009331	.007281	.0219143	.0164118	.0188574	.0205192	.0202599	.0301845	.0328952	.0352315	.0402634	.0407477	.0392424	.0438777	.0628204	.0469412	.0548744	.0410797	.0576068	.0514956	.040276	.0380895
LATC	46-47	26	5+	.0078138	.0062385	.0066832	.009331	.007281	.0219143	.0164118	.0188574	.0205192	.0202599	.0301845	.0328952	.0352315	.0402634	.0407477	.0392424	.0438777	.0628204	.0469412	.0548744	.0410797	.0576068	.0514956	.040276	.0380895
LATC	46-47	27	5+	.0078138	.0062385	.0066832	.009331	.007281	.0219143	.0164118	.0188574	.0205192	.0202599	.0301845	.0328952	.0352315	.0402634	.0407477	.0392424	.0438777	.0628204	.0469412	.0548744	.0410797	.0576068	.0514956	.040276	.0380895
LATC	46-47	28	5+	.0078138	.0062385	.0066832	.009331	.007281	.0219143	.0164118	.0188574	.0205192	.0202599	.0301845	.0328952	.0352315	.0402634	.0407477	.0392424	.0438777	.0628204	.0469412	.0548744	.0410797	.0576068	.0514956	.040276	.0380895
LATC	46-47	29	5+	.0078138	.0062385	.0066832	.009331	.007281	.0219143	.0164118	.0188574	.0205192	.0202599	.0301845	.0328952	.0352315	.0402634	.0407477	.0392424	.0438777	.0628204	.0469412	.0548744	.0410797	.0576068	.0514956	.040276	.0380895
LATC	46-47	30	5+	.0078138	.0062385	.0066832	.009331	.007281	.0219143	.0164118	.0188574	.0205192	.0202599	.0301845	.0328952	.0352315	.0402634	.0407477	.0392424	.0438777	.0628204	.0469412	.0548744	.0410797	.0576068	.0514956	.040276	.0380895
LATC	46-47	31	5+	.0078138	.0062385	.0066832	.009331	.007281	.0219143	.0164118	.0188574	.0205192	.0202599	.0301845	.0328952	.0352315	.0402634	.0407477	.0392424	.0438777	.0628204	.0469412	.0548744	.0410797	.0576068	.0514956	.040276	.0380895
LATC	46-47	32	5+	.0078138	.0062385	.0066832	.009331	.007281	.0219143	.0164118	.0188574	.0205192	.0202599	.0301845	.0328952	.0352315	.0402634	.0407477	.0392424	.0438777	.0628204	.0469412	.0548744	.0410797	.0576068	.0514956	.040276	.0380895
LATC	46-47	33	5+	.0078138	.0062385	.0066832	.009331	.007281	.0219143	.0164118	.0188574	.0205192	.0202599	.0301845	.0328952	.0352315	.0402634	.0407477	.0392424	.0438777	.0628204	.0469412	.0548744	.0410797	.0576068	.0514956	.040276	.0380895
LATC	46-47	34	5+	.0078138	.0062385	.0066832	.009331	.007281	.0219143	.0164118	.0188574	.0205192	.0202599	.0301845	.0328952	.0352315	.0402634	.0407477	.0392424	.0438777	.0628204	.0469412	.0548744	.0410797	.0576068	.0514956	.040276	.0380895
LATC	46-47	35	5+	.0078138	.0062385	.0066832	.009331	.007281	.0219143	.0164118	.0188574	.0205192	.0202599	.0301845	.0328952	.0352315	.0402634	.0407477	.0392424	.0438777	.0628204	.0469412	.0548744	.0410797	.0576068	.0514956	.040276	.0380895
LATC	46-47	36	5+	.0078138	.0062385	.0066832	.009331	.007281	.0219143	.0164118	.0188574	.0205192	.0202599	.0301845	.0328952	.0352315	.0402634	.0407477	.0392424	.0438777	.0628204	.0469412	.0548744	.0410797	.0576068	.0514956	.040276	.0380895
LATC	46-47	37	5+	.0078138	.0062385	.0066832	.009331	.007281	.0219143	.0164118	.0188574	.0205192	.0202599	.0301845	.0328952	.0352315	.0402634	.0407477	.0392424	.0438777	.0628204	.0469412	.0548744	.0410797	.0576068	.0514956	.040276	.0380895
LATC	46-47	38	5+	.0078138	.0062385	.0066832	.009331	.007281	.0219143	.0164118	.0188574	.0205192	.0202599	.0301845	.0328952	.0352315	.0402634	.0407477	.0392424	.0438777	.0628204	.0469412	.0548744	.0410797	.0576068	.0514956	.040276	.0380895
LATC	46-47	39	5+	.0078138	.0062385	.0066832	.009331	.007281	.0219143	.0164118	.0188574	.0205192	.0202599	.0301845	.0328952	.0352315	.0402634	.0407477	.0392424	.0438777	.0628204	.0469412	.0548744	.0410797	.0576068	.0514956	.040276	.0380895
LATC	46-47	40	5+	.0078138	.0062385	.0066832	.009331	.007281	.0219143	.0164118	.0188574	.0205192	.0202599	.0301845	.0328952	.0352315	.0402634	.0407477	.0392424	.0438777	.0628204	.0469412	.0548744	.0410797	.0576068	.0514956	.040276	.0380895
LATC	48-49	1	1	.0120465	.0119011	.014966	.0136254	.0145472	.0167057	.0161168	.010753	.0188053	.0180206	.0220514	.0266793	.0232575	.0247908	.0383039	.0317526	.0396221	.035543	.0333124	.0290715	.0355648	.0511931	.0408962	.0506616	.0473296
LATC	48-49	2	2	.0086327	.0107264	.007777	.0078213	.0108773	.0127571	.0219262	.025543	.0231478	.0149131	.0301179	.0174018	.0184512	.0313611	.0395199	.0359149	.0284023	.0396883	.0477486	.0456597	.0472808	.0518674	.0509259	.0422468	.0526304
LATC	48-49	3	3	.0052579	.0074583	.00773	.0102515	.0126944	.0133389	.0194711	.0230773	.0189823	.0174512	.0231649	.0246463	.0287128	.0237299	.036178	.0478998	.0325265	.0422948	.0409061	.0401763	.0484018	.0462074	.0418476	.0505731	.0517448
LATC	48-49	4	4	.0026512	.0036881	.0029758	.0071287	.0159793	.006665	.012784	.030335	.0211457	.0159973	.0225799	.0206422	.0181394	.0285779	.0322437	.0366327	.0368394	.0326114	.037643	.0442099	.0603631	.0365475	.0462378	.0375841	.0471504
LATC	48-49	5	5	.0009746	.0054492	.0079274	.0181182	.0132776	.0157407	.0181702	.0141004	.0096613	.020407	.0287131	.028906	.0388498	.0271481	.0349073	.0352168	.0297987	.031576	.0483231	.0459048	.0266545	.0403955	.0520945	.0518919	.0571477
LATC	48-49	6	6+	.0093944	.0077728	.0128462	.0068489	.013857	.0203063	.0224909	.0152658	.0143567	.0092909	.0181792	.0332038	.0201491	.0348849	.0290378	.0378588	.0332125	.0383869	.0308072	.0407294	.0459434	.0306729	.0500679	.0421844	.046837
LATC	48-49	7	6+	.0093944	.0077728	.0128462	.0068489	.013857	.0203063	.0224909	.0152658	.0143567	.0092909	.0181792	.0332038	.0201491	.0348849	.0290378	.0378588	.0332125	.0383869	.0308072	.0407294	.0459434	.0306729	.0500679	.0421844	.046837
LATC	48-49	8	6+	.0093944	.0077728	.0128462	.0068489	.013857	.0203063	.0224909	.0152658	.0143567	.0092909	.0181792	.0332038	.0201491	.0348849	.0290378	.0378588	.0332125	.0383869	.0308072	.0407294	.0459434	.0306729	.0500679	.0421844	.046837
LATC	48-49	9	6+	.0093944	.0077728	.0128462	.0068489	.013857	.0203063	.0224909	.0152658	.0143567	.0092909	.0181792	.0332038	.0201491	.0348849	.0290378	.0378588	.0332125	.0383869	.0308072	.0407294	.0459434	.0306729	.0500679	.0421844	.046837
LATC	48-49	10	6+	.0093944	.0077728	.0128462	.0068489	.013857	.0203063	.0224909	.0152658	.0143567	.0092909	.0181792	.0332038	.0201491	.0348849	.0290378	.0378588	.0332125	.0383869	.0308072	.0407294	.0459434	.0306729	.0500679	.0421844	.046837
LATC	48-49	11	6+	.0093944	.0077728	.0128462	.0068489	.013857	.0203063	.0224909	.0152658	.0143567	.0092909	.0181792	.0332038	.0201491	.0348849	.0290378	.0378588	.0332125	.0383869	.0308072	.0407294	.0459434	.0306729	.0500679	.0421844	.046837
LATC	48-49	12	6+	.0093944	.0077728	.0128462	.0068489	.013857	.0203063	.0224909	.0152658	.0143567	.0092909	.0181792	.0332038	.0201491	.0348849	.0290378	.0378588	.0332125	.0383869	.0308072	.0407294	.0459434	.0306729	.0500679	.0421844	.046837
LATC	48-49	13	6+	.0093944	.0077728	.0128462	.0068489	.013857	.0203063	.0224909	.0152658	.0143567	.0092909	.0181792	.0332038	.0201491	.0348849	.0290378	.0378588	.0332125	.0383869	.0308072	.0407294	.0459434	.0306729	.0500679	.0421844	.046837
LATC	48-49	14	6+	.0093944	.0077728	.0128462	.0068489	.013857	.0203063	.0224909	.0152658	.0143567	.0092909	.0181792	.0332038	.0201491	.0348849	.0290378	.0378588	.0332125	.0383869	.0308072	.0407294	.0459434	.0306729	.0500679	.0421844	.046837
LATC	48-49	15	6+	.0093944	.0077728	.0128462	.0068489	.013857	.0203063	.0224909	.0152658	.0143567	.0092909	.0181792	.0332038	.0201491	.0348849	.0290378	.0378588	.0332125	.0383869	.0308072	.0407294	.0459434	.0306729	.0500679	.0421844	.046837
LATC	48-49	16	6+	.0093944	.0077728	.0128462	.0068489	.013857	.0203063	.0224909	.0152658	.0143567	.0092909	.0181792	.0332038	.0201491	.0348849	.0290378	.0378588	.0332125	.0383869	.0308072	.0407294	.0459434	.0306729	.0500679	.0421844	.046837
LATC	48-49	17	6+	.0093944	.0077728	.0128462	.0068489	.013857	.0203063	.0224909	.0152658	.0143567	.0092909	.0181792	.0332038	.0201491	.0348849	.0290378	.0378588	.0332125	.0383869	.0308072	.0407294	.0459434	.0306729	.0500679	.0421844	.046837
LATC	48-49	18	6+	.0093944	.0077728	.0128462	.0068489	.013857	.0203063	.0224909	.0152658	.0143567	.0092909	.0181792	.0332038	.0201491	.0348849	.0290378	.0378588	.0332125	.0383869	.0308072	.0407294	.0459434	.0306729	.0500679	.0421844	.046837
LATC	48-49	19	6+	.0093944	.0077728	.0128462	.0068489	.013857	.0203063	.0224909	.0152658	.0143567	.0092909	.0181792	.0332038	.0201491	.0348849	.0290378	.0378588	.0332125	.0383869	.0308072	.0407294	.0459434	.0306729	.0500679	.0421844	.046837
LATC	48-49	20	6+	.0093944	.0077728	.0128462	.0068489	.013857	.0203063	.0224909	.0152658	.0143567	.0092909	.0181792	.0332038	.0201491	.0348849	.0290378	.0378588	.0332125	.0383869	.0308072	.0407294	.0459434	.0306729	.0500679	.0421844	.046837
LATC	48-49	21	6+	.0093944	.0077728	.0128462	.0068489	.013857	.0203063	.0224909	.0152658	.0143567	.0092909	.0181792	.0332038	.0201491	.0348849	.0290378	.0378588	.0332125	.0383869	.0308072	.0407294	.0459434	.0306729	.0500679	.0421844	.046837
LATC	48-49	22	6+	.0093944	.0077728	.0128462	.0068489	.013857	.0203063	.0224909	.0152658	.0143567	.0092909	.0181792	.0332038	.0201491	.0348849	.0290378	.0378588	.0332125	.0383869	.0308072	.0407294	.0459434	.0306729	.0500679	.0421844	.046837
LATC	48-49	23	6+	.0093944	.0077728	.0128462	.0068489	.013857	.0203063	.0224909	.0152658	.0143567	.0092909	.0181792	.0332038	.0201491	.0348849	.0290378	.0378588	.0332125	.0383869	.0308072	.0407294	.0459434	.0306729	.0500679	.0421844	.046837
LATC	48-49	24	6+	.0093944	.0077728	.0128462	.0068489	.013857	.0203063	.0224909	.0152658	.0143567	.0092909	.0181792	.0332038	.0201491	.0348849	.0290378	.0378588	.0332125	.0383869	.0308072	.0407294	.0459434	.0306729	.0500679	.0421844	.046837
LATC	48-49	25	6+	.0093944	.0077728	.0128462	.0068489	.013857	.0203063	.0224909	.0152658	.0143567	.0092909	.0181792	.0332038	.0201491	.0348849	.0290378	.0378588	.0332125	.0383869	.0308072	.0407294	.0459434	.0306729	.0500679	.0421844	.046837
LATC	48-49	26	6+	.0093944	.0077728	.0128462	.0068489	.013857	.0203063	.0224909	.0152658	.0143567	.0092909	.0181792	.0332038	.0201491	.0348849	.0290378	.0378588	.0332125	.0383869	.0308072	.0407294	.0459434	.0306729	.0500679	.0421844	.046837
LATC	48-49	27	6+	.0093944	.0077728	.0128462	.0068489	.013857	.0203063	.0224909	.0152658	.0143567	.0092909	.0181792	.0332038	.0201491	.0348849	.0290378	.0378588	.0332125	.0383869	.0308072	.0407294	.0459434	.0306729	.0500679	.0421844	.046837
LATC	48-49	28	6+	.0093944	.0077728	.0128462	.0068489	.013857	.0203063	.0224909	.0152658	.0143567	.0092909	.0181792	.0332038	.0201491	.0348849	.0290378	.0378588	.0332125	.0383869	.0308072	.0407294	.0459434	.0306729	.0500679	.0421844	.046837
LATC	48-49	29	6+	.0093944	.0077728	.0128462	.0068489	.013857	.0203063	.0224909	.0152658	.0143567	.0092909	.0181792	.0332038	.0201491	.0348849	.0290378	.0378588	.0332125	.0383869	.0308072	.0407294	.0459434	.0306729	.0500679	.0421844	.046837
LATC	48-49	30	6+	.0093944	.0077728	.0128462	.0068489	.013857	.0203063	.0224909	.0152658	.0143567	.0092909	.0181792	.0332038	.0201491	.0348849	.0290378	.0378588	.0332125	.0383869	.0308072	.0407294	.0459434	.0306729	.0500679	.0421844	.046837
LATC	48-49	31	6+	.0093944	.0077728	.0128462	.0068489	.013857	.0203063	.0224909	.0152658	.0143567	.0092909	.0181792	.0332038	.0201491	.0348849	.0290378	.0378588	.0332125	.0383869	.0308072	.0407294	.0459434	.0306729	.0500679	.0421844	.046837
LATC	48-49	32	6+	.0093944	.0077728	.0128462	.0068489	.013857	.0203063	.0224909	.0152658	.0143567	.0092909	.0181792	.0332038	.0201491	.0348849	.0290378	.0378588	.0332125	.0383869	.0308072	.0407294	.0459434	.0306729	.0500679	.0421844	.046837
LATC	48-49	33	6+	.0093944	.0077728	.0128462	.0068489	.013857	.0203063	.0224909	.0152658	.0143567	.0092909	.0181792	.0332038	.0201491	.0348849	.0290378	.0378588	.0332125	.0383869	.0308072	.0407294	.0459434	.0306729	.0500679	.0421844	.046837
LATC	48-49	34	6+	.0093944	.0077728	.0128462	.0068489	.013857	.0203063	.0224909	.0152658	.0143567	.0092909	.0181792	.0332038	.0201491	.0348849	.0290378	.0378588	.0332125	.0383869	.0308072	.0407294	.0459434	.0306729	.0500679	.0421844	.046837
LATC	48-49	35	6+	.0093944	.0077728	.0128462	.0068489	.013857	.0203063	.0224909	.0152658	.0143567	.0092909	.0181792	.0332038	.0201491	.0348849	.0290378	.0378588	.0332125	.0383869	.0308072	.0407294	.0459434	.0306729	.0500679	.0421844	.046837
LATC	48-49	36	6+	.0093944	.0077728	.0128462	.0068489	.013857	.0203063	.0224909	.0152658	.0143567	.0092909	.0181792	.0332038	.0201491	.0348849	.0290378	.0378588	.0332125	.0383869	.0308072	.0407294	.0459434	.0306729	.0500679	.0421844	.046837
LATC	48-49	37	6+	.0093944	.0077728	.0128462	.0068489	.013857	.0203063	.0224909	.0152658	.0143567	.0092909	.0181792	.0332038	.0201491	.0348849	.0290378	.0378588	.0332125	.0383869	.0308072	.0407294	.0459434	.0306729	.0500679	.0421844	.046837
LATC	48-49	38	6+	.0093944	.0077728	.0128462	.0068489	.013857	.0203063	.0224909	.0152658	.0143567	.0092909	.0181792	.0332038	.0201491	.0348849	.0290378	.0378588	.0332125	.0383869	.0308072	.0407294	.0459434	.0306729	.0500679	.0421844	.046837
LATC	48-49	39	6+	.0093944	.0077728	.0128462	.0068489	.013857	.0203063	.0224909	.0152658	.0143567	.0092909	.0181792	.0332038	.0201491	.0348849	.0290378	.0378588	.0332125	.0383869	.0308072	.0407294	.0459434	.0306729	.0500679	.0421844	.046837
LATC	48-49	40	6+	.0093944	.0077728	.0128462	.0068489	.013857	.0203063	.0224909	.0152658	.0143567	.0092909	.0181792	.0332038	.0201491	.0348849	.0290378	.0378588	.0332125	.0383869	.0308072	.0407294	.0459434	.0306729	.0500679	.0421844	.046837
NAME	15-17	1	1+	.5609171	.1933072	.1743934	.0477739	.0236083	0	0	0	0	0	0	0	0	0	0	0	0	0	0	0	0	0	0	0	0
NAME	15-17	2	1+	.5609171	.1933072	.1743934	.0477739	.0236083	0	0	0	0	0	0	0	0	0	0	0	0	0	0	0	0	0	0	0	0
NAME	15-17	3	1+	.5609171	.1933072	.1743934	.0477739	.0236083	0	0	0	0	0	0	0	0	0	0	0	0	0	0	0	0	0	0	0	0
NAME	15-17	4	1+	.5609171	.1933072	.1743934	.0477739	.0236083	0	0	0	0	0	0	0	0	0	0	0	0	0	0	0	0	0	0	0	0
NAME	15-17	5	1+	.5609171	.1933072	.1743934	.0477739	.0236083	0	0	0	0	0	0	0	0	0	0	0	0	0	0	0	0	0	0	0	0
NAME	15-17	6	1+	.5609171	.1933072	.1743934	.0477739	.0236083	0	0	0	0	0	0	0	0	0	0	0	0	0	0	0	0	0	0	0	0
NAME	15-17	7	1+	.5609171	.1933072	.1743934	.0477739	.0236083	0	0	0	0	0	0	0	0	0	0	0	0	0	0	0	0	0	0	0	0
NAME	15-17	8	1+	.5609171	.1933072	.1743934	.0477739	.0236083	0	0	0	0	0	0	0	0	0	0	0	0	0	0	0	0	0	0	0	0
NAME	15-17	9	1+	.5609171	.1933072	.1743934	.0477739	.0236083	0	0	0	0	0	0	0	0	0	0	0	0	0	0	0	0	0	0	0	0
NAME	15-17	10	1+	.5609171	.1933072	.1743934	.0477739	.0236083	0	0	0	0	0	0	0	0	0	0	0	0	0	0	0	0	0	0	0	0
NAME	15-17	11	1+	.5609171	.1933072	.1743934	.0477739	.0236083	0	0	0	0	0	0	0	0	0	0	0	0	0	0	0	0	0	0	0	0
NAME	15-17	12	1+	.5609171	.1933072	.1743934	.0477739	.0236083	0	0	0	0	0	0	0	0	0	0	0	0	0	0	0	0	0	0	0	0
NAME	15-17	13	1+	.5609171	.1933072	.1743934	.0477739	.0236083	0	0	0	0	0	0	0	0	0	0	0	0	0	0	0	0	0	0	0	0
NAME	15-17	14	1+	.5609171	.1933072	.1743934	.0477739	.0236083	0	0	0	0	0	0	0	0	0	0	0	0	0	0	0	0	0	0	0	0
NAME	15-17	15	1+	.5609171	.1933072	.1743934	.0477739	.0236083	0	0	0	0	0	0	0	0	0	0	0	0	0	0	0	0	0	0	0	0
NAME	15-17	16	1+	.5609171	.1933072	.1743934	.0477739	.0236083	0	0	0	0	0	0	0	0	0	0	0	0	0	0	0	0	0	0	0	0
NAME	15-17	17	1+	.5609171	.1933072	.1743934	.0477739	.0236083	0	0	0	0	0	0	0	0	0	0	0	0	0	0	0	0	0	0	0	0
NAME	15-17	18	1+	.5609171	.1933072	.1743934	.0477739	.0236083	0	0	0	0	0	0	0	0	0	0	0	0	0	0	0	0	0	0	0	0
NAME	15-17	19	1+	.5609171	.1933072	.1743934	.0477739	.0236083	0	0	0	0	0	0	0	0	0	0	0	0	0	0	0	0	0	0	0	0
NAME	15-17	20	1+	.5609171	.1933072	.1743934	.0477739	.0236083	0	0	0	0	0	0	0	0	0	0	0	0	0	0	0	0	0	0	0	0
NAME	15-17	21	1+	.5609171	.1933072	.1743934	.0477739	.0236083	0	0	0	0	0	0	0	0	0	0	0	0	0	0	0	0	0	0	0	0
NAME	15-17	22	1+	.5609171	.1933072	.1743934	.0477739	.0236083	0	0	0	0	0	0	0	0	0	0	0	0	0	0	0	0	0	0	0	0
NAME	15-17	23	1+	.5609171	.1933072	.1743934	.0477739	.0236083	0	0	0	0	0	0	0	0	0	0	0	0	0	0	0	0	0	0	0	0
NAME	15-17	24	1+	.5609171	.1933072	.1743934	.0477739	.0236083	0	0	0	0	0	0	0	0	0	0	0	0	0	0	0	0	0	0	0	0
NAME	15-17	25	1+	.5609171	.1933072	.1743934	.0477739	.0236083	0	0	0	0	0	0	0	0	0	0	0	0	0	0	0	0	0	0	0	0
NAME	15-17	26	1+	.5609171	.1933072	.1743934	.0477739	.0236083	0	0	0	0	0	0	0	0	0	0	0	0	0	0	0	0	0	0	0	0
NAME	15-17	27	1+	.5609171	.1933072	.1743934	.0477739	.0236083	0	0	0	0	0	0	0	0	0	0	0	0	0	0	0	0	0	0	0	0
NAME	15-17	28	1+	.5609171	.1933072	.1743934	.0477739	.0236083	0	0	0	0	0	0	0	0	0	0	0	0	0	0	0	0	0	0	0	0
NAME	15-17	29	1+	.5609171	.1933072	.1743934	.0477739	.0236083	0	0	0	0	0	0	0	0	0	0	0	0	0	0	0	0	0	0	0	0
NAME	15-17	30	1+	.5609171	.1933072	.1743934	.0477739	.0236083	0	0	0	0	0	0	0	0	0	0	0	0	0	0	0	0	0	0	0	0
NAME	15-17	31	1+	.5609171	.1933072	.1743934	.0477739	.0236083	0	0	0	0	0	0	0	0	0	0	0	0	0	0	0	0	0	0	0	0
NAME	15-17	32	1+	.5609171	.1933072	.1743934	.0477739	.0236083	0	0	0	0	0	0	0	0	0	0	0	0	0	0	0	0	0	0	0	0
NAME	15-17	33	1+	.5609171	.1933072	.1743934	.0477739	.0236083	0	0	0	0	0	0	0	0	0	0	0	0	0	0	0	0	0	0	0	0
NAME	15-17	34	1+	.5609171	.1933072	.1743934	.0477739	.0236083	0	0	0	0	0	0	0	0	0	0	0	0	0	0	0	0	0	0	0	0
NAME	15-17	35	1+	.5609171	.1933072	.1743934	.0477739	.0236083	0	0	0	0	0	0	0	0	0	0	0	0	0	0	0	0	0	0	0	0
NAME	15-17	36	1+	.5609171	.1933072	.1743934	.0477739	.0236083	0	0	0	0	0	0	0	0	0	0	0	0	0	0	0	0	0	0	0	0
NAME	15-17	37	1+	.5609171	.1933072	.1743934	.0477739	.0236083	0	0	0	0	0	0	0	0	0	0	0	0	0	0	0	0	0	0	0	0
NAME	15-17	38	1+	.5609171	.1933072	.1743934	.0477739	.0236083	0	0	0	0	0	0	0	0	0	0	0	0	0	0	0	0	0	0	0	0
NAME	15-17	39	1+	.5609171	.1933072	.1743934	.0477739	.0236083	0	0	0	0	0	0	0	0	0	0	0	0	0	0	0	0	0	0	0	0
NAME	15-17	40	1+	.5609171	.1933072	.1743934	.0477739	.0236083	0	0	0	0	0	0	0	0	0	0	0	0	0	0	0	0	0	0	0	0
NAME	18-19	1	1+	.358641	.289318	.158421	.1015633	.0404906	.0424146	.0029259	.0062257	0	0	0	0	0	0	0	0	0	0	0	0	0	0	0	0	0
NAME	18-19	2	1+	.358641	.289318	.158421	.1015633	.0404906	.0424146	.0029259	.0062257	0	0	0	0	0	0	0	0	0	0	0	0	0	0	0	0	0
NAME	18-19	3	1+	.358641	.289318	.158421	.1015633	.0404906	.0424146	.0029259	.0062257	0	0	0	0	0	0	0	0	0	0	0	0	0	0	0	0	0
NAME	18-19	4	1+	.358641	.289318	.158421	.1015633	.0404906	.0424146	.0029259	.0062257	0	0	0	0	0	0	0	0	0	0	0	0	0	0	0	0	0
NAME	18-19	5	1+	.358641	.289318	.158421	.1015633	.0404906	.0424146	.0029259	.0062257	0	0	0	0	0	0	0	0	0	0	0	0	0	0	0	0	0
NAME	18-19	6	1+	.358641	.289318	.158421	.1015633	.0404906	.0424146	.0029259	.0062257	0	0	0	0	0	0	0	0	0	0	0	0	0	0	0	0	0
NAME	18-19	7	1+	.358641	.289318	.158421	.1015633	.0404906	.0424146	.0029259	.0062257	0	0	0	0	0	0	0	0	0	0	0	0	0	0	0	0	0
NAME	18-19	8	1+	.358641	.289318	.158421	.1015633	.0404906	.0424146	.0029259	.0062257	0	0	0	0	0	0	0	0	0	0	0	0	0	0	0	0	0
NAME	18-19	9	1+	.358641	.289318	.158421	.1015633	.0404906	.0424146	.0029259	.0062257	0	0	0	0	0	0	0	0	0	0	0	0	0	0	0	0	0
NAME	18-19	10	1+	.358641	.289318	.158421	.1015633	.0404906	.0424146	.0029259	.0062257	0	0	0	0	0	0	0	0	0	0	0	0	0	0	0	0	0
NAME	18-19	11	1+	.358641	.289318	.158421	.1015633	.0404906	.0424146	.0029259	.0062257	0	0	0	0	0	0	0	0	0	0	0	0	0	0	0	0	0
NAME	18-19	12	1+	.358641	.289318	.158421	.1015633	.0404906	.0424146	.0029259	.0062257	0	0	0	0	0	0	0	0	0	0	0	0	0	0	0	0	0
NAME	18-19	13	1+	.358641	.289318	.158421	.1015633	.0404906	.0424146	.0029259	.0062257	0	0	0	0	0	0	0	0	0	0	0	0	0	0	0	0	0
NAME	18-19	14	1+	.358641	.289318	.158421	.1015633	.0404906	.0424146	.0029259	.0062257	0	0	0	0	0	0	0	0	0	0	0	0	0	0	0	0	0
NAME	18-19	15	1+	.358641	.289318	.158421	.1015633	.0404906	.0424146	.0029259	.0062257	0	0	0	0	0	0	0	0	0	0	0	0	0	0	0	0	0
NAME	18-19	16	1+	.358641	.289318	.158421	.1015633	.0404906	.0424146	.0029259	.0062257	0	0	0	0	0	0	0	0	0	0	0	0	0	0	0	0	0
NAME	18-19	17	1+	.358641	.289318	.158421	.1015633	.0404906	.0424146	.0029259	.0062257	0	0	0	0	0	0	0	0	0	0	0	0	0	0	0	0	0
NAME	18-19	18	1+	.358641	.289318	.158421	.1015633	.0404906	.0424146	.0029259	.0062257	0	0	0	0	0	0	0	0	0	0	0	0	0	0	0	0	0
NAME	18-19	19	1+	.358641	.289318	.158421	.1015633	.0404906	.0424146	.0029259	.0062257	0	0	0	0	0	0	0	0	0	0	0	0	0	0	0	0	0
NAME	18-19	20	1+	.358641	.289318	.158421	.1015633	.0404906	.0424146	.0029259	.0062257	0	0	0	0	0	0	0	0	0	0	0	0	0	0	0	0	0
NAME	18-19	21	1+	.358641	.289318	.158421	.1015633	.0404906	.0424146	.0029259	.0062257	0	0	0	0	0	0	0	0	0	0	0	0	0	0	0	0	0
NAME	18-19	22	1+	.358641	.289318	.158421	.1015633	.0404906	.0424146	.0029259	.0062257	0	0	0	0	0	0	0	0	0	0	0	0	0	0	0	0	0
NAME	18-19	23	1+	.358641	.289318	.158421	.1015633	.0404906	.0424146	.0029259	.0062257	0	0	0	0	0	0	0	0	0	0	0	0	0	0	0	0	0
NAME	18-19	24	1+	.358641	.289318	.158421	.1015633	.0404906	.0424146	.0029259	.0062257	0	0	0	0	0	0	0	0	0	0	0	0	0	0	0	0	0
NAME	18-19	25	1+	.358641	.289318	.158421	.1015633	.0404906	.0424146	.0029259	.0062257	0	0	0	0	0	0	0	0	0	0	0	0	0	0	0	0	0
NAME	18-19	26	1+	.358641	.289318	.158421	.1015633	.0404906	.0424146	.0029259	.0062257	0	0	0	0	0	0	0	0	0	0	0	0	0	0	0	0	0
NAME	18-19	27	1+	.358641	.289318	.158421	.1015633	.0404906	.0424146	.0029259	.0062257	0	0	0	0	0	0	0	0	0	0	0	0	0	0	0	0	0
NAME	18-19	28	1+	.358641	.289318	.158421	.1015633	.0404906	.0424146	.0029259	.0062257	0	0	0	0	0	0	0	0	0	0	0	0	0	0	0	0	0
NAME	18-19	29	1+	.358641	.289318	.158421	.1015633	.0404906	.0424146	.0029259	.0062257	0	0	0	0	0	0	0	0	0	0	0	0	0	0	0	0	0
NAME	18-19	30	1+	.358641	.289318	.158421	.1015633	.0404906	.0424146	.0029259	.0062257	0	0	0	0	0	0	0	0	0	0	0	0	0	0	0	0	0
NAME	18-19	31	1+	.358641	.289318	.158421	.1015633	.0404906	.0424146	.0029259	.0062257	0	0	0	0	0	0	0	0	0	0	0	0	0	0	0	0	0
NAME	18-19	32	1+	.358641	.289318	.158421	.1015633	.0404906	.0424146	.0029259	.0062257	0	0	0	0	0	0	0	0	0	0	0	0	0	0	0	0	0
NAME	18-19	33	1+	.358641	.289318	.158421	.1015633	.0404906	.0424146	.0029259	.0062257	0	0	0	0	0	0	0	0	0	0	0	0	0	0	0	0	0
NAME	18-19	34	1+	.358641	.289318	.158421	.1015633	.0404906	.0424146	.0029259	.0062257	0	0	0	0	0	0	0	0	0	0	0	0	0	0	0	0	0
NAME	18-19	35	1+	.358641	.289318	.158421	.1015633	.0404906	.0424146	.0029259	.0062257	0	0	0	0	0	0	0	0	0	0	0	0	0	0	0	0	0
NAME	18-19	36	1+	.358641	.289318	.158421	.1015633	.0404906	.0424146	.0029259	.0062257	0	0	0	0	0	0	0	0	0	0	0	0	0	0	0	0	0
NAME	18-19	37	1+	.358641	.289318	.158421	.1015633	.0404906	.0424146	.0029259	.0062257	0	0	0	0	0	0	0	0	0	0	0	0	0	0	0	0	0
NAME	18-19	38	1+	.358641	.289318	.158421	.1015633	.0404906	.0424146	.0029259	.0062257	0	0	0	0	0	0	0	0	0	0	0	0	0	0	0	0	0
NAME	18-19	39	1+	.358641	.289318	.158421	.1015633	.0404906	.0424146	.0029259	.0062257	0	0	0	0	0	0	0	0	0	0	0	0	0	0	0	0	0
NAME	18-19	40	1+	.358641	.289318	.158421	.1015633	.0404906	.0424146	.0029259	.0062257	0	0	0	0	0	0	0	0	0	0	0	0	0	0	0	0	0
NAME	20-21	1	1+	.2087439	.2047475	.1853515	.1346239	.1173113	.0736008	.0399129	.0214509	.010305	.0039524	0	0	0	0	0	0	0	0	0	0	0	0	0	0	0
NAME	20-21	2	1+	.2087439	.2047475	.1853515	.1346239	.1173113	.0736008	.0399129	.0214509	.010305	.0039524	0	0	0	0	0	0	0	0	0	0	0	0	0	0	0
NAME	20-21	3	1+	.2087439	.2047475	.1853515	.1346239	.1173113	.0736008	.0399129	.0214509	.010305	.0039524	0	0	0	0	0	0	0	0	0	0	0	0	0	0	0
NAME	20-21	4	1+	.2087439	.2047475	.1853515	.1346239	.1173113	.0736008	.0399129	.0214509	.010305	.0039524	0	0	0	0	0	0	0	0	0	0	0	0	0	0	0
NAME	20-21	5	1+	.2087439	.2047475	.1853515	.1346239	.1173113	.0736008	.0399129	.0214509	.010305	.0039524	0	0	0	0	0	0	0	0	0	0	0	0	0	0	0
NAME	20-21	6	1+	.2087439	.2047475	.1853515	.1346239	.1173113	.0736008	.0399129	.0214509	.010305	.0039524	0	0	0	0	0	0	0	0	0	0	0	0	0	0	0
NAME	20-21	7	1+	.2087439	.2047475	.1853515	.1346239	.1173113	.0736008	.0399129	.0214509	.010305	.0039524	0	0	0	0	0	0	0	0	0	0	0	0	0	0	0
NAME	20-21	8	1+	.2087439	.2047475	.1853515	.1346239	.1173113	.0736008	.0399129	.0214509	.010305	.0039524	0	0	0	0	0	0	0	0	0	0	0	0	0	0	0
NAME	20-21	9	1+	.2087439	.2047475	.1853515	.1346239	.1173113	.0736008	.0399129	.0214509	.010305	.0039524	0	0	0	0	0	0	0	0	0	0	0	0	0	0	0
NAME	20-21	10	1+	.2087439	.2047475	.1853515	.1346239	.1173113	.0736008	.0399129	.0214509	.010305	.0039524	0	0	0	0	0	0	0	0	0	0	0	0	0	0	0
NAME	20-21	11	1+	.2087439	.2047475	.1853515	.1346239	.1173113	.0736008	.0399129	.0214509	.010305	.0039524	0	0	0	0	0	0	0	0	0	0	0	0	0	0	0
NAME	20-21	12	1+	.2087439	.2047475	.1853515	.1346239	.1173113	.0736008	.0399129	.0214509	.010305	.0039524	0	0	0	0	0	0	0	0	0	0	0	0	0	0	0
NAME	20-21	13	1+	.2087439	.2047475	.1853515	.1346239	.1173113	.0736008	.0399129	.0214509	.010305	.0039524	0	0	0	0	0	0	0	0	0	0	0	0	0	0	0
NAME	20-21	14	1+	.2087439	.2047475	.1853515	.1346239	.1173113	.0736008	.0399129	.0214509	.010305	.0039524	0	0	0	0	0	0	0	0	0	0	0	0	0	0	0
NAME	20-21	15	1+	.2087439	.2047475	.1853515	.1346239	.1173113	.0736008	.0399129	.0214509	.010305	.0039524	0	0	0	0	0	0	0	0	0	0	0	0	0	0	0
NAME	20-21	16	1+	.2087439	.2047475	.1853515	.1346239	.1173113	.0736008	.0399129	.0214509	.010305	.0039524	0	0	0	0	0	0	0	0	0	0	0	0	0	0	0
NAME	20-21	17	1+	.2087439	.2047475	.1853515	.1346239	.1173113	.0736008	.0399129	.0214509	.010305	.0039524	0	0	0	0	0	0	0	0	0	0	0	0	0	0	0
NAME	20-21	18	1+	.2087439	.2047475	.1853515	.1346239	.1173113	.0736008	.0399129	.0214509	.010305	.0039524	0	0	0	0	0	0	0	0	0	0	0	0	0	0	0
NAME	20-21	19	1+	.2087439	.2047475	.1853515	.1346239	.1173113	.0736008	.0399129	.0214509	.010305	.0039524	0	0	0	0	0	0	0	0	0	0	0	0	0	0	0
NAME	20-21	20	1+	.2087439	.2047475	.1853515	.1346239	.1173113	.0736008	.0399129	.0214509	.010305	.0039524	0	0	0	0	0	0	0	0	0	0	0	0	0	0	0
NAME	20-21	21	1+	.2087439	.2047475	.1853515	.1346239	.1173113	.0736008	.0399129	.0214509	.010305	.0039524	0	0	0	0	0	0	0	0	0	0	0	0	0	0	0
NAME	20-21	22	1+	.2087439	.2047475	.1853515	.1346239	.1173113	.0736008	.0399129	.0214509	.010305	.0039524	0	0	0	0	0	0	0	0	0	0	0	0	0	0	0
NAME	20-21	23	1+	.2087439	.2047475	.1853515	.1346239	.1173113	.0736008	.0399129	.0214509	.010305	.0039524	0	0	0	0	0	0	0	0	0	0	0	0	0	0	0
NAME	20-21	24	1+	.2087439	.2047475	.1853515	.1346239	.1173113	.0736008	.0399129	.0214509	.010305	.0039524	0	0	0	0	0	0	0	0	0	0	0	0	0	0	0
NAME	20-21	25	1+	.2087439	.2047475	.1853515	.1346239	.1173113	.0736008	.0399129	.0214509	.010305	.0039524	0	0	0	0	0	0	0	0	0	0	0	0	0	0	0
NAME	20-21	26	1+	.2087439	.2047475	.1853515	.1346239	.1173113	.0736008	.0399129	.0214509	.010305	.0039524	0	0	0	0	0	0	0	0	0	0	0	0	0	0	0
NAME	20-21	27	1+	.2087439	.2047475	.1853515	.1346239	.1173113	.0736008	.0399129	.0214509	.010305	.0039524	0	0	0	0	0	0	0	0	0	0	0	0	0	0	0
NAME	20-21	28	1+	.2087439	.2047475	.1853515	.1346239	.1173113	.0736008	.0399129	.0214509	.010305	.0039524	0	0	0	0	0	0	0	0	0	0	0	0	0	0	0
NAME	20-21	29	1+	.2087439	.2047475	.1853515	.1346239	.1173113	.0736008	.0399129	.0214509	.010305	.0039524	0	0	0	0	0	0	0	0	0	0	0	0	0	0	0
NAME	20-21	30	1+	.2087439	.2047475	.1853515	.1346239	.1173113	.0736008	.0399129	.0214509	.010305	.0039524	0	0	0	0	0	0	0	0	0	0	0	0	0	0	0
NAME	20-21	31	1+	.2087439	.2047475	.1853515	.1346239	.1173113	.0736008	.0399129	.0214509	.010305	.0039524	0	0	0	0	0	0	0	0	0	0	0	0	0	0	0
NAME	20-21	32	1+	.2087439	.2047475	.1853515	.1346239	.1173113	.0736008	.0399129	.0214509	.010305	.0039524	0	0	0	0	0	0	0	0	0	0	0	0	0	0	0
NAME	20-21	33	1+	.2087439	.2047475	.1853515	.1346239	.1173113	.0736008	.0399129	.0214509	.010305	.0039524	0	0	0	0	0	0	0	0	0	0	0	0	0	0	0
NAME	20-21	34	1+	.2087439	.2047475	.1853515	.1346239	.1173113	.0736008	.0399129	.0214509	.010305	.0039524	0	0	0	0	0	0	0	0	0	0	0	0	0	0	0
NAME	20-21	35	1+	.2087439	.2047475	.1853515	.1346239	.1173113	.0736008	.0399129	.0214509	.010305	.0039524	0	0	0	0	0	0	0	0	0	0	0	0	0	0	0
NAME	20-21	36	1+	.2087439	.2047475	.1853515	.1346239	.1173113	.0736008	.0399129	.0214509	.010305	.0039524	0	0	0	0	0	0	0	0	0	0	0	0	0	0	0
NAME	20-21	37	1+	.2087439	.2047475	.1853515	.1346239	.1173113	.0736008	.0399129	.0214509	.010305	.0039524	0	0	0	0	0	0	0	0	0	0	0	0	0	0	0
NAME	20-21	38	1+	.2087439	.2047475	.1853515	.1346239	.1173113	.0736008	.0399129	.0214509	.010305	.0039524	0	0	0	0	0	0	0	0	0	0	0	0	0	0	0
NAME	20-21	39	1+	.2087439	.2047475	.1853515	.1346239	.1173113	.0736008	.0399129	.0214509	.010305	.0039524	0	0	0	0	0	0	0	0	0	0	0	0	0	0	0
NAME	20-21	40	1+	.2087439	.2047475	.1853515	.1346239	.1173113	.0736008	.0399129	.0214509	.010305	.0039524	0	0	0	0	0	0	0	0	0	0	0	0	0	0	0
NAME	22-23	1	1+	.1380143	.1582541	.1376474	.1455194	.1151194	.1172808	.0778022	.0548817	.0239176	.0186448	.0073625	.0055557	0	0	0	0	0	0	0	0	0	0	0	0	0
NAME	22-23	2	1+	.1380143	.1582541	.1376474	.1455194	.1151194	.1172808	.0778022	.0548817	.0239176	.0186448	.0073625	.0055557	0	0	0	0	0	0	0	0	0	0	0	0	0
NAME	22-23	3	1+	.1380143	.1582541	.1376474	.1455194	.1151194	.1172808	.0778022	.0548817	.0239176	.0186448	.0073625	.0055557	0	0	0	0	0	0	0	0	0	0	0	0	0
NAME	22-23	4	1+	.1380143	.1582541	.1376474	.1455194	.1151194	.1172808	.0778022	.0548817	.0239176	.0186448	.0073625	.0055557	0	0	0	0	0	0	0	0	0	0	0	0	0
NAME	22-23	5	1+	.1380143	.1582541	.1376474	.1455194	.1151194	.1172808	.0778022	.0548817	.0239176	.0186448	.0073625	.0055557	0	0	0	0	0	0	0	0	0	0	0	0	0
NAME	22-23	6	1+	.1380143	.1582541	.1376474	.1455194	.1151194	.1172808	.0778022	.0548817	.0239176	.0186448	.0073625	.0055557	0	0	0	0	0	0	0	0	0	0	0	0	0
NAME	22-23	7	1+	.1380143	.1582541	.1376474	.1455194	.1151194	.1172808	.0778022	.0548817	.0239176	.0186448	.0073625	.0055557	0	0	0	0	0	0	0	0	0	0	0	0	0
NAME	22-23	8	1+	.1380143	.1582541	.1376474	.1455194	.1151194	.1172808	.0778022	.0548817	.0239176	.0186448	.0073625	.0055557	0	0	0	0	0	0	0	0	0	0	0	0	0
NAME	22-23	9	1+	.1380143	.1582541	.1376474	.1455194	.1151194	.1172808	.0778022	.0548817	.0239176	.0186448	.0073625	.0055557	0	0	0	0	0	0	0	0	0	0	0	0	0
NAME	22-23	10	1+	.1380143	.1582541	.1376474	.1455194	.1151194	.1172808	.0778022	.0548817	.0239176	.0186448	.0073625	.0055557	0	0	0	0	0	0	0	0	0	0	0	0	0
NAME	22-23	11	1+	.1380143	.1582541	.1376474	.1455194	.1151194	.1172808	.0778022	.0548817	.0239176	.0186448	.0073625	.0055557	0	0	0	0	0	0	0	0	0	0	0	0	0
NAME	22-23	12	1+	.1380143	.1582541	.1376474	.1455194	.1151194	.1172808	.0778022	.0548817	.0239176	.0186448	.0073625	.0055557	0	0	0	0	0	0	0	0	0	0	0	0	0
NAME	22-23	13	1+	.1380143	.1582541	.1376474	.1455194	.1151194	.1172808	.0778022	.0548817	.0239176	.0186448	.0073625	.0055557	0	0	0	0	0	0	0	0	0	0	0	0	0
NAME	22-23	14	1+	.1380143	.1582541	.1376474	.1455194	.1151194	.1172808	.0778022	.0548817	.0239176	.0186448	.0073625	.0055557	0	0	0	0	0	0	0	0	0	0	0	0	0
NAME	22-23	15	1+	.1380143	.1582541	.1376474	.1455194	.1151194	.1172808	.0778022	.0548817	.0239176	.0186448	.0073625	.0055557	0	0	0	0	0	0	0	0	0	0	0	0	0
NAME	22-23	16	1+	.1380143	.1582541	.1376474	.1455194	.1151194	.1172808	.0778022	.0548817	.0239176	.0186448	.0073625	.0055557	0	0	0	0	0	0	0	0	0	0	0	0	0
NAME	22-23	17	1+	.1380143	.1582541	.1376474	.1455194	.1151194	.1172808	.0778022	.0548817	.0239176	.0186448	.0073625	.0055557	0	0	0	0	0	0	0	0	0	0	0	0	0
NAME	22-23	18	1+	.1380143	.1582541	.1376474	.1455194	.1151194	.1172808	.0778022	.0548817	.0239176	.0186448	.0073625	.0055557	0	0	0	0	0	0	0	0	0	0	0	0	0
NAME	22-23	19	1+	.1380143	.1582541	.1376474	.1455194	.1151194	.1172808	.0778022	.0548817	.0239176	.0186448	.0073625	.0055557	0	0	0	0	0	0	0	0	0	0	0	0	0
NAME	22-23	20	1+	.1380143	.1582541	.1376474	.1455194	.1151194	.1172808	.0778022	.0548817	.0239176	.0186448	.0073625	.0055557	0	0	0	0	0	0	0	0	0	0	0	0	0
NAME	22-23	21	1+	.1380143	.1582541	.1376474	.1455194	.1151194	.1172808	.0778022	.0548817	.0239176	.0186448	.0073625	.0055557	0	0	0	0	0	0	0	0	0	0	0	0	0
NAME	22-23	22	1+	.1380143	.1582541	.1376474	.1455194	.1151194	.1172808	.0778022	.0548817	.0239176	.0186448	.0073625	.0055557	0	0	0	0	0	0	0	0	0	0	0	0	0
NAME	22-23	23	1+	.1380143	.1582541	.1376474	.1455194	.1151194	.1172808	.0778022	.0548817	.0239176	.0186448	.0073625	.0055557	0	0	0	0	0	0	0	0	0	0	0	0	0
NAME	22-23	24	1+	.1380143	.1582541	.1376474	.1455194	.1151194	.1172808	.0778022	.0548817	.0239176	.0186448	.0073625	.0055557	0	0	0	0	0	0	0	0	0	0	0	0	0
NAME	22-23	25	1+	.1380143	.1582541	.1376474	.1455194	.1151194	.1172808	.0778022	.0548817	.0239176	.0186448	.0073625	.0055557	0	0	0	0	0	0	0	0	0	0	0	0	0
NAME	22-23	26	1+	.1380143	.1582541	.1376474	.1455194	.1151194	.1172808	.0778022	.0548817	.0239176	.0186448	.0073625	.0055557	0	0	0	0	0	0	0	0	0	0	0	0	0
NAME	22-23	27	1+	.1380143	.1582541	.1376474	.1455194	.1151194	.1172808	.0778022	.0548817	.0239176	.0186448	.0073625	.0055557	0	0	0	0	0	0	0	0	0	0	0	0	0
NAME	22-23	28	1+	.1380143	.1582541	.1376474	.1455194	.1151194	.1172808	.0778022	.0548817	.0239176	.0186448	.0073625	.0055557	0	0	0	0	0	0	0	0	0	0	0	0	0
NAME	22-23	29	1+	.1380143	.1582541	.1376474	.1455194	.1151194	.1172808	.0778022	.0548817	.0239176	.0186448	.0073625	.0055557	0	0	0	0	0	0	0	0	0	0	0	0	0
NAME	22-23	30	1+	.1380143	.1582541	.1376474	.1455194	.1151194	.1172808	.0778022	.0548817	.0239176	.0186448	.0073625	.0055557	0	0	0	0	0	0	0	0	0	0	0	0	0
NAME	22-23	31	1+	.1380143	.1582541	.1376474	.1455194	.1151194	.1172808	.0778022	.0548817	.0239176	.0186448	.0073625	.0055557	0	0	0	0	0	0	0	0	0	0	0	0	0
NAME	22-23	32	1+	.1380143	.1582541	.1376474	.1455194	.1151194	.1172808	.0778022	.0548817	.0239176	.0186448	.0073625	.0055557	0	0	0	0	0	0	0	0	0	0	0	0	0
NAME	22-23	33	1+	.1380143	.1582541	.1376474	.1455194	.1151194	.1172808	.0778022	.0548817	.0239176	.0186448	.0073625	.0055557	0	0	0	0	0	0	0	0	0	0	0	0	0
NAME	22-23	34	1+	.1380143	.1582541	.1376474	.1455194	.1151194	.1172808	.0778022	.0548817	.0239176	.0186448	.0073625	.0055557	0	0	0	0	0	0	0	0	0	0	0	0	0
NAME	22-23	35	1+	.1380143	.1582541	.1376474	.1455194	.1151194	.1172808	.0778022	.0548817	.0239176	.0186448	.0073625	.0055557	0	0	0	0	0	0	0	0	0	0	0	0	0
NAME	22-23	36	1+	.1380143	.1582541	.1376474	.1455194	.1151194	.1172808	.0778022	.0548817	.0239176	.0186448	.0073625	.0055557	0	0	0	0	0	0	0	0	0	0	0	0	0
NAME	22-23	37	1+	.1380143	.1582541	.1376474	.1455194	.1151194	.1172808	.0778022	.0548817	.0239176	.0186448	.0073625	.0055557	0	0	0	0	0	0	0	0	0	0	0	0	0
NAME	22-23	38	1+	.1380143	.1582541	.1376474	.1455194	.1151194	.1172808	.0778022	.0548817	.0239176	.0186448	.0073625	.0055557	0	0	0	0	0	0	0	0	0	0	0	0	0
NAME	22-23	39	1+	.1380143	.1582541	.1376474	.1455194	.1151194	.1172808	.0778022	.0548817	.0239176	.0186448	.0073625	.0055557	0	0	0	0	0	0	0	0	0	0	0	0	0
NAME	22-23	40	1+	.1380143	.1582541	.1376474	.1455194	.1151194	.1172808	.0778022	.0548817	.0239176	.0186448	.0073625	.0055557	0	0	0	0	0	0	0	0	0	0	0	0	0
NAME	24-25	1	1	.129535	.1146533	.1077295	.1178905	.1081286	.1214738	.1016798	.0800412	.0514818	.0307147	.0180002	.0144565	.0012342	.0029809	0	0	0	0	0	0	0	0	0	0	0
NAME	24-25	2	2+	.0876859	.096441	.0940888	.0961721	.090333	.1109967	.1241144	.0885698	.0945379	.0529332	.0350589	.0174217	.0081477	.0034991	0	0	0	0	0	0	0	0	0	0	0
NAME	24-25	3	2+	.0876859	.096441	.0940888	.0961721	.090333	.1109967	.1241144	.0885698	.0945379	.0529332	.0350589	.0174217	.0081477	.0034991	0	0	0	0	0	0	0	0	0	0	0
NAME	24-25	4	2+	.0876859	.096441	.0940888	.0961721	.090333	.1109967	.1241144	.0885698	.0945379	.0529332	.0350589	.0174217	.0081477	.0034991	0	0	0	0	0	0	0	0	0	0	0
NAME	24-25	5	2+	.0876859	.096441	.0940888	.0961721	.090333	.1109967	.1241144	.0885698	.0945379	.0529332	.0350589	.0174217	.0081477	.0034991	0	0	0	0	0	0	0	0	0	0	0
NAME	24-25	6	2+	.0876859	.096441	.0940888	.0961721	.090333	.1109967	.1241144	.0885698	.0945379	.0529332	.0350589	.0174217	.0081477	.0034991	0	0	0	0	0	0	0	0	0	0	0
NAME	24-25	7	2+	.0876859	.096441	.0940888	.0961721	.090333	.1109967	.1241144	.0885698	.0945379	.0529332	.0350589	.0174217	.0081477	.0034991	0	0	0	0	0	0	0	0	0	0	0
NAME	24-25	8	2+	.0876859	.096441	.0940888	.0961721	.090333	.1109967	.1241144	.0885698	.0945379	.0529332	.0350589	.0174217	.0081477	.0034991	0	0	0	0	0	0	0	0	0	0	0
NAME	24-25	9	2+	.0876859	.096441	.0940888	.0961721	.090333	.1109967	.1241144	.0885698	.0945379	.0529332	.0350589	.0174217	.0081477	.0034991	0	0	0	0	0	0	0	0	0	0	0
NAME	24-25	10	2+	.0876859	.096441	.0940888	.0961721	.090333	.1109967	.1241144	.0885698	.0945379	.0529332	.0350589	.0174217	.0081477	.0034991	0	0	0	0	0	0	0	0	0	0	0
NAME	24-25	11	2+	.0876859	.096441	.0940888	.0961721	.090333	.1109967	.1241144	.0885698	.0945379	.0529332	.0350589	.0174217	.0081477	.0034991	0	0	0	0	0	0	0	0	0	0	0
NAME	24-25	12	2+	.0876859	.096441	.0940888	.0961721	.090333	.1109967	.1241144	.0885698	.0945379	.0529332	.0350589	.0174217	.0081477	.0034991	0	0	0	0	0	0	0	0	0	0	0
NAME	24-25	13	2+	.0876859	.096441	.0940888	.0961721	.090333	.1109967	.1241144	.0885698	.0945379	.0529332	.0350589	.0174217	.0081477	.0034991	0	0	0	0	0	0	0	0	0	0	0
NAME	24-25	14	2+	.0876859	.096441	.0940888	.0961721	.090333	.1109967	.1241144	.0885698	.0945379	.0529332	.0350589	.0174217	.0081477	.0034991	0	0	0	0	0	0	0	0	0	0	0
NAME	24-25	15	2+	.0876859	.096441	.0940888	.0961721	.090333	.1109967	.1241144	.0885698	.0945379	.0529332	.0350589	.0174217	.0081477	.0034991	0	0	0	0	0	0	0	0	0	0	0
NAME	24-25	16	2+	.0876859	.096441	.0940888	.0961721	.090333	.1109967	.1241144	.0885698	.0945379	.0529332	.0350589	.0174217	.0081477	.0034991	0	0	0	0	0	0	0	0	0	0	0
NAME	24-25	17	2+	.0876859	.096441	.0940888	.0961721	.090333	.1109967	.1241144	.0885698	.0945379	.0529332	.0350589	.0174217	.0081477	.0034991	0	0	0	0	0	0	0	0	0	0	0
NAME	24-25	18	2+	.0876859	.096441	.0940888	.0961721	.090333	.1109967	.1241144	.0885698	.0945379	.0529332	.0350589	.0174217	.0081477	.0034991	0	0	0	0	0	0	0	0	0	0	0
NAME	24-25	19	2+	.0876859	.096441	.0940888	.0961721	.090333	.1109967	.1241144	.0885698	.0945379	.0529332	.0350589	.0174217	.0081477	.0034991	0	0	0	0	0	0	0	0	0	0	0
NAME	24-25	20	2+	.0876859	.096441	.0940888	.0961721	.090333	.1109967	.1241144	.0885698	.0945379	.0529332	.0350589	.0174217	.0081477	.0034991	0	0	0	0	0	0	0	0	0	0	0
NAME	24-25	21	2+	.0876859	.096441	.0940888	.0961721	.090333	.1109967	.1241144	.0885698	.0945379	.0529332	.0350589	.0174217	.0081477	.0034991	0	0	0	0	0	0	0	0	0	0	0
NAME	24-25	22	2+	.0876859	.096441	.0940888	.0961721	.090333	.1109967	.1241144	.0885698	.0945379	.0529332	.0350589	.0174217	.0081477	.0034991	0	0	0	0	0	0	0	0	0	0	0
NAME	24-25	23	2+	.0876859	.096441	.0940888	.0961721	.090333	.1109967	.1241144	.0885698	.0945379	.0529332	.0350589	.0174217	.0081477	.0034991	0	0	0	0	0	0	0	0	0	0	0
NAME	24-25	24	2+	.0876859	.096441	.0940888	.0961721	.090333	.1109967	.1241144	.0885698	.0945379	.0529332	.0350589	.0174217	.0081477	.0034991	0	0	0	0	0	0	0	0	0	0	0
NAME	24-25	25	2+	.0876859	.096441	.0940888	.0961721	.090333	.1109967	.1241144	.0885698	.0945379	.0529332	.0350589	.0174217	.0081477	.0034991	0	0	0	0	0	0	0	0	0	0	0
NAME	24-25	26	2+	.0876859	.096441	.0940888	.0961721	.090333	.1109967	.1241144	.0885698	.0945379	.0529332	.0350589	.0174217	.0081477	.0034991	0	0	0	0	0	0	0	0	0	0	0
NAME	24-25	27	2+	.0876859	.096441	.0940888	.0961721	.090333	.1109967	.1241144	.0885698	.0945379	.0529332	.0350589	.0174217	.0081477	.0034991	0	0	0	0	0	0	0	0	0	0	0
NAME	24-25	28	2+	.0876859	.096441	.0940888	.0961721	.090333	.1109967	.1241144	.0885698	.0945379	.0529332	.0350589	.0174217	.0081477	.0034991	0	0	0	0	0	0	0	0	0	0	0
NAME	24-25	29	2+	.0876859	.096441	.0940888	.0961721	.090333	.1109967	.1241144	.0885698	.0945379	.0529332	.0350589	.0174217	.0081477	.0034991	0	0	0	0	0	0	0	0	0	0	0
NAME	24-25	30	2+	.0876859	.096441	.0940888	.0961721	.090333	.1109967	.1241144	.0885698	.0945379	.0529332	.0350589	.0174217	.0081477	.0034991	0	0	0	0	0	0	0	0	0	0	0
NAME	24-25	31	2+	.0876859	.096441	.0940888	.0961721	.090333	.1109967	.1241144	.0885698	.0945379	.0529332	.0350589	.0174217	.0081477	.0034991	0	0	0	0	0	0	0	0	0	0	0
NAME	24-25	32	2+	.0876859	.096441	.0940888	.0961721	.090333	.1109967	.1241144	.0885698	.0945379	.0529332	.0350589	.0174217	.0081477	.0034991	0	0	0	0	0	0	0	0	0	0	0
NAME	24-25	33	2+	.0876859	.096441	.0940888	.0961721	.090333	.1109967	.1241144	.0885698	.0945379	.0529332	.0350589	.0174217	.0081477	.0034991	0	0	0	0	0	0	0	0	0	0	0
NAME	24-25	34	2+	.0876859	.096441	.0940888	.0961721	.090333	.1109967	.1241144	.0885698	.0945379	.0529332	.0350589	.0174217	.0081477	.0034991	0	0	0	0	0	0	0	0	0	0	0
NAME	24-25	35	2+	.0876859	.096441	.0940888	.0961721	.090333	.1109967	.1241144	.0885698	.0945379	.0529332	.0350589	.0174217	.0081477	.0034991	0	0	0	0	0	0	0	0	0	0	0
NAME	24-25	36	2+	.0876859	.096441	.0940888	.0961721	.090333	.1109967	.1241144	.0885698	.0945379	.0529332	.0350589	.0174217	.0081477	.0034991	0	0	0	0	0	0	0	0	0	0	0
NAME	24-25	37	2+	.0876859	.096441	.0940888	.0961721	.090333	.1109967	.1241144	.0885698	.0945379	.0529332	.0350589	.0174217	.0081477	.0034991	0	0	0	0	0	0	0	0	0	0	0
NAME	24-25	38	2+	.0876859	.096441	.0940888	.0961721	.090333	.1109967	.1241144	.0885698	.0945379	.0529332	.0350589	.0174217	.0081477	.0034991	0	0	0	0	0	0	0	0	0	0	0
NAME	24-25	39	2+	.0876859	.096441	.0940888	.0961721	.090333	.1109967	.1241144	.0885698	.0945379	.0529332	.0350589	.0174217	.0081477	.0034991	0	0	0	0	0	0	0	0	0	0	0
NAME	24-25	40	2+	.0876859	.096441	.0940888	.0961721	.090333	.1109967	.1241144	.0885698	.0945379	.0529332	.0350589	.0174217	.0081477	.0034991	0	0	0	0	0	0	0	0	0	0	0
NAME	26-27	1	1	.1022433	.0876067	.1015009	.0908901	.0981969	.0900237	.1135898	.0951862	.0726723	.0465069	.0538382	.0226284	.0123343	.0089029	.0027638	0	.0011157	0	0	0	0	0	0	0	0
NAME	26-27	2	2+	.0669086	.0901008	.0705722	.0773362	.0650984	.0794908	.1063822	.0928456	.1044758	.086984	.0570031	.0386034	.0358664	.0224719	.003037	.0028234	0	0	0	0	0	0	0	0	0
NAME	26-27	3	2+	.0669086	.0901008	.0705722	.0773362	.0650984	.0794908	.1063822	.0928456	.1044758	.086984	.0570031	.0386034	.0358664	.0224719	.003037	.0028234	0	0	0	0	0	0	0	0	0
NAME	26-27	4	2+	.0669086	.0901008	.0705722	.0773362	.0650984	.0794908	.1063822	.0928456	.1044758	.086984	.0570031	.0386034	.0358664	.0224719	.003037	.0028234	0	0	0	0	0	0	0	0	0
NAME	26-27	5	2+	.0669086	.0901008	.0705722	.0773362	.0650984	.0794908	.1063822	.0928456	.1044758	.086984	.0570031	.0386034	.0358664	.0224719	.003037	.0028234	0	0	0	0	0	0	0	0	0
NAME	26-27	6	2+	.0669086	.0901008	.0705722	.0773362	.0650984	.0794908	.1063822	.0928456	.1044758	.086984	.0570031	.0386034	.0358664	.0224719	.003037	.0028234	0	0	0	0	0	0	0	0	0
NAME	26-27	7	2+	.0669086	.0901008	.0705722	.0773362	.0650984	.0794908	.1063822	.0928456	.1044758	.086984	.0570031	.0386034	.0358664	.0224719	.003037	.0028234	0	0	0	0	0	0	0	0	0
NAME	26-27	8	2+	.0669086	.0901008	.0705722	.0773362	.0650984	.0794908	.1063822	.0928456	.1044758	.086984	.0570031	.0386034	.0358664	.0224719	.003037	.0028234	0	0	0	0	0	0	0	0	0
NAME	26-27	9	2+	.0669086	.0901008	.0705722	.0773362	.0650984	.0794908	.1063822	.0928456	.1044758	.086984	.0570031	.0386034	.0358664	.0224719	.003037	.0028234	0	0	0	0	0	0	0	0	0
NAME	26-27	10	2+	.0669086	.0901008	.0705722	.0773362	.0650984	.0794908	.1063822	.0928456	.1044758	.086984	.0570031	.0386034	.0358664	.0224719	.003037	.0028234	0	0	0	0	0	0	0	0	0
NAME	26-27	11	2+	.0669086	.0901008	.0705722	.0773362	.0650984	.0794908	.1063822	.0928456	.1044758	.086984	.0570031	.0386034	.0358664	.0224719	.003037	.0028234	0	0	0	0	0	0	0	0	0
NAME	26-27	12	2+	.0669086	.0901008	.0705722	.0773362	.0650984	.0794908	.1063822	.0928456	.1044758	.086984	.0570031	.0386034	.0358664	.0224719	.003037	.0028234	0	0	0	0	0	0	0	0	0
NAME	26-27	13	2+	.0669086	.0901008	.0705722	.0773362	.0650984	.0794908	.1063822	.0928456	.1044758	.086984	.0570031	.0386034	.0358664	.0224719	.003037	.0028234	0	0	0	0	0	0	0	0	0
NAME	26-27	14	2+	.0669086	.0901008	.0705722	.0773362	.0650984	.0794908	.1063822	.0928456	.1044758	.086984	.0570031	.0386034	.0358664	.0224719	.003037	.0028234	0	0	0	0	0	0	0	0	0
NAME	26-27	15	2+	.0669086	.0901008	.0705722	.0773362	.0650984	.0794908	.1063822	.0928456	.1044758	.086984	.0570031	.0386034	.0358664	.0224719	.003037	.0028234	0	0	0	0	0	0	0	0	0
NAME	26-27	16	2+	.0669086	.0901008	.0705722	.0773362	.0650984	.0794908	.1063822	.0928456	.1044758	.086984	.0570031	.0386034	.0358664	.0224719	.003037	.0028234	0	0	0	0	0	0	0	0	0
NAME	26-27	17	2+	.0669086	.0901008	.0705722	.0773362	.0650984	.0794908	.1063822	.0928456	.1044758	.086984	.0570031	.0386034	.0358664	.0224719	.003037	.0028234	0	0	0	0	0	0	0	0	0
NAME	26-27	18	2+	.0669086	.0901008	.0705722	.0773362	.0650984	.0794908	.1063822	.0928456	.1044758	.086984	.0570031	.0386034	.0358664	.0224719	.003037	.0028234	0	0	0	0	0	0	0	0	0
NAME	26-27	19	2+	.0669086	.0901008	.0705722	.0773362	.0650984	.0794908	.1063822	.0928456	.1044758	.086984	.0570031	.0386034	.0358664	.0224719	.003037	.0028234	0	0	0	0	0	0	0	0	0
NAME	26-27	20	2+	.0669086	.0901008	.0705722	.0773362	.0650984	.0794908	.1063822	.0928456	.1044758	.086984	.0570031	.0386034	.0358664	.0224719	.003037	.0028234	0	0	0	0	0	0	0	0	0
NAME	26-27	21	2+	.0669086	.0901008	.0705722	.0773362	.0650984	.0794908	.1063822	.0928456	.1044758	.086984	.0570031	.0386034	.0358664	.0224719	.003037	.0028234	0	0	0	0	0	0	0	0	0
NAME	26-27	22	2+	.0669086	.0901008	.0705722	.0773362	.0650984	.0794908	.1063822	.0928456	.1044758	.086984	.0570031	.0386034	.0358664	.0224719	.003037	.0028234	0	0	0	0	0	0	0	0	0
NAME	26-27	23	2+	.0669086	.0901008	.0705722	.0773362	.0650984	.0794908	.1063822	.0928456	.1044758	.086984	.0570031	.0386034	.0358664	.0224719	.003037	.0028234	0	0	0	0	0	0	0	0	0
NAME	26-27	24	2+	.0669086	.0901008	.0705722	.0773362	.0650984	.0794908	.1063822	.0928456	.1044758	.086984	.0570031	.0386034	.0358664	.0224719	.003037	.0028234	0	0	0	0	0	0	0	0	0
NAME	26-27	25	2+	.0669086	.0901008	.0705722	.0773362	.0650984	.0794908	.1063822	.0928456	.1044758	.086984	.0570031	.0386034	.0358664	.0224719	.003037	.0028234	0	0	0	0	0	0	0	0	0
NAME	26-27	26	2+	.0669086	.0901008	.0705722	.0773362	.0650984	.0794908	.1063822	.0928456	.1044758	.086984	.0570031	.0386034	.0358664	.0224719	.003037	.0028234	0	0	0	0	0	0	0	0	0
NAME	26-27	27	2+	.0669086	.0901008	.0705722	.0773362	.0650984	.0794908	.1063822	.0928456	.1044758	.086984	.0570031	.0386034	.0358664	.0224719	.003037	.0028234	0	0	0	0	0	0	0	0	0
NAME	26-27	28	2+	.0669086	.0901008	.0705722	.0773362	.0650984	.0794908	.1063822	.0928456	.1044758	.086984	.0570031	.0386034	.0358664	.0224719	.003037	.0028234	0	0	0	0	0	0	0	0	0
NAME	26-27	29	2+	.0669086	.0901008	.0705722	.0773362	.0650984	.0794908	.1063822	.0928456	.1044758	.086984	.0570031	.0386034	.0358664	.0224719	.003037	.0028234	0	0	0	0	0	0	0	0	0
NAME	26-27	30	2+	.0669086	.0901008	.0705722	.0773362	.0650984	.0794908	.1063822	.0928456	.1044758	.086984	.0570031	.0386034	.0358664	.0224719	.003037	.0028234	0	0	0	0	0	0	0	0	0
NAME	26-27	31	2+	.0669086	.0901008	.0705722	.0773362	.0650984	.0794908	.1063822	.0928456	.1044758	.086984	.0570031	.0386034	.0358664	.0224719	.003037	.0028234	0	0	0	0	0	0	0	0	0
NAME	26-27	32	2+	.0669086	.0901008	.0705722	.0773362	.0650984	.0794908	.1063822	.0928456	.1044758	.086984	.0570031	.0386034	.0358664	.0224719	.003037	.0028234	0	0	0	0	0	0	0	0	0
NAME	26-27	33	2+	.0669086	.0901008	.0705722	.0773362	.0650984	.0794908	.1063822	.0928456	.1044758	.086984	.0570031	.0386034	.0358664	.0224719	.003037	.0028234	0	0	0	0	0	0	0	0	0
NAME	26-27	34	2+	.0669086	.0901008	.0705722	.0773362	.0650984	.0794908	.1063822	.0928456	.1044758	.086984	.0570031	.0386034	.0358664	.0224719	.003037	.0028234	0	0	0	0	0	0	0	0	0
NAME	26-27	35	2+	.0669086	.0901008	.0705722	.0773362	.0650984	.0794908	.1063822	.0928456	.1044758	.086984	.0570031	.0386034	.0358664	.0224719	.003037	.0028234	0	0	0	0	0	0	0	0	0
NAME	26-27	36	2+	.0669086	.0901008	.0705722	.0773362	.0650984	.0794908	.1063822	.0928456	.1044758	.086984	.0570031	.0386034	.0358664	.0224719	.003037	.0028234	0	0	0	0	0	0	0	0	0
NAME	26-27	37	2+	.0669086	.0901008	.0705722	.0773362	.0650984	.0794908	.1063822	.0928456	.1044758	.086984	.0570031	.0386034	.0358664	.0224719	.003037	.0028234	0	0	0	0	0	0	0	0	0
NAME	26-27	38	2+	.0669086	.0901008	.0705722	.0773362	.0650984	.0794908	.1063822	.0928456	.1044758	.086984	.0570031	.0386034	.0358664	.0224719	.003037	.0028234	0	0	0	0	0	0	0	0	0
NAME	26-27	39	2+	.0669086	.0901008	.0705722	.0773362	.0650984	.0794908	.1063822	.0928456	.1044758	.086984	.0570031	.0386034	.0358664	.0224719	.003037	.0028234	0	0	0	0	0	0	0	0	0
NAME	26-27	40	2+	.0669086	.0901008	.0705722	.0773362	.0650984	.0794908	.1063822	.0928456	.1044758	.086984	.0570031	.0386034	.0358664	.0224719	.003037	.0028234	0	0	0	0	0	0	0	0	0
NAME	28-29	1	1	.0610569	.0780239	.0650524	.0848122	.0744987	.1101925	.1128271	.0795731	.0856465	.0596669	.0732515	.0418221	.0277742	.0349563	.0076195	.0012025	.0014782	.0005455	0	0	0	0	0	0	0
NAME	28-29	2	2+	.0516244	.0616866	.0686212	.0650395	.0776666	.0834238	.1007282	.091317	.0882097	.083658	.0734863	.0575062	.0364549	.0334198	.0230521	.0031227	.0009829	0	0	0	0	0	0	0	0
NAME	28-29	3	2+	.0516244	.0616866	.0686212	.0650395	.0776666	.0834238	.1007282	.091317	.0882097	.083658	.0734863	.0575062	.0364549	.0334198	.0230521	.0031227	.0009829	0	0	0	0	0	0	0	0
NAME	28-29	4	2+	.0516244	.0616866	.0686212	.0650395	.0776666	.0834238	.1007282	.091317	.0882097	.083658	.0734863	.0575062	.0364549	.0334198	.0230521	.0031227	.0009829	0	0	0	0	0	0	0	0
NAME	28-29	5	2+	.0516244	.0616866	.0686212	.0650395	.0776666	.0834238	.1007282	.091317	.0882097	.083658	.0734863	.0575062	.0364549	.0334198	.0230521	.0031227	.0009829	0	0	0	0	0	0	0	0
NAME	28-29	6	2+	.0516244	.0616866	.0686212	.0650395	.0776666	.0834238	.1007282	.091317	.0882097	.083658	.0734863	.0575062	.0364549	.0334198	.0230521	.0031227	.0009829	0	0	0	0	0	0	0	0
NAME	28-29	7	2+	.0516244	.0616866	.0686212	.0650395	.0776666	.0834238	.1007282	.091317	.0882097	.083658	.0734863	.0575062	.0364549	.0334198	.0230521	.0031227	.0009829	0	0	0	0	0	0	0	0
NAME	28-29	8	2+	.0516244	.0616866	.0686212	.0650395	.0776666	.0834238	.1007282	.091317	.0882097	.083658	.0734863	.0575062	.0364549	.0334198	.0230521	.0031227	.0009829	0	0	0	0	0	0	0	0
NAME	28-29	9	2+	.0516244	.0616866	.0686212	.0650395	.0776666	.0834238	.1007282	.091317	.0882097	.083658	.0734863	.0575062	.0364549	.0334198	.0230521	.0031227	.0009829	0	0	0	0	0	0	0	0
NAME	28-29	10	2+	.0516244	.0616866	.0686212	.0650395	.0776666	.0834238	.1007282	.091317	.0882097	.083658	.0734863	.0575062	.0364549	.0334198	.0230521	.0031227	.0009829	0	0	0	0	0	0	0	0
NAME	28-29	11	2+	.0516244	.0616866	.0686212	.0650395	.0776666	.0834238	.1007282	.091317	.0882097	.083658	.0734863	.0575062	.0364549	.0334198	.0230521	.0031227	.0009829	0	0	0	0	0	0	0	0
NAME	28-29	12	2+	.0516244	.0616866	.0686212	.0650395	.0776666	.0834238	.1007282	.091317	.0882097	.083658	.0734863	.0575062	.0364549	.0334198	.0230521	.0031227	.0009829	0	0	0	0	0	0	0	0
NAME	28-29	13	2+	.0516244	.0616866	.0686212	.0650395	.0776666	.0834238	.1007282	.091317	.0882097	.083658	.0734863	.0575062	.0364549	.0334198	.0230521	.0031227	.0009829	0	0	0	0	0	0	0	0
NAME	28-29	14	2+	.0516244	.0616866	.0686212	.0650395	.0776666	.0834238	.1007282	.091317	.0882097	.083658	.0734863	.0575062	.0364549	.0334198	.0230521	.0031227	.0009829	0	0	0	0	0	0	0	0
NAME	28-29	15	2+	.0516244	.0616866	.0686212	.0650395	.0776666	.0834238	.1007282	.091317	.0882097	.083658	.0734863	.0575062	.0364549	.0334198	.0230521	.0031227	.0009829	0	0	0	0	0	0	0	0
NAME	28-29	16	2+	.0516244	.0616866	.0686212	.0650395	.0776666	.0834238	.1007282	.091317	.0882097	.083658	.0734863	.0575062	.0364549	.0334198	.0230521	.0031227	.0009829	0	0	0	0	0	0	0	0
NAME	28-29	17	2+	.0516244	.0616866	.0686212	.0650395	.0776666	.0834238	.1007282	.091317	.0882097	.083658	.0734863	.0575062	.0364549	.0334198	.0230521	.0031227	.0009829	0	0	0	0	0	0	0	0
NAME	28-29	18	2+	.0516244	.0616866	.0686212	.0650395	.0776666	.0834238	.1007282	.091317	.0882097	.083658	.0734863	.0575062	.0364549	.0334198	.0230521	.0031227	.0009829	0	0	0	0	0	0	0	0
NAME	28-29	19	2+	.0516244	.0616866	.0686212	.0650395	.0776666	.0834238	.1007282	.091317	.0882097	.083658	.0734863	.0575062	.0364549	.0334198	.0230521	.0031227	.0009829	0	0	0	0	0	0	0	0
NAME	28-29	20	2+	.0516244	.0616866	.0686212	.0650395	.0776666	.0834238	.1007282	.091317	.0882097	.083658	.0734863	.0575062	.0364549	.0334198	.0230521	.0031227	.0009829	0	0	0	0	0	0	0	0
NAME	28-29	21	2+	.0516244	.0616866	.0686212	.0650395	.0776666	.0834238	.1007282	.091317	.0882097	.083658	.0734863	.0575062	.0364549	.0334198	.0230521	.0031227	.0009829	0	0	0	0	0	0	0	0
NAME	28-29	22	2+	.0516244	.0616866	.0686212	.0650395	.0776666	.0834238	.1007282	.091317	.0882097	.083658	.0734863	.0575062	.0364549	.0334198	.0230521	.0031227	.0009829	0	0	0	0	0	0	0	0
NAME	28-29	23	2+	.0516244	.0616866	.0686212	.0650395	.0776666	.0834238	.1007282	.091317	.0882097	.083658	.0734863	.0575062	.0364549	.0334198	.0230521	.0031227	.0009829	0	0	0	0	0	0	0	0
NAME	28-29	24	2+	.0516244	.0616866	.0686212	.0650395	.0776666	.0834238	.1007282	.091317	.0882097	.083658	.0734863	.0575062	.0364549	.0334198	.0230521	.0031227	.0009829	0	0	0	0	0	0	0	0
NAME	28-29	25	2+	.0516244	.0616866	.0686212	.0650395	.0776666	.0834238	.1007282	.091317	.0882097	.083658	.0734863	.0575062	.0364549	.0334198	.0230521	.0031227	.0009829	0	0	0	0	0	0	0	0
NAME	28-29	26	2+	.0516244	.0616866	.0686212	.0650395	.0776666	.0834238	.1007282	.091317	.0882097	.083658	.0734863	.0575062	.0364549	.0334198	.0230521	.0031227	.0009829	0	0	0	0	0	0	0	0
NAME	28-29	27	2+	.0516244	.0616866	.0686212	.0650395	.0776666	.0834238	.1007282	.091317	.0882097	.083658	.0734863	.0575062	.0364549	.0334198	.0230521	.0031227	.0009829	0	0	0	0	0	0	0	0
NAME	28-29	28	2+	.0516244	.0616866	.0686212	.0650395	.0776666	.0834238	.1007282	.091317	.0882097	.083658	.0734863	.0575062	.0364549	.0334198	.0230521	.0031227	.0009829	0	0	0	0	0	0	0	0
NAME	28-29	29	2+	.0516244	.0616866	.0686212	.0650395	.0776666	.0834238	.1007282	.091317	.0882097	.083658	.0734863	.0575062	.0364549	.0334198	.0230521	.0031227	.0009829	0	0	0	0	0	0	0	0
NAME	28-29	30	2+	.0516244	.0616866	.0686212	.0650395	.0776666	.0834238	.1007282	.091317	.0882097	.083658	.0734863	.0575062	.0364549	.0334198	.0230521	.0031227	.0009829	0	0	0	0	0	0	0	0
NAME	28-29	31	2+	.0516244	.0616866	.0686212	.0650395	.0776666	.0834238	.1007282	.091317	.0882097	.083658	.0734863	.0575062	.0364549	.0334198	.0230521	.0031227	.0009829	0	0	0	0	0	0	0	0
NAME	28-29	32	2+	.0516244	.0616866	.0686212	.0650395	.0776666	.0834238	.1007282	.091317	.0882097	.083658	.0734863	.0575062	.0364549	.0334198	.0230521	.0031227	.0009829	0	0	0	0	0	0	0	0
NAME	28-29	33	2+	.0516244	.0616866	.0686212	.0650395	.0776666	.0834238	.1007282	.091317	.0882097	.083658	.0734863	.0575062	.0364549	.0334198	.0230521	.0031227	.0009829	0	0	0	0	0	0	0	0
NAME	28-29	34	2+	.0516244	.0616866	.0686212	.0650395	.0776666	.0834238	.1007282	.091317	.0882097	.083658	.0734863	.0575062	.0364549	.0334198	.0230521	.0031227	.0009829	0	0	0	0	0	0	0	0
NAME	28-29	35	2+	.0516244	.0616866	.0686212	.0650395	.0776666	.0834238	.1007282	.091317	.0882097	.083658	.0734863	.0575062	.0364549	.0334198	.0230521	.0031227	.0009829	0	0	0	0	0	0	0	0
NAME	28-29	36	2+	.0516244	.0616866	.0686212	.0650395	.0776666	.0834238	.1007282	.091317	.0882097	.083658	.0734863	.0575062	.0364549	.0334198	.0230521	.0031227	.0009829	0	0	0	0	0	0	0	0
NAME	28-29	37	2+	.0516244	.0616866	.0686212	.0650395	.0776666	.0834238	.1007282	.091317	.0882097	.083658	.0734863	.0575062	.0364549	.0334198	.0230521	.0031227	.0009829	0	0	0	0	0	0	0	0
NAME	28-29	38	2+	.0516244	.0616866	.0686212	.0650395	.0776666	.0834238	.1007282	.091317	.0882097	.083658	.0734863	.0575062	.0364549	.0334198	.0230521	.0031227	.0009829	0	0	0	0	0	0	0	0
NAME	28-29	39	2+	.0516244	.0616866	.0686212	.0650395	.0776666	.0834238	.1007282	.091317	.0882097	.083658	.0734863	.0575062	.0364549	.0334198	.0230521	.0031227	.0009829	0	0	0	0	0	0	0	0
NAME	28-29	40	2+	.0516244	.0616866	.0686212	.0650395	.0776666	.0834238	.1007282	.091317	.0882097	.083658	.0734863	.0575062	.0364549	.0334198	.0230521	.0031227	.0009829	0	0	0	0	0	0	0	0
NAME	30-31	1	1	.0529493	.054332	.0567916	.0652699	.0615333	.0701133	.0884417	.0843842	.0802278	.069168	.085659	.0639451	.0677494	.0356623	.0328892	.0152617	.0070911	.0047226	.0025128	.0012955	0	0	0	0	0
NAME	30-31	2	2	.0417348	.0389464	.047359	.0420392	.0552999	.063328	.0714561	.075466	.0834636	.0901129	.0750929	.0808918	.0612988	.0742983	.0491917	.0246501	.015867	.0075547	.0019488	0	0	0	0	0	0
NAME	30-31	3	3+	.0504254	.0495913	.039402	.0300051	.0652407	.0561335	.0799863	.08427	.0750172	.0763512	.0824983	.0716031	.0784515	.060528	.0378739	.0309526	.0227453	.0085108	.0004139	0	0	0	0	0	0
NAME	30-31	4	3+	.0504254	.0495913	.039402	.0300051	.0652407	.0561335	.0799863	.08427	.0750172	.0763512	.0824983	.0716031	.0784515	.060528	.0378739	.0309526	.0227453	.0085108	.0004139	0	0	0	0	0	0
NAME	30-31	5	3+	.0504254	.0495913	.039402	.0300051	.0652407	.0561335	.0799863	.08427	.0750172	.0763512	.0824983	.0716031	.0784515	.060528	.0378739	.0309526	.0227453	.0085108	.0004139	0	0	0	0	0	0
NAME	30-31	6	3+	.0504254	.0495913	.039402	.0300051	.0652407	.0561335	.0799863	.08427	.0750172	.0763512	.0824983	.0716031	.0784515	.060528	.0378739	.0309526	.0227453	.0085108	.0004139	0	0	0	0	0	0
NAME	30-31	7	3+	.0504254	.0495913	.039402	.0300051	.0652407	.0561335	.0799863	.08427	.0750172	.0763512	.0824983	.0716031	.0784515	.060528	.0378739	.0309526	.0227453	.0085108	.0004139	0	0	0	0	0	0
NAME	30-31	8	3+	.0504254	.0495913	.039402	.0300051	.0652407	.0561335	.0799863	.08427	.0750172	.0763512	.0824983	.0716031	.0784515	.060528	.0378739	.0309526	.0227453	.0085108	.0004139	0	0	0	0	0	0
NAME	30-31	9	3+	.0504254	.0495913	.039402	.0300051	.0652407	.0561335	.0799863	.08427	.0750172	.0763512	.0824983	.0716031	.0784515	.060528	.0378739	.0309526	.0227453	.0085108	.0004139	0	0	0	0	0	0
NAME	30-31	10	3+	.0504254	.0495913	.039402	.0300051	.0652407	.0561335	.0799863	.08427	.0750172	.0763512	.0824983	.0716031	.0784515	.060528	.0378739	.0309526	.0227453	.0085108	.0004139	0	0	0	0	0	0
NAME	30-31	11	3+	.0504254	.0495913	.039402	.0300051	.0652407	.0561335	.0799863	.08427	.0750172	.0763512	.0824983	.0716031	.0784515	.060528	.0378739	.0309526	.0227453	.0085108	.0004139	0	0	0	0	0	0
NAME	30-31	12	3+	.0504254	.0495913	.039402	.0300051	.0652407	.0561335	.0799863	.08427	.0750172	.0763512	.0824983	.0716031	.0784515	.060528	.0378739	.0309526	.0227453	.0085108	.0004139	0	0	0	0	0	0
NAME	30-31	13	3+	.0504254	.0495913	.039402	.0300051	.0652407	.0561335	.0799863	.08427	.0750172	.0763512	.0824983	.0716031	.0784515	.060528	.0378739	.0309526	.0227453	.0085108	.0004139	0	0	0	0	0	0
NAME	30-31	14	3+	.0504254	.0495913	.039402	.0300051	.0652407	.0561335	.0799863	.08427	.0750172	.0763512	.0824983	.0716031	.0784515	.060528	.0378739	.0309526	.0227453	.0085108	.0004139	0	0	0	0	0	0
NAME	30-31	15	3+	.0504254	.0495913	.039402	.0300051	.0652407	.0561335	.0799863	.08427	.0750172	.0763512	.0824983	.0716031	.0784515	.060528	.0378739	.0309526	.0227453	.0085108	.0004139	0	0	0	0	0	0
NAME	30-31	16	3+	.0504254	.0495913	.039402	.0300051	.0652407	.0561335	.0799863	.08427	.0750172	.0763512	.0824983	.0716031	.0784515	.060528	.0378739	.0309526	.0227453	.0085108	.0004139	0	0	0	0	0	0
NAME	30-31	17	3+	.0504254	.0495913	.039402	.0300051	.0652407	.0561335	.0799863	.08427	.0750172	.0763512	.0824983	.0716031	.0784515	.060528	.0378739	.0309526	.0227453	.0085108	.0004139	0	0	0	0	0	0
NAME	30-31	18	3+	.0504254	.0495913	.039402	.0300051	.0652407	.0561335	.0799863	.08427	.0750172	.0763512	.0824983	.0716031	.0784515	.060528	.0378739	.0309526	.0227453	.0085108	.0004139	0	0	0	0	0	0
NAME	30-31	19	3+	.0504254	.0495913	.039402	.0300051	.0652407	.0561335	.0799863	.08427	.0750172	.0763512	.0824983	.0716031	.0784515	.060528	.0378739	.0309526	.0227453	.0085108	.0004139	0	0	0	0	0	0
NAME	30-31	20	3+	.0504254	.0495913	.039402	.0300051	.0652407	.0561335	.0799863	.08427	.0750172	.0763512	.0824983	.0716031	.0784515	.060528	.0378739	.0309526	.0227453	.0085108	.0004139	0	0	0	0	0	0
NAME	30-31	21	3+	.0504254	.0495913	.039402	.0300051	.0652407	.0561335	.0799863	.08427	.0750172	.0763512	.0824983	.0716031	.0784515	.060528	.0378739	.0309526	.0227453	.0085108	.0004139	0	0	0	0	0	0
NAME	30-31	22	3+	.0504254	.0495913	.039402	.0300051	.0652407	.0561335	.0799863	.08427	.0750172	.0763512	.0824983	.0716031	.0784515	.060528	.0378739	.0309526	.0227453	.0085108	.0004139	0	0	0	0	0	0
NAME	30-31	23	3+	.0504254	.0495913	.039402	.0300051	.0652407	.0561335	.0799863	.08427	.0750172	.0763512	.0824983	.0716031	.0784515	.060528	.0378739	.0309526	.0227453	.0085108	.0004139	0	0	0	0	0	0
NAME	30-31	24	3+	.0504254	.0495913	.039402	.0300051	.0652407	.0561335	.0799863	.08427	.0750172	.0763512	.0824983	.0716031	.0784515	.060528	.0378739	.0309526	.0227453	.0085108	.0004139	0	0	0	0	0	0
NAME	30-31	25	3+	.0504254	.0495913	.039402	.0300051	.0652407	.0561335	.0799863	.08427	.0750172	.0763512	.0824983	.0716031	.0784515	.060528	.0378739	.0309526	.0227453	.0085108	.0004139	0	0	0	0	0	0
NAME	30-31	26	3+	.0504254	.0495913	.039402	.0300051	.0652407	.0561335	.0799863	.08427	.0750172	.0763512	.0824983	.0716031	.0784515	.060528	.0378739	.0309526	.0227453	.0085108	.0004139	0	0	0	0	0	0
NAME	30-31	27	3+	.0504254	.0495913	.039402	.0300051	.0652407	.0561335	.0799863	.08427	.0750172	.0763512	.0824983	.0716031	.0784515	.060528	.0378739	.0309526	.0227453	.0085108	.0004139	0	0	0	0	0	0
NAME	30-31	28	3+	.0504254	.0495913	.039402	.0300051	.0652407	.0561335	.0799863	.08427	.0750172	.0763512	.0824983	.0716031	.0784515	.060528	.0378739	.0309526	.0227453	.0085108	.0004139	0	0	0	0	0	0
NAME	30-31	29	3+	.0504254	.0495913	.039402	.0300051	.0652407	.0561335	.0799863	.08427	.0750172	.0763512	.0824983	.0716031	.0784515	.060528	.0378739	.0309526	.0227453	.0085108	.0004139	0	0	0	0	0	0
NAME	30-31	30	3+	.0504254	.0495913	.039402	.0300051	.0652407	.0561335	.0799863	.08427	.0750172	.0763512	.0824983	.0716031	.0784515	.060528	.0378739	.0309526	.0227453	.0085108	.0004139	0	0	0	0	0	0
NAME	30-31	31	3+	.0504254	.0495913	.039402	.0300051	.0652407	.0561335	.0799863	.08427	.0750172	.0763512	.0824983	.0716031	.0784515	.060528	.0378739	.0309526	.0227453	.0085108	.0004139	0	0	0	0	0	0
NAME	30-31	32	3+	.0504254	.0495913	.039402	.0300051	.0652407	.0561335	.0799863	.08427	.0750172	.0763512	.0824983	.0716031	.0784515	.060528	.0378739	.0309526	.0227453	.0085108	.0004139	0	0	0	0	0	0
NAME	30-31	33	3+	.0504254	.0495913	.039402	.0300051	.0652407	.0561335	.0799863	.08427	.0750172	.0763512	.0824983	.0716031	.0784515	.060528	.0378739	.0309526	.0227453	.0085108	.0004139	0	0	0	0	0	0
NAME	30-31	34	3+	.0504254	.0495913	.039402	.0300051	.0652407	.0561335	.0799863	.08427	.0750172	.0763512	.0824983	.0716031	.0784515	.060528	.0378739	.0309526	.0227453	.0085108	.0004139	0	0	0	0	0	0
NAME	30-31	35	3+	.0504254	.0495913	.039402	.0300051	.0652407	.0561335	.0799863	.08427	.0750172	.0763512	.0824983	.0716031	.0784515	.060528	.0378739	.0309526	.0227453	.0085108	.0004139	0	0	0	0	0	0
NAME	30-31	36	3+	.0504254	.0495913	.039402	.0300051	.0652407	.0561335	.0799863	.08427	.0750172	.0763512	.0824983	.0716031	.0784515	.060528	.0378739	.0309526	.0227453	.0085108	.0004139	0	0	0	0	0	0
NAME	30-31	37	3+	.0504254	.0495913	.039402	.0300051	.0652407	.0561335	.0799863	.08427	.0750172	.0763512	.0824983	.0716031	.0784515	.060528	.0378739	.0309526	.0227453	.0085108	.0004139	0	0	0	0	0	0
NAME	30-31	38	3+	.0504254	.0495913	.039402	.0300051	.0652407	.0561335	.0799863	.08427	.0750172	.0763512	.0824983	.0716031	.0784515	.060528	.0378739	.0309526	.0227453	.0085108	.0004139	0	0	0	0	0	0
NAME	30-31	39	3+	.0504254	.0495913	.039402	.0300051	.0652407	.0561335	.0799863	.08427	.0750172	.0763512	.0824983	.0716031	.0784515	.060528	.0378739	.0309526	.0227453	.0085108	.0004139	0	0	0	0	0	0
NAME	30-31	40	3+	.0504254	.0495913	.039402	.0300051	.0652407	.0561335	.0799863	.08427	.0750172	.0763512	.0824983	.0716031	.0784515	.060528	.0378739	.0309526	.0227453	.0085108	.0004139	0	0	0	0	0	0
NAME	32-33	1	1	.035304	.0371903	.0357265	.0547305	.0424759	.0518292	.0653732	.0610518	.072167	.0841849	.0758622	.0689404	.0715873	.0718593	.0595733	.044572	.0346826	.0179379	.0124855	.0013692	.0009272	.0001699	0	0	0
NAME	32-33	2	2	.0272427	.0233846	.0417224	.0334176	.0410613	.0433934	.0685607	.0664344	.0640064	.0807855	.0875028	.0695119	.0882696	.0725363	.0705311	.0516907	.0348801	.0177971	.0106221	.0051646	.0014848	0	0	0	0
NAME	32-33	3	3+	.0383005	.0215436	.0312791	.0306536	.0418011	.0548125	.0481827	.0696186	.0650091	.0709918	.0704593	.073843	.0857623	.0766086	.0609308	.0613423	.0363401	.0299301	.0170013	.0108875	.0026915	.0020106	0	0	0
NAME	32-33	4	3+	.0383005	.0215436	.0312791	.0306536	.0418011	.0548125	.0481827	.0696186	.0650091	.0709918	.0704593	.073843	.0857623	.0766086	.0609308	.0613423	.0363401	.0299301	.0170013	.0108875	.0026915	.0020106	0	0	0
NAME	32-33	5	3+	.0383005	.0215436	.0312791	.0306536	.0418011	.0548125	.0481827	.0696186	.0650091	.0709918	.0704593	.073843	.0857623	.0766086	.0609308	.0613423	.0363401	.0299301	.0170013	.0108875	.0026915	.0020106	0	0	0
NAME	32-33	6	3+	.0383005	.0215436	.0312791	.0306536	.0418011	.0548125	.0481827	.0696186	.0650091	.0709918	.0704593	.073843	.0857623	.0766086	.0609308	.0613423	.0363401	.0299301	.0170013	.0108875	.0026915	.0020106	0	0	0
NAME	32-33	7	3+	.0383005	.0215436	.0312791	.0306536	.0418011	.0548125	.0481827	.0696186	.0650091	.0709918	.0704593	.073843	.0857623	.0766086	.0609308	.0613423	.0363401	.0299301	.0170013	.0108875	.0026915	.0020106	0	0	0
NAME	32-33	8	3+	.0383005	.0215436	.0312791	.0306536	.0418011	.0548125	.0481827	.0696186	.0650091	.0709918	.0704593	.073843	.0857623	.0766086	.0609308	.0613423	.0363401	.0299301	.0170013	.0108875	.0026915	.0020106	0	0	0
NAME	32-33	9	3+	.0383005	.0215436	.0312791	.0306536	.0418011	.0548125	.0481827	.0696186	.0650091	.0709918	.0704593	.073843	.0857623	.0766086	.0609308	.0613423	.0363401	.0299301	.0170013	.0108875	.0026915	.0020106	0	0	0
NAME	32-33	10	3+	.0383005	.0215436	.0312791	.0306536	.0418011	.0548125	.0481827	.0696186	.0650091	.0709918	.0704593	.073843	.0857623	.0766086	.0609308	.0613423	.0363401	.0299301	.0170013	.0108875	.0026915	.0020106	0	0	0
NAME	32-33	11	3+	.0383005	.0215436	.0312791	.0306536	.0418011	.0548125	.0481827	.0696186	.0650091	.0709918	.0704593	.073843	.0857623	.0766086	.0609308	.0613423	.0363401	.0299301	.0170013	.0108875	.0026915	.0020106	0	0	0
NAME	32-33	12	3+	.0383005	.0215436	.0312791	.0306536	.0418011	.0548125	.0481827	.0696186	.0650091	.0709918	.0704593	.073843	.0857623	.0766086	.0609308	.0613423	.0363401	.0299301	.0170013	.0108875	.0026915	.0020106	0	0	0
NAME	32-33	13	3+	.0383005	.0215436	.0312791	.0306536	.0418011	.0548125	.0481827	.0696186	.0650091	.0709918	.0704593	.073843	.0857623	.0766086	.0609308	.0613423	.0363401	.0299301	.0170013	.0108875	.0026915	.0020106	0	0	0
NAME	32-33	14	3+	.0383005	.0215436	.0312791	.0306536	.0418011	.0548125	.0481827	.0696186	.0650091	.0709918	.0704593	.073843	.0857623	.0766086	.0609308	.0613423	.0363401	.0299301	.0170013	.0108875	.0026915	.0020106	0	0	0
NAME	32-33	15	3+	.0383005	.0215436	.0312791	.0306536	.0418011	.0548125	.0481827	.0696186	.0650091	.0709918	.0704593	.073843	.0857623	.0766086	.0609308	.0613423	.0363401	.0299301	.0170013	.0108875	.0026915	.0020106	0	0	0
NAME	32-33	16	3+	.0383005	.0215436	.0312791	.0306536	.0418011	.0548125	.0481827	.0696186	.0650091	.0709918	.0704593	.073843	.0857623	.0766086	.0609308	.0613423	.0363401	.0299301	.0170013	.0108875	.0026915	.0020106	0	0	0
NAME	32-33	17	3+	.0383005	.0215436	.0312791	.0306536	.0418011	.0548125	.0481827	.0696186	.0650091	.0709918	.0704593	.073843	.0857623	.0766086	.0609308	.0613423	.0363401	.0299301	.0170013	.0108875	.0026915	.0020106	0	0	0
NAME	32-33	18	3+	.0383005	.0215436	.0312791	.0306536	.0418011	.0548125	.0481827	.0696186	.0650091	.0709918	.0704593	.073843	.0857623	.0766086	.0609308	.0613423	.0363401	.0299301	.0170013	.0108875	.0026915	.0020106	0	0	0
NAME	32-33	19	3+	.0383005	.0215436	.0312791	.0306536	.0418011	.0548125	.0481827	.0696186	.0650091	.0709918	.0704593	.073843	.0857623	.0766086	.0609308	.0613423	.0363401	.0299301	.0170013	.0108875	.0026915	.0020106	0	0	0
NAME	32-33	20	3+	.0383005	.0215436	.0312791	.0306536	.0418011	.0548125	.0481827	.0696186	.0650091	.0709918	.0704593	.073843	.0857623	.0766086	.0609308	.0613423	.0363401	.0299301	.0170013	.0108875	.0026915	.0020106	0	0	0
NAME	32-33	21	3+	.0383005	.0215436	.0312791	.0306536	.0418011	.0548125	.0481827	.0696186	.0650091	.0709918	.0704593	.073843	.0857623	.0766086	.0609308	.0613423	.0363401	.0299301	.0170013	.0108875	.0026915	.0020106	0	0	0
NAME	32-33	22	3+	.0383005	.0215436	.0312791	.0306536	.0418011	.0548125	.0481827	.0696186	.0650091	.0709918	.0704593	.073843	.0857623	.0766086	.0609308	.0613423	.0363401	.0299301	.0170013	.0108875	.0026915	.0020106	0	0	0
NAME	32-33	23	3+	.0383005	.0215436	.0312791	.0306536	.0418011	.0548125	.0481827	.0696186	.0650091	.0709918	.0704593	.073843	.0857623	.0766086	.0609308	.0613423	.0363401	.0299301	.0170013	.0108875	.0026915	.0020106	0	0	0
NAME	32-33	24	3+	.0383005	.0215436	.0312791	.0306536	.0418011	.0548125	.0481827	.0696186	.0650091	.0709918	.0704593	.073843	.0857623	.0766086	.0609308	.0613423	.0363401	.0299301	.0170013	.0108875	.0026915	.0020106	0	0	0
NAME	32-33	25	3+	.0383005	.0215436	.0312791	.0306536	.0418011	.0548125	.0481827	.0696186	.0650091	.0709918	.0704593	.073843	.0857623	.0766086	.0609308	.0613423	.0363401	.0299301	.0170013	.0108875	.0026915	.0020106	0	0	0
NAME	32-33	26	3+	.0383005	.0215436	.0312791	.0306536	.0418011	.0548125	.0481827	.0696186	.0650091	.0709918	.0704593	.073843	.0857623	.0766086	.0609308	.0613423	.0363401	.0299301	.0170013	.0108875	.0026915	.0020106	0	0	0
NAME	32-33	27	3+	.0383005	.0215436	.0312791	.0306536	.0418011	.0548125	.0481827	.0696186	.0650091	.0709918	.0704593	.073843	.0857623	.0766086	.0609308	.0613423	.0363401	.0299301	.0170013	.0108875	.0026915	.0020106	0	0	0
NAME	32-33	28	3+	.0383005	.0215436	.0312791	.0306536	.0418011	.0548125	.0481827	.0696186	.0650091	.0709918	.0704593	.073843	.0857623	.0766086	.0609308	.0613423	.0363401	.0299301	.0170013	.0108875	.0026915	.0020106	0	0	0
NAME	32-33	29	3+	.0383005	.0215436	.0312791	.0306536	.0418011	.0548125	.0481827	.0696186	.0650091	.0709918	.0704593	.073843	.0857623	.0766086	.0609308	.0613423	.0363401	.0299301	.0170013	.0108875	.0026915	.0020106	0	0	0
NAME	32-33	30	3+	.0383005	.0215436	.0312791	.0306536	.0418011	.0548125	.0481827	.0696186	.0650091	.0709918	.0704593	.073843	.0857623	.0766086	.0609308	.0613423	.0363401	.0299301	.0170013	.0108875	.0026915	.0020106	0	0	0
NAME	32-33	31	3+	.0383005	.0215436	.0312791	.0306536	.0418011	.0548125	.0481827	.0696186	.0650091	.0709918	.0704593	.073843	.0857623	.0766086	.0609308	.0613423	.0363401	.0299301	.0170013	.0108875	.0026915	.0020106	0	0	0
NAME	32-33	32	3+	.0383005	.0215436	.0312791	.0306536	.0418011	.0548125	.0481827	.0696186	.0650091	.0709918	.0704593	.073843	.0857623	.0766086	.0609308	.0613423	.0363401	.0299301	.0170013	.0108875	.0026915	.0020106	0	0	0
NAME	32-33	33	3+	.0383005	.0215436	.0312791	.0306536	.0418011	.0548125	.0481827	.0696186	.0650091	.0709918	.0704593	.073843	.0857623	.0766086	.0609308	.0613423	.0363401	.0299301	.0170013	.0108875	.0026915	.0020106	0	0	0
NAME	32-33	34	3+	.0383005	.0215436	.0312791	.0306536	.0418011	.0548125	.0481827	.0696186	.0650091	.0709918	.0704593	.073843	.0857623	.0766086	.0609308	.0613423	.0363401	.0299301	.0170013	.0108875	.0026915	.0020106	0	0	0
NAME	32-33	35	3+	.0383005	.0215436	.0312791	.0306536	.0418011	.0548125	.0481827	.0696186	.0650091	.0709918	.0704593	.073843	.0857623	.0766086	.0609308	.0613423	.0363401	.0299301	.0170013	.0108875	.0026915	.0020106	0	0	0
NAME	32-33	36	3+	.0383005	.0215436	.0312791	.0306536	.0418011	.0548125	.0481827	.0696186	.0650091	.0709918	.0704593	.073843	.0857623	.0766086	.0609308	.0613423	.0363401	.0299301	.0170013	.0108875	.0026915	.0020106	0	0	0
NAME	32-33	37	3+	.0383005	.0215436	.0312791	.0306536	.0418011	.0548125	.0481827	.0696186	.0650091	.0709918	.0704593	.073843	.0857623	.0766086	.0609308	.0613423	.0363401	.0299301	.0170013	.0108875	.0026915	.0020106	0	0	0
NAME	32-33	38	3+	.0383005	.0215436	.0312791	.0306536	.0418011	.0548125	.0481827	.0696186	.0650091	.0709918	.0704593	.073843	.0857623	.0766086	.0609308	.0613423	.0363401	.0299301	.0170013	.0108875	.0026915	.0020106	0	0	0
NAME	32-33	39	3+	.0383005	.0215436	.0312791	.0306536	.0418011	.0548125	.0481827	.0696186	.0650091	.0709918	.0704593	.073843	.0857623	.0766086	.0609308	.0613423	.0363401	.0299301	.0170013	.0108875	.0026915	.0020106	0	0	0
NAME	32-33	40	3+	.0383005	.0215436	.0312791	.0306536	.0418011	.0548125	.0481827	.0696186	.0650091	.0709918	.0704593	.073843	.0857623	.0766086	.0609308	.0613423	.0363401	.0299301	.0170013	.0108875	.0026915	.0020106	0	0	0
NAME	34-35	1	1	.0318371	.0341942	.0242878	.0285082	.0393553	.0464988	.0514579	.0654246	.0542529	.0624065	.068395	.0697119	.0667988	.0745965	.0728407	.053527	.0498868	.0410485	.0310448	.0172661	.0100444	.0034699	.0013018	.0018444	0
NAME	34-35	2	2	.0194837	.0239995	.0284113	.0353543	.0260052	.0444892	.062476	.0647822	.0546008	.0502009	.0586605	.072322	.0662243	.0670028	.0589856	.0619046	.0726815	.0491818	.0340612	.0254641	.0166533	.0037966	.0015276	.0009861	.0007448
NAME	34-35	3	3	.024249	.0290784	.0330291	.0271568	.0341996	.0420927	.0539839	.0671828	.061236	.0663045	.0639436	.0638029	.0606469	.0725092	.0675586	.049096	.0576967	.0407228	.0445402	.0134237	.0140585	.0067483	.0054178	.0010495	.0002726
NAME	34-35	4	4+	.0223785	.019425	.0281289	.0258649	.0282668	.0412309	.0359766	.0602033	.0732251	.0480603	.0617549	.0588423	.0833328	.0654663	.0612277	.0773833	.0542858	.0473449	.0461906	.0331181	.0119725	.0115051	.0045997	0	.0002155
NAME	34-35	5	4+	.0223785	.019425	.0281289	.0258649	.0282668	.0412309	.0359766	.0602033	.0732251	.0480603	.0617549	.0588423	.0833328	.0654663	.0612277	.0773833	.0542858	.0473449	.0461906	.0331181	.0119725	.0115051	.0045997	0	.0002155
NAME	34-35	6	4+	.0223785	.019425	.0281289	.0258649	.0282668	.0412309	.0359766	.0602033	.0732251	.0480603	.0617549	.0588423	.0833328	.0654663	.0612277	.0773833	.0542858	.0473449	.0461906	.0331181	.0119725	.0115051	.0045997	0	.0002155
NAME	34-35	7	4+	.0223785	.019425	.0281289	.0258649	.0282668	.0412309	.0359766	.0602033	.0732251	.0480603	.0617549	.0588423	.0833328	.0654663	.0612277	.0773833	.0542858	.0473449	.0461906	.0331181	.0119725	.0115051	.0045997	0	.0002155
NAME	34-35	8	4+	.0223785	.019425	.0281289	.0258649	.0282668	.0412309	.0359766	.0602033	.0732251	.0480603	.0617549	.0588423	.0833328	.0654663	.0612277	.0773833	.0542858	.0473449	.0461906	.0331181	.0119725	.0115051	.0045997	0	.0002155
NAME	34-35	9	4+	.0223785	.019425	.0281289	.0258649	.0282668	.0412309	.0359766	.0602033	.0732251	.0480603	.0617549	.0588423	.0833328	.0654663	.0612277	.0773833	.0542858	.0473449	.0461906	.0331181	.0119725	.0115051	.0045997	0	.0002155
NAME	34-35	10	4+	.0223785	.019425	.0281289	.0258649	.0282668	.0412309	.0359766	.0602033	.0732251	.0480603	.0617549	.0588423	.0833328	.0654663	.0612277	.0773833	.0542858	.0473449	.0461906	.0331181	.0119725	.0115051	.0045997	0	.0002155
NAME	34-35	11	4+	.0223785	.019425	.0281289	.0258649	.0282668	.0412309	.0359766	.0602033	.0732251	.0480603	.0617549	.0588423	.0833328	.0654663	.0612277	.0773833	.0542858	.0473449	.0461906	.0331181	.0119725	.0115051	.0045997	0	.0002155
NAME	34-35	12	4+	.0223785	.019425	.0281289	.0258649	.0282668	.0412309	.0359766	.0602033	.0732251	.0480603	.0617549	.0588423	.0833328	.0654663	.0612277	.0773833	.0542858	.0473449	.0461906	.0331181	.0119725	.0115051	.0045997	0	.0002155
NAME	34-35	13	4+	.0223785	.019425	.0281289	.0258649	.0282668	.0412309	.0359766	.0602033	.0732251	.0480603	.0617549	.0588423	.0833328	.0654663	.0612277	.0773833	.0542858	.0473449	.0461906	.0331181	.0119725	.0115051	.0045997	0	.0002155
NAME	34-35	14	4+	.0223785	.019425	.0281289	.0258649	.0282668	.0412309	.0359766	.0602033	.0732251	.0480603	.0617549	.0588423	.0833328	.0654663	.0612277	.0773833	.0542858	.0473449	.0461906	.0331181	.0119725	.0115051	.0045997	0	.0002155
NAME	34-35	15	4+	.0223785	.019425	.0281289	.0258649	.0282668	.0412309	.0359766	.0602033	.0732251	.0480603	.0617549	.0588423	.0833328	.0654663	.0612277	.0773833	.0542858	.0473449	.0461906	.0331181	.0119725	.0115051	.0045997	0	.0002155
NAME	34-35	16	4+	.0223785	.019425	.0281289	.0258649	.0282668	.0412309	.0359766	.0602033	.0732251	.0480603	.0617549	.0588423	.0833328	.0654663	.0612277	.0773833	.0542858	.0473449	.0461906	.0331181	.0119725	.0115051	.0045997	0	.0002155
NAME	34-35	17	4+	.0223785	.019425	.0281289	.0258649	.0282668	.0412309	.0359766	.0602033	.0732251	.0480603	.0617549	.0588423	.0833328	.0654663	.0612277	.0773833	.0542858	.0473449	.0461906	.0331181	.0119725	.0115051	.0045997	0	.0002155
NAME	34-35	18	4+	.0223785	.019425	.0281289	.0258649	.0282668	.0412309	.0359766	.0602033	.0732251	.0480603	.0617549	.0588423	.0833328	.0654663	.0612277	.0773833	.0542858	.0473449	.0461906	.0331181	.0119725	.0115051	.0045997	0	.0002155
NAME	34-35	19	4+	.0223785	.019425	.0281289	.0258649	.0282668	.0412309	.0359766	.0602033	.0732251	.0480603	.0617549	.0588423	.0833328	.0654663	.0612277	.0773833	.0542858	.0473449	.0461906	.0331181	.0119725	.0115051	.0045997	0	.0002155
NAME	34-35	20	4+	.0223785	.019425	.0281289	.0258649	.0282668	.0412309	.0359766	.0602033	.0732251	.0480603	.0617549	.0588423	.0833328	.0654663	.0612277	.0773833	.0542858	.0473449	.0461906	.0331181	.0119725	.0115051	.0045997	0	.0002155
NAME	34-35	21	4+	.0223785	.019425	.0281289	.0258649	.0282668	.0412309	.0359766	.0602033	.0732251	.0480603	.0617549	.0588423	.0833328	.0654663	.0612277	.0773833	.0542858	.0473449	.0461906	.0331181	.0119725	.0115051	.0045997	0	.0002155
NAME	34-35	22	4+	.0223785	.019425	.0281289	.0258649	.0282668	.0412309	.0359766	.0602033	.0732251	.0480603	.0617549	.0588423	.0833328	.0654663	.0612277	.0773833	.0542858	.0473449	.0461906	.0331181	.0119725	.0115051	.0045997	0	.0002155
NAME	34-35	23	4+	.0223785	.019425	.0281289	.0258649	.0282668	.0412309	.0359766	.0602033	.0732251	.0480603	.0617549	.0588423	.0833328	.0654663	.0612277	.0773833	.0542858	.0473449	.0461906	.0331181	.0119725	.0115051	.0045997	0	.0002155
NAME	34-35	24	4+	.0223785	.019425	.0281289	.0258649	.0282668	.0412309	.0359766	.0602033	.0732251	.0480603	.0617549	.0588423	.0833328	.0654663	.0612277	.0773833	.0542858	.0473449	.0461906	.0331181	.0119725	.0115051	.0045997	0	.0002155
NAME	34-35	25	4+	.0223785	.019425	.0281289	.0258649	.0282668	.0412309	.0359766	.0602033	.0732251	.0480603	.0617549	.0588423	.0833328	.0654663	.0612277	.0773833	.0542858	.0473449	.0461906	.0331181	.0119725	.0115051	.0045997	0	.0002155
NAME	34-35	26	4+	.0223785	.019425	.0281289	.0258649	.0282668	.0412309	.0359766	.0602033	.0732251	.0480603	.0617549	.0588423	.0833328	.0654663	.0612277	.0773833	.0542858	.0473449	.0461906	.0331181	.0119725	.0115051	.0045997	0	.0002155
NAME	34-35	27	4+	.0223785	.019425	.0281289	.0258649	.0282668	.0412309	.0359766	.0602033	.0732251	.0480603	.0617549	.0588423	.0833328	.0654663	.0612277	.0773833	.0542858	.0473449	.0461906	.0331181	.0119725	.0115051	.0045997	0	.0002155
NAME	34-35	28	4+	.0223785	.019425	.0281289	.0258649	.0282668	.0412309	.0359766	.0602033	.0732251	.0480603	.0617549	.0588423	.0833328	.0654663	.0612277	.0773833	.0542858	.0473449	.0461906	.0331181	.0119725	.0115051	.0045997	0	.0002155
NAME	34-35	29	4+	.0223785	.019425	.0281289	.0258649	.0282668	.0412309	.0359766	.0602033	.0732251	.0480603	.0617549	.0588423	.0833328	.0654663	.0612277	.0773833	.0542858	.0473449	.0461906	.0331181	.0119725	.0115051	.0045997	0	.0002155
NAME	34-35	30	4+	.0223785	.019425	.0281289	.0258649	.0282668	.0412309	.0359766	.0602033	.0732251	.0480603	.0617549	.0588423	.0833328	.0654663	.0612277	.0773833	.0542858	.0473449	.0461906	.0331181	.0119725	.0115051	.0045997	0	.0002155
NAME	34-35	31	4+	.0223785	.019425	.0281289	.0258649	.0282668	.0412309	.0359766	.0602033	.0732251	.0480603	.0617549	.0588423	.0833328	.0654663	.0612277	.0773833	.0542858	.0473449	.0461906	.0331181	.0119725	.0115051	.0045997	0	.0002155
NAME	34-35	32	4+	.0223785	.019425	.0281289	.0258649	.0282668	.0412309	.0359766	.0602033	.0732251	.0480603	.0617549	.0588423	.0833328	.0654663	.0612277	.0773833	.0542858	.0473449	.0461906	.0331181	.0119725	.0115051	.0045997	0	.0002155
NAME	34-35	33	4+	.0223785	.019425	.0281289	.0258649	.0282668	.0412309	.0359766	.0602033	.0732251	.0480603	.0617549	.0588423	.0833328	.0654663	.0612277	.0773833	.0542858	.0473449	.0461906	.0331181	.0119725	.0115051	.0045997	0	.0002155
NAME	34-35	34	4+	.0223785	.019425	.0281289	.0258649	.0282668	.0412309	.0359766	.0602033	.0732251	.0480603	.0617549	.0588423	.0833328	.0654663	.0612277	.0773833	.0542858	.0473449	.0461906	.0331181	.0119725	.0115051	.0045997	0	.0002155
NAME	34-35	35	4+	.0223785	.019425	.0281289	.0258649	.0282668	.0412309	.0359766	.0602033	.0732251	.0480603	.0617549	.0588423	.0833328	.0654663	.0612277	.0773833	.0542858	.0473449	.0461906	.0331181	.0119725	.0115051	.0045997	0	.0002155
NAME	34-35	36	4+	.0223785	.019425	.0281289	.0258649	.0282668	.0412309	.0359766	.0602033	.0732251	.0480603	.0617549	.0588423	.0833328	.0654663	.0612277	.0773833	.0542858	.0473449	.0461906	.0331181	.0119725	.0115051	.0045997	0	.0002155
NAME	34-35	37	4+	.0223785	.019425	.0281289	.0258649	.0282668	.0412309	.0359766	.0602033	.0732251	.0480603	.0617549	.0588423	.0833328	.0654663	.0612277	.0773833	.0542858	.0473449	.0461906	.0331181	.0119725	.0115051	.0045997	0	.0002155
NAME	34-35	38	4+	.0223785	.019425	.0281289	.0258649	.0282668	.0412309	.0359766	.0602033	.0732251	.0480603	.0617549	.0588423	.0833328	.0654663	.0612277	.0773833	.0542858	.0473449	.0461906	.0331181	.0119725	.0115051	.0045997	0	.0002155
NAME	34-35	39	4+	.0223785	.019425	.0281289	.0258649	.0282668	.0412309	.0359766	.0602033	.0732251	.0480603	.0617549	.0588423	.0833328	.0654663	.0612277	.0773833	.0542858	.0473449	.0461906	.0331181	.0119725	.0115051	.0045997	0	.0002155
NAME	34-35	40	4+	.0223785	.019425	.0281289	.0258649	.0282668	.0412309	.0359766	.0602033	.0732251	.0480603	.0617549	.0588423	.0833328	.0654663	.0612277	.0773833	.0542858	.0473449	.0461906	.0331181	.0119725	.0115051	.0045997	0	.0002155
NAME	36-37	1	1	.0236349	.0262748	.0260014	.0306883	.0326445	.0320158	.032266	.0396479	.0596742	.0393394	.0662896	.0597908	.0586157	.0592715	.068366	.0710224	.0713922	.0525351	.0470517	.0430868	.0275622	.0145344	.0124049	.0052767	.0006129
NAME	36-37	2	2	.0140559	.0168405	.0170491	.0192999	.0426912	.0352062	.0564721	.0460794	.0417779	.0561543	.0639694	.0539619	.0607857	.0641283	.0732601	.0671251	.0680607	.0501233	.0612945	.0320204	.0244423	.0165157	.0078414	.0048142	.004086
NAME	36-37	3	3	.0286722	.0128189	.0122494	.0222225	.0241527	.0198011	.0377858	.0484428	.0543031	.0599295	.0581587	.064161	.0704372	.0508453	.0769378	.0613324	.0631019	.0706185	.0618072	.0480128	.0265725	.0171001	.0040478	.0046464	0
NAME	36-37	4	4+	.0217125	.0160304	.0363005	.0213796	.036997	.014997	.0418379	.0419196	.0662955	.0658241	.0519122	.0749983	.0684747	.0572788	.0766166	.0573476	.0467188	.0542563	.0485835	.0360087	.0277224	.0249752	.0086813	0	.0015608
NAME	36-37	5	4+	.0217125	.0160304	.0363005	.0213796	.036997	.014997	.0418379	.0419196	.0662955	.0658241	.0519122	.0749983	.0684747	.0572788	.0766166	.0573476	.0467188	.0542563	.0485835	.0360087	.0277224	.0249752	.0086813	0	.0015608
NAME	36-37	6	4+	.0217125	.0160304	.0363005	.0213796	.036997	.014997	.0418379	.0419196	.0662955	.0658241	.0519122	.0749983	.0684747	.0572788	.0766166	.0573476	.0467188	.0542563	.0485835	.0360087	.0277224	.0249752	.0086813	0	.0015608
NAME	36-37	7	4+	.0217125	.0160304	.0363005	.0213796	.036997	.014997	.0418379	.0419196	.0662955	.0658241	.0519122	.0749983	.0684747	.0572788	.0766166	.0573476	.0467188	.0542563	.0485835	.0360087	.0277224	.0249752	.0086813	0	.0015608
NAME	36-37	8	4+	.0217125	.0160304	.0363005	.0213796	.036997	.014997	.0418379	.0419196	.0662955	.0658241	.0519122	.0749983	.0684747	.0572788	.0766166	.0573476	.0467188	.0542563	.0485835	.0360087	.0277224	.0249752	.0086813	0	.0015608
NAME	36-37	9	4+	.0217125	.0160304	.0363005	.0213796	.036997	.014997	.0418379	.0419196	.0662955	.0658241	.0519122	.0749983	.0684747	.0572788	.0766166	.0573476	.0467188	.0542563	.0485835	.0360087	.0277224	.0249752	.0086813	0	.0015608
NAME	36-37	10	4+	.0217125	.0160304	.0363005	.0213796	.036997	.014997	.0418379	.0419196	.0662955	.0658241	.0519122	.0749983	.0684747	.0572788	.0766166	.0573476	.0467188	.0542563	.0485835	.0360087	.0277224	.0249752	.0086813	0	.0015608
NAME	36-37	11	4+	.0217125	.0160304	.0363005	.0213796	.036997	.014997	.0418379	.0419196	.0662955	.0658241	.0519122	.0749983	.0684747	.0572788	.0766166	.0573476	.0467188	.0542563	.0485835	.0360087	.0277224	.0249752	.0086813	0	.0015608
NAME	36-37	12	4+	.0217125	.0160304	.0363005	.0213796	.036997	.014997	.0418379	.0419196	.0662955	.0658241	.0519122	.0749983	.0684747	.0572788	.0766166	.0573476	.0467188	.0542563	.0485835	.0360087	.0277224	.0249752	.0086813	0	.0015608
NAME	36-37	13	4+	.0217125	.0160304	.0363005	.0213796	.036997	.014997	.0418379	.0419196	.0662955	.0658241	.0519122	.0749983	.0684747	.0572788	.0766166	.0573476	.0467188	.0542563	.0485835	.0360087	.0277224	.0249752	.0086813	0	.0015608
NAME	36-37	14	4+	.0217125	.0160304	.0363005	.0213796	.036997	.014997	.0418379	.0419196	.0662955	.0658241	.0519122	.0749983	.0684747	.0572788	.0766166	.0573476	.0467188	.0542563	.0485835	.0360087	.0277224	.0249752	.0086813	0	.0015608
NAME	36-37	15	4+	.0217125	.0160304	.0363005	.0213796	.036997	.014997	.0418379	.0419196	.0662955	.0658241	.0519122	.0749983	.0684747	.0572788	.0766166	.0573476	.0467188	.0542563	.0485835	.0360087	.0277224	.0249752	.0086813	0	.0015608
NAME	36-37	16	4+	.0217125	.0160304	.0363005	.0213796	.036997	.014997	.0418379	.0419196	.0662955	.0658241	.0519122	.0749983	.0684747	.0572788	.0766166	.0573476	.0467188	.0542563	.0485835	.0360087	.0277224	.0249752	.0086813	0	.0015608
NAME	36-37	17	4+	.0217125	.0160304	.0363005	.0213796	.036997	.014997	.0418379	.0419196	.0662955	.0658241	.0519122	.0749983	.0684747	.0572788	.0766166	.0573476	.0467188	.0542563	.0485835	.0360087	.0277224	.0249752	.0086813	0	.0015608
NAME	36-37	18	4+	.0217125	.0160304	.0363005	.0213796	.036997	.014997	.0418379	.0419196	.0662955	.0658241	.0519122	.0749983	.0684747	.0572788	.0766166	.0573476	.0467188	.0542563	.0485835	.0360087	.0277224	.0249752	.0086813	0	.0015608
NAME	36-37	19	4+	.0217125	.0160304	.0363005	.0213796	.036997	.014997	.0418379	.0419196	.0662955	.0658241	.0519122	.0749983	.0684747	.0572788	.0766166	.0573476	.0467188	.0542563	.0485835	.0360087	.0277224	.0249752	.0086813	0	.0015608
NAME	36-37	20	4+	.0217125	.0160304	.0363005	.0213796	.036997	.014997	.0418379	.0419196	.0662955	.0658241	.0519122	.0749983	.0684747	.0572788	.0766166	.0573476	.0467188	.0542563	.0485835	.0360087	.0277224	.0249752	.0086813	0	.0015608
NAME	36-37	21	4+	.0217125	.0160304	.0363005	.0213796	.036997	.014997	.0418379	.0419196	.0662955	.0658241	.0519122	.0749983	.0684747	.0572788	.0766166	.0573476	.0467188	.0542563	.0485835	.0360087	.0277224	.0249752	.0086813	0	.0015608
NAME	36-37	22	4+	.0217125	.0160304	.0363005	.0213796	.036997	.014997	.0418379	.0419196	.0662955	.0658241	.0519122	.0749983	.0684747	.0572788	.0766166	.0573476	.0467188	.0542563	.0485835	.0360087	.0277224	.0249752	.0086813	0	.0015608
NAME	36-37	23	4+	.0217125	.0160304	.0363005	.0213796	.036997	.014997	.0418379	.0419196	.0662955	.0658241	.0519122	.0749983	.0684747	.0572788	.0766166	.0573476	.0467188	.0542563	.0485835	.0360087	.0277224	.0249752	.0086813	0	.0015608
NAME	36-37	24	4+	.0217125	.0160304	.0363005	.0213796	.036997	.014997	.0418379	.0419196	.0662955	.0658241	.0519122	.0749983	.0684747	.0572788	.0766166	.0573476	.0467188	.0542563	.0485835	.0360087	.0277224	.0249752	.0086813	0	.0015608
NAME	36-37	25	4+	.0217125	.0160304	.0363005	.0213796	.036997	.014997	.0418379	.0419196	.0662955	.0658241	.0519122	.0749983	.0684747	.0572788	.0766166	.0573476	.0467188	.0542563	.0485835	.0360087	.0277224	.0249752	.0086813	0	.0015608
NAME	36-37	26	4+	.0217125	.0160304	.0363005	.0213796	.036997	.014997	.0418379	.0419196	.0662955	.0658241	.0519122	.0749983	.0684747	.0572788	.0766166	.0573476	.0467188	.0542563	.0485835	.0360087	.0277224	.0249752	.0086813	0	.0015608
NAME	36-37	27	4+	.0217125	.0160304	.0363005	.0213796	.036997	.014997	.0418379	.0419196	.0662955	.0658241	.0519122	.0749983	.0684747	.0572788	.0766166	.0573476	.0467188	.0542563	.0485835	.0360087	.0277224	.0249752	.0086813	0	.0015608
NAME	36-37	28	4+	.0217125	.0160304	.0363005	.0213796	.036997	.014997	.0418379	.0419196	.0662955	.0658241	.0519122	.0749983	.0684747	.0572788	.0766166	.0573476	.0467188	.0542563	.0485835	.0360087	.0277224	.0249752	.0086813	0	.0015608
NAME	36-37	29	4+	.0217125	.0160304	.0363005	.0213796	.036997	.014997	.0418379	.0419196	.0662955	.0658241	.0519122	.0749983	.0684747	.0572788	.0766166	.0573476	.0467188	.0542563	.0485835	.0360087	.0277224	.0249752	.0086813	0	.0015608
NAME	36-37	30	4+	.0217125	.0160304	.0363005	.0213796	.036997	.014997	.0418379	.0419196	.0662955	.0658241	.0519122	.0749983	.0684747	.0572788	.0766166	.0573476	.0467188	.0542563	.0485835	.0360087	.0277224	.0249752	.0086813	0	.0015608
NAME	36-37	31	4+	.0217125	.0160304	.0363005	.0213796	.036997	.014997	.0418379	.0419196	.0662955	.0658241	.0519122	.0749983	.0684747	.0572788	.0766166	.0573476	.0467188	.0542563	.0485835	.0360087	.0277224	.0249752	.0086813	0	.0015608
NAME	36-37	32	4+	.0217125	.0160304	.0363005	.0213796	.036997	.014997	.0418379	.0419196	.0662955	.0658241	.0519122	.0749983	.0684747	.0572788	.0766166	.0573476	.0467188	.0542563	.0485835	.0360087	.0277224	.0249752	.0086813	0	.0015608
NAME	36-37	33	4+	.0217125	.0160304	.0363005	.0213796	.036997	.014997	.0418379	.0419196	.0662955	.0658241	.0519122	.0749983	.0684747	.0572788	.0766166	.0573476	.0467188	.0542563	.0485835	.0360087	.0277224	.0249752	.0086813	0	.0015608
NAME	36-37	34	4+	.0217125	.0160304	.0363005	.0213796	.036997	.014997	.0418379	.0419196	.0662955	.0658241	.0519122	.0749983	.0684747	.0572788	.0766166	.0573476	.0467188	.0542563	.0485835	.0360087	.0277224	.0249752	.0086813	0	.0015608
NAME	36-37	35	4+	.0217125	.0160304	.0363005	.0213796	.036997	.014997	.0418379	.0419196	.0662955	.0658241	.0519122	.0749983	.0684747	.0572788	.0766166	.0573476	.0467188	.0542563	.0485835	.0360087	.0277224	.0249752	.0086813	0	.0015608
NAME	36-37	36	4+	.0217125	.0160304	.0363005	.0213796	.036997	.014997	.0418379	.0419196	.0662955	.0658241	.0519122	.0749983	.0684747	.0572788	.0766166	.0573476	.0467188	.0542563	.0485835	.0360087	.0277224	.0249752	.0086813	0	.0015608
NAME	36-37	37	4+	.0217125	.0160304	.0363005	.0213796	.036997	.014997	.0418379	.0419196	.0662955	.0658241	.0519122	.0749983	.0684747	.0572788	.0766166	.0573476	.0467188	.0542563	.0485835	.0360087	.0277224	.0249752	.0086813	0	.0015608
NAME	36-37	38	4+	.0217125	.0160304	.0363005	.0213796	.036997	.014997	.0418379	.0419196	.0662955	.0658241	.0519122	.0749983	.0684747	.0572788	.0766166	.0573476	.0467188	.0542563	.0485835	.0360087	.0277224	.0249752	.0086813	0	.0015608
NAME	36-37	39	4+	.0217125	.0160304	.0363005	.0213796	.036997	.014997	.0418379	.0419196	.0662955	.0658241	.0519122	.0749983	.0684747	.0572788	.0766166	.0573476	.0467188	.0542563	.0485835	.0360087	.0277224	.0249752	.0086813	0	.0015608
NAME	36-37	40	4+	.0217125	.0160304	.0363005	.0213796	.036997	.014997	.0418379	.0419196	.0662955	.0658241	.0519122	.0749983	.0684747	.0572788	.0766166	.0573476	.0467188	.0542563	.0485835	.0360087	.0277224	.0249752	.0086813	0	.0015608
NAME	38-39	1	1	.0209436	.0197269	.0182509	.0208721	.0224166	.0349358	.0288348	.0340724	.0381992	.0361027	.0594742	.0425548	.0554725	.0613553	.0660311	.0569266	.0642156	.0727636	.0802455	.0519774	.0381046	.0357958	.0157162	.0133327	.0103895
NAME	38-39	2	2	.0153784	.0119797	.0132567	.0177464	.0352314	.0257016	.0369651	.0311436	.0419035	.0466523	.0541451	.0453746	.0422846	.0504741	.0679616	.0637549	.0559315	.0716032	.0597535	.0674531	.0483956	.0343672	.0275218	.0251797	.0060334
NAME	38-39	3	3	.01841	.0221103	.0107256	.0186687	.0248687	.0198661	.0268059	.0236618	.0540888	.0345668	.0449982	.0691242	.0469001	.0631961	.0514779	.050413	.0740453	.0751513	.069213	.0446318	.0620721	.0285633	.0275287	.0217493	.0121673
NAME	38-39	4	4+	.0099416	.0113362	.0314273	.0146488	.018083	.023159	.035685	.0386013	.0589864	.0284884	.0429886	.0391895	.0456626	.0509484	.0671614	.0479195	.0803629	.0727023	.0784086	.0450617	.0359142	.0386087	.0298191	.0263676	.0164526
NAME	38-39	5	4+	.0099416	.0113362	.0314273	.0146488	.018083	.023159	.035685	.0386013	.0589864	.0284884	.0429886	.0391895	.0456626	.0509484	.0671614	.0479195	.0803629	.0727023	.0784086	.0450617	.0359142	.0386087	.0298191	.0263676	.0164526
NAME	38-39	6	4+	.0099416	.0113362	.0314273	.0146488	.018083	.023159	.035685	.0386013	.0589864	.0284884	.0429886	.0391895	.0456626	.0509484	.0671614	.0479195	.0803629	.0727023	.0784086	.0450617	.0359142	.0386087	.0298191	.0263676	.0164526
NAME	38-39	7	4+	.0099416	.0113362	.0314273	.0146488	.018083	.023159	.035685	.0386013	.0589864	.0284884	.0429886	.0391895	.0456626	.0509484	.0671614	.0479195	.0803629	.0727023	.0784086	.0450617	.0359142	.0386087	.0298191	.0263676	.0164526
NAME	38-39	8	4+	.0099416	.0113362	.0314273	.0146488	.018083	.023159	.035685	.0386013	.0589864	.0284884	.0429886	.0391895	.0456626	.0509484	.0671614	.0479195	.0803629	.0727023	.0784086	.0450617	.0359142	.0386087	.0298191	.0263676	.0164526
NAME	38-39	9	4+	.0099416	.0113362	.0314273	.0146488	.018083	.023159	.035685	.0386013	.0589864	.0284884	.0429886	.0391895	.0456626	.0509484	.0671614	.0479195	.0803629	.0727023	.0784086	.0450617	.0359142	.0386087	.0298191	.0263676	.0164526
NAME	38-39	10	4+	.0099416	.0113362	.0314273	.0146488	.018083	.023159	.035685	.0386013	.0589864	.0284884	.0429886	.0391895	.0456626	.0509484	.0671614	.0479195	.0803629	.0727023	.0784086	.0450617	.0359142	.0386087	.0298191	.0263676	.0164526
NAME	38-39	11	4+	.0099416	.0113362	.0314273	.0146488	.018083	.023159	.035685	.0386013	.0589864	.0284884	.0429886	.0391895	.0456626	.0509484	.0671614	.0479195	.0803629	.0727023	.0784086	.0450617	.0359142	.0386087	.0298191	.0263676	.0164526
NAME	38-39	12	4+	.0099416	.0113362	.0314273	.0146488	.018083	.023159	.035685	.0386013	.0589864	.0284884	.0429886	.0391895	.0456626	.0509484	.0671614	.0479195	.0803629	.0727023	.0784086	.0450617	.0359142	.0386087	.0298191	.0263676	.0164526
NAME	38-39	13	4+	.0099416	.0113362	.0314273	.0146488	.018083	.023159	.035685	.0386013	.0589864	.0284884	.0429886	.0391895	.0456626	.0509484	.0671614	.0479195	.0803629	.0727023	.0784086	.0450617	.0359142	.0386087	.0298191	.0263676	.0164526
NAME	38-39	14	4+	.0099416	.0113362	.0314273	.0146488	.018083	.023159	.035685	.0386013	.0589864	.0284884	.0429886	.0391895	.0456626	.0509484	.0671614	.0479195	.0803629	.0727023	.0784086	.0450617	.0359142	.0386087	.0298191	.0263676	.0164526
NAME	38-39	15	4+	.0099416	.0113362	.0314273	.0146488	.018083	.023159	.035685	.0386013	.0589864	.0284884	.0429886	.0391895	.0456626	.0509484	.0671614	.0479195	.0803629	.0727023	.0784086	.0450617	.0359142	.0386087	.0298191	.0263676	.0164526
NAME	38-39	16	4+	.0099416	.0113362	.0314273	.0146488	.018083	.023159	.035685	.0386013	.0589864	.0284884	.0429886	.0391895	.0456626	.0509484	.0671614	.0479195	.0803629	.0727023	.0784086	.0450617	.0359142	.0386087	.0298191	.0263676	.0164526
NAME	38-39	17	4+	.0099416	.0113362	.0314273	.0146488	.018083	.023159	.035685	.0386013	.0589864	.0284884	.0429886	.0391895	.0456626	.0509484	.0671614	.0479195	.0803629	.0727023	.0784086	.0450617	.0359142	.0386087	.0298191	.0263676	.0164526
NAME	38-39	18	4+	.0099416	.0113362	.0314273	.0146488	.018083	.023159	.035685	.0386013	.0589864	.0284884	.0429886	.0391895	.0456626	.0509484	.0671614	.0479195	.0803629	.0727023	.0784086	.0450617	.0359142	.0386087	.0298191	.0263676	.0164526
NAME	38-39	19	4+	.0099416	.0113362	.0314273	.0146488	.018083	.023159	.035685	.0386013	.0589864	.0284884	.0429886	.0391895	.0456626	.0509484	.0671614	.0479195	.0803629	.0727023	.0784086	.0450617	.0359142	.0386087	.0298191	.0263676	.0164526
NAME	38-39	20	4+	.0099416	.0113362	.0314273	.0146488	.018083	.023159	.035685	.0386013	.0589864	.0284884	.0429886	.0391895	.0456626	.0509484	.0671614	.0479195	.0803629	.0727023	.0784086	.0450617	.0359142	.0386087	.0298191	.0263676	.0164526
NAME	38-39	21	4+	.0099416	.0113362	.0314273	.0146488	.018083	.023159	.035685	.0386013	.0589864	.0284884	.0429886	.0391895	.0456626	.0509484	.0671614	.0479195	.0803629	.0727023	.0784086	.0450617	.0359142	.0386087	.0298191	.0263676	.0164526
NAME	38-39	22	4+	.0099416	.0113362	.0314273	.0146488	.018083	.023159	.035685	.0386013	.0589864	.0284884	.0429886	.0391895	.0456626	.0509484	.0671614	.0479195	.0803629	.0727023	.0784086	.0450617	.0359142	.0386087	.0298191	.0263676	.0164526
NAME	38-39	23	4+	.0099416	.0113362	.0314273	.0146488	.018083	.023159	.035685	.0386013	.0589864	.0284884	.0429886	.0391895	.0456626	.0509484	.0671614	.0479195	.0803629	.0727023	.0784086	.0450617	.0359142	.0386087	.0298191	.0263676	.0164526
NAME	38-39	24	4+	.0099416	.0113362	.0314273	.0146488	.018083	.023159	.035685	.0386013	.0589864	.0284884	.0429886	.0391895	.0456626	.0509484	.0671614	.0479195	.0803629	.0727023	.0784086	.0450617	.0359142	.0386087	.0298191	.0263676	.0164526
NAME	38-39	25	4+	.0099416	.0113362	.0314273	.0146488	.018083	.023159	.035685	.0386013	.0589864	.0284884	.0429886	.0391895	.0456626	.0509484	.0671614	.0479195	.0803629	.0727023	.0784086	.0450617	.0359142	.0386087	.0298191	.0263676	.0164526
NAME	38-39	26	4+	.0099416	.0113362	.0314273	.0146488	.018083	.023159	.035685	.0386013	.0589864	.0284884	.0429886	.0391895	.0456626	.0509484	.0671614	.0479195	.0803629	.0727023	.0784086	.0450617	.0359142	.0386087	.0298191	.0263676	.0164526
NAME	38-39	27	4+	.0099416	.0113362	.0314273	.0146488	.018083	.023159	.035685	.0386013	.0589864	.0284884	.0429886	.0391895	.0456626	.0509484	.0671614	.0479195	.0803629	.0727023	.0784086	.0450617	.0359142	.0386087	.0298191	.0263676	.0164526
NAME	38-39	28	4+	.0099416	.0113362	.0314273	.0146488	.018083	.023159	.035685	.0386013	.0589864	.0284884	.0429886	.0391895	.0456626	.0509484	.0671614	.0479195	.0803629	.0727023	.0784086	.0450617	.0359142	.0386087	.0298191	.0263676	.0164526
NAME	38-39	29	4+	.0099416	.0113362	.0314273	.0146488	.018083	.023159	.035685	.0386013	.0589864	.0284884	.0429886	.0391895	.0456626	.0509484	.0671614	.0479195	.0803629	.0727023	.0784086	.0450617	.0359142	.0386087	.0298191	.0263676	.0164526
NAME	38-39	30	4+	.0099416	.0113362	.0314273	.0146488	.018083	.023159	.035685	.0386013	.0589864	.0284884	.0429886	.0391895	.0456626	.0509484	.0671614	.0479195	.0803629	.0727023	.0784086	.0450617	.0359142	.0386087	.0298191	.0263676	.0164526
NAME	38-39	31	4+	.0099416	.0113362	.0314273	.0146488	.018083	.023159	.035685	.0386013	.0589864	.0284884	.0429886	.0391895	.0456626	.0509484	.0671614	.0479195	.0803629	.0727023	.0784086	.0450617	.0359142	.0386087	.0298191	.0263676	.0164526
NAME	38-39	32	4+	.0099416	.0113362	.0314273	.0146488	.018083	.023159	.035685	.0386013	.0589864	.0284884	.0429886	.0391895	.0456626	.0509484	.0671614	.0479195	.0803629	.0727023	.0784086	.0450617	.0359142	.0386087	.0298191	.0263676	.0164526
NAME	38-39	33	4+	.0099416	.0113362	.0314273	.0146488	.018083	.023159	.035685	.0386013	.0589864	.0284884	.0429886	.0391895	.0456626	.0509484	.0671614	.0479195	.0803629	.0727023	.0784086	.0450617	.0359142	.0386087	.0298191	.0263676	.0164526
NAME	38-39	34	4+	.0099416	.0113362	.0314273	.0146488	.018083	.023159	.035685	.0386013	.0589864	.0284884	.0429886	.0391895	.0456626	.0509484	.0671614	.0479195	.0803629	.0727023	.0784086	.0450617	.0359142	.0386087	.0298191	.0263676	.0164526
NAME	38-39	35	4+	.0099416	.0113362	.0314273	.0146488	.018083	.023159	.035685	.0386013	.0589864	.0284884	.0429886	.0391895	.0456626	.0509484	.0671614	.0479195	.0803629	.0727023	.0784086	.0450617	.0359142	.0386087	.0298191	.0263676	.0164526
NAME	38-39	36	4+	.0099416	.0113362	.0314273	.0146488	.018083	.023159	.035685	.0386013	.0589864	.0284884	.0429886	.0391895	.0456626	.0509484	.0671614	.0479195	.0803629	.0727023	.0784086	.0450617	.0359142	.0386087	.0298191	.0263676	.0164526
NAME	38-39	37	4+	.0099416	.0113362	.0314273	.0146488	.018083	.023159	.035685	.0386013	.0589864	.0284884	.0429886	.0391895	.0456626	.0509484	.0671614	.0479195	.0803629	.0727023	.0784086	.0450617	.0359142	.0386087	.0298191	.0263676	.0164526
NAME	38-39	38	4+	.0099416	.0113362	.0314273	.0146488	.018083	.023159	.035685	.0386013	.0589864	.0284884	.0429886	.0391895	.0456626	.0509484	.0671614	.0479195	.0803629	.0727023	.0784086	.0450617	.0359142	.0386087	.0298191	.0263676	.0164526
NAME	38-39	39	4+	.0099416	.0113362	.0314273	.0146488	.018083	.023159	.035685	.0386013	.0589864	.0284884	.0429886	.0391895	.0456626	.0509484	.0671614	.0479195	.0803629	.0727023	.0784086	.0450617	.0359142	.0386087	.0298191	.0263676	.0164526
NAME	38-39	40	4+	.0099416	.0113362	.0314273	.0146488	.018083	.023159	.035685	.0386013	.0589864	.0284884	.0429886	.0391895	.0456626	.0509484	.0671614	.0479195	.0803629	.0727023	.0784086	.0450617	.0359142	.0386087	.0298191	.0263676	.0164526
NAME	40-41	1	1	.0136246	.0141522	.0120468	.0194859	.0260112	.0186533	.0351629	.0231537	.0317005	.0322971	.0347768	.0422385	.0467039	.0566749	.0648555	.067826	.0653288	.0618331	.0567454	.0564869	.0579629	.0563244	.037298	.0303387	.0184997
NAME	40-41	2	2	.0107465	.0058332	.0098153	.0105397	.0206094	.0336782	.0304111	.0267256	.0311204	.0303713	.0589417	.0433696	.0625312	.0378752	.0599045	.0531914	.0545372	.0605744	.0638084	.0527593	.0654159	.0434195	.0433595	.0389771	.0259159
NAME	40-41	3	3	.0100994	.0151909	.0101231	.0101728	.0255778	.0287891	.0208711	.0335542	.0370341	.0376609	.0330053	.0445612	.0443344	.0460793	.0520395	.062826	.0597915	.0681633	.0543844	.068026	.0536953	.0541922	.0527117	.0351657	.0207257
NAME	40-41	4	4+	.0105372	.0157884	.0178198	.011433	.0219835	.0265328	.0238116	.0319892	.035539	.0442842	.0428817	.0350801	.0439553	.0499732	.0596101	.0684632	.0541891	.0719226	.0488956	.0683674	.0607749	.0511333	.0365377	.0274816	.0172109
NAME	40-41	5	4+	.0105372	.0157884	.0178198	.011433	.0219835	.0265328	.0238116	.0319892	.035539	.0442842	.0428817	.0350801	.0439553	.0499732	.0596101	.0684632	.0541891	.0719226	.0488956	.0683674	.0607749	.0511333	.0365377	.0274816	.0172109
NAME	40-41	6	6+	.0101304	.0225432	.0092809	.0245152	.0196773	.0188685	.0226625	.0304794	.0253484	.0328149	.0390973	.055394	.0526016	.0434178	.0763201	.0525158	.0737257	.0877265	.0420476	.0489827	.0332452	.0385714	.0358375	.035938	.0382113
NAME	40-41	7	6+	.0101304	.0225432	.0092809	.0245152	.0196773	.0188685	.0226625	.0304794	.0253484	.0328149	.0390973	.055394	.0526016	.0434178	.0763201	.0525158	.0737257	.0877265	.0420476	.0489827	.0332452	.0385714	.0358375	.035938	.0382113
NAME	40-41	8	6+	.0101304	.0225432	.0092809	.0245152	.0196773	.0188685	.0226625	.0304794	.0253484	.0328149	.0390973	.055394	.0526016	.0434178	.0763201	.0525158	.0737257	.0877265	.0420476	.0489827	.0332452	.0385714	.0358375	.035938	.0382113
NAME	40-41	9	6+	.0101304	.0225432	.0092809	.0245152	.0196773	.0188685	.0226625	.0304794	.0253484	.0328149	.0390973	.055394	.0526016	.0434178	.0763201	.0525158	.0737257	.0877265	.0420476	.0489827	.0332452	.0385714	.0358375	.035938	.0382113
NAME	40-41	10	6+	.0101304	.0225432	.0092809	.0245152	.0196773	.0188685	.0226625	.0304794	.0253484	.0328149	.0390973	.055394	.0526016	.0434178	.0763201	.0525158	.0737257	.0877265	.0420476	.0489827	.0332452	.0385714	.0358375	.035938	.0382113
NAME	40-41	11	6+	.0101304	.0225432	.0092809	.0245152	.0196773	.0188685	.0226625	.0304794	.0253484	.0328149	.0390973	.055394	.0526016	.0434178	.0763201	.0525158	.0737257	.0877265	.0420476	.0489827	.0332452	.0385714	.0358375	.035938	.0382113
NAME	40-41	12	6+	.0101304	.0225432	.0092809	.0245152	.0196773	.0188685	.0226625	.0304794	.0253484	.0328149	.0390973	.055394	.0526016	.0434178	.0763201	.0525158	.0737257	.0877265	.0420476	.0489827	.0332452	.0385714	.0358375	.035938	.0382113
NAME	40-41	13	6+	.0101304	.0225432	.0092809	.0245152	.0196773	.0188685	.0226625	.0304794	.0253484	.0328149	.0390973	.055394	.0526016	.0434178	.0763201	.0525158	.0737257	.0877265	.0420476	.0489827	.0332452	.0385714	.0358375	.035938	.0382113
NAME	40-41	14	6+	.0101304	.0225432	.0092809	.0245152	.0196773	.0188685	.0226625	.0304794	.0253484	.0328149	.0390973	.055394	.0526016	.0434178	.0763201	.0525158	.0737257	.0877265	.0420476	.0489827	.0332452	.0385714	.0358375	.035938	.0382113
NAME	40-41	15	6+	.0101304	.0225432	.0092809	.0245152	.0196773	.0188685	.0226625	.0304794	.0253484	.0328149	.0390973	.055394	.0526016	.0434178	.0763201	.0525158	.0737257	.0877265	.0420476	.0489827	.0332452	.0385714	.0358375	.035938	.0382113
NAME	40-41	16	6+	.0101304	.0225432	.0092809	.0245152	.0196773	.0188685	.0226625	.0304794	.0253484	.0328149	.0390973	.055394	.0526016	.0434178	.0763201	.0525158	.0737257	.0877265	.0420476	.0489827	.0332452	.0385714	.0358375	.035938	.0382113
NAME	40-41	17	6+	.0101304	.0225432	.0092809	.0245152	.0196773	.0188685	.0226625	.0304794	.0253484	.0328149	.0390973	.055394	.0526016	.0434178	.0763201	.0525158	.0737257	.0877265	.0420476	.0489827	.0332452	.0385714	.0358375	.035938	.0382113
NAME	40-41	18	6+	.0101304	.0225432	.0092809	.0245152	.0196773	.0188685	.0226625	.0304794	.0253484	.0328149	.0390973	.055394	.0526016	.0434178	.0763201	.0525158	.0737257	.0877265	.0420476	.0489827	.0332452	.0385714	.0358375	.035938	.0382113
NAME	40-41	19	6+	.0101304	.0225432	.0092809	.0245152	.0196773	.0188685	.0226625	.0304794	.0253484	.0328149	.0390973	.055394	.0526016	.0434178	.0763201	.0525158	.0737257	.0877265	.0420476	.0489827	.0332452	.0385714	.0358375	.035938	.0382113
NAME	40-41	20	6+	.0101304	.0225432	.0092809	.0245152	.0196773	.0188685	.0226625	.0304794	.0253484	.0328149	.0390973	.055394	.0526016	.0434178	.0763201	.0525158	.0737257	.0877265	.0420476	.0489827	.0332452	.0385714	.0358375	.035938	.0382113
NAME	40-41	21	6+	.0101304	.0225432	.0092809	.0245152	.0196773	.0188685	.0226625	.0304794	.0253484	.0328149	.0390973	.055394	.0526016	.0434178	.0763201	.0525158	.0737257	.0877265	.0420476	.0489827	.0332452	.0385714	.0358375	.035938	.0382113
NAME	40-41	22	6+	.0101304	.0225432	.0092809	.0245152	.0196773	.0188685	.0226625	.0304794	.0253484	.0328149	.0390973	.055394	.0526016	.0434178	.0763201	.0525158	.0737257	.0877265	.0420476	.0489827	.0332452	.0385714	.0358375	.035938	.0382113
NAME	40-41	23	6+	.0101304	.0225432	.0092809	.0245152	.0196773	.0188685	.0226625	.0304794	.0253484	.0328149	.0390973	.055394	.0526016	.0434178	.0763201	.0525158	.0737257	.0877265	.0420476	.0489827	.0332452	.0385714	.0358375	.035938	.0382113
NAME	40-41	24	6+	.0101304	.0225432	.0092809	.0245152	.0196773	.0188685	.0226625	.0304794	.0253484	.0328149	.0390973	.055394	.0526016	.0434178	.0763201	.0525158	.0737257	.0877265	.0420476	.0489827	.0332452	.0385714	.0358375	.035938	.0382113
NAME	40-41	25	6+	.0101304	.0225432	.0092809	.0245152	.0196773	.0188685	.0226625	.0304794	.0253484	.0328149	.0390973	.055394	.0526016	.0434178	.0763201	.0525158	.0737257	.0877265	.0420476	.0489827	.0332452	.0385714	.0358375	.035938	.0382113
NAME	40-41	26	6+	.0101304	.0225432	.0092809	.0245152	.0196773	.0188685	.0226625	.0304794	.0253484	.0328149	.0390973	.055394	.0526016	.0434178	.0763201	.0525158	.0737257	.0877265	.0420476	.0489827	.0332452	.0385714	.0358375	.035938	.0382113
NAME	40-41	27	6+	.0101304	.0225432	.0092809	.0245152	.0196773	.0188685	.0226625	.0304794	.0253484	.0328149	.0390973	.055394	.0526016	.0434178	.0763201	.0525158	.0737257	.0877265	.0420476	.0489827	.0332452	.0385714	.0358375	.035938	.0382113
NAME	40-41	28	6+	.0101304	.0225432	.0092809	.0245152	.0196773	.0188685	.0226625	.0304794	.0253484	.0328149	.0390973	.055394	.0526016	.0434178	.0763201	.0525158	.0737257	.0877265	.0420476	.0489827	.0332452	.0385714	.0358375	.035938	.0382113
NAME	40-41	29	6+	.0101304	.0225432	.0092809	.0245152	.0196773	.0188685	.0226625	.0304794	.0253484	.0328149	.0390973	.055394	.0526016	.0434178	.0763201	.0525158	.0737257	.0877265	.0420476	.0489827	.0332452	.0385714	.0358375	.035938	.0382113
NAME	40-41	30	6+	.0101304	.0225432	.0092809	.0245152	.0196773	.0188685	.0226625	.0304794	.0253484	.0328149	.0390973	.055394	.0526016	.0434178	.0763201	.0525158	.0737257	.0877265	.0420476	.0489827	.0332452	.0385714	.0358375	.035938	.0382113
NAME	40-41	31	6+	.0101304	.0225432	.0092809	.0245152	.0196773	.0188685	.0226625	.0304794	.0253484	.0328149	.0390973	.055394	.0526016	.0434178	.0763201	.0525158	.0737257	.0877265	.0420476	.0489827	.0332452	.0385714	.0358375	.035938	.0382113
NAME	40-41	32	6+	.0101304	.0225432	.0092809	.0245152	.0196773	.0188685	.0226625	.0304794	.0253484	.0328149	.0390973	.055394	.0526016	.0434178	.0763201	.0525158	.0737257	.0877265	.0420476	.0489827	.0332452	.0385714	.0358375	.035938	.0382113
NAME	40-41	33	6+	.0101304	.0225432	.0092809	.0245152	.0196773	.0188685	.0226625	.0304794	.0253484	.0328149	.0390973	.055394	.0526016	.0434178	.0763201	.0525158	.0737257	.0877265	.0420476	.0489827	.0332452	.0385714	.0358375	.035938	.0382113
NAME	40-41	34	6+	.0101304	.0225432	.0092809	.0245152	.0196773	.0188685	.0226625	.0304794	.0253484	.0328149	.0390973	.055394	.0526016	.0434178	.0763201	.0525158	.0737257	.0877265	.0420476	.0489827	.0332452	.0385714	.0358375	.035938	.0382113
NAME	40-41	35	6+	.0101304	.0225432	.0092809	.0245152	.0196773	.0188685	.0226625	.0304794	.0253484	.0328149	.0390973	.055394	.0526016	.0434178	.0763201	.0525158	.0737257	.0877265	.0420476	.0489827	.0332452	.0385714	.0358375	.035938	.0382113
NAME	40-41	36	6+	.0101304	.0225432	.0092809	.0245152	.0196773	.0188685	.0226625	.0304794	.0253484	.0328149	.0390973	.055394	.0526016	.0434178	.0763201	.0525158	.0737257	.0877265	.0420476	.0489827	.0332452	.0385714	.0358375	.035938	.0382113
NAME	40-41	37	6+	.0101304	.0225432	.0092809	.0245152	.0196773	.0188685	.0226625	.0304794	.0253484	.0328149	.0390973	.055394	.0526016	.0434178	.0763201	.0525158	.0737257	.0877265	.0420476	.0489827	.0332452	.0385714	.0358375	.035938	.0382113
NAME	40-41	38	6+	.0101304	.0225432	.0092809	.0245152	.0196773	.0188685	.0226625	.0304794	.0253484	.0328149	.0390973	.055394	.0526016	.0434178	.0763201	.0525158	.0737257	.0877265	.0420476	.0489827	.0332452	.0385714	.0358375	.035938	.0382113
NAME	40-41	39	6+	.0101304	.0225432	.0092809	.0245152	.0196773	.0188685	.0226625	.0304794	.0253484	.0328149	.0390973	.055394	.0526016	.0434178	.0763201	.0525158	.0737257	.0877265	.0420476	.0489827	.0332452	.0385714	.0358375	.035938	.0382113
NAME	40-41	40	6+	.0101304	.0225432	.0092809	.0245152	.0196773	.0188685	.0226625	.0304794	.0253484	.0328149	.0390973	.055394	.0526016	.0434178	.0763201	.0525158	.0737257	.0877265	.0420476	.0489827	.0332452	.0385714	.0358375	.035938	.0382113
NAME	42-43	1	1	.0119354	.0096884	.0141262	.0098153	.0194777	.0214567	.0232295	.0210768	.0275207	.0243068	.025393	.0394357	.0339816	.0400616	.0296737	.0415712	.0536007	.0485327	.0620559	.0555205	.0841161	.0654918	.0574646	.05441	.0519071
NAME	42-43	2	2	.009191	.0092616	.0092677	.0102056	.0068525	.0158574	.0202242	.0248339	.0273978	.0246909	.0267997	.0451515	.0330305	.0260616	.056112	.0465958	.0517816	.0412788	.0718709	.0608636	.0531455	.0569159	.0723414	.0572111	.0514454
NAME	42-43	3	3	.0051438	.0086167	.0057882	.0057071	.009298	.0133033	.0246206	.0229437	.0277011	.0323829	.0324075	.0300345	.0327864	.052974	.0479022	.0363662	.0462303	.0621864	.0527992	.0727548	.0481038	.054621	.0647976	.0728113	.044759
NAME	42-43	4	4	.0035597	.0125086	.0162355	.0139033	.0157221	.0107176	.0371845	.0253133	.0298358	.0540488	.0256356	.0380016	.0493255	.037171	.0438735	.0491298	.0636193	.0482844	.0579383	.0543254	.0540368	.0599614	.0540021	.0426195	.0272294
NAME	42-43	5	5+	.0149297	.0103111	.0060924	.0134774	.0107787	.0252999	.0393023	.0340268	.0260063	.0308982	.0456003	.0438811	.0354282	.0446876	.0518471	.0361715	.030517	.0509711	.0515567	.0546179	.0660505	.0627943	.0533819	.0483111	.0418218
NAME	42-43	6	5+	.0149297	.0103111	.0060924	.0134774	.0107787	.0252999	.0393023	.0340268	.0260063	.0308982	.0456003	.0438811	.0354282	.0446876	.0518471	.0361715	.030517	.0509711	.0515567	.0546179	.0660505	.0627943	.0533819	.0483111	.0418218
NAME	42-43	7	5+	.0149297	.0103111	.0060924	.0134774	.0107787	.0252999	.0393023	.0340268	.0260063	.0308982	.0456003	.0438811	.0354282	.0446876	.0518471	.0361715	.030517	.0509711	.0515567	.0546179	.0660505	.0627943	.0533819	.0483111	.0418218
NAME	42-43	8	5+	.0149297	.0103111	.0060924	.0134774	.0107787	.0252999	.0393023	.0340268	.0260063	.0308982	.0456003	.0438811	.0354282	.0446876	.0518471	.0361715	.030517	.0509711	.0515567	.0546179	.0660505	.0627943	.0533819	.0483111	.0418218
NAME	42-43	9	5+	.0149297	.0103111	.0060924	.0134774	.0107787	.0252999	.0393023	.0340268	.0260063	.0308982	.0456003	.0438811	.0354282	.0446876	.0518471	.0361715	.030517	.0509711	.0515567	.0546179	.0660505	.0627943	.0533819	.0483111	.0418218
NAME	42-43	10	5+	.0149297	.0103111	.0060924	.0134774	.0107787	.0252999	.0393023	.0340268	.0260063	.0308982	.0456003	.0438811	.0354282	.0446876	.0518471	.0361715	.030517	.0509711	.0515567	.0546179	.0660505	.0627943	.0533819	.0483111	.0418218
NAME	42-43	11	5+	.0149297	.0103111	.0060924	.0134774	.0107787	.0252999	.0393023	.0340268	.0260063	.0308982	.0456003	.0438811	.0354282	.0446876	.0518471	.0361715	.030517	.0509711	.0515567	.0546179	.0660505	.0627943	.0533819	.0483111	.0418218
NAME	42-43	12	5+	.0149297	.0103111	.0060924	.0134774	.0107787	.0252999	.0393023	.0340268	.0260063	.0308982	.0456003	.0438811	.0354282	.0446876	.0518471	.0361715	.030517	.0509711	.0515567	.0546179	.0660505	.0627943	.0533819	.0483111	.0418218
NAME	42-43	13	5+	.0149297	.0103111	.0060924	.0134774	.0107787	.0252999	.0393023	.0340268	.0260063	.0308982	.0456003	.0438811	.0354282	.0446876	.0518471	.0361715	.030517	.0509711	.0515567	.0546179	.0660505	.0627943	.0533819	.0483111	.0418218
NAME	42-43	14	5+	.0149297	.0103111	.0060924	.0134774	.0107787	.0252999	.0393023	.0340268	.0260063	.0308982	.0456003	.0438811	.0354282	.0446876	.0518471	.0361715	.030517	.0509711	.0515567	.0546179	.0660505	.0627943	.0533819	.0483111	.0418218
NAME	42-43	15	5+	.0149297	.0103111	.0060924	.0134774	.0107787	.0252999	.0393023	.0340268	.0260063	.0308982	.0456003	.0438811	.0354282	.0446876	.0518471	.0361715	.030517	.0509711	.0515567	.0546179	.0660505	.0627943	.0533819	.0483111	.0418218
NAME	42-43	16	5+	.0149297	.0103111	.0060924	.0134774	.0107787	.0252999	.0393023	.0340268	.0260063	.0308982	.0456003	.0438811	.0354282	.0446876	.0518471	.0361715	.030517	.0509711	.0515567	.0546179	.0660505	.0627943	.0533819	.0483111	.0418218
NAME	42-43	17	5+	.0149297	.0103111	.0060924	.0134774	.0107787	.0252999	.0393023	.0340268	.0260063	.0308982	.0456003	.0438811	.0354282	.0446876	.0518471	.0361715	.030517	.0509711	.0515567	.0546179	.0660505	.0627943	.0533819	.0483111	.0418218
NAME	42-43	18	5+	.0149297	.0103111	.0060924	.0134774	.0107787	.0252999	.0393023	.0340268	.0260063	.0308982	.0456003	.0438811	.0354282	.0446876	.0518471	.0361715	.030517	.0509711	.0515567	.0546179	.0660505	.0627943	.0533819	.0483111	.0418218
NAME	42-43	19	5+	.0149297	.0103111	.0060924	.0134774	.0107787	.0252999	.0393023	.0340268	.0260063	.0308982	.0456003	.0438811	.0354282	.0446876	.0518471	.0361715	.030517	.0509711	.0515567	.0546179	.0660505	.0627943	.0533819	.0483111	.0418218
NAME	42-43	20	5+	.0149297	.0103111	.0060924	.0134774	.0107787	.0252999	.0393023	.0340268	.0260063	.0308982	.0456003	.0438811	.0354282	.0446876	.0518471	.0361715	.030517	.0509711	.0515567	.0546179	.0660505	.0627943	.0533819	.0483111	.0418218
NAME	42-43	21	5+	.0149297	.0103111	.0060924	.0134774	.0107787	.0252999	.0393023	.0340268	.0260063	.0308982	.0456003	.0438811	.0354282	.0446876	.0518471	.0361715	.030517	.0509711	.0515567	.0546179	.0660505	.0627943	.0533819	.0483111	.0418218
NAME	42-43	22	5+	.0149297	.0103111	.0060924	.0134774	.0107787	.0252999	.0393023	.0340268	.0260063	.0308982	.0456003	.0438811	.0354282	.0446876	.0518471	.0361715	.030517	.0509711	.0515567	.0546179	.0660505	.0627943	.0533819	.0483111	.0418218
NAME	42-43	23	5+	.0149297	.0103111	.0060924	.0134774	.0107787	.0252999	.0393023	.0340268	.0260063	.0308982	.0456003	.0438811	.0354282	.0446876	.0518471	.0361715	.030517	.0509711	.0515567	.0546179	.0660505	.0627943	.0533819	.0483111	.0418218
NAME	42-43	24	5+	.0149297	.0103111	.0060924	.0134774	.0107787	.0252999	.0393023	.0340268	.0260063	.0308982	.0456003	.0438811	.0354282	.0446876	.0518471	.0361715	.030517	.0509711	.0515567	.0546179	.0660505	.0627943	.0533819	.0483111	.0418218
NAME	42-43	25	5+	.0149297	.0103111	.0060924	.0134774	.0107787	.0252999	.0393023	.0340268	.0260063	.0308982	.0456003	.0438811	.0354282	.0446876	.0518471	.0361715	.030517	.0509711	.0515567	.0546179	.0660505	.0627943	.0533819	.0483111	.0418218
NAME	42-43	26	5+	.0149297	.0103111	.0060924	.0134774	.0107787	.0252999	.0393023	.0340268	.0260063	.0308982	.0456003	.0438811	.0354282	.0446876	.0518471	.0361715	.030517	.0509711	.0515567	.0546179	.0660505	.0627943	.0533819	.0483111	.0418218
NAME	42-43	27	5+	.0149297	.0103111	.0060924	.0134774	.0107787	.0252999	.0393023	.0340268	.0260063	.0308982	.0456003	.0438811	.0354282	.0446876	.0518471	.0361715	.030517	.0509711	.0515567	.0546179	.0660505	.0627943	.0533819	.0483111	.0418218
NAME	42-43	28	5+	.0149297	.0103111	.0060924	.0134774	.0107787	.0252999	.0393023	.0340268	.0260063	.0308982	.0456003	.0438811	.0354282	.0446876	.0518471	.0361715	.030517	.0509711	.0515567	.0546179	.0660505	.0627943	.0533819	.0483111	.0418218
NAME	42-43	29	5+	.0149297	.0103111	.0060924	.0134774	.0107787	.0252999	.0393023	.0340268	.0260063	.0308982	.0456003	.0438811	.0354282	.0446876	.0518471	.0361715	.030517	.0509711	.0515567	.0546179	.0660505	.0627943	.0533819	.0483111	.0418218
NAME	42-43	30	5+	.0149297	.0103111	.0060924	.0134774	.0107787	.0252999	.0393023	.0340268	.0260063	.0308982	.0456003	.0438811	.0354282	.0446876	.0518471	.0361715	.030517	.0509711	.0515567	.0546179	.0660505	.0627943	.0533819	.0483111	.0418218
NAME	42-43	31	5+	.0149297	.0103111	.0060924	.0134774	.0107787	.0252999	.0393023	.0340268	.0260063	.0308982	.0456003	.0438811	.0354282	.0446876	.0518471	.0361715	.030517	.0509711	.0515567	.0546179	.0660505	.0627943	.0533819	.0483111	.0418218
NAME	42-43	32	5+	.0149297	.0103111	.0060924	.0134774	.0107787	.0252999	.0393023	.0340268	.0260063	.0308982	.0456003	.0438811	.0354282	.0446876	.0518471	.0361715	.030517	.0509711	.0515567	.0546179	.0660505	.0627943	.0533819	.0483111	.0418218
NAME	42-43	33	5+	.0149297	.0103111	.0060924	.0134774	.0107787	.0252999	.0393023	.0340268	.0260063	.0308982	.0456003	.0438811	.0354282	.0446876	.0518471	.0361715	.030517	.0509711	.0515567	.0546179	.0660505	.0627943	.0533819	.0483111	.0418218
NAME	42-43	34	5+	.0149297	.0103111	.0060924	.0134774	.0107787	.0252999	.0393023	.0340268	.0260063	.0308982	.0456003	.0438811	.0354282	.0446876	.0518471	.0361715	.030517	.0509711	.0515567	.0546179	.0660505	.0627943	.0533819	.0483111	.0418218
NAME	42-43	35	5+	.0149297	.0103111	.0060924	.0134774	.0107787	.0252999	.0393023	.0340268	.0260063	.0308982	.0456003	.0438811	.0354282	.0446876	.0518471	.0361715	.030517	.0509711	.0515567	.0546179	.0660505	.0627943	.0533819	.0483111	.0418218
NAME	42-43	36	5+	.0149297	.0103111	.0060924	.0134774	.0107787	.0252999	.0393023	.0340268	.0260063	.0308982	.0456003	.0438811	.0354282	.0446876	.0518471	.0361715	.030517	.0509711	.0515567	.0546179	.0660505	.0627943	.0533819	.0483111	.0418218
NAME	42-43	37	5+	.0149297	.0103111	.0060924	.0134774	.0107787	.0252999	.0393023	.0340268	.0260063	.0308982	.0456003	.0438811	.0354282	.0446876	.0518471	.0361715	.030517	.0509711	.0515567	.0546179	.0660505	.0627943	.0533819	.0483111	.0418218
NAME	42-43	38	5+	.0149297	.0103111	.0060924	.0134774	.0107787	.0252999	.0393023	.0340268	.0260063	.0308982	.0456003	.0438811	.0354282	.0446876	.0518471	.0361715	.030517	.0509711	.0515567	.0546179	.0660505	.0627943	.0533819	.0483111	.0418218
NAME	42-43	39	5+	.0149297	.0103111	.0060924	.0134774	.0107787	.0252999	.0393023	.0340268	.0260063	.0308982	.0456003	.0438811	.0354282	.0446876	.0518471	.0361715	.030517	.0509711	.0515567	.0546179	.0660505	.0627943	.0533819	.0483111	.0418218
NAME	42-43	40	5+	.0149297	.0103111	.0060924	.0134774	.0107787	.0252999	.0393023	.0340268	.0260063	.0308982	.0456003	.0438811	.0354282	.0446876	.0518471	.0361715	.030517	.0509711	.0515567	.0546179	.0660505	.0627943	.0533819	.0483111	.0418218
NAME	44-45	1	1	.0083349	.009081	.0079478	.0103195	.0093566	.0154033	.0214927	.0213329	.0232274	.0202921	.0239113	.0275708	.0299184	.0353366	.0360159	.0439789	.0455649	.0562145	.0499015	.0484008	.0635867	.0579012	.0601647	.0562993	.0505669
NAME	44-45	2	2	.006467	.0066671	.0073864	.0061868	.0111828	.0108901	.0133513	.0181749	.0277569	.0267067	.029555	.0244276	.0341694	.0391423	.03416	.0405591	.0442227	.0470028	.0525732	.0564249	.0536871	.0555801	.0623299	.0598996	.0438865
NAME	44-45	3	3	.0070921	.0051407	.004891	.0049204	.0121292	.0136591	.0209223	.0151469	.0205607	.0191794	.0312031	.0352798	.0274692	.0384238	.0429683	.0543447	.0406009	.0529284	.0530181	.0501032	.0512071	.0610787	.0538227	.0509522	.0652303
NAME	44-45	4	4	.0058946	.0079072	.0071334	.006429	.0159919	.0151804	.0260111	.0255526	.0215166	.0269703	.0187307	.0257644	.030062	.0315152	.0450159	.0505007	.0547386	.0522799	.036451	.0530243	.0548709	.0588161	.066671	.0532389	.0421215
NAME	44-45	5	5	.0027833	.0091512	.0040594	.0066483	.0145854	.0084814	.0194581	.0246646	.0243847	.0248177	.0252761	.0211027	.0385483	.0472514	.0412546	.040868	.0572819	.0478136	.0624564	.0589662	.0405021	.0525257	.0505008	.0677683	.0479378
NAME	44-45	6	6+	.004674	.0052603	.0076636	.0108182	.0109695	.0112895	.0156462	.020253	.0231441	.0160919	.0313562	.0377264	.031309	.0292588	.0371723	.0475609	.0468014	.0501111	.0609775	.0632334	.0378697	.067921	.0571494	.0656191	.037875
NAME	44-45	7	6+	.004674	.0052603	.0076636	.0108182	.0109695	.0112895	.0156462	.020253	.0231441	.0160919	.0313562	.0377264	.031309	.0292588	.0371723	.0475609	.0468014	.0501111	.0609775	.0632334	.0378697	.067921	.0571494	.0656191	.037875
NAME	44-45	8	6+	.004674	.0052603	.0076636	.0108182	.0109695	.0112895	.0156462	.020253	.0231441	.0160919	.0313562	.0377264	.031309	.0292588	.0371723	.0475609	.0468014	.0501111	.0609775	.0632334	.0378697	.067921	.0571494	.0656191	.037875
NAME	44-45	9	6+	.004674	.0052603	.0076636	.0108182	.0109695	.0112895	.0156462	.020253	.0231441	.0160919	.0313562	.0377264	.031309	.0292588	.0371723	.0475609	.0468014	.0501111	.0609775	.0632334	.0378697	.067921	.0571494	.0656191	.037875
NAME	44-45	10	6+	.004674	.0052603	.0076636	.0108182	.0109695	.0112895	.0156462	.020253	.0231441	.0160919	.0313562	.0377264	.031309	.0292588	.0371723	.0475609	.0468014	.0501111	.0609775	.0632334	.0378697	.067921	.0571494	.0656191	.037875
NAME	44-45	11	6+	.004674	.0052603	.0076636	.0108182	.0109695	.0112895	.0156462	.020253	.0231441	.0160919	.0313562	.0377264	.031309	.0292588	.0371723	.0475609	.0468014	.0501111	.0609775	.0632334	.0378697	.067921	.0571494	.0656191	.037875
NAME	44-45	12	6+	.004674	.0052603	.0076636	.0108182	.0109695	.0112895	.0156462	.020253	.0231441	.0160919	.0313562	.0377264	.031309	.0292588	.0371723	.0475609	.0468014	.0501111	.0609775	.0632334	.0378697	.067921	.0571494	.0656191	.037875
NAME	44-45	13	6+	.004674	.0052603	.0076636	.0108182	.0109695	.0112895	.0156462	.020253	.0231441	.0160919	.0313562	.0377264	.031309	.0292588	.0371723	.0475609	.0468014	.0501111	.0609775	.0632334	.0378697	.067921	.0571494	.0656191	.037875
NAME	44-45	14	6+	.004674	.0052603	.0076636	.0108182	.0109695	.0112895	.0156462	.020253	.0231441	.0160919	.0313562	.0377264	.031309	.0292588	.0371723	.0475609	.0468014	.0501111	.0609775	.0632334	.0378697	.067921	.0571494	.0656191	.037875
NAME	44-45	15	6+	.004674	.0052603	.0076636	.0108182	.0109695	.0112895	.0156462	.020253	.0231441	.0160919	.0313562	.0377264	.031309	.0292588	.0371723	.0475609	.0468014	.0501111	.0609775	.0632334	.0378697	.067921	.0571494	.0656191	.037875
NAME	44-45	16	6+	.004674	.0052603	.0076636	.0108182	.0109695	.0112895	.0156462	.020253	.0231441	.0160919	.0313562	.0377264	.031309	.0292588	.0371723	.0475609	.0468014	.0501111	.0609775	.0632334	.0378697	.067921	.0571494	.0656191	.037875
NAME	44-45	17	6+	.004674	.0052603	.0076636	.0108182	.0109695	.0112895	.0156462	.020253	.0231441	.0160919	.0313562	.0377264	.031309	.0292588	.0371723	.0475609	.0468014	.0501111	.0609775	.0632334	.0378697	.067921	.0571494	.0656191	.037875
NAME	44-45	18	6+	.004674	.0052603	.0076636	.0108182	.0109695	.0112895	.0156462	.020253	.0231441	.0160919	.0313562	.0377264	.031309	.0292588	.0371723	.0475609	.0468014	.0501111	.0609775	.0632334	.0378697	.067921	.0571494	.0656191	.037875
NAME	44-45	19	6+	.004674	.0052603	.0076636	.0108182	.0109695	.0112895	.0156462	.020253	.0231441	.0160919	.0313562	.0377264	.031309	.0292588	.0371723	.0475609	.0468014	.0501111	.0609775	.0632334	.0378697	.067921	.0571494	.0656191	.037875
NAME	44-45	20	6+	.004674	.0052603	.0076636	.0108182	.0109695	.0112895	.0156462	.020253	.0231441	.0160919	.0313562	.0377264	.031309	.0292588	.0371723	.0475609	.0468014	.0501111	.0609775	.0632334	.0378697	.067921	.0571494	.0656191	.037875
NAME	44-45	21	6+	.004674	.0052603	.0076636	.0108182	.0109695	.0112895	.0156462	.020253	.0231441	.0160919	.0313562	.0377264	.031309	.0292588	.0371723	.0475609	.0468014	.0501111	.0609775	.0632334	.0378697	.067921	.0571494	.0656191	.037875
NAME	44-45	22	6+	.004674	.0052603	.0076636	.0108182	.0109695	.0112895	.0156462	.020253	.0231441	.0160919	.0313562	.0377264	.031309	.0292588	.0371723	.0475609	.0468014	.0501111	.0609775	.0632334	.0378697	.067921	.0571494	.0656191	.037875
NAME	44-45	23	6+	.004674	.0052603	.0076636	.0108182	.0109695	.0112895	.0156462	.020253	.0231441	.0160919	.0313562	.0377264	.031309	.0292588	.0371723	.0475609	.0468014	.0501111	.0609775	.0632334	.0378697	.067921	.0571494	.0656191	.037875
NAME	44-45	24	6+	.004674	.0052603	.0076636	.0108182	.0109695	.0112895	.0156462	.020253	.0231441	.0160919	.0313562	.0377264	.031309	.0292588	.0371723	.0475609	.0468014	.0501111	.0609775	.0632334	.0378697	.067921	.0571494	.0656191	.037875
NAME	44-45	25	6+	.004674	.0052603	.0076636	.0108182	.0109695	.0112895	.0156462	.020253	.0231441	.0160919	.0313562	.0377264	.031309	.0292588	.0371723	.0475609	.0468014	.0501111	.0609775	.0632334	.0378697	.067921	.0571494	.0656191	.037875
NAME	44-45	26	6+	.004674	.0052603	.0076636	.0108182	.0109695	.0112895	.0156462	.020253	.0231441	.0160919	.0313562	.0377264	.031309	.0292588	.0371723	.0475609	.0468014	.0501111	.0609775	.0632334	.0378697	.067921	.0571494	.0656191	.037875
NAME	44-45	27	6+	.004674	.0052603	.0076636	.0108182	.0109695	.0112895	.0156462	.020253	.0231441	.0160919	.0313562	.0377264	.031309	.0292588	.0371723	.0475609	.0468014	.0501111	.0609775	.0632334	.0378697	.067921	.0571494	.0656191	.037875
NAME	44-45	28	6+	.004674	.0052603	.0076636	.0108182	.0109695	.0112895	.0156462	.020253	.0231441	.0160919	.0313562	.0377264	.031309	.0292588	.0371723	.0475609	.0468014	.0501111	.0609775	.0632334	.0378697	.067921	.0571494	.0656191	.037875
NAME	44-45	29	6+	.004674	.0052603	.0076636	.0108182	.0109695	.0112895	.0156462	.020253	.0231441	.0160919	.0313562	.0377264	.031309	.0292588	.0371723	.0475609	.0468014	.0501111	.0609775	.0632334	.0378697	.067921	.0571494	.0656191	.037875
NAME	44-45	30	6+	.004674	.0052603	.0076636	.0108182	.0109695	.0112895	.0156462	.020253	.0231441	.0160919	.0313562	.0377264	.031309	.0292588	.0371723	.0475609	.0468014	.0501111	.0609775	.0632334	.0378697	.067921	.0571494	.0656191	.037875
NAME	44-45	31	6+	.004674	.0052603	.0076636	.0108182	.0109695	.0112895	.0156462	.020253	.0231441	.0160919	.0313562	.0377264	.031309	.0292588	.0371723	.0475609	.0468014	.0501111	.0609775	.0632334	.0378697	.067921	.0571494	.0656191	.037875
NAME	44-45	32	6+	.004674	.0052603	.0076636	.0108182	.0109695	.0112895	.0156462	.020253	.0231441	.0160919	.0313562	.0377264	.031309	.0292588	.0371723	.0475609	.0468014	.0501111	.0609775	.0632334	.0378697	.067921	.0571494	.0656191	.037875
NAME	44-45	33	6+	.004674	.0052603	.0076636	.0108182	.0109695	.0112895	.0156462	.020253	.0231441	.0160919	.0313562	.0377264	.031309	.0292588	.0371723	.0475609	.0468014	.0501111	.0609775	.0632334	.0378697	.067921	.0571494	.0656191	.037875
NAME	44-45	34	6+	.004674	.0052603	.0076636	.0108182	.0109695	.0112895	.0156462	.020253	.0231441	.0160919	.0313562	.0377264	.031309	.0292588	.0371723	.0475609	.0468014	.0501111	.0609775	.0632334	.0378697	.067921	.0571494	.0656191	.037875
NAME	44-45	35	6+	.004674	.0052603	.0076636	.0108182	.0109695	.0112895	.0156462	.020253	.0231441	.0160919	.0313562	.0377264	.031309	.0292588	.0371723	.0475609	.0468014	.0501111	.0609775	.0632334	.0378697	.067921	.0571494	.0656191	.037875
NAME	44-45	36	6+	.004674	.0052603	.0076636	.0108182	.0109695	.0112895	.0156462	.020253	.0231441	.0160919	.0313562	.0377264	.031309	.0292588	.0371723	.0475609	.0468014	.0501111	.0609775	.0632334	.0378697	.067921	.0571494	.0656191	.037875
NAME	44-45	37	6+	.004674	.0052603	.0076636	.0108182	.0109695	.0112895	.0156462	.020253	.0231441	.0160919	.0313562	.0377264	.031309	.0292588	.0371723	.0475609	.0468014	.0501111	.0609775	.0632334	.0378697	.067921	.0571494	.0656191	.037875
NAME	44-45	38	6+	.004674	.0052603	.0076636	.0108182	.0109695	.0112895	.0156462	.020253	.0231441	.0160919	.0313562	.0377264	.031309	.0292588	.0371723	.0475609	.0468014	.0501111	.0609775	.0632334	.0378697	.067921	.0571494	.0656191	.037875
NAME	44-45	39	6+	.004674	.0052603	.0076636	.0108182	.0109695	.0112895	.0156462	.020253	.0231441	.0160919	.0313562	.0377264	.031309	.0292588	.0371723	.0475609	.0468014	.0501111	.0609775	.0632334	.0378697	.067921	.0571494	.0656191	.037875
NAME	44-45	40	6+	.004674	.0052603	.0076636	.0108182	.0109695	.0112895	.0156462	.020253	.0231441	.0160919	.0313562	.0377264	.031309	.0292588	.0371723	.0475609	.0468014	.0501111	.0609775	.0632334	.0378697	.067921	.0571494	.0656191	.037875
NAME	46-47	1	1	.0110498	.00653	.0072667	.0056742	.01049	.0079168	.0172003	.0128565	.0165776	.0095955	.0121594	.0169927	.0271755	.0272139	.0331888	.0327667	.0300683	.0442123	.0495759	.0582483	.063308	.0507591	.0605754	.0618347	.0602994
NAME	46-47	2	2	.0033283	.0061637	.0087723	.005443	.0043257	.0151258	.0133083	.0160646	.0190721	.0173259	.0237291	.0215238	.0308844	.0249978	.03869	.0430289	.0362238	.0374909	.0574225	.0453148	.0517446	.0561322	.059259	.0455727	.0674306
NAME	46-47	3	3	.003515	.0061929	.0059678	.008602	.0060201	.0131646	.0093836	.0117931	.0139326	.0198079	.0163025	.0242924	.0206979	.0297422	.0340406	.0418582	.0361367	.0604223	.0463412	.0410983	.0502175	.0490128	.0661916	.0450732	.0562473
NAME	46-47	4	4	.004921	0	0	.0100127	.0084324	.007648	.0102953	.0137814	.0267749	.020794	.0197177	.0290202	.0254702	.0345617	.0233941	.0358318	.0408032	.035808	.0429727	.0368351	.041983	.0538288	.0521262	.0424919	.0633156
NAME	46-47	5	5+	0	.0072539	.0040061	.0097938	.0038475	.0129433	.0122949	.0180007	.0097131	.0248274	.0263624	.0227919	.0304897	.0184553	.0242819	.0280319	.0367208	.0483144	.0369366	.045266	.0544383	.0443813	.054691	.0482735	.0494264
NAME	46-47	6	5+	0	.0072539	.0040061	.0097938	.0038475	.0129433	.0122949	.0180007	.0097131	.0248274	.0263624	.0227919	.0304897	.0184553	.0242819	.0280319	.0367208	.0483144	.0369366	.045266	.0544383	.0443813	.054691	.0482735	.0494264
NAME	46-47	7	5+	0	.0072539	.0040061	.0097938	.0038475	.0129433	.0122949	.0180007	.0097131	.0248274	.0263624	.0227919	.0304897	.0184553	.0242819	.0280319	.0367208	.0483144	.0369366	.045266	.0544383	.0443813	.054691	.0482735	.0494264
NAME	46-47	8	5+	0	.0072539	.0040061	.0097938	.0038475	.0129433	.0122949	.0180007	.0097131	.0248274	.0263624	.0227919	.0304897	.0184553	.0242819	.0280319	.0367208	.0483144	.0369366	.045266	.0544383	.0443813	.054691	.0482735	.0494264
NAME	46-47	9	5+	0	.0072539	.0040061	.0097938	.0038475	.0129433	.0122949	.0180007	.0097131	.0248274	.0263624	.0227919	.0304897	.0184553	.0242819	.0280319	.0367208	.0483144	.0369366	.045266	.0544383	.0443813	.054691	.0482735	.0494264
NAME	46-47	10	5+	0	.0072539	.0040061	.0097938	.0038475	.0129433	.0122949	.0180007	.0097131	.0248274	.0263624	.0227919	.0304897	.0184553	.0242819	.0280319	.0367208	.0483144	.0369366	.045266	.0544383	.0443813	.054691	.0482735	.0494264
NAME	46-47	11	5+	0	.0072539	.0040061	.0097938	.0038475	.0129433	.0122949	.0180007	.0097131	.0248274	.0263624	.0227919	.0304897	.0184553	.0242819	.0280319	.0367208	.0483144	.0369366	.045266	.0544383	.0443813	.054691	.0482735	.0494264
NAME	46-47	12	5+	0	.0072539	.0040061	.0097938	.0038475	.0129433	.0122949	.0180007	.0097131	.0248274	.0263624	.0227919	.0304897	.0184553	.0242819	.0280319	.0367208	.0483144	.0369366	.045266	.0544383	.0443813	.054691	.0482735	.0494264
NAME	46-47	13	5+	0	.0072539	.0040061	.0097938	.0038475	.0129433	.0122949	.0180007	.0097131	.0248274	.0263624	.0227919	.0304897	.0184553	.0242819	.0280319	.0367208	.0483144	.0369366	.045266	.0544383	.0443813	.054691	.0482735	.0494264
NAME	46-47	14	5+	0	.0072539	.0040061	.0097938	.0038475	.0129433	.0122949	.0180007	.0097131	.0248274	.0263624	.0227919	.0304897	.0184553	.0242819	.0280319	.0367208	.0483144	.0369366	.045266	.0544383	.0443813	.054691	.0482735	.0494264
NAME	46-47	15	5+	0	.0072539	.0040061	.0097938	.0038475	.0129433	.0122949	.0180007	.0097131	.0248274	.0263624	.0227919	.0304897	.0184553	.0242819	.0280319	.0367208	.0483144	.0369366	.045266	.0544383	.0443813	.054691	.0482735	.0494264
NAME	46-47	16	5+	0	.0072539	.0040061	.0097938	.0038475	.0129433	.0122949	.0180007	.0097131	.0248274	.0263624	.0227919	.0304897	.0184553	.0242819	.0280319	.0367208	.0483144	.0369366	.045266	.0544383	.0443813	.054691	.0482735	.0494264
NAME	46-47	17	5+	0	.0072539	.0040061	.0097938	.0038475	.0129433	.0122949	.0180007	.0097131	.0248274	.0263624	.0227919	.0304897	.0184553	.0242819	.0280319	.0367208	.0483144	.0369366	.045266	.0544383	.0443813	.054691	.0482735	.0494264
NAME	46-47	18	5+	0	.0072539	.0040061	.0097938	.0038475	.0129433	.0122949	.0180007	.0097131	.0248274	.0263624	.0227919	.0304897	.0184553	.0242819	.0280319	.0367208	.0483144	.0369366	.045266	.0544383	.0443813	.054691	.0482735	.0494264
NAME	46-47	19	5+	0	.0072539	.0040061	.0097938	.0038475	.0129433	.0122949	.0180007	.0097131	.0248274	.0263624	.0227919	.0304897	.0184553	.0242819	.0280319	.0367208	.0483144	.0369366	.045266	.0544383	.0443813	.054691	.0482735	.0494264
NAME	46-47	20	5+	0	.0072539	.0040061	.0097938	.0038475	.0129433	.0122949	.0180007	.0097131	.0248274	.0263624	.0227919	.0304897	.0184553	.0242819	.0280319	.0367208	.0483144	.0369366	.045266	.0544383	.0443813	.054691	.0482735	.0494264
NAME	46-47	21	5+	0	.0072539	.0040061	.0097938	.0038475	.0129433	.0122949	.0180007	.0097131	.0248274	.0263624	.0227919	.0304897	.0184553	.0242819	.0280319	.0367208	.0483144	.0369366	.045266	.0544383	.0443813	.054691	.0482735	.0494264
NAME	46-47	22	5+	0	.0072539	.0040061	.0097938	.0038475	.0129433	.0122949	.0180007	.0097131	.0248274	.0263624	.0227919	.0304897	.0184553	.0242819	.0280319	.0367208	.0483144	.0369366	.045266	.0544383	.0443813	.054691	.0482735	.0494264
NAME	46-47	23	5+	0	.0072539	.0040061	.0097938	.0038475	.0129433	.0122949	.0180007	.0097131	.0248274	.0263624	.0227919	.0304897	.0184553	.0242819	.0280319	.0367208	.0483144	.0369366	.045266	.0544383	.0443813	.054691	.0482735	.0494264
NAME	46-47	24	5+	0	.0072539	.0040061	.0097938	.0038475	.0129433	.0122949	.0180007	.0097131	.0248274	.0263624	.0227919	.0304897	.0184553	.0242819	.0280319	.0367208	.0483144	.0369366	.045266	.0544383	.0443813	.054691	.0482735	.0494264
NAME	46-47	25	5+	0	.0072539	.0040061	.0097938	.0038475	.0129433	.0122949	.0180007	.0097131	.0248274	.0263624	.0227919	.0304897	.0184553	.0242819	.0280319	.0367208	.0483144	.0369366	.045266	.0544383	.0443813	.054691	.0482735	.0494264
NAME	46-47	26	5+	0	.0072539	.0040061	.0097938	.0038475	.0129433	.0122949	.0180007	.0097131	.0248274	.0263624	.0227919	.0304897	.0184553	.0242819	.0280319	.0367208	.0483144	.0369366	.045266	.0544383	.0443813	.054691	.0482735	.0494264
NAME	46-47	27	5+	0	.0072539	.0040061	.0097938	.0038475	.0129433	.0122949	.0180007	.0097131	.0248274	.0263624	.0227919	.0304897	.0184553	.0242819	.0280319	.0367208	.0483144	.0369366	.045266	.0544383	.0443813	.054691	.0482735	.0494264
NAME	46-47	28	5+	0	.0072539	.0040061	.0097938	.0038475	.0129433	.0122949	.0180007	.0097131	.0248274	.0263624	.0227919	.0304897	.0184553	.0242819	.0280319	.0367208	.0483144	.0369366	.045266	.0544383	.0443813	.054691	.0482735	.0494264
NAME	46-47	29	5+	0	.0072539	.0040061	.0097938	.0038475	.0129433	.0122949	.0180007	.0097131	.0248274	.0263624	.0227919	.0304897	.0184553	.0242819	.0280319	.0367208	.0483144	.0369366	.045266	.0544383	.0443813	.054691	.0482735	.0494264
NAME	46-47	30	5+	0	.0072539	.0040061	.0097938	.0038475	.0129433	.0122949	.0180007	.0097131	.0248274	.0263624	.0227919	.0304897	.0184553	.0242819	.0280319	.0367208	.0483144	.0369366	.045266	.0544383	.0443813	.054691	.0482735	.0494264
NAME	46-47	31	5+	0	.0072539	.0040061	.0097938	.0038475	.0129433	.0122949	.0180007	.0097131	.0248274	.0263624	.0227919	.0304897	.0184553	.0242819	.0280319	.0367208	.0483144	.0369366	.045266	.0544383	.0443813	.054691	.0482735	.0494264
NAME	46-47	32	5+	0	.0072539	.0040061	.0097938	.0038475	.0129433	.0122949	.0180007	.0097131	.0248274	.0263624	.0227919	.0304897	.0184553	.0242819	.0280319	.0367208	.0483144	.0369366	.045266	.0544383	.0443813	.054691	.0482735	.0494264
NAME	46-47	33	5+	0	.0072539	.0040061	.0097938	.0038475	.0129433	.0122949	.0180007	.0097131	.0248274	.0263624	.0227919	.0304897	.0184553	.0242819	.0280319	.0367208	.0483144	.0369366	.045266	.0544383	.0443813	.054691	.0482735	.0494264
NAME	46-47	34	5+	0	.0072539	.0040061	.0097938	.0038475	.0129433	.0122949	.0180007	.0097131	.0248274	.0263624	.0227919	.0304897	.0184553	.0242819	.0280319	.0367208	.0483144	.0369366	.045266	.0544383	.0443813	.054691	.0482735	.0494264
NAME	46-47	35	5+	0	.0072539	.0040061	.0097938	.0038475	.0129433	.0122949	.0180007	.0097131	.0248274	.0263624	.0227919	.0304897	.0184553	.0242819	.0280319	.0367208	.0483144	.0369366	.045266	.0544383	.0443813	.054691	.0482735	.0494264
NAME	46-47	36	5+	0	.0072539	.0040061	.0097938	.0038475	.0129433	.0122949	.0180007	.0097131	.0248274	.0263624	.0227919	.0304897	.0184553	.0242819	.0280319	.0367208	.0483144	.0369366	.045266	.0544383	.0443813	.054691	.0482735	.0494264
NAME	46-47	37	5+	0	.0072539	.0040061	.0097938	.0038475	.0129433	.0122949	.0180007	.0097131	.0248274	.0263624	.0227919	.0304897	.0184553	.0242819	.0280319	.0367208	.0483144	.0369366	.045266	.0544383	.0443813	.054691	.0482735	.0494264
NAME	46-47	38	5+	0	.0072539	.0040061	.0097938	.0038475	.0129433	.0122949	.0180007	.0097131	.0248274	.0263624	.0227919	.0304897	.0184553	.0242819	.0280319	.0367208	.0483144	.0369366	.045266	.0544383	.0443813	.054691	.0482735	.0494264
NAME	46-47	39	5+	0	.0072539	.0040061	.0097938	.0038475	.0129433	.0122949	.0180007	.0097131	.0248274	.0263624	.0227919	.0304897	.0184553	.0242819	.0280319	.0367208	.0483144	.0369366	.045266	.0544383	.0443813	.054691	.0482735	.0494264
[truncated: 1,401 more rows]
