# Supplementary material for: Measuring Under-Five Mortality: Validation of New Low-Cost Methods
Source: PLoS Med. 2010 Apr 13;7(4):e1000253. doi: 10.1371/journal.pmed.1000253 (PMC2854123; doi:10.1371/journal.pmed.1000253)
Supplement: Text S1 — Application of summary birth history methods for estimating under-five mortality. (7.27 MB ZIP) [file pmed.1000253.s004.zip › MAP - random effects.csv]

reftime	iso3	random_effect
.5	ARM	-.141374
.5	BEN	-.0017538
.5	BFA	.0858621
.5	BGD	-.0746928
.5	BOL	-.170111
.5	BRA	-.0702954
.5	CIV	.0340059
.5	CMR	.1031524
.5	COL	.0223879
.5	DOM	-.1355199
.5	EGY	.0062397
.5	ERI	-.1271932
.5	ETH	-.2258408
.5	GHA	.0267607
.5	GIN	.0505221
.5	GTM	-.0508406
.5	HTI	-.075926
.5	IDN	-.1344799
.5	IND	.0200093
.5	JOR	.161604
.5	KAZ	.3366347
.5	KEN	.1191222
.5	KHM	.0096262
.5	MAR	.0438592
.5	MDG	-.1064308
.5	MLI	.0869624
.5	MOZ	-.0278295
.5	MWI	-.1101789
.5	NAM	-.1431246
.5	NER	.1512732
.5	NGA	.2426044
.5	NIC	-.0310637
.5	NPL	-.1139967
.5	PAK	.0561089
.5	PER	-.1390785
.5	PHL	-.0367461
.5	RWA	.0557317
.5	SEN	.0126965
.5	TCD	.1592754
.5	TGO	.090885
.5	TUR	.0926701
.5	TZA	.0143022
.5	UGA	.0546622
.5	VNM	-.1324303
.5	ZMB	.0809117
.5	ZWE	-.0689635
1.5	ARM	-.0268966
1.5	AZE	-.0046832
1.5	BDI	-.027935
1.5	BEN	-.0214942
1.5	BFA	.0316931
1.5	BGD	-.0331725
1.5	BOL	-.1050766
1.5	BRA	-.0298931
1.5	BWA	.0177005
1.5	CAF	-.0012597
1.5	CIV	.0274851
1.5	CMR	.0159569
1.5	COG	.0366621
1.5	COL	-.0305001
1.5	COM	-.0465283
1.5	DOM	-.0664703
1.5	ECU	.0052081
1.5	EGY	-.0101872
1.5	ERI	-.0273803
1.5	ETH	-.0796491
1.5	GAB	.0256366
1.5	GHA	.0312335
1.5	GIN	-.0202694
1.5	GTM	-.0249121
1.5	HND	-.0387291
1.5	HTI	-.0059692
1.5	IDN	-.0309288
1.5	IND	-.0001107
1.5	JOR	.05398
1.5	KAZ	.1512195
1.5	KEN	.0776906
1.5	KGZ	.0163537
1.5	KHM	.0193671
1.5	LBR	.0040998
1.5	LKA	-.0222907
1.5	LSO	.0707737
1.5	MAR	.0107057
1.5	MDG	-.0475238
1.5	MEX	.0030735
1.5	MLI	-.0042733
1.5	MOZ	-.0408316
1.5	MRT	.01027
1.5	MWI	-.0292304
1.5	NAM	.0196377
1.5	NER	-.0066676
1.5	NGA	.0454971
1.5	NIC	-.0509476
1.5	NPL	-.0590002
1.5	PAK	.0205484
1.5	PER	-.0650989
1.5	PHL	.0375974
1.5	PRY	-.0114788
1.5	RWA	.0208026
1.5	SDN	-.0291281
1.5	SEN	-.0396837
1.5	SWZ	.1031143
1.5	TCD	.0217315
1.5	TGO	.0228148
1.5	THA	-.0113783
1.5	TTO	-.0252324
1.5	TUN	.0459922
1.5	TUR	.0367267
1.5	TZA	.0198098
1.5	UGA	.0118453
1.5	UZB	.0767266
1.5	VNM	-.1253465
1.5	YEM	-.0041651
1.5	ZAF	.0085299
1.5	ZMB	.0769209
1.5	ZWE	.026918
2.5	ARM	-.0430309
2.5	AZE	-.0238768
2.5	BDI	-.004012
2.5	BEN	-.0264917
2.5	BFA	.0267965
2.5	BGD	-.0464957
2.5	BOL	-.09888
2.5	BRA	-.0343642
2.5	BWA	-.0178328
2.5	CAF	-.0019391
2.5	CIV	.0113689
2.5	CMR	.0021322
2.5	COG	.0488416
2.5	COL	-.0370422
2.5	COM	-.0577808
2.5	DOM	-.0664629
2.5	ECU	-.0008919
2.5	EGY	.0770962
2.5	ERI	-.0433165
2.5	ETH	-.0963201
2.5	GAB	.0108189
2.5	GHA	.0012
2.5	GIN	-.0222057
2.5	GTM	-.0236839
2.5	HND	-.0358854
2.5	HTI	-.010369
2.5	IDN	-.0530156
2.5	IND	.0005491
2.5	JOR	.1216625
2.5	KAZ	.1264746
2.5	KEN	.0587477
2.5	KGZ	-.0098613
2.5	KHM	.0459629
2.5	LBR	.0089497
2.5	LKA	-.0127143
2.5	LSO	.0574299
2.5	MAR	.0802316
2.5	MDG	-.0485503
2.5	MEX	.0102132
2.5	MLI	.0175671
2.5	MOZ	-.0412414
2.5	MRT	-.0023649
2.5	MWI	-.0287103
2.5	NAM	-.0110422
2.5	NER	.0230289
2.5	NGA	.0621506
2.5	NIC	-.0627473
2.5	NPL	-.0625826
2.5	PAK	.0316532
2.5	PER	-.0719331
2.5	PHL	.0254954
2.5	PRY	.004705
2.5	RWA	.0253104
2.5	SDN	-.0211852
2.5	SEN	-.0501049
2.5	SWZ	.1048635
2.5	TCD	.0278129
2.5	TGO	.0141503
2.5	THA	-.0305499
2.5	TTO	-.0226258
2.5	TUN	.0893803
2.5	TUR	.0875399
2.5	TZA	.0043293
2.5	UGA	.0081612
2.5	UZB	.0678443
2.5	VNM	-.1317189
2.5	YEM	.0408148
2.5	ZAF	-.0261014
2.5	ZMB	.0629235
2.5	ZWE	-.008275
3.5	ARM	-.0336652
3.5	AZE	-.02389
3.5	BDI	.0213587
3.5	BEN	-.0404443
3.5	BFA	.0042187
3.5	BGD	-.0378164
3.5	BOL	-.0315236
3.5	BRA	-.0010361
3.5	BWA	-.0276951
3.5	CAF	-.0032789
3.5	CIV	-.0082443
3.5	CMR	-.0148221
3.5	COG	.028637
3.5	COL	-.0220234
3.5	COM	-.0365924
3.5	DOM	-.0250353
3.5	ECU	.0053503
3.5	EGY	.0684054
3.5	ERI	-.0254468
3.5	ETH	-.0656625
3.5	GAB	-.0036486
3.5	GHA	-.0404397
3.5	GIN	-.0280029
3.5	GTM	.0175169
3.5	HND	-.0099475
3.5	HTI	.0196608
3.5	IDN	-.0717373
3.5	IND	.0015128
3.5	JOR	.0946445
3.5	KAZ	.0710077
3.5	KEN	.0408374
3.5	KGZ	-.0218254
3.5	KHM	.0408375
3.5	LBR	.0014538
3.5	LKA	.0025334
3.5	LSO	.0131861
3.5	MAR	.0709413
3.5	MDG	-.0304149
3.5	MEX	.0199127
3.5	MLI	.0140272
3.5	MOZ	-.0240984
3.5	MRT	-.0177036
3.5	MWI	-.0096945
3.5	NAM	-.0262317
3.5	NER	.0204058
3.5	NGA	.0394353
3.5	NIC	-.0285188
3.5	NPL	-.0451363
3.5	PAK	.0196974
3.5	PER	-.020456
3.5	PHL	.0140948
3.5	PRY	.0276387
3.5	RWA	.0206359
3.5	SDN	.0012009
3.5	SEN	-.0527495
3.5	SWZ	.0584359
3.5	TCD	.0137285
3.5	TGO	-.0100856
3.5	THA	-.0321378
3.5	TTO	.0091968
3.5	TUN	.0641925
3.5	TUR	.0519461
3.5	TZA	.011263
3.5	UGA	.0300186
3.5	UZB	.0288302
3.5	VNM	-.1000168
3.5	YEM	.0429686
3.5	ZAF	-.0481285
3.5	ZMB	.0542119
3.5	ZWE	-.0257926
4.5	ARM	-.0222117
4.5	AZE	-.021946
4.5	BDI	.0288319
4.5	BEN	-.0236827
4.5	BFA	.0006329
4.5	BGD	-.0367682
4.5	BOL	-.0003849
4.5	BRA	.0097511
4.5	BWA	-.0203046
4.5	CAF	-.0008696
4.5	CIV	-.0104915
4.5	CMR	-.0176905
4.5	COG	.0264346
4.5	COL	-.0151015
4.5	COM	-.019952
4.5	DOM	-.015613
4.5	ECU	.01063
4.5	EGY	.0319929
4.5	ERI	-.0120816
4.5	ETH	-.0426003
4.5	GAB	-.0015255
4.5	GHA	-.0219659
4.5	GIN	-.0140397
4.5	GTM	.0251652
4.5	HND	-.0006152
4.5	HTI	.0243093
4.5	IDN	-.0688896
4.5	IND	-.0084315
4.5	JOR	.062616
4.5	KAZ	.0264346
4.5	KEN	.0279814
4.5	KGZ	-.0218402
4.5	KHM	.0294848
4.5	LBR	-.0017067
4.5	LKA	.0113499
4.5	LSO	.0003449
4.5	MAR	.0385522
4.5	MDG	-.0118874
4.5	MEX	.0202394
4.5	MLI	.0003802
4.5	MOZ	-.0032031
4.5	MRT	-.0138028
4.5	MWI	.0075924
4.5	NAM	-.0157524
4.5	NER	.0015308
4.5	NGA	.0154531
4.5	NIC	-.0179075
4.5	NPL	-.0305035
4.5	PAK	.0019209
4.5	PER	-.0002649
4.5	PHL	.0077495
4.5	PRY	.0284024
4.5	RWA	.0182
4.5	SDN	.0064332
4.5	SEN	-.0348487
4.5	SWZ	.0331781
4.5	TCD	-.0024793
4.5	TGO	-.0034308
4.5	THA	-.0238716
4.5	TTO	.0134846
4.5	TUN	.0368106
4.5	TUR	.0197599
4.5	TZA	.0118723
4.5	UGA	.0331982
4.5	UZB	.0091307
4.5	VNM	-.0624122
4.5	YEM	.0151972
4.5	ZAF	-.0407016
4.5	ZMB	.0427057
4.5	ZWE	-.0179727
5.5	ARM	-.0142751
5.5	AZE	-.0134702
5.5	BDI	.03768
5.5	BEN	-.0277733
5.5	BFA	-.0016822
5.5	BGD	.014206
5.5	BOL	.0005572
5.5	BRA	.0135026
5.5	BWA	-.036836
5.5	CAF	-.0012549
5.5	CIV	-.0176991
5.5	CMR	-.0271216
5.5	COG	.0189401
5.5	COL	-.0269643
5.5	COM	-.0243789
5.5	DOM	-.0198092
5.5	ECU	.0061394
5.5	EGY	.0492394
5.5	ERI	-.0215882
5.5	ETH	-.0535859
5.5	GAB	-.0153879
5.5	GHA	-.0421699
5.5	GIN	-.0133527
5.5	GTM	.0205014
5.5	HND	-.0007111
5.5	HTI	.0291535
5.5	IDN	-.0248668
5.5	IND	.0270177
5.5	JOR	.0554365
5.5	KAZ	.019269
5.5	KEN	-.0080147
5.5	KGZ	-.0091613
5.5	KHM	.0592319
5.5	LBR	.0025654
5.5	LKA	.0269766
5.5	LSO	-.0224751
5.5	MAR	.0591774
5.5	MDG	-.0228355
5.5	MEX	.0149946
5.5	MLI	.0147821
5.5	MOZ	-.0090344
5.5	MRT	-.0249658
5.5	MWI	-.0067657
5.5	NAM	-.0412369
5.5	NER	.0233245
5.5	NGA	.0193454
5.5	NIC	-.0230953
5.5	NPL	.0164511
5.5	PAK	.0328066
5.5	PER	.0080541
5.5	PHL	.0329139
5.5	PRY	.0289677
5.5	RWA	-.012436
5.5	SDN	.0073275
5.5	SEN	-.0313223
5.5	SWZ	.0122175
5.5	TCD	-.0007188
5.5	TGO	-.0105433
5.5	THA	-.0174128
5.5	TTO	.0164646
5.5	TUN	.0410667
5.5	TUR	.0067401
5.5	TZA	-.0104732
5.5	UGA	.0181149
5.5	UZB	.0103615
5.5	VNM	-.0461023
5.5	YEM	.0332294
5.5	ZAF	-.0678144
5.5	ZMB	.0253309
5.5	ZWE	-.054752
6.5	ARM	-.0021275
6.5	AZE	-.0035877
6.5	BDI	.0077964
6.5	BEN	-.0010317
6.5	BFA	.0019497
6.5	BGD	-.0075264
6.5	BOL	-.0049959
6.5	BRA	.0009599
6.5	BWA	-.0034366
6.5	CAF	.0023101
6.5	CIV	.0020391
6.5	CMR	-.0001497
6.5	COG	.0056803
6.5	COL	-.004988
6.5	COM	-.0039466
6.5	DOM	-.005148
6.5	ECU	-.0008917
6.5	EGY	-.0013179
6.5	ERI	-.0025606
6.5	ETH	-.0091307
6.5	GAB	.0005061
6.5	GHA	.0005841
6.5	GIN	.0009036
6.5	GTM	.0046165
6.5	HND	.0012493
6.5	HTI	-.0010528
6.5	IDN	-.0125047
6.5	IND	-.0011656
6.5	JOR	.0141649
6.5	KAZ	.0000616
6.5	KEN	-.0002862
6.5	KGZ	-.0028199
6.5	KHM	.0078425
6.5	LBR	.0015024
6.5	LKA	.0074011
6.5	LSO	-.0042049
6.5	MAR	.0058059
6.5	MDG	-.0030994
6.5	MEX	.0014322
6.5	MLI	.0063361
6.5	MOZ	-.0033405
6.5	MRT	-.0008665
6.5	MWI	-.0041688
6.5	NAM	-.0033588
6.5	NER	.007471
6.5	NGA	.0055816
6.5	NIC	-.0042904
6.5	NPL	-.0012874
6.5	PAK	.0027592
6.5	PER	-.0020803
6.5	PHL	.0108472
6.5	PRY	.006941
6.5	RWA	-.0059735
6.5	SDN	.0026348
6.5	SEN	.0016447
6.5	SWZ	.0010606
6.5	TCD	.0022518
6.5	TGO	.0020376
6.5	THA	-.0026636
6.5	TTO	.0053296
6.5	TUN	.0042972
6.5	TUR	-.0078873
6.5	TZA	-.0019943
6.5	UGA	.0047157
6.5	UZB	.0015982
6.5	VNM	-.0041981
6.5	YEM	.0016546
6.5	ZAF	-.0099063
6.5	ZMB	.0029168
6.5	ZWE	-.0088952
7.5	ARM	-3.65e-15
7.5	AZE	-3.25e-15
7.5	BDI	9.34e-15
7.5	BEN	-2.55e-15
7.5	BFA	1.01e-15
7.5	BGD	-4.54e-15
7.5	BOL	1.55e-15
7.5	BRA	5.90e-15
7.5	BWA	-2.86e-15
7.5	CAF	1.15e-15
7.5	CIV	1.41e-16
7.5	CMR	-3.75e-15
7.5	COG	4.49e-15
7.5	COL	-6.42e-17
7.5	COM	-3.00e-15
7.5	DOM	6.49e-16
7.5	ECU	1.65e-16
7.5	EGY	-9.73e-15
7.5	ERI	-2.72e-15
7.5	ETH	-8.75e-15
7.5	GAB	-8.02e-16
7.5	GHA	-1.91e-15
7.5	GIN	2.89e-16
7.5	GTM	8.66e-15
7.5	HND	2.41e-15
7.5	HTI	4.90e-15
7.5	IDN	-1.05e-14
7.5	IND	-1.85e-16
7.5	JOR	8.13e-15
7.5	KAZ	-3.03e-15
7.5	KEN	-5.89e-15
7.5	KGZ	-1.96e-15
7.5	KHM	7.88e-15
7.5	LBR	1.88e-15
7.5	LKA	6.36e-15
7.5	LSO	-5.66e-15
7.5	MAR	3.77e-15
7.5	MDG	-3.93e-15
7.5	MEX	2.42e-15
7.5	MLI	6.92e-15
7.5	MOZ	-1.75e-15
7.5	MRT	-2.39e-15
7.5	MWI	-3.04e-15
7.5	NAM	-2.22e-15
7.5	NER	8.08e-15
7.5	NGA	4.22e-15
7.5	NIC	-2.29e-15
7.5	NPL	2.54e-15
7.5	PAK	3.98e-15
7.5	PER	7.69e-15
7.5	PHL	9.14e-15
7.5	PRY	8.12e-15
7.5	RWA	-5.64e-15
7.5	SDN	2.66e-15
7.5	SEN	1.02e-15
7.5	SWZ	-8.19e-16
7.5	TCD	1.22e-15
7.5	TGO	-4.68e-16
7.5	THA	-3.23e-15
7.5	TTO	5.68e-15
7.5	TUN	2.84e-15
7.5	TUR	-1.36e-14
7.5	TZA	-3.09e-15
7.5	UGA	4.66e-15
7.5	UZB	3.72e-16
7.5	VNM	-4.31e-15
7.5	YEM	-4.18e-16
7.5	ZAF	-1.03e-14
7.5	ZMB	2.34e-15
7.5	ZWE	-1.04e-14
8.5	ARM	-1.26e-09
8.5	AZE	-1.29e-09
8.5	BDI	5.01e-09
8.5	BEN	-1.14e-09
8.5	BFA	-5.54e-10
8.5	BGD	-1.26e-09
8.5	BOL	-1.92e-09
8.5	BRA	1.35e-09
8.5	BWA	2.79e-10
8.5	CAF	1.79e-10
8.5	CIV	-1.59e-10
8.5	CMR	-1.65e-09
8.5	COG	1.10e-09
8.5	COL	-2.64e-09
8.5	COM	-3.10e-10
8.5	DOM	-2.10e-09
8.5	ECU	-1.89e-10
8.5	EGY	-5.84e-09
8.5	ERI	-7.85e-10
8.5	ETH	-2.26e-09
8.5	GAB	-6.89e-10
8.5	GHA	-4.53e-10
8.5	GIN	-7.84e-11
8.5	GTM	2.24e-09
8.5	HND	1.60e-10
8.5	HTI	-2.68e-10
8.5	IDN	-3.23e-09
8.5	IND	-1.60e-10
8.5	JOR	3.19e-09
8.5	KAZ	-1.03e-09
8.5	KEN	-7.17e-10
8.5	KGZ	4.77e-10
8.5	KHM	3.35e-09
8.5	LBR	5.66e-10
8.5	LKA	3.95e-09
8.5	LSO	-2.70e-09
8.5	MAR	2.49e-10
8.5	MDG	6.48e-10
8.5	MEX	4.48e-10
8.5	MLI	1.72e-09
8.5	MOZ	-2.38e-10
8.5	MRT	-9.26e-10
8.5	MWI	-2.22e-10
8.5	NAM	4.63e-10
8.5	NER	2.21e-09
8.5	NGA	1.01e-09
8.5	NIC	-2.80e-09
8.5	NPL	1.97e-09
8.5	PAK	2.81e-09
8.5	PER	6.44e-10
8.5	PHL	6.54e-09
8.5	PRY	3.35e-09
8.5	RWA	-1.68e-09
8.5	SDN	1.60e-09
8.5	SEN	4.26e-10
8.5	SWZ	-1.49e-09
8.5	TCD	1.32e-10
8.5	TGO	-5.73e-10
8.5	THA	-1.35e-09
8.5	TTO	2.84e-09
8.5	TUN	6.47e-10
8.5	TUR	-8.29e-09
8.5	TZA	-2.30e-10
8.5	UGA	4.19e-09
8.5	UZB	1.01e-09
8.5	VNM	4.94e-10
8.5	YEM	2.66e-10
8.5	ZAF	-3.86e-09
8.5	ZMB	1.39e-09
8.5	ZWE	-2.59e-09
9.5	ARM	-.0014889
9.5	AZE	-.0005495
9.5	BDI	.0026477
9.5	BEN	-.0007638
9.5	BFA	-.0006071
9.5	BGD	-.0019018
9.5	BOL	.0001438
9.5	BRA	.0008039
9.5	BWA	.00031
9.5	CAF	-.0003731
9.5	CIV	-.0007729
9.5	CMR	-.0017206
9.5	COG	-.000035
9.5	COL	-.0012663
9.5	COM	-.0002438
9.5	DOM	-.0006958
9.5	ECU	.0000475
9.5	EGY	.0033157
9.5	ERI	-.0001016
9.5	ETH	-.0004023
9.5	GAB	-.0007152
9.5	GHA	-.0007183
9.5	GIN	-.0000704
9.5	GTM	.0014128
9.5	HND	-.0001772
9.5	HTI	.0010911
9.5	IDN	-.0029802
9.5	IND	-.001457
9.5	JOR	.0028419
9.5	KAZ	-.0015554
9.5	KEN	-.0012253
9.5	KGZ	.0000335
9.5	KHM	.0003383
9.5	LBR	.0003073
9.5	LKA	.0012738
9.5	LSO	-.0012982
9.5	MAR	.0033998
9.5	MDG	.0004418
9.5	MEX	.0002299
9.5	MLI	.000194
9.5	MOZ	.0005433
9.5	MRT	-.0008777
9.5	MWI	.0008832
9.5	NAM	.0003411
9.5	NER	.0004548
9.5	NGA	-.0002205
9.5	NIC	-.0011873
9.5	NPL	-.0001102
9.5	PAK	.0002167
9.5	PER	.0014758
9.5	PHL	.0008944
9.5	PRY	.0013361
9.5	RWA	-.0005073
9.5	SDN	.0008358
9.5	SEN	-.0000547
9.5	SWZ	-.0013588
9.5	TCD	-.0005649
9.5	TGO	-.0007096
9.5	THA	-.001157
9.5	TTO	.0010638
9.5	TUN	.0008349
9.5	TUR	-.0010601
9.5	TZA	.0002391
9.5	UGA	.0021151
9.5	UZB	-.0000977
9.5	VNM	-.0004825
9.5	YEM	.0013745
9.5	ZAF	-.001618
9.5	ZMB	.0006791
9.5	ZWE	-.0009943
10.5	ARM	-.0038646
10.5	AZE	-.0009887
10.5	BDI	.0091905
10.5	BEN	.0039208
10.5	BFA	.0017434
10.5	BGD	-.0046613
10.5	BOL	-.0084684
10.5	BRA	.0017583
10.5	BWA	.0049049
10.5	CAF	-7.07e-06
10.5	CIV	.0025045
10.5	CMR	-.000588
10.5	COG	.0005845
10.5	COL	-.0070143
10.5	COM	-.0002393
10.5	DOM	-.006863
10.5	ECU	.00003
10.5	EGY	-.0108832
10.5	ERI	-.0021059
10.5	ETH	-.0047604
10.5	GAB	-.0006771
10.5	GHA	.008625
10.5	GIN	.0037863
10.5	GTM	.0011263
10.5	HND	-.0018441
10.5	HTI	-.0030935
10.5	IDN	-.0031714
10.5	IND	-.0034203
10.5	JOR	.0060569
10.5	KAZ	-.0032384
10.5	KEN	-.0057854
10.5	KGZ	.0036741
10.5	KHM	.0011574
10.5	LBR	.0029779
10.5	LKA	.0093439
10.5	LSO	-.0066238
10.5	MAR	.000057
10.5	MDG	-.0010386
10.5	MEX	-.0005684
10.5	MLI	.009535
10.5	MOZ	-.0019224
10.5	MRT	.0003435
10.5	MWI	-.0025329
10.5	NAM	.0051327
10.5	NER	.0083874
10.5	NGA	.0037057
10.5	NIC	-.0086306
10.5	NPL	.0030224
10.5	PAK	.0080046
10.5	PER	-.0021594
10.5	PHL	.0136456
10.5	PRY	.0060168
10.5	RWA	-.0116416
10.5	SDN	.0016879
10.5	SEN	.0094579
10.5	SWZ	-.0086619
10.5	TCD	.0016386
10.5	TGO	.0016057
10.5	THA	-.0037549
10.5	TTO	.0061023
10.5	TUN	-.0008445
10.5	TUR	-.0206282
10.5	TZA	-.0062145
10.5	UGA	.0030062
10.5	UZB	.0043758
10.5	VNM	.0052819
10.5	YEM	.0019514
10.5	ZAF	-.0051166
10.5	ZMB	-.002387
10.5	ZWE	.0000566
11.5	ARM	-.0035933
11.5	AZE	.0000234
11.5	BDI	.0055312
11.5	BEN	-.0020866
11.5	BFA	-.0026744
11.5	BGD	-.0022413
11.5	BOL	.0031268
11.5	BRA	.0031462
11.5	BWA	.0024143
11.5	CAF	-.0019362
11.5	CIV	-.0046539
11.5	CMR	-.0061633
11.5	COG	-.0033015
11.5	COL	-.0045524
11.5	COM	.0004345
11.5	DOM	-.0004885
11.5	ECU	.0025856
11.5	EGY	.0091559
11.5	ERI	-.0009268
11.5	ETH	-.0010913
11.5	GAB	-.0036684
11.5	GHA	-.0016287
11.5	GIN	.0001208
11.5	GTM	.0057378
11.5	HND	-.0012963
11.5	HTI	.0050642
11.5	IDN	-.0023686
11.5	IND	-.0029851
11.5	JOR	.0051026
11.5	KAZ	-.0025367
11.5	KEN	-.005808
11.5	KGZ	.0024465
11.5	KHM	-.001052
11.5	LBR	.0009874
11.5	LKA	.0030223
11.5	LSO	-.0045428
11.5	MAR	.0085588
11.5	MDG	.001015
11.5	MEX	.000471
11.5	MLI	.0033867
11.5	MOZ	.0014693
11.5	MRT	-.002218
11.5	MWI	.0025481
11.5	NAM	.0001543
11.5	NER	.0026322
11.5	NGA	-.0006382
11.5	NIC	-.0042143
11.5	NPL	.0009926
11.5	PAK	.0018814
11.5	PER	.0054933
11.5	PHL	.0033956
11.5	PRY	.0031424
11.5	RWA	-.0057568
11.5	SDN	.0011679
11.5	SEN	.0003736
11.5	SWZ	-.0079752
11.5	TCD	-.0018606
11.5	TGO	-.0021409
11.5	THA	-.0028519
11.5	TTO	.003668
11.5	TUN	.0020319
11.5	TUR	-.0048417
11.5	TZA	-.0022853
11.5	UGA	.003976
11.5	UZB	.0016187
11.5	VNM	.0015066
11.5	YEM	.0048838
11.5	ZAF	-.0040751
11.5	ZMB	-.0008877
11.5	ZWE	-.0039246
12.5	ARM	-4.31e-11
12.5	AZE	2.48e-11
12.5	BDI	9.84e-11
12.5	BEN	3.39e-11
12.5	BFA	6.19e-12
12.5	BGD	2.03e-11
12.5	BOL	-2.21e-11
12.5	BRA	2.86e-11
12.5	BWA	7.06e-11
12.5	CAF	-2.23e-11
12.5	CIV	-1.97e-11
12.5	CMR	-7.77e-11
12.5	COG	-8.25e-11
12.5	COL	-1.05e-10
12.5	COM	2.05e-11
12.5	DOM	-6.18e-11
12.5	ECU	5.06e-11
12.5	EGY	-6.90e-11
12.5	ERI	-3.59e-11
12.5	ETH	-4.65e-11
12.5	GAB	-7.72e-11
12.5	GHA	1.26e-10
12.5	GIN	4.40e-11
12.5	GTM	1.10e-10
12.5	HND	-4.29e-11
12.5	HTI	1.99e-11
12.5	IDN	6.87e-11
12.5	IND	-4.19e-11
12.5	JOR	3.43e-11
12.5	KAZ	1.79e-11
12.5	KEN	-1.74e-10
12.5	KGZ	1.14e-10
12.5	KHM	-3.74e-11
12.5	LBR	5.54e-11
12.5	LKA	1.06e-10
12.5	LSO	-1.21e-10
12.5	MAR	4.67e-11
12.5	MDG	3.15e-12
12.5	MEX	-3.58e-12
12.5	MLI	1.67e-10
12.5	MOZ	-1.92e-11
12.5	MRT	-9.15e-12
12.5	MWI	2.05e-11
12.5	NAM	3.48e-11
12.5	NER	1.24e-10
12.5	NGA	5.24e-12
12.5	NIC	-1.58e-10
12.5	NPL	9.44e-11
12.5	PAK	1.13e-10
12.5	PER	4.73e-11
12.5	PHL	2.15e-10
12.5	PRY	7.59e-11
12.5	RWA	-2.64e-10
12.5	SDN	1.73e-11
12.5	SEN	1.35e-10
12.5	SWZ	-2.68e-10
12.5	TCD	-1.13e-11
12.5	TGO	7.18e-12
12.5	THA	-3.16e-11
12.5	TTO	9.58e-11
12.5	TUN	-1.05e-12
12.5	TUR	-2.97e-10
12.5	TZA	-1.09e-10
12.5	UGA	1.58e-11
12.5	UZB	9.54e-11
12.5	VNM	1.40e-10
12.5	YEM	5.72e-11
12.5	ZAF	-9.19e-11
12.5	ZMB	-1.21e-10
12.5	ZWE	-9.66e-11
13.5	ARM	-9.33e-13
13.5	AZE	-4.80e-14
13.5	BDI	1.12e-12
13.5	BEN	1.43e-13
13.5	BFA	-1.30e-13
13.5	BGD	-1.70e-12
13.5	BOL	5.14e-13
13.5	BRA	4.99e-13
13.5	BWA	1.36e-12
13.5	CAF	-3.36e-13
13.5	CIV	-6.34e-13
13.5	CMR	-1.32e-12
13.5	COG	-1.30e-12
13.5	COL	-1.28e-13
13.5	COM	6.70e-13
13.5	DOM	1.20e-13
13.5	ECU	7.82e-13
13.5	EGY	3.18e-13
13.5	ERI	7.26e-15
13.5	ETH	7.35e-14
13.5	GAB	-1.01e-12
13.5	GHA	1.21e-12
13.5	GIN	2.00e-13
13.5	GTM	1.41e-12
13.5	HND	-3.19e-13
13.5	HTI	6.76e-13
13.5	IDN	-1.11e-12
13.5	IND	-1.69e-12
13.5	JOR	2.92e-13
13.5	KAZ	-1.47e-13
13.5	KEN	-8.58e-13
13.5	KGZ	7.20e-13
13.5	KHM	-1.61e-12
13.5	LBR	5.07e-13
13.5	LKA	3.91e-13
13.5	LSO	-7.89e-13
13.5	MAR	8.15e-13
13.5	MDG	5.21e-13
13.5	MEX	-1.78e-14
13.5	MLI	1.08e-12
13.5	MOZ	1.37e-13
13.5	MRT	-1.05e-13
13.5	MWI	1.25e-12
13.5	NAM	1.21e-12
13.5	NER	6.37e-13
13.5	NGA	-3.34e-13
13.5	NIC	-1.25e-12
13.5	NPL	-3.40e-13
13.5	PAK	1.27e-14
13.5	PER	1.39e-12
13.5	PHL	6.52e-13
13.5	PRY	8.59e-13
13.5	RWA	-1.97e-12
13.5	SDN	2.22e-13
13.5	SEN	1.09e-12
13.5	SWZ	-2.79e-12
13.5	TCD	-5.04e-13
13.5	TGO	-5.12e-14
13.5	THA	-6.85e-13
13.5	TTO	8.94e-13
13.5	TUN	2.81e-13
13.5	TUR	-2.17e-12
13.5	TZA	-2.05e-13
13.5	UGA	5.56e-13
13.5	UZB	6.88e-13
13.5	VNM	8.49e-13
13.5	YEM	9.67e-13
13.5	ZAF	-3.22e-13
13.5	ZMB	-8.34e-13
13.5	ZWE	5.14e-13
14.5	ARM	-5.36e-13
14.5	AZE	-5.81e-14
14.5	BDI	9.97e-13
14.5	BEN	9.21e-16
14.5	BFA	-1.91e-13
14.5	BGD	-1.21e-12
14.5	BOL	-3.12e-13
14.5	BRA	3.12e-13
14.5	BWA	1.57e-12
14.5	CAF	-3.30e-13
14.5	CIV	-1.12e-12
14.5	CMR	-1.29e-12
14.5	COG	-1.77e-12
14.5	COL	-1.07e-12
14.5	COM	9.30e-13
14.5	DOM	-3.81e-13
14.5	ECU	8.12e-13
14.5	EGY	8.33e-14
14.5	ERI	-8.25e-14
14.5	ETH	2.54e-13
14.5	GAB	-1.15e-12
14.5	GHA	8.15e-13
14.5	GIN	1.09e-13
14.5	GTM	1.14e-12
14.5	HND	-4.73e-13
14.5	HTI	-3.51e-14
14.5	IDN	-7.26e-14
14.5	IND	-1.38e-12
14.5	JOR	3.09e-13
14.5	KAZ	5.54e-13
14.5	KEN	-9.54e-14
14.5	KGZ	9.18e-13
14.5	KHM	-1.79e-12
14.5	LBR	6.29e-13
14.5	LKA	4.40e-13
14.5	LSO	-6.85e-13
14.5	MAR	4.27e-13
14.5	MDG	6.65e-13
14.5	MEX	-1.59e-13
14.5	MLI	1.29e-12
14.5	MOZ	3.01e-14
14.5	MRT	4.31e-14
14.5	MWI	1.58e-12
14.5	NAM	1.61e-12
14.5	NER	9.14e-13
14.5	NGA	-3.45e-13
14.5	NIC	-1.70e-12
14.5	NPL	2.19e-13
14.5	PAK	4.69e-13
14.5	PER	2.85e-13
14.5	PHL	1.25e-12
14.5	PRY	6.07e-13
14.5	RWA	-2.48e-12
14.5	SDN	3.22e-13
14.5	SEN	1.33e-12
14.5	SWZ	-3.20e-12
14.5	TCD	-4.13e-13
14.5	TGO	-8.23e-14
14.5	THA	-4.54e-13
14.5	TTO	6.44e-13
14.5	TUN	2.50e-13
14.5	TUR	-2.46e-12
14.5	TZA	-2.10e-14
14.5	UGA	9.04e-13
14.5	UZB	6.99e-13
14.5	VNM	1.30e-12
14.5	YEM	8.33e-13
14.5	ZAF	-1.54e-13
14.5	ZMB	-8.50e-13
14.5	ZWE	8.28e-13
15.5	ARM	-9.88e-10
15.5	AZE	8.77e-11
15.5	BDI	1.67e-09
15.5	BEN	4.49e-10
15.5	BFA	3.00e-10
15.5	BGD	-2.11e-09
15.5	BOL	-5.41e-10
15.5	BRA	5.67e-10
15.5	BWA	3.56e-09
15.5	CAF	-7.95e-10
15.5	CIV	-1.65e-09
15.5	CMR	-2.54e-09
15.5	COG	-3.86e-09
15.5	COL	-3.26e-09
15.5	COM	2.10e-09
15.5	DOM	-2.16e-09
15.5	ECU	1.86e-09
15.5	EGY	4.59e-09
15.5	ERI	-3.52e-10
15.5	ETH	-3.43e-10
15.5	GAB	-2.18e-09
15.5	GHA	4.10e-09
15.5	GIN	6.94e-10
15.5	GTM	2.22e-09
15.5	HND	-1.37e-09
15.5	HTI	3.32e-10
15.5	IDN	8.20e-10
15.5	IND	-2.60e-09
15.5	JOR	2.37e-09
15.5	KAZ	1.99e-09
15.5	KEN	-2.32e-09
15.5	KGZ	2.20e-09
15.5	KHM	-4.00e-09
15.5	LBR	1.76e-09
15.5	LKA	7.18e-10
15.5	LSO	-1.91e-09
15.5	MAR	3.21e-09
15.5	MDG	-6.72e-10
15.5	MEX	-1.55e-10
15.5	MLI	3.18e-09
15.5	MOZ	-9.31e-10
15.5	MRT	5.42e-10
15.5	MWI	2.75e-09
15.5	NAM	3.02e-09
15.5	NER	1.43e-09
15.5	NGA	-8.27e-10
15.5	NIC	-4.60e-09
15.5	NPL	1.20e-09
15.5	PAK	9.32e-10
15.5	PER	1.34e-10
15.5	PHL	2.50e-09
15.5	PRY	9.16e-10
15.5	RWA	-7.34e-09
15.5	SDN	1.64e-10
15.5	SEN	4.35e-09
15.5	SWZ	-8.37e-09
15.5	TCD	-1.35e-09
15.5	TGO	4.57e-10
15.5	THA	-7.80e-10
15.5	TTO	1.04e-09
15.5	TUN	1.57e-09
15.5	TUR	-3.02e-09
15.5	TZA	-1.81e-09
15.5	UGA	-4.82e-10
15.5	UZB	1.56e-09
15.5	VNM	3.02e-09
15.5	YEM	3.22e-09
15.5	ZAF	-1.39e-10
15.5	ZMB	-4.41e-09
15.5	ZWE	2.68e-10
16.5	ARM	-5.07e-13
16.5	AZE	-3.90e-14
16.5	BDI	5.55e-13
16.5	BEN	-5.24e-14
16.5	BFA	6.11e-14
16.5	BGD	-6.97e-13
16.5	BOL	4.50e-13
16.5	BRA	2.24e-13
16.5	BWA	1.42e-12
16.5	CAF	-4.03e-13
16.5	CIV	-1.38e-12
16.5	CMR	-1.19e-12
16.5	COG	-1.71e-12
16.5	COL	-4.16e-13
16.5	COM	1.02e-12
16.5	DOM	-2.56e-13
16.5	ECU	7.78e-13
16.5	EGY	1.37e-12
16.5	ERI	-5.19e-14
16.5	ETH	8.23e-14
16.5	GAB	-9.13e-13
16.5	GHA	8.71e-13
16.5	GIN	1.12e-14
16.5	GTM	1.19e-12
16.5	HND	-3.53e-13
16.5	HTI	4.49e-13
16.5	IDN	4.44e-13
16.5	IND	-9.86e-13
16.5	JOR	2.80e-13
16.5	KAZ	7.52e-13
16.5	KEN	-6.42e-13
16.5	KGZ	7.58e-13
16.5	KHM	-1.27e-12
16.5	LBR	6.58e-13
16.5	LKA	1.79e-14
16.5	LSO	-8.34e-13
16.5	MAR	7.71e-13
16.5	MDG	-1.40e-13
16.5	MEX	1.36e-13
16.5	MLI	1.25e-12
16.5	MOZ	-3.44e-13
16.5	MRT	1.37e-13
16.5	MWI	1.27e-12
16.5	NAM	1.01e-12
16.5	NER	4.51e-13
16.5	NGA	-5.72e-13
16.5	NIC	-1.50e-12
16.5	NPL	5.74e-13
16.5	PAK	6.06e-13
16.5	PER	6.73e-13
16.5	PHL	6.10e-13
16.5	PRY	3.33e-13
16.5	RWA	-2.54e-12
16.5	SDN	2.89e-13
16.5	SEN	1.66e-12
16.5	SWZ	-3.29e-12
16.5	TCD	-6.45e-13
16.5	TGO	8.28e-14
16.5	THA	-1.97e-13
16.5	TTO	5.21e-13
16.5	TUN	7.11e-13
16.5	TUR	-1.48e-12
16.5	TZA	-5.01e-13
16.5	UGA	7.85e-14
16.5	UZB	4.49e-13
16.5	VNM	7.77e-13
16.5	YEM	1.01e-12
16.5	ZAF	4.89e-14
16.5	ZMB	-1.85e-12
16.5	ZWE	-8.41e-14
17.5	ARM	-9.52e-11
17.5	AZE	-8.99e-11
17.5	BDI	4.67e-10
17.5	BEN	2.18e-10
17.5	BFA	5.92e-10
17.5	BGD	-2.21e-09
17.5	BOL	1.32e-09
17.5	BRA	4.81e-10
17.5	BWA	2.03e-09
17.5	CAF	-5.85e-10
17.5	CIV	-1.29e-09
17.5	CMR	-1.12e-09
17.5	COG	-2.19e-09
17.5	COL	-4.53e-10
17.5	COM	1.30e-09
17.5	DOM	-3.74e-10
17.5	ECU	8.41e-10
17.5	EGY	1.56e-09
17.5	ERI	-2.04e-11
17.5	ETH	8.99e-12
17.5	GAB	-9.35e-10
17.5	GHA	9.99e-10
17.5	GIN	2.56e-10
17.5	GTM	2.03e-09
17.5	HND	-2.61e-10
17.5	HTI	9.12e-10
17.5	IDN	-3.14e-10
17.5	IND	-1.79e-09
17.5	JOR	-4.24e-11
17.5	KAZ	1.02e-09
17.5	KEN	-8.35e-10
17.5	KGZ	6.28e-10
17.5	KHM	-1.45e-09
17.5	LBR	8.65e-10
17.5	LKA	-9.40e-11
17.5	LSO	-9.95e-10
17.5	MAR	4.00e-10
17.5	MDG	-3.86e-10
17.5	MEX	2.74e-10
17.5	MLI	2.04e-09
17.5	MOZ	-3.26e-10
17.5	MRT	2.16e-10
17.5	MWI	1.54e-09
17.5	NAM	1.38e-09
17.5	NER	6.78e-10
17.5	NGA	-5.97e-10
17.5	NIC	-1.36e-09
17.5	NPL	1.49e-10
17.5	PAK	-3.18e-10
17.5	PER	1.34e-09
17.5	PHL	2.92e-11
17.5	PRY	2.74e-10
17.5	RWA	-3.37e-09
17.5	SDN	3.71e-10
17.5	SEN	2.76e-09
17.5	SWZ	-3.69e-09
17.5	TCD	-7.86e-10
17.5	TGO	2.50e-10
17.5	THA	-3.22e-10
17.5	TTO	3.90e-10
17.5	TUN	9.34e-10
17.5	TUR	-1.78e-09
17.5	TZA	-7.10e-10
17.5	UGA	-4.75e-10
17.5	UZB	4.22e-10
17.5	VNM	1.00e-09
17.5	YEM	1.30e-09
17.5	ZAF	5.55e-10
17.5	ZMB	-2.65e-09
17.5	ZWE	6.11e-11
18.5	ARM	.0033152
18.5	AZE	.0006408
18.5	BDI	.0023368
18.5	BEN	.0028862
18.5	BFA	.0046079
18.5	BGD	-.0020212
18.5	BOL	-.0022508
18.5	BRA	-.0011734
18.5	BWA	.012809
18.5	CAF	-.003426
18.5	CIV	-.0048235
18.5	CMR	-.0042311
18.5	COG	-.0118134
18.5	COL	-.0069873
18.5	COM	.0075508
18.5	DOM	-.0096965
18.5	ECU	.0018777
18.5	EGY	-.0069391
18.5	ERI	.0007312
18.5	ETH	.0003016
18.5	GAB	-.0028116
18.5	GHA	.006859
18.5	GIN	.0012923
18.5	GTM	.0031023
18.5	HND	-.0024611
18.5	HTI	-.0020476
18.5	IDN	.0096419
18.5	IND	-.0027264
18.5	JOR	-.0094237
18.5	KAZ	.0091015
18.5	KEN	-.0010464
18.5	KGZ	.0048374
18.5	KHM	-.0023486
18.5	LBR	.0049383
18.5	LKA	.0010323
18.5	LSO	-.0042569
18.5	MAR	-.009508
18.5	MDG	-.001165
18.5	MEX	.0000657
18.5	MLI	.0113777
18.5	MOZ	-.0011052
18.5	MRT	.0016768
18.5	MWI	.0097793
18.5	NAM	.0082045
18.5	NER	.0026612
18.5	NGA	-.0026537
18.5	NIC	-.0079236
18.5	NPL	.0084896
18.5	PAK	.0049024
18.5	PER	-.0024083
18.5	PHL	.0043141
18.5	PRY	-.0011128
18.5	RWA	-.0154495
18.5	SDN	.0017952
18.5	SEN	.0163733
18.5	SWZ	-.0168384
18.5	TCD	-.0045032
18.5	TGO	.0030709
18.5	THA	.0002512
18.5	TTO	.0006767
18.5	TUN	.002263
18.5	TUR	-.0173885
18.5	TZA	-.0028441
18.5	UGA	-.0026534
18.5	UZB	.0043143
18.5	VNM	.0083998
18.5	YEM	.0044848
18.5	ZAF	.0056137
18.5	ZMB	-.0131634
18.5	ZWE	.002625
19.5	ARM	-.0199348
19.5	AZE	-.0149774
19.5	BDI	.0238838
19.5	BEN	-.0205816
19.5	BFA	.0034457
19.5	BGD	-.0556012
19.5	BOL	.0606633
19.5	BRA	.0277583
19.5	BWA	.0704395
19.5	CAF	-.0358204
19.5	CIV	-.058278
19.5	CMR	-.0497397
19.5	COG	-.0891216
19.5	COL	.0180096
19.5	COM	.0545761
19.5	DOM	.0262664
19.5	ECU	.0230302
19.5	EGY	.0588597
19.5	ERI	.0129594
19.5	ETH	.0251484
19.5	GAB	-.0310029
19.5	GHA	-.0316357
19.5	GIN	-.0167428
19.5	GTM	.0693865
19.5	HND	.0050209
19.5	HTI	.0530855
19.5	IDN	-.0225658
19.5	IND	-.0511642
19.5	JOR	-.0219702
19.5	KAZ	-.0087202
19.5	KEN	-.0007601
19.5	KGZ	-.0010856
19.5	KHM	-.0399746
19.5	LBR	.0190846
19.5	LKA	-.0285418
19.5	LSO	-.0294431
19.5	MAR	.0142881
19.5	MDG	.0188082
19.5	MEX	.021064
19.5	MLI	.0253282
19.5	MOZ	.0136556
19.5	MRT	-.0108234
19.5	MWI	.0803693
19.5	NAM	.025788
19.5	NER	-.0151782
19.5	NGA	-.0429339
19.5	NIC	.0080895
19.5	NPL	.002489
19.5	PAK	-.0180348
19.5	PER	.0541457
19.5	PHL	-.0506099
19.5	PRY	.0046975
19.5	RWA	-.0329288
19.5	SDN	.0158597
19.5	SEN	.0404409
19.5	SWZ	-.0819522
19.5	TCD	-.0431082
19.5	TGO	-.0052264
19.5	THA	-.0243792
19.5	TTO	.0074632
19.5	TUN	.0404258
19.5	TUR	-.0167582
19.5	TZA	.0073356
19.5	UGA	.0094902
19.5	UZB	-.0076463
19.5	VNM	-.0072009
19.5	YEM	.0533034
19.5	ZAF	.0351534
19.5	ZMB	-.0412341
19.5	ZWE	-.0041366
20.5	ARM	.0213972
20.5	AZE	.0083009
20.5	BDI	-.0005747
20.5	BEN	.0245692
20.5	BFA	.035497
20.5	BGD	-.0289352
20.5	BOL	-.0133581
20.5	BRA	-.0119011
20.5	BWA	.0783565
20.5	CAF	-.0147054
20.5	CIV	.0006471
20.5	CMR	.0071872
20.5	COG	-.0416963
20.5	COL	-.0238517
20.5	COM	.0345476
20.5	DOM	-.035364
20.5	ECU	-.0122862
20.5	EGY	-.0189063
20.5	ERI	.0032971
20.5	ETH	-.0077138
20.5	GAB	.0075784
20.5	GHA	.0387721
20.5	GIN	.0136953
20.5	GTM	.0085145
20.5	HND	-.0100639
20.5	HTI	-.015025
20.5	IDN	.0218695
20.5	IND	-.0205755
20.5	JOR	-.0452527
20.5	KAZ	.0185769
20.5	KEN	-.0072519
20.5	KGZ	.0084718
20.5	KHM	-.0106573
20.5	LBR	.0366639
20.5	LKA	-.0035813
20.5	LSO	-.0207451
20.5	MAR	-.0484698
20.5	MDG	-.0179417
20.5	MEX	-.0021023
20.5	MLI	.0643691
20.5	MOZ	-.0184733
20.5	MRT	.0166893
20.5	MWI	.0307442
20.5	NAM	.0268872
20.5	NER	.013771
20.5	NGA	-.0086886
20.5	NIC	-.0170501
20.5	NPL	.0219366
20.5	PAK	.0091813
20.5	PER	-.0145324
20.5	PHL	-.0076741
20.5	PRY	-.0146256
20.5	RWA	-.062505
20.5	SDN	.0042444
20.5	SEN	.0877752
20.5	SWZ	-.0539818
20.5	TCD	-.0157337
20.5	TGO	.0313975
20.5	THA	-.0010305
20.5	TTO	-.0050482
20.5	TUN	.0114726
20.5	TUR	-.0641602
20.5	TZA	-.0157102
20.5	UGA	-.0332736
20.5	UZB	.011268
20.5	VNM	.0274481
20.5	YEM	.025453
20.5	ZAF	.0471642
20.5	ZMB	-.0657862
20.5	ZWE	.0114891
21.5	ARM	.0243757
21.5	AZE	.0112116
21.5	BDI	-.0008914
21.5	BEN	.0014897
21.5	BFA	.0239113
21.5	BGD	-.0631296
21.5	BOL	.052145
21.5	BRA	.0295438
21.5	CAF	-.028519
21.5	CIV	-.0230176
21.5	CMR	-.0128765
21.5	COG	-.0547296
21.5	COL	.0014425
21.5	DOM	.0155252
21.5	ECU	-.0002469
21.5	EGY	.0466557
21.5	ERI	.0073791
21.5	ETH	-.0012223
21.5	GAB	-.0111535
21.5	GHA	-.0060805
21.5	GIN	-.0100177
21.5	GTM	.062532
21.5	HND	.0010819
21.5	HTI	.0395575
21.5	IDN	-.0086223
21.5	IND	-.0416063
21.5	JOR	-.0205211
21.5	KAZ	-.0050182
21.5	KEN	-.0059747
21.5	KGZ	-.0035072
21.5	KHM	-.0182255
21.5	LBR	.0276635
21.5	LKA	-.0173847
21.5	LSO	-.0229257
21.5	MAR	.0001782
21.5	MDG	-.0118781
21.5	MEX	.0136539
21.5	MLI	.0516145
21.5	MOZ	-.0059391
21.5	MRT	.0054439
21.5	MWI	.0463594
21.5	NAM	.0143267
21.5	NER	-.0041204
21.5	NGA	-.0331179
21.5	NIC	.0178844
21.5	NPL	-.0026553
21.5	PAK	-.0243095
21.5	PER	.0412833
21.5	PHL	-.0466448
21.5	PRY	-.0158824
21.5	RWA	-.0434795
21.5	SDN	.0033985
21.5	SEN	.0678483
21.5	SWZ	-.0521165
21.5	TCD	-.0371855
21.5	TGO	.0163578
21.5	THA	-.0066879
21.5	TTO	-.0036113
21.5	TUN	.0351742
21.5	TUR	-.013142
21.5	TZA	-.0101239
21.5	UGA	-.0282511
21.5	UZB	-.004223
21.5	VNM	.0110081
21.5	YEM	.0365341
21.5	ZAF	.0497135
21.5	ZMB	-.0654765
21.5	ZWE	.0092221
22.5	ARM	.0272042
22.5	AZE	.0132857
22.5	BDI	.005606
22.5	BEN	.0106014
22.5	BFA	.0254622
22.5	BGD	-.0406855
22.5	BOL	.0247724
22.5	BRA	.0132358
22.5	CAF	-.0230895
22.5	CIV	-.0075008
22.5	CMR	-.0073118
22.5	COG	-.0275649
22.5	COL	-.0156919
22.5	DOM	-.0080307
22.5	ECU	-.0158505
22.5	EGY	-.0068114
22.5	ERI	.00432
22.5	ETH	.0029902
22.5	GAB	.000903
22.5	GHA	.0035534
22.5	GIN	-.0027415
22.5	GTM	.0070381
22.5	HND	-.0035245
22.5	HTI	.0152313
22.5	IDN	.0098543
22.5	IND	-.020756
22.5	JOR	-.0203105
22.5	KAZ	-.0030699
22.5	KEN	.0063627
22.5	KGZ	-.001918
22.5	KHM	.0088956
22.5	LBR	.0226301
22.5	LKA	-.0046508
22.5	LSO	-.0142447
22.5	MAR	-.0301422
22.5	MDG	-.0071683
22.5	MEX	.0046785
22.5	MLI	.0463124
22.5	MOZ	.0015627
22.5	MRT	.0119048
22.5	MWI	.0457539
22.5	NAM	.009225
22.5	NER	-.0103024
22.5	NGA	-.0284538
22.5	NIC	.0103318
22.5	NPL	.0075168
22.5	PAK	-.0127917
22.5	PER	.014953
22.5	PHL	-.0296222
22.5	PRY	-.0168165
22.5	RWA	-.0279824
22.5	SDN	.0034771
22.5	SEN	.056846
22.5	SWZ	-.0286938
22.5	TCD	-.0281721
22.5	TGO	.023592
22.5	THA	.0015041
22.5	TTO	-.0058875
22.5	TUN	.0141044
22.5	TUR	-.0382535
22.5	TZA	-.0001654
22.5	UGA	-.0220739
22.5	UZB	.0069324
22.5	VNM	.0201847
22.5	YEM	.0134027
22.5	ZAF	.044519
22.5	ZMB	-.0417427
22.5	ZWE	.0132736
23.5	ARM	.0163308
23.5	AZE	.0242289
23.5	BEN	.0115826
23.5	BFA	.0605702
23.5	BGD	-.1233971
23.5	BOL	.095602
23.5	BRA	.0404607
23.5	CAF	-.0766209
23.5	CIV	-.018565
23.5	CMR	-.0244671
23.5	COG	-.069182
23.5	COL	.0116863
23.5	DOM	.0281899
23.5	EGY	.0487462
23.5	ERI	.0385269
23.5	ETH	.0084069
23.5	GAB	-.0185661
23.5	GHA	-.0245777
23.5	GIN	-.0141947
23.5	GTM	.0507899
23.5	HND	.0073407
23.5	HTI	.0432971
23.5	IDN	-.0344235
23.5	IND	-.086989
23.5	JOR	-.0456483
23.5	KAZ	-.0757282
23.5	KEN	.0215056
23.5	KHM	.0123501
23.5	LBR	.0756171
23.5	LKA	-.0566764
23.5	LSO	-.0316501
23.5	MAR	-.0257014
23.5	MDG	-.0108576
23.5	MEX	.0358114
23.5	MLI	.0618442
23.5	MOZ	.0177239
23.5	MRT	.0251874
23.5	MWI	.1342311
23.5	NAM	.0756475
23.5	NER	-.0160823
23.5	NGA	-.0938132
23.5	NIC	.0667533
23.5	NPL	-.0157741
23.5	PAK	-.0901979
23.5	PER	.066996
23.5	PHL	-.14674
23.5	PRY	-.0577477
23.5	RWA	-.0441165
23.5	SDN	.0024572
23.5	SEN	.1125669
23.5	SWZ	-.0635786
23.5	TCD	-.0790887
23.5	TGO	-.0169719
23.5	THA	-.0049774
23.5	TTO	-.0275429
23.5	TUN	.0790388
23.5	TUR	-.0361631
23.5	TZA	.0139275
23.5	UGA	-.0396234
23.5	VNM	-.0005485
23.5	YEM	.0545652
23.5	ZAF	.1708832
23.5	ZMB	-.0884168
23.5	ZWE	.0457625
24.5	ARM	.0057403
24.5	AZE	.0283674
24.5	BEN	.033765
24.5	BFA	.0228979
24.5	BGD	-.1366564
24.5	BOL	.0723188
24.5	BRA	.0187462
24.5	CAF	-.0912632
24.5	CIV	.0205768
24.5	CMR	.0010817
24.5	COG	-.0266101
24.5	COL	-.0173914
24.5	DOM	.0203023
24.5	EGY	.0129553
24.5	ETH	.0196482
24.5	GAB	-.0105916
24.5	GHA	.0020661
24.5	GIN	-.0129991
24.5	GTM	.0236396
24.5	HND	-.0058841
24.5	HTI	.009359
24.5	IDN	-.0371603
24.5	IND	-.1003368
24.5	JOR	-.0478873
24.5	KAZ	-.1190847
24.5	KEN	.0506606
24.5	KHM	.0203385
24.5	LBR	.0848789
24.5	LKA	-.0542043
24.5	LSO	-.0052798
24.5	MAR	-.0578191
24.5	MDG	.0212264
24.5	MEX	.01787
24.5	MLI	.0699069
24.5	MOZ	.041377
24.5	MRT	.0631288
24.5	MWI	.1726148
24.5	NAM	.0968502
24.5	NER	-.049476
24.5	NGA	-.1302401
24.5	NIC	.0714609
24.5	NPL	-.017606
24.5	PAK	-.1225843
24.5	PER	.0413281
24.5	PHL	-.1794172
24.5	PRY	-.0876368
24.5	RWA	-.0082514
24.5	SDN	.0179666
24.5	SEN	.1399337
24.5	SWZ	-.0269449
24.5	TCD	-.0872456
24.5	TGO	-.0089869
24.5	THA	.009415
24.5	TTO	-.0496201
24.5	TUN	.0697513
24.5	TUR	-.072432
24.5	TZA	.0529025
24.5	UGA	-.0322338
24.5	VNM	-.046515
24.5	YEM	.0583332
24.5	ZAF	.2283671
24.5	ZMB	-.0670845
24.5	ZWE	.0896675
