# Supplementary material for: Measuring Under-Five Mortality: Validation of New Low-Cost Methods
Source: PLoS Med. 2010 Apr 13;7(4):e1000253. doi: 10.1371/journal.pmed.1000253 (PMC2854123; doi:10.1371/journal.pmed.1000253)
Supplement: Text S1 — Application of summary birth history methods for estimating under-five mortality. (7.27 MB ZIP) [file pmed.1000253.s004.zip › microdata.csv]

iso3	svdate	region	wtper	age	sex	ceb	cd
KHM	1234	ASIA	9.436234	0	1
KHM	1234	ASIA	10.83003	0	1
KHM	1234	ASIA	10.68439	0	1
KHM	1234	ASIA	9.827071	0	1
KHM	1234	ASIA	10.59888	0	1
KHM	1234	ASIA	10.48767	0	1
KHM	1234	ASIA	9.939468	0	1
KHM	1234	ASIA	10.76175	0	1
KHM	1234	ASIA	10.45564	0	1
KHM	1234	ASIA	10.34366	0	1
KHM	1234	ASIA	10.49136	0	1
KHM	1234	ASIA	9.872086	0	1
KHM	1234	ASIA	10.33896	0	1
KHM	1234	ASIA	10.75399	0	1
KHM	1234	ASIA	9.789586	0	1
KHM	1234	ASIA	10.17752	0	1
KHM	1234	ASIA	9.661684	0	1
KHM	1234	ASIA	10.46372	0	1
KHM	1234	ASIA	10.78548	0	1
KHM	1234	ASIA	9.951944	0	1
KHM	1234	ASIA	10.28552	0	1
KHM	1234	ASIA	9.880849	0	1
KHM	1234	ASIA	10.06123	0	1
KHM	1234	ASIA	10.44476	0	1
KHM	1234	ASIA	9.38661	0	1
KHM	1234	ASIA	10.07173	0	1
KHM	1234	ASIA	9.593634	0	1
KHM	1234	ASIA	10.5151	0	1
KHM	1234	ASIA	10.34244	0	1
KHM	1234	ASIA	9.928437	0	1
KHM	1234	ASIA	9.526261	0	1
KHM	1234	ASIA	10.11184	0	1
KHM	1234	ASIA	9.680482	0	1
KHM	1234	ASIA	10.7958	0	1
KHM	1234	ASIA	10.10013	0	1
KHM	1234	ASIA	10.55171	0	1
KHM	1234	ASIA	10.37615	0	1
KHM	1234	ASIA	9.915704	0	1
KHM	1234	ASIA	10.8672	0	1
KHM	1234	ASIA	9.97262	0	1
KHM	1234	ASIA	10.43337	0	1
KHM	1234	ASIA	9.854666	0	1
KHM	1234	ASIA	10.15266	0	1
KHM	1234	ASIA	9.644487	0	1
KHM	1234	ASIA	10.68286	0	1
KHM	1234	ASIA	10.52601	0	1
KHM	1234	ASIA	9.911582	0	1
KHM	1234	ASIA	9.158212	0	1
KHM	1234	ASIA	9.702146	0	1
KHM	1234	ASIA	9.803688	0	1
KHM	1234	ASIA	10.0788	0	1
KHM	1234	ASIA	9.872257	0	1
KHM	1234	ASIA	10.36817	0	1
KHM	1234	ASIA	10.09262	0	1
KHM	1234	ASIA	10.71955	0	1
KHM	1234	ASIA	10.71828	0	1
KHM	1234	ASIA	10.35238	0	1
KHM	1234	ASIA	9.844513	0	1
KHM	1234	ASIA	9.086773	0	1
KHM	1234	ASIA	9.121124	0	1
KHM	1234	ASIA	10.87938	0	1
KHM	1234	ASIA	9.826359	0	1
KHM	1234	ASIA	10.33575	0	1
KHM	1234	ASIA	10.13995	0	1
KHM	1234	ASIA	9.547013	0	1
KHM	1234	ASIA	10.46061	0	1
KHM	1234	ASIA	9.889109	0	1
KHM	1234	ASIA	10.05936	0	1
KHM	1234	ASIA	9.050944	0	1
KHM	1234	ASIA	9.209826	0	1
KHM	1234	ASIA	10.61067	0	1
KHM	1234	ASIA	10.65386	0	1
KHM	1234	ASIA	10.52419	0	1
KHM	1234	ASIA	9.693563	0	1
KHM	1234	ASIA	10.5368	0	1
KHM	1234	ASIA	9.673826	0	1
KHM	1234	ASIA	11.38013	0	1
KHM	1234	ASIA	10.77633	0	1
KHM	1234	ASIA	9.779973	0	1
KHM	1234	ASIA	9.996268	0	1
KHM	1234	ASIA	10.69397	0	1
KHM	1234	ASIA	10.22405	0	1
KHM	1234	ASIA	9.350437	0	1
KHM	1234	ASIA	10.11894	0	1
KHM	1234	ASIA	9.806583	0	1
KHM	1234	ASIA	10.50313	0	1
KHM	1234	ASIA	10.27273	0	1
KHM	1234	ASIA	10.12659	0	1
KHM	1234	ASIA	9.780858	0	1
KHM	1234	ASIA	10.33943	0	1
KHM	1234	ASIA	9.996561	0	1
KHM	1234	ASIA	10.90793	0	1
KHM	1234	ASIA	9.726774	0	1
KHM	1234	ASIA	9.875754	0	1
KHM	1234	ASIA	9.655125	0	1
KHM	1234	ASIA	9.719781	0	1
KHM	1234	ASIA	9.991332	0	1
KHM	1234	ASIA	9.506881	0	1
KHM	1234	ASIA	10.3375	0	1
KHM	1234	ASIA	9.490523	0	1
KHM	1234	ASIA	10.39461	0	1
KHM	1234	ASIA	10.3934	0	1
KHM	1234	ASIA	9.166651	0	1
KHM	1234	ASIA	9.726291	0	1
KHM	1234	ASIA	9.958765	0	1
KHM	1234	ASIA	9.496903	0	1
KHM	1234	ASIA	10.15473	0	1
KHM	1234	ASIA	9.830497	0	1
KHM	1234	ASIA	10.13953	0	1
KHM	1234	ASIA	9.466848	0	1
KHM	1234	ASIA	10.43955	0	1
KHM	1234	ASIA	10.09658	0	1
KHM	1234	ASIA	10.647	0	1
KHM	1234	ASIA	9.864595	0	1
KHM	1234	ASIA	10.65397	0	1
KHM	1234	ASIA	10.31396	0	1
KHM	1234	ASIA	9.559888	0	1
KHM	1234	ASIA	10.35367	0	1
KHM	1234	ASIA	10.61308	0	1
KHM	1234	ASIA	10.00344	0	1
KHM	1234	ASIA	10.79009	0	1
KHM	1234	ASIA	10.46738	0	1
KHM	1234	ASIA	9.932827	0	1
KHM	1234	ASIA	10.8271	0	1
KHM	1234	ASIA	10.91336	0	1
KHM	1234	ASIA	9.684574	0	1
KHM	1234	ASIA	10.8241	0	1
KHM	1234	ASIA	10.24222	0	1
KHM	1234	ASIA	9.360497	0	1
KHM	1234	ASIA	10.76507	0	1
KHM	1234	ASIA	9.848844	0	1
KHM	1234	ASIA	9.374707	0	1
KHM	1234	ASIA	10.36121	0	1
KHM	1234	ASIA	10.06389	0	1
KHM	1234	ASIA	9.588449	0	1
KHM	1234	ASIA	10.32864	0	1
KHM	1234	ASIA	11.11107	0	1
KHM	1234	ASIA	9.732542	0	1
KHM	1234	ASIA	9.865744	0	1
KHM	1234	ASIA	9.403704	0	1
KHM	1234	ASIA	10.53526	0	1
KHM	1234	ASIA	10.39822	0	1
KHM	1234	ASIA	10.17682	0	1
KHM	1234	ASIA	9.094961	0	1
KHM	1234	ASIA	9.372923	0	1
KHM	1234	ASIA	9.775298	0	1
KHM	1234	ASIA	10.22725	0	1
KHM	1234	ASIA	9.574574	0	1
KHM	1234	ASIA	9.752673	0	1
KHM	1234	ASIA	9.527662	0	1
KHM	1234	ASIA	9.399845	0	1
KHM	1234	ASIA	9.542515	0	1
KHM	1234	ASIA	9.822732	0	1
KHM	1234	ASIA	9.605831	0	1
KHM	1234	ASIA	10.14449	0	1
KHM	1234	ASIA	10.74307	0	1
KHM	1234	ASIA	10.50977	0	1
KHM	1234	ASIA	10.74011	0	1
KHM	1234	ASIA	10.55877	0	1
KHM	1234	ASIA	10.79953	0	1
KHM	1234	ASIA	9.14235	0	1
KHM	1234	ASIA	10.64498	0	1
KHM	1234	ASIA	10.13457	0	1
KHM	1234	ASIA	10.86281	0	1
KHM	1234	ASIA	9.4789	0	1
KHM	1234	ASIA	9.746635	0	1
KHM	1234	ASIA	9.942661	0	1
KHM	1234	ASIA	10.62291	0	1
KHM	1234	ASIA	9.964004	0	1
KHM	1234	ASIA	10.35596	0	1
KHM	1234	ASIA	10.1866	0	1
KHM	1234	ASIA	9.622877	0	1
KHM	1234	ASIA	10.1325	0	1
KHM	1234	ASIA	10.85808	0	1
KHM	1234	ASIA	10.56839	0	1
KHM	1234	ASIA	8.631017	0	1
KHM	1234	ASIA	10.75959	0	1
KHM	1234	ASIA	10.10514	0	1
KHM	1234	ASIA	9.92551	0	1
KHM	1234	ASIA	9.958782	0	1
KHM	1234	ASIA	10.236	0	1
KHM	1234	ASIA	10.41168	0	1
KHM	1234	ASIA	9.184846	0	1
KHM	1234	ASIA	9.963166	0	1
KHM	1234	ASIA	9.581455	0	1
KHM	1234	ASIA	10.39265	0	1
KHM	1234	ASIA	9.38614	0	1
KHM	1234	ASIA	9.170738	0	1
KHM	1234	ASIA	10.47571	0	1
KHM	1234	ASIA	9.040828	0	1
KHM	1234	ASIA	9.357876	0	1
KHM	1234	ASIA	10.4022	0	1
KHM	1234	ASIA	9.983423	0	1
KHM	1234	ASIA	9.789851	0	1
KHM	1234	ASIA	9.755869	0	1
KHM	1234	ASIA	10.70815	0	1
KHM	1234	ASIA	9.39222	0	1
KHM	1234	ASIA	11.05841	0	1
KHM	1234	ASIA	10.53588	0	1
KHM	1234	ASIA	9.571352	0	1
KHM	1234	ASIA	9.420074	0	1
KHM	1234	ASIA	9.525888	0	1
KHM	1234	ASIA	9.852526	0	1
KHM	1234	ASIA	11.56557	0	1
KHM	1234	ASIA	9.356541	0	1
KHM	1234	ASIA	10.05707	0	1
KHM	1234	ASIA	9.278872	0	1
KHM	1234	ASIA	9.5539	0	1
KHM	1234	ASIA	10.13407	0	1
KHM	1234	ASIA	10.0191	0	1
KHM	1234	ASIA	9.457834	0	1
KHM	1234	ASIA	9.926368	0	1
KHM	1234	ASIA	10.60129	0	1
KHM	1234	ASIA	9.04427	0	1
KHM	1234	ASIA	9.846906	0	1
KHM	1234	ASIA	9.383614	0	1
KHM	1234	ASIA	10.43883	0	1
KHM	1234	ASIA	9.843711	0	1
KHM	1234	ASIA	9.972477	0	1
KHM	1234	ASIA	9.981157	0	1
KHM	1234	ASIA	9.710584	0	1
KHM	1234	ASIA	10.08661	0	1
KHM	1234	ASIA	10.24158	0	1
KHM	1234	ASIA	10.50698	0	1
KHM	1234	ASIA	10.02038	0	1
KHM	1234	ASIA	11.05353	0	1
KHM	1234	ASIA	10.21921	0	1
KHM	1234	ASIA	9.312056	0	1
KHM	1234	ASIA	10.20731	0	1
KHM	1234	ASIA	10.43405	0	1
KHM	1234	ASIA	10.64603	0	1
KHM	1234	ASIA	10.98662	0	1
KHM	1234	ASIA	9.317912	0	1
KHM	1234	ASIA	9.04716	0	1
KHM	1234	ASIA	9.828889	0	1
KHM	1234	ASIA	9.468173	0	1
KHM	1234	ASIA	10.36466	0	1
KHM	1234	ASIA	10.198	0	1
KHM	1234	ASIA	9.512074	0	1
KHM	1234	ASIA	9.704538	0	1
KHM	1234	ASIA	10.05295	0	1
KHM	1234	ASIA	9.704753	0	1
KHM	1234	ASIA	8.97793	0	1
KHM	1234	ASIA	9.692751	0	1
KHM	1234	ASIA	9.641564	0	1
KHM	1234	ASIA	9.765204	0	1
KHM	1234	ASIA	9.881849	0	1
KHM	1234	ASIA	9.182129	0	1
KHM	1234	ASIA	9.078012	0	1
KHM	1234	ASIA	9.280756	0	1
KHM	1234	ASIA	10.04985	0	1
KHM	1234	ASIA	10.95678	0	1
KHM	1234	ASIA	9.902529	0	1
KHM	1234	ASIA	9.762104	0	1
KHM	1234	ASIA	9.795169	0	1
KHM	1234	ASIA	10.6398	0	1
KHM	1234	ASIA	10.5005	0	1
KHM	1234	ASIA	10.36327	0	1
KHM	1234	ASIA	9.571705	0	1
KHM	1234	ASIA	10.19585	0	1
KHM	1234	ASIA	9.978807	0	1
KHM	1234	ASIA	10.21903	0	1
KHM	1234	ASIA	10.08472	0	1
KHM	1234	ASIA	9.24614	0	1
KHM	1234	ASIA	10.43262	0	1
KHM	1234	ASIA	10.52516	0	1
KHM	1234	ASIA	10.17291	0	1
KHM	1234	ASIA	10.10862	0	1
KHM	1234	ASIA	9.829177	0	1
KHM	1234	ASIA	10.15822	0	1
KHM	1234	ASIA	10.45842	0	1
KHM	1234	ASIA	9.818207	0	1
KHM	1234	ASIA	8.867143	0	1
KHM	1234	ASIA	10.48465	0	1
KHM	1234	ASIA	9.637528	0	1
KHM	1234	ASIA	10.46414	0	1
KHM	1234	ASIA	10.05989	0	1
KHM	1234	ASIA	10.37889	0	1
KHM	1234	ASIA	10.08571	0	1
KHM	1234	ASIA	10.12918	0	1
KHM	1234	ASIA	9.693792	0	1
KHM	1234	ASIA	10.93306	0	1
KHM	1234	ASIA	10.62162	0	1
KHM	1234	ASIA	9.911865	0	1
KHM	1234	ASIA	10.55545	0	1
KHM	1234	ASIA	9.893938	0	1
KHM	1234	ASIA	10.06384	0	1
KHM	1234	ASIA	9.33771	0	1
KHM	1234	ASIA	9.956717	0	1
KHM	1234	ASIA	10.36944	0	1
KHM	1234	ASIA	10.08237	0	1
KHM	1234	ASIA	11.66433	0	1
KHM	1234	ASIA	10.20118	0	1
KHM	1234	ASIA	10.68622	0	1
KHM	1234	ASIA	10.32302	0	1
KHM	1234	ASIA	10.13382	0	1
KHM	1234	ASIA	9.64318	0	1
KHM	1234	ASIA	10.21902	0	1
KHM	1234	ASIA	10.03112	0	1
KHM	1234	ASIA	9.834897	0	1
KHM	1234	ASIA	9.509877	0	1
KHM	1234	ASIA	9.880962	0	1
KHM	1234	ASIA	9.372063	0	1
KHM	1234	ASIA	9.824091	0	1
KHM	1234	ASIA	9.887481	0	1
KHM	1234	ASIA	10.4919	0	1
KHM	1234	ASIA	9.661737	0	1
KHM	1234	ASIA	9.237077	0	1
KHM	1234	ASIA	9.305705	0	1
KHM	1234	ASIA	9.93266	0	1
KHM	1234	ASIA	9.521992	0	1
KHM	1234	ASIA	10.19502	0	1
KHM	1234	ASIA	10.04126	0	1
KHM	1234	ASIA	9.894898	0	1
KHM	1234	ASIA	10.18542	0	1
KHM	1234	ASIA	10.87895	0	1
KHM	1234	ASIA	9.255216	0	1
KHM	1234	ASIA	9.527033	0	1
KHM	1234	ASIA	10.97972	0	1
KHM	1234	ASIA	9.392833	0	1
KHM	1234	ASIA	10.07101	0	1
KHM	1234	ASIA	9.797665	0	1
KHM	1234	ASIA	10.26691	0	1
KHM	1234	ASIA	10.62084	0	1
KHM	1234	ASIA	10.71765	0	1
KHM	1234	ASIA	9.044912	0	1
KHM	1234	ASIA	9.932479	0	1
KHM	1234	ASIA	10.57968	0	1
KHM	1234	ASIA	10.10901	0	1
KHM	1234	ASIA	10.16856	0	1
KHM	1234	ASIA	9.975622	0	1
KHM	1234	ASIA	8.899773	0	1
KHM	1234	ASIA	9.538857	0	1
KHM	1234	ASIA	10.53032	0	1
KHM	1234	ASIA	9.008602	0	1
KHM	1234	ASIA	10.2003	0	1
KHM	1234	ASIA	10.81499	0	1
KHM	1234	ASIA	10.35855	0	1
KHM	1234	ASIA	10.14066	0	1
KHM	1234	ASIA	9.588087	0	1
KHM	1234	ASIA	10.3437	0	1
KHM	1234	ASIA	10.00485	0	1
KHM	1234	ASIA	9.425073	0	1
KHM	1234	ASIA	10.02073	0	1
KHM	1234	ASIA	9.254364	0	1
KHM	1234	ASIA	9.442813	0	1
KHM	1234	ASIA	10.11971	0	1
KHM	1234	ASIA	10.77285	0	1
KHM	1234	ASIA	9.705064	0	1
KHM	1234	ASIA	10.45094	0	1
KHM	1234	ASIA	10.88003	0	1
KHM	1234	ASIA	10.39819	0	1
KHM	1234	ASIA	10.67404	0	1
KHM	1234	ASIA	9.157454	0	1
KHM	1234	ASIA	9.660728	0	1
KHM	1234	ASIA	10.21683	0	1
KHM	1234	ASIA	9.795964	0	1
KHM	1234	ASIA	9.681547	0	1
KHM	1234	ASIA	9.405566	0	1
KHM	1234	ASIA	9.667261	0	1
KHM	1234	ASIA	10.00922	0	1
KHM	1234	ASIA	10.36987	0	1
KHM	1234	ASIA	10.64409	0	1
KHM	1234	ASIA	9.612022	0	1
KHM	1234	ASIA	10.28653	0	1
KHM	1234	ASIA	9.642002	0	1
KHM	1234	ASIA	11.05124	0	1
KHM	1234	ASIA	9.742893	0	1
KHM	1234	ASIA	9.767562	0	1
KHM	1234	ASIA	9.951239	0	1
KHM	1234	ASIA	10.74697	0	1
KHM	1234	ASIA	9.926426	0	1
KHM	1234	ASIA	9.329974	0	1
KHM	1234	ASIA	10.16539	0	1
KHM	1234	ASIA	9.928928	0	1
KHM	1234	ASIA	10.3892	0	1
KHM	1234	ASIA	9.547196	0	1
KHM	1234	ASIA	10.32549	0	1
KHM	1234	ASIA	9.731602	0	1
KHM	1234	ASIA	9.709861	0	1
KHM	1234	ASIA	10.26124	0	1
KHM	1234	ASIA	9.467661	0	1
KHM	1234	ASIA	9.272978	0	1
KHM	1234	ASIA	10.02531	0	1
KHM	1234	ASIA	8.496505	0	1
KHM	1234	ASIA	9.753651	0	1
KHM	1234	ASIA	9.843235	0	1
KHM	1234	ASIA	9.892128	0	1
KHM	1234	ASIA	10.90114	0	1
KHM	1234	ASIA	9.550011	0	1
KHM	1234	ASIA	9.837448	0	1
KHM	1234	ASIA	9.691294	0	1
KHM	1234	ASIA	10.34664	0	1
KHM	1234	ASIA	9.140025	0	1
KHM	1234	ASIA	9.513944	0	1
KHM	1234	ASIA	9.792357	0	1
KHM	1234	ASIA	10.02001	0	1
KHM	1234	ASIA	10.33667	0	1
KHM	1234	ASIA	10.7512	0	1
KHM	1234	ASIA	10.27548	0	1
KHM	1234	ASIA	10.40499	0	1
KHM	1234	ASIA	9.937234	0	1
KHM	1234	ASIA	10.41426	0	1
KHM	1234	ASIA	8.877107	0	1
KHM	1234	ASIA	9.999233	0	1
KHM	1234	ASIA	10.07824	0	1
KHM	1234	ASIA	10.23121	0	1
KHM	1234	ASIA	10.88293	0	1
KHM	1234	ASIA	10.08049	0	1
KHM	1234	ASIA	9.732308	0	1
KHM	1234	ASIA	10.64106	0	1
KHM	1234	ASIA	10.72426	0	1
KHM	1234	ASIA	9.634671	0	1
KHM	1234	ASIA	9.770336	0	1
KHM	1234	ASIA	10.72642	0	1
KHM	1234	ASIA	9.878933	0	1
KHM	1234	ASIA	9.548575	0	1
KHM	1234	ASIA	10.40419	0	1
KHM	1234	ASIA	10.44477	0	1
KHM	1234	ASIA	10.25813	0	1
KHM	1234	ASIA	10.04746	0	1
KHM	1234	ASIA	10.2066	0	1
KHM	1234	ASIA	10.611	0	1
KHM	1234	ASIA	10.32243	0	1
KHM	1234	ASIA	10.5417	0	1
KHM	1234	ASIA	10.0396	0	1
KHM	1234	ASIA	10.00615	0	1
KHM	1234	ASIA	10.47476	0	1
KHM	1234	ASIA	9.595172	0	1
KHM	1234	ASIA	10.19643	0	1
KHM	1234	ASIA	9.331842	0	1
KHM	1234	ASIA	10.33065	0	1
KHM	1234	ASIA	9.923324	0	1
KHM	1234	ASIA	9.014425	0	1
KHM	1234	ASIA	10.07315	0	1
KHM	1234	ASIA	10.27707	0	1
KHM	1234	ASIA	11.02722	0	1
KHM	1234	ASIA	9.871031	0	1
KHM	1234	ASIA	10.45538	0	1
KHM	1234	ASIA	10.00963	0	1
KHM	1234	ASIA	9.558998	0	1
KHM	1234	ASIA	10.73308	0	1
KHM	1234	ASIA	10.09869	0	1
KHM	1234	ASIA	9.646962	0	1
KHM	1234	ASIA	10.33679	0	1
KHM	1234	ASIA	10.25993	0	1
KHM	1234	ASIA	10.6691	0	1
KHM	1234	ASIA	10.21243	0	1
KHM	1234	ASIA	10.67292	0	1
KHM	1234	ASIA	9.666224	0	1
KHM	1234	ASIA	9.724275	0	1
KHM	1234	ASIA	9.983752	0	1
KHM	1234	ASIA	9.892258	0	1
KHM	1234	ASIA	10.50498	0	1
KHM	1234	ASIA	10.95981	0	1
KHM	1234	ASIA	9.373013	0	1
KHM	1234	ASIA	10.06379	0	1
KHM	1234	ASIA	10.99304	0	1
KHM	1234	ASIA	9.647715	0	1
KHM	1234	ASIA	9.226212	0	1
KHM	1234	ASIA	9.194708	0	1
KHM	1234	ASIA	9.937763	0	1
KHM	1234	ASIA	10.44441	0	1
KHM	1234	ASIA	9.966804	0	1
KHM	1234	ASIA	10.53741	0	1
KHM	1234	ASIA	9.897093	0	1
KHM	1234	ASIA	9.933379	0	1
KHM	1234	ASIA	9.888538	0	1
KHM	1234	ASIA	9.831402	0	1
KHM	1234	ASIA	10.1056	0	1
KHM	1234	ASIA	9.524652	0	1
KHM	1234	ASIA	10.85025	0	1
KHM	1234	ASIA	10.35992	0	1
KHM	1234	ASIA	10.14403	0	1
KHM	1234	ASIA	9.597858	0	1
KHM	1234	ASIA	10.19529	0	1
KHM	1234	ASIA	10.82837	0	1
KHM	1234	ASIA	9.529274	0	1
KHM	1234	ASIA	9.536446	0	1
KHM	1234	ASIA	9.481857	0	1
KHM	1234	ASIA	9.50768	0	1
KHM	1234	ASIA	9.706266	0	1
KHM	1234	ASIA	10.00223	0	1
KHM	1234	ASIA	10.3277	0	1
KHM	1234	ASIA	9.276547	0	1
KHM	1234	ASIA	9.738751	0	1
KHM	1234	ASIA	9.883344	0	1
KHM	1234	ASIA	9.243305	0	1
KHM	1234	ASIA	10.90555	0	1
KHM	1234	ASIA	10.04702	0	1
KHM	1234	ASIA	10.27405	0	1
KHM	1234	ASIA	9.416406	0	1
KHM	1234	ASIA	10.10014	0	1
KHM	1234	ASIA	9.212146	0	1
KHM	1234	ASIA	10.25659	0	1
KHM	1234	ASIA	11.12265	0	1
KHM	1234	ASIA	10.51407	0	1
KHM	1234	ASIA	10.6597	0	1
KHM	1234	ASIA	10.15838	0	1
KHM	1234	ASIA	9.393755	0	1
KHM	1234	ASIA	10.3273	0	1
KHM	1234	ASIA	10.16046	0	1
KHM	1234	ASIA	10.04749	0	1
KHM	1234	ASIA	9.566862	0	1
KHM	1234	ASIA	10.27942	0	1
KHM	1234	ASIA	9.502159	0	1
KHM	1234	ASIA	9.969541	0	1
KHM	1234	ASIA	9.861619	0	1
KHM	1234	ASIA	9.915173	0	1
KHM	1234	ASIA	10.18272	0	1
KHM	1234	ASIA	10.42903	0	1
KHM	1234	ASIA	9.195038	0	1
KHM	1234	ASIA	9.946532	0	1
KHM	1234	ASIA	9.82199	0	1
KHM	1234	ASIA	10.64328	0	1
KHM	1234	ASIA	10.50782	0	1
KHM	1234	ASIA	9.698719	0	1
KHM	1234	ASIA	10.03142	0	1
KHM	1234	ASIA	10.17034	0	1
KHM	1234	ASIA	10.1915	0	1
KHM	1234	ASIA	9.566656	0	1
KHM	1234	ASIA	9.977696	0	1
KHM	1234	ASIA	9.958242	0	1
KHM	1234	ASIA	9.840544	0	1
KHM	1234	ASIA	9.714245	0	1
KHM	1234	ASIA	9.82354	0	1
KHM	1234	ASIA	9.151334	0	1
KHM	1234	ASIA	9.497812	0	1
KHM	1234	ASIA	10.53579	0	1
KHM	1234	ASIA	10.79181	0	1
KHM	1234	ASIA	9.996685	0	1
KHM	1234	ASIA	10.31421	0	1
KHM	1234	ASIA	9.664134	0	1
KHM	1234	ASIA	9.603254	0	1
KHM	1234	ASIA	10.75634	0	1
KHM	1234	ASIA	9.766605	0	1
KHM	1234	ASIA	9.700653	0	1
KHM	1234	ASIA	10.57666	0	1
KHM	1234	ASIA	9.069874	0	1
KHM	1234	ASIA	9.810888	0	1
KHM	1234	ASIA	10.03935	0	1
KHM	1234	ASIA	10.96691	0	1
KHM	1234	ASIA	9.749708	0	1
KHM	1234	ASIA	9.42149	0	1
KHM	1234	ASIA	9.822297	0	1
KHM	1234	ASIA	9.373895	0	1
KHM	1234	ASIA	10.15035	0	1
KHM	1234	ASIA	9.229614	0	1
KHM	1234	ASIA	10.09774	0	1
KHM	1234	ASIA	10.31552	0	1
KHM	1234	ASIA	9.257627	0	1
KHM	1234	ASIA	10.0347	0	1
KHM	1234	ASIA	9.100685	0	1
KHM	1234	ASIA	10.43882	0	1
KHM	1234	ASIA	10.0886	0	1
KHM	1234	ASIA	9.081723	0	1
KHM	1234	ASIA	8.676565	0	1
KHM	1234	ASIA	9.835087	0	1
KHM	1234	ASIA	10.17735	0	1
KHM	1234	ASIA	10.05557	0	1
KHM	1234	ASIA	10.77812	0	1
KHM	1234	ASIA	9.315602	0	1
KHM	1234	ASIA	9.892623	0	1
KHM	1234	ASIA	9.035746	0	1
KHM	1234	ASIA	10.3765	0	1
KHM	1234	ASIA	9.438585	0	1
KHM	1234	ASIA	10.20343	0	1
KHM	1234	ASIA	9.879133	0	1
KHM	1234	ASIA	9.298719	0	1
KHM	1234	ASIA	9.520941	0	1
KHM	1234	ASIA	10.02169	0	1
KHM	1234	ASIA	9.533547	0	1
KHM	1234	ASIA	10.44222	0	1
KHM	1234	ASIA	9.830104	0	1
KHM	1234	ASIA	10.26659	0	1
KHM	1234	ASIA	9.20783	0	1
KHM	1234	ASIA	9.994341	0	1
KHM	1234	ASIA	9.513871	0	1
KHM	1234	ASIA	9.913154	0	1
KHM	1234	ASIA	9.77831	0	1
KHM	1234	ASIA	9.598482	0	1
KHM	1234	ASIA	9.903771	0	1
KHM	1234	ASIA	11.01121	0	1
KHM	1234	ASIA	9.536249	0	1
KHM	1234	ASIA	10.44133	0	1
KHM	1234	ASIA	10.36356	0	1
KHM	1234	ASIA	10.88994	0	1
KHM	1234	ASIA	9.067409	0	1
KHM	1234	ASIA	9.509245	0	1
KHM	1234	ASIA	10.3346	0	1
KHM	1234	ASIA	9.726835	0	1
KHM	1234	ASIA	10.42759	0	1
KHM	1234	ASIA	10.51886	0	1
KHM	1234	ASIA	10.05328	0	1
KHM	1234	ASIA	10.12834	0	1
KHM	1234	ASIA	9.198601	0	1
KHM	1234	ASIA	9.042751	0	1
KHM	1234	ASIA	9.280937	0	1
KHM	1234	ASIA	9.287856	0	1
KHM	1234	ASIA	9.884002	0	1
KHM	1234	ASIA	9.113308	0	1
KHM	1234	ASIA	9.704104	0	1
KHM	1234	ASIA	8.933552	0	1
KHM	1234	ASIA	10.00568	0	1
KHM	1234	ASIA	9.640747	0	1
KHM	1234	ASIA	10.4376	0	1
KHM	1234	ASIA	10.18801	0	1
KHM	1234	ASIA	10.41298	0	1
KHM	1234	ASIA	9.977753	0	1
KHM	1234	ASIA	11.0434	0	1
KHM	1234	ASIA	10.30661	0	1
KHM	1234	ASIA	10.02541	0	1
KHM	1234	ASIA	9.671555	0	1
KHM	1234	ASIA	10.03257	0	1
KHM	1234	ASIA	11.19584	0	1
KHM	1234	ASIA	10.33227	0	1
KHM	1234	ASIA	9.64061	0	1
KHM	1234	ASIA	10.166	0	1
KHM	1234	ASIA	11.03742	0	1
KHM	1234	ASIA	10.46626	0	1
KHM	1234	ASIA	10.58582	0	1
KHM	1234	ASIA	9.647268	0	1
KHM	1234	ASIA	10.03232	0	1
KHM	1234	ASIA	10.16364	0	1
KHM	1234	ASIA	9.621078	0	1
KHM	1234	ASIA	9.628313	0	1
KHM	1234	ASIA	10.20298	0	1
KHM	1234	ASIA	10.02485	0	1
KHM	1234	ASIA	9.985921	0	1
KHM	1234	ASIA	10.44294	0	1
KHM	1234	ASIA	10.43975	0	1
KHM	1234	ASIA	9.867569	0	1
KHM	1234	ASIA	10.35594	0	1
KHM	1234	ASIA	9.674397	0	1
KHM	1234	ASIA	9.767014	0	1
KHM	1234	ASIA	9.740998	0	1
KHM	1234	ASIA	9.834888	0	1
KHM	1234	ASIA	10.28655	0	1
KHM	1234	ASIA	9.66669	0	1
KHM	1234	ASIA	9.528061	0	1
KHM	1234	ASIA	9.244369	0	1
KHM	1234	ASIA	9.757548	0	1
KHM	1234	ASIA	9.481612	0	1
KHM	1234	ASIA	9.853631	0	1
KHM	1234	ASIA	10.09474	0	1
KHM	1234	ASIA	9.743725	0	1
KHM	1234	ASIA	10.53322	0	1
KHM	1234	ASIA	9.020578	0	1
KHM	1234	ASIA	9.50747	0	1
KHM	1234	ASIA	10.52562	0	1
KHM	1234	ASIA	10.21794	0	1
KHM	1234	ASIA	9.340972	0	1
KHM	1234	ASIA	9.866383	0	1
KHM	1234	ASIA	9.215387	0	1
KHM	1234	ASIA	10.63648	0	1
KHM	1234	ASIA	9.004609	0	1
KHM	1234	ASIA	9.509372	0	1
KHM	1234	ASIA	10.33208	0	1
KHM	1234	ASIA	10.50597	0	1
KHM	1234	ASIA	9.972719	0	1
KHM	1234	ASIA	9.573754	0	1
KHM	1234	ASIA	9.240952	0	1
KHM	1234	ASIA	9.250144	0	1
KHM	1234	ASIA	9.732351	0	1
KHM	1234	ASIA	9.116721	0	1
KHM	1234	ASIA	9.801475	0	1
KHM	1234	ASIA	10.9348	0	1
KHM	1234	ASIA	9.897751	0	1
KHM	1234	ASIA	9.834906	0	1
KHM	1234	ASIA	9.221042	0	1
KHM	1234	ASIA	9.580194	0	1
KHM	1234	ASIA	9.166323	0	1
KHM	1234	ASIA	9.697393	0	1
KHM	1234	ASIA	9.214426	0	1
KHM	1234	ASIA	9.893022	0	1
KHM	1234	ASIA	9.8731	0	1
KHM	1234	ASIA	9.46298	0	1
KHM	1234	ASIA	9.331592	0	1
KHM	1234	ASIA	9.963767	0	1
KHM	1234	ASIA	10.50699	0	1
KHM	1234	ASIA	9.281274	0	1
KHM	1234	ASIA	10.56629	0	1
KHM	1234	ASIA	10.40197	0	1
KHM	1234	ASIA	10.02071	0	1
KHM	1234	ASIA	10.89405	0	1
KHM	1234	ASIA	10.0519	0	1
KHM	1234	ASIA	10.17721	0	1
KHM	1234	ASIA	10.14786	0	1
KHM	1234	ASIA	11.15879	0	1
KHM	1234	ASIA	9.535145	0	1
KHM	1234	ASIA	9.516789	0	1
KHM	1234	ASIA	10.27996	0	1
KHM	1234	ASIA	10.9832	0	1
KHM	1234	ASIA	9.853071	0	1
KHM	1234	ASIA	9.792465	0	1
KHM	1234	ASIA	10.606	0	1
KHM	1234	ASIA	10.19024	0	1
KHM	1234	ASIA	9.509464	0	1
KHM	1234	ASIA	10.65106	0	1
KHM	1234	ASIA	10.59181	0	1
KHM	1234	ASIA	9.74414	0	1
KHM	1234	ASIA	9.489171	0	1
KHM	1234	ASIA	9.848708	0	1
KHM	1234	ASIA	10.4532	0	1
KHM	1234	ASIA	10.19252	0	1
KHM	1234	ASIA	10.02838	0	1
KHM	1234	ASIA	10.10886	0	1
KHM	1234	ASIA	9.715931	0	1
KHM	1234	ASIA	10.43305	0	1
KHM	1234	ASIA	10.03374	0	1
KHM	1234	ASIA	10.76851	0	1
KHM	1234	ASIA	9.873443	0	1
KHM	1234	ASIA	9.453644	0	1
KHM	1234	ASIA	11.01749	0	1
KHM	1234	ASIA	9.90169	0	1
KHM	1234	ASIA	10.02116	0	1
KHM	1234	ASIA	9.395063	0	1
KHM	1234	ASIA	10.0383	0	1
KHM	1234	ASIA	10.16126	0	1
KHM	1234	ASIA	9.95362	0	1
KHM	1234	ASIA	9.865561	0	1
KHM	1234	ASIA	11.45017	0	1
KHM	1234	ASIA	9.968227	0	1
KHM	1234	ASIA	9.552787	0	1
KHM	1234	ASIA	9.576544	0	1
KHM	1234	ASIA	9.15734	0	1
KHM	1234	ASIA	10.1426	0	1
KHM	1234	ASIA	10.26274	0	1
KHM	1234	ASIA	8.913571	0	1
KHM	1234	ASIA	8.338896	0	1
KHM	1234	ASIA	10.43249	0	1
KHM	1234	ASIA	9.917109	0	1
KHM	1234	ASIA	9.605411	0	1
KHM	1234	ASIA	10.04989	0	1
KHM	1234	ASIA	9.550946	0	1
KHM	1234	ASIA	10.26168	0	1
KHM	1234	ASIA	9.335741	0	1
KHM	1234	ASIA	11.0624	0	1
KHM	1234	ASIA	9.336756	0	1
KHM	1234	ASIA	9.342175	0	1
KHM	1234	ASIA	9.877725	0	1
KHM	1234	ASIA	9.387932	0	1
KHM	1234	ASIA	10.80462	0	1
KHM	1234	ASIA	9.206998	0	1
KHM	1234	ASIA	10.32493	0	1
KHM	1234	ASIA	10.46323	0	1
KHM	1234	ASIA	10.45867	0	1
KHM	1234	ASIA	10.28275	0	1
KHM	1234	ASIA	9.930494	0	1
KHM	1234	ASIA	9.760027	0	1
KHM	1234	ASIA	10.11409	0	1
KHM	1234	ASIA	9.682142	0	1
KHM	1234	ASIA	9.733964	0	1
KHM	1234	ASIA	10.3365	0	1
KHM	1234	ASIA	10.92543	0	1
KHM	1234	ASIA	10.3002	0	1
KHM	1234	ASIA	10.27581	0	1
KHM	1234	ASIA	9.715432	0	1
KHM	1234	ASIA	10.75699	0	1
KHM	1234	ASIA	10.47937	0	1
KHM	1234	ASIA	10.10292	0	1
KHM	1234	ASIA	10.24485	0	1
KHM	1234	ASIA	10.11103	0	1
KHM	1234	ASIA	9.537836	0	1
KHM	1234	ASIA	10.16856	0	1
KHM	1234	ASIA	10.63255	0	1
KHM	1234	ASIA	8.722315	0	1
KHM	1234	ASIA	10.50124	0	1
KHM	1234	ASIA	9.949419	0	1
KHM	1234	ASIA	10.53196	0	1
KHM	1234	ASIA	10.35718	0	1
KHM	1234	ASIA	10.25503	0	1
KHM	1234	ASIA	9.922835	0	1
KHM	1234	ASIA	10.69989	0	1
KHM	1234	ASIA	8.667519	0	1
KHM	1234	ASIA	9.592579	0	1
KHM	1234	ASIA	10.24566	0	1
KHM	1234	ASIA	10.38099	0	1
KHM	1234	ASIA	10.23036	0	1
KHM	1234	ASIA	11.01272	0	1
KHM	1234	ASIA	9.50541	0	1
KHM	1234	ASIA	11.06754	0	1
KHM	1234	ASIA	10.1698	0	1
KHM	1234	ASIA	9.265363	0	1
KHM	1234	ASIA	9.693955	0	1
KHM	1234	ASIA	10.11478	0	1
KHM	1234	ASIA	9.964886	0	1
KHM	1234	ASIA	10.10712	0	1
KHM	1234	ASIA	9.792961	0	1
KHM	1234	ASIA	11.9974	0	1
KHM	1234	ASIA	9.561955	0	1
KHM	1234	ASIA	10.45058	0	1
KHM	1234	ASIA	10.22357	0	1
KHM	1234	ASIA	9.566405	0	1
KHM	1234	ASIA	10.84619	0	1
KHM	1234	ASIA	10.0194	0	1
KHM	1234	ASIA	10.69258	0	1
KHM	1234	ASIA	10.14575	0	1
KHM	1234	ASIA	9.61971	0	1
KHM	1234	ASIA	10.3587	0	1
KHM	1234	ASIA	10.7493	0	1
KHM	1234	ASIA	10.17022	0	1
KHM	1234	ASIA	9.782866	0	1
KHM	1234	ASIA	9.84305	0	1
KHM	1234	ASIA	9.60154	0	1
KHM	1234	ASIA	9.714976	0	1
KHM	1234	ASIA	10.11987	0	1
KHM	1234	ASIA	9.888377	0	1
KHM	1234	ASIA	9.947444	0	1
KHM	1234	ASIA	10.59677	0	1
KHM	1234	ASIA	9.631357	0	1
KHM	1234	ASIA	8.935889	0	1
KHM	1234	ASIA	9.711	0	1
KHM	1234	ASIA	10.91562	0	1
KHM	1234	ASIA	10.39832	0	1
KHM	1234	ASIA	9.961875	0	1
KHM	1234	ASIA	10.26581	0	1
KHM	1234	ASIA	11.03858	0	1
KHM	1234	ASIA	10.38243	0	1
KHM	1234	ASIA	9.699842	0	1
KHM	1234	ASIA	9.06534	0	1
KHM	1234	ASIA	9.379149	0	1
KHM	1234	ASIA	9.253033	0	1
KHM	1234	ASIA	9.229156	0	1
KHM	1234	ASIA	9.661762	0	1
KHM	1234	ASIA	10.93225	0	1
KHM	1234	ASIA	10.00838	0	1
KHM	1234	ASIA	10.11184	0	1
KHM	1234	ASIA	9.962389	0	1
KHM	1234	ASIA	10.51781	0	1
KHM	1234	ASIA	9.913076	0	1
KHM	1234	ASIA	10.25564	0	1
KHM	1234	ASIA	10.10809	0	1
KHM	1234	ASIA	9.474882	0	1
KHM	1234	ASIA	9.88569	0	1
KHM	1234	ASIA	10.14651	0	1
KHM	1234	ASIA	10.19451	0	1
KHM	1234	ASIA	9.956903	0	1
KHM	1234	ASIA	10.57661	0	1
KHM	1234	ASIA	10.17942	0	1
KHM	1234	ASIA	8.929505	0	1
KHM	1234	ASIA	9.313231	0	1
KHM	1234	ASIA	10.47423	0	1
KHM	1234	ASIA	10.25085	0	1
KHM	1234	ASIA	9.031288	0	1
KHM	1234	ASIA	9.716158	0	1
KHM	1234	ASIA	9.875536	0	1
KHM	1234	ASIA	9.350608	0	1
KHM	1234	ASIA	9.295044	0	1
KHM	1234	ASIA	9.959345	0	1
KHM	1234	ASIA	9.216554	0	1
KHM	1234	ASIA	10.6764	0	1
KHM	1234	ASIA	10.2402	0	1
KHM	1234	ASIA	10.62354	0	1
KHM	1234	ASIA	9.923614	0	1
KHM	1234	ASIA	9.690012	0	1
KHM	1234	ASIA	10.45696	0	1
KHM	1234	ASIA	9.690803	0	1
KHM	1234	ASIA	9.624887	0	1
KHM	1234	ASIA	9.945291	0	1
KHM	1234	ASIA	9.387105	0	1
KHM	1234	ASIA	9.865522	0	1
KHM	1234	ASIA	10.18423	0	1
KHM	1234	ASIA	10.75925	0	1
KHM	1234	ASIA	9.911565	0	1
KHM	1234	ASIA	9.899669	0	1
KHM	1234	ASIA	10.52357	0	1
KHM	1234	ASIA	10.4812	0	1
KHM	1234	ASIA	9.057539	0	1
KHM	1234	ASIA	9.963189	0	1
KHM	1234	ASIA	10.29629	0	1
KHM	1234	ASIA	10.37265	0	1
KHM	1234	ASIA	9.527556	0	1
KHM	1234	ASIA	10.28566	0	1
KHM	1234	ASIA	10.21159	0	1
KHM	1234	ASIA	10.62607	0	1
KHM	1234	ASIA	9.399294	0	1
KHM	1234	ASIA	9.389381	0	1
KHM	1234	ASIA	10.25271	0	1
KHM	1234	ASIA	9.686441	0	1
KHM	1234	ASIA	10.84477	0	1
KHM	1234	ASIA	9.568324	0	1
KHM	1234	ASIA	9.526524	0	1
KHM	1234	ASIA	10.5786	0	1
KHM	1234	ASIA	10.13608	0	1
KHM	1234	ASIA	10.58534	0	1
KHM	1234	ASIA	10.10152	0	1
KHM	1234	ASIA	10.89427	0	1
KHM	1234	ASIA	9.400565	0	1
KHM	1234	ASIA	9.851757	0	1
KHM	1234	ASIA	9.793285	0	1
KHM	1234	ASIA	10.05064	0	1
KHM	1234	ASIA	9.599256	0	1
KHM	1234	ASIA	9.900764	0	1
KHM	1234	ASIA	9.712117	0	1
KHM	1234	ASIA	10.08106	0	1
KHM	1234	ASIA	9.992955	0	1
KHM	1234	ASIA	10.59243	0	1
KHM	1234	ASIA	9.312878	0	1
KHM	1234	ASIA	10.37352	0	1
KHM	1234	ASIA	10.14545	0	1
KHM	1234	ASIA	10.01918	0	1
KHM	1234	ASIA	9.916057	0	1
KHM	1234	ASIA	9.824277	0	1
KHM	1234	ASIA	9.587304	0	1
KHM	1234	ASIA	9.005221	0	1
KHM	1234	ASIA	9.058887	0	1
KHM	1234	ASIA	11.12705	0	1
KHM	1234	ASIA	9.519407	0	1
KHM	1234	ASIA	9.656116	0	1
KHM	1234	ASIA	10.30309	0	1
KHM	1234	ASIA	10.03879	0	1
KHM	1234	ASIA	9.837287	0	1
KHM	1234	ASIA	9.788243	0	1
KHM	1234	ASIA	9.614954	0	1
KHM	1234	ASIA	9.640944	0	1
KHM	1234	ASIA	9.792823	0	1
KHM	1234	ASIA	10.02398	0	1
KHM	1234	ASIA	10.62081	0	1
KHM	1234	ASIA	9.324265	0	1
KHM	1234	ASIA	9.8278	0	1
KHM	1234	ASIA	9.350431	0	1
KHM	1234	ASIA	9.824391	0	1
KHM	1234	ASIA	10.19561	0	1
KHM	1234	ASIA	10.21879	0	1
KHM	1234	ASIA	8.778581	0	1
KHM	1234	ASIA	9.563747	0	1
KHM	1234	ASIA	10.09682	0	1
KHM	1234	ASIA	9.753488	0	1
KHM	1234	ASIA	9.158027	0	1
KHM	1234	ASIA	11.04697	0	1
KHM	1234	ASIA	9.679842	0	1
KHM	1234	ASIA	9.558054	0	1
KHM	1234	ASIA	9.970253	0	1
KHM	1234	ASIA	9.847038	0	1
KHM	1234	ASIA	9.744479	0	1
KHM	1234	ASIA	9.834785	0	1
KHM	1234	ASIA	9.780236	0	1
KHM	1234	ASIA	10.07779	0	1
KHM	1234	ASIA	10.07675	0	1
KHM	1234	ASIA	9.856147	0	1
KHM	1234	ASIA	10.13805	0	1
KHM	1234	ASIA	9.83392	0	1
KHM	1234	ASIA	9.824	0	1
KHM	1234	ASIA	9.387723	0	1
KHM	1234	ASIA	10.7053	0	1
KHM	1234	ASIA	10.61334	0	1
KHM	1234	ASIA	9.907041	0	1
KHM	1234	ASIA	10.60121	0	1
KHM	1234	ASIA	10.32358	0	1
KHM	1234	ASIA	10.43903	0	1
KHM	1234	ASIA	9.834534	0	1
KHM	1234	ASIA	10.45641	0	1
KHM	1234	ASIA	10.5363	0	1
KHM	1234	ASIA	10.12245	0	1
KHM	1234	ASIA	10.41622	0	1
KHM	1234	ASIA	9.944225	0	1
KHM	1234	ASIA	10.38852	0	1
KHM	1234	ASIA	9.889156	0	1
KHM	1234	ASIA	10.02279	0	1
KHM	1234	ASIA	9.913452	0	1
KHM	1234	ASIA	10.95407	0	1
KHM	1234	ASIA	9.95998	0	1
KHM	1234	ASIA	9.507177	0	1
KHM	1234	ASIA	9.88879	0	1
KHM	1234	ASIA	10.47208	0	1
KHM	1234	ASIA	10.21194	0	1
KHM	1234	ASIA	10.88242	0	1
KHM	1234	ASIA	9.859798	0	1
KHM	1234	ASIA	9.196652	0	1
KHM	1234	ASIA	9.137473	0	1
KHM	1234	ASIA	10.41389	0	1
KHM	1234	ASIA	9.265106	0	1
KHM	1234	ASIA	10.14193	0	1
KHM	1234	ASIA	9.432545	0	1
KHM	1234	ASIA	9.292905	0	1
KHM	1234	ASIA	10.01949	0	1
KHM	1234	ASIA	9.939075	0	1
KHM	1234	ASIA	10.06766	0	1
KHM	1234	ASIA	9.782363	0	1
KHM	1234	ASIA	10.44471	0	1
KHM	1234	ASIA	10.61221	0	1
KHM	1234	ASIA	10.72471	0	1
KHM	1234	ASIA	9.682813	0	1
KHM	1234	ASIA	9.956205	0	1
KHM	1234	ASIA	9.098224	0	1
KHM	1234	ASIA	11.01077	0	1
KHM	1234	ASIA	10.21173	0	1
KHM	1234	ASIA	10.38194	0	1
KHM	1234	ASIA	10.07287	0	1
KHM	1234	ASIA	10.3704	0	1
KHM	1234	ASIA	10.32168	0	1
KHM	1234	ASIA	9.500986	0	1
KHM	1234	ASIA	10.74323	0	1
KHM	1234	ASIA	10.25129	0	1
KHM	1234	ASIA	9.483965	0	1
KHM	1234	ASIA	8.942526	0	1
KHM	1234	ASIA	10.11938	0	1
KHM	1234	ASIA	10.35732	0	1
KHM	1234	ASIA	10.31062	0	1
KHM	1234	ASIA	9.895402	0	1
KHM	1234	ASIA	10.23751	0	1
KHM	1234	ASIA	10.00901	0	1
KHM	1234	ASIA	9.646538	0	1
KHM	1234	ASIA	9.341027	0	1
KHM	1234	ASIA	10.78527	0	1
KHM	1234	ASIA	10.82204	0	1
KHM	1234	ASIA	10.14219	0	1
KHM	1234	ASIA	9.335945	0	1
KHM	1234	ASIA	10.60609	0	1
KHM	1234	ASIA	9.230224	0	1
KHM	1234	ASIA	11.01647	0	1
KHM	1234	ASIA	9.730221	0	1
KHM	1234	ASIA	9.826011	0	1
KHM	1234	ASIA	9.678588	0	1
KHM	1234	ASIA	9.007066	0	1
KHM	1234	ASIA	10.91806	0	1
KHM	1234	ASIA	9.215541	0	1
KHM	1234	ASIA	10.04155	0	1
KHM	1234	ASIA	9.636828	0	1
KHM	1234	ASIA	9.808303	0	1
KHM	1234	ASIA	8.828809	0	1
KHM	1234	ASIA	9.648396	0	1
KHM	1234	ASIA	10.35227	0	1
KHM	1234	ASIA	9.845703	0	1
KHM	1234	ASIA	9.464242	0	1
KHM	1234	ASIA	10.74246	0	1
KHM	1234	ASIA	9.856725	0	1
KHM	1234	ASIA	9.57937	0	1
KHM	1234	ASIA	9.800334	0	1
KHM	1234	ASIA	10.13905	0	1
KHM	1234	ASIA	9.205612	0	1
KHM	1234	ASIA	10.09453	0	1
KHM	1234	ASIA	10.90544	0	1
KHM	1234	ASIA	9.582497	0	1
KHM	1234	ASIA	11.05991	0	1
KHM	1234	ASIA	10.28193	0	1
KHM	1234	ASIA	10.1992	0	1
KHM	1234	ASIA	11.06317	0	1
KHM	1234	ASIA	11.28936	0	1
KHM	1234	ASIA	10.3215	0	1
KHM	1234	ASIA	9.789351	0	1
KHM	1234	ASIA	10.03202	0	1
KHM	1234	ASIA	9.589846	0	1
KHM	1234	ASIA	10.23267	0	1
KHM	1234	ASIA	9.417995	0	1
KHM	1234	ASIA	9.129767	0	1
KHM	1234	ASIA	10.48868	0	1
KHM	1234	ASIA	9.570221	0	1
KHM	1234	ASIA	9.795034	0	1
KHM	1234	ASIA	10.64107	0	1
KHM	1234	ASIA	9.532801	0	1
KHM	1234	ASIA	10.09735	0	1
KHM	1234	ASIA	9.860278	0	1
KHM	1234	ASIA	9.636702	0	1
KHM	1234	ASIA	9.71506	0	1
KHM	1234	ASIA	11.12033	0	1
KHM	1234	ASIA	11.0347	0	1
KHM	1234	ASIA	10.89527	0	1
KHM	1234	ASIA	10.18719	0	1
KHM	1234	ASIA	10.2638	0	1
KHM	1234	ASIA	10.69007	0	1
KHM	1234	ASIA	10.08949	0	1
KHM	1234	ASIA	9.69218	0	1
KHM	1234	ASIA	9.804106	0	1
KHM	1234	ASIA	10.05589	0	1
KHM	1234	ASIA	10.37276	0	1
KHM	1234	ASIA	9.688566	0	1
KHM	1234	ASIA	9.570818	0	1
KHM	1234	ASIA	10.28953	0	1
KHM	1234	ASIA	9.358248	0	1
KHM	1234	ASIA	9.990385	0	1
KHM	1234	ASIA	10.36727	0	1
KHM	1234	ASIA	9.516989	0	1
KHM	1234	ASIA	10.73391	0	1
KHM	1234	ASIA	9.472311	0	1
KHM	1234	ASIA	9.850851	0	1
KHM	1234	ASIA	9.677653	0	1
KHM	1234	ASIA	9.431857	0	1
KHM	1234	ASIA	9.414167	0	1
KHM	1234	ASIA	9.195931	0	1
KHM	1234	ASIA	9.642177	0	1
KHM	1234	ASIA	9.877231	0	1
KHM	1234	ASIA	10.43051	0	1
KHM	1234	ASIA	10.9723	0	1
KHM	1234	ASIA	10.78688	0	1
KHM	1234	ASIA	9.494643	0	1
KHM	1234	ASIA	9.955015	0	1
KHM	1234	ASIA	9.545543	0	1
KHM	1234	ASIA	9.572171	0	1
KHM	1234	ASIA	10.43651	0	1
KHM	1234	ASIA	10.22315	0	1
KHM	1234	ASIA	9.606864	0	1
KHM	1234	ASIA	9.58998	0	1
KHM	1234	ASIA	11.18298	0	1
KHM	1234	ASIA	8.934199	0	1
KHM	1234	ASIA	9.813605	0	1
KHM	1234	ASIA	10.0851	0	1
KHM	1234	ASIA	10.35958	0	1
KHM	1234	ASIA	10.06649	0	1
KHM	1234	ASIA	10.24798	0	1
KHM	1234	ASIA	10.23473	0	1
KHM	1234	ASIA	11.16093	0	1
KHM	1234	ASIA	9.188116	0	1
KHM	1234	ASIA	10.07209	0	1
KHM	1234	ASIA	9.174948	0	1
KHM	1234	ASIA	9.412621	0	1
KHM	1234	ASIA	9.918012	0	1
KHM	1234	ASIA	9.927277	0	1
KHM	1234	ASIA	9.941826	0	1
KHM	1234	ASIA	9.467325	0	1
KHM	1234	ASIA	9.973235	0	1
KHM	1234	ASIA	10.12162	0	1
KHM	1234	ASIA	10.37243	0	1
KHM	1234	ASIA	9.971459	0	1
KHM	1234	ASIA	10.82598	0	1
KHM	1234	ASIA	9.925197	0	1
KHM	1234	ASIA	9.841867	0	1
KHM	1234	ASIA	10.74797	0	1
KHM	1234	ASIA	9.94319	0	1
KHM	1234	ASIA	10.43343	0	1
KHM	1234	ASIA	9.393705	0	1
KHM	1234	ASIA	11.07878	0	1
KHM	1234	ASIA	10.31608	0	1
KHM	1234	ASIA	10.14973	0	1
KHM	1234	ASIA	9.481881	0	1
KHM	1234	ASIA	9.971424	0	1
KHM	1234	ASIA	9.266585	0	1
KHM	1234	ASIA	9.547358	0	1
KHM	1234	ASIA	10.23334	0	1
KHM	1234	ASIA	10.34958	0	1
KHM	1234	ASIA	10.55663	0	1
KHM	1234	ASIA	9.326063	0	1
KHM	1234	ASIA	11.17942	0	1
KHM	1234	ASIA	10.86493	0	1
KHM	1234	ASIA	10.13639	0	1
KHM	1234	ASIA	10.01131	0	1
KHM	1234	ASIA	9.756148	0	1
KHM	1234	ASIA	10.14905	0	1
KHM	1234	ASIA	9.777391	0	1
KHM	1234	ASIA	9.249105	0	1
KHM	1234	ASIA	10.1184	0	1
KHM	1234	ASIA	9.171087	0	1
KHM	1234	ASIA	10.31351	0	1
KHM	1234	ASIA	9.539618	0	1
KHM	1234	ASIA	10.3638	0	1
KHM	1234	ASIA	10.20474	0	1
KHM	1234	ASIA	8.745609	0	1
KHM	1234	ASIA	9.349949	0	1
KHM	1234	ASIA	9.387175	0	1
KHM	1234	ASIA	9.867116	0	1
KHM	1234	ASIA	10.81119	0	1
KHM	1234	ASIA	10.43457	0	1
KHM	1234	ASIA	10.22456	0	1
KHM	1234	ASIA	10.20296	0	1
KHM	1234	ASIA	10.11697	0	1
KHM	1234	ASIA	9.894802	0	1
KHM	1234	ASIA	9.299036	0	1
KHM	1234	ASIA	9.979231	0	1
KHM	1234	ASIA	10.18653	0	1
KHM	1234	ASIA	11.30021	0	1
KHM	1234	ASIA	9.981293	0	1
KHM	1234	ASIA	9.981191	0	1
KHM	1234	ASIA	9.936717	0	1
KHM	1234	ASIA	9.767518	0	1
KHM	1234	ASIA	10.40625	0	1
KHM	1234	ASIA	10.13446	0	1
KHM	1234	ASIA	10.58525	0	1
KHM	1234	ASIA	9.819427	0	1
KHM	1234	ASIA	10.4534	0	1
KHM	1234	ASIA	10.48218	0	1
KHM	1234	ASIA	10.0346	0	1
KHM	1234	ASIA	9.335973	0	1
KHM	1234	ASIA	9.705969	0	1
KHM	1234	ASIA	10.20965	0	1
KHM	1234	ASIA	9.928977	0	1
KHM	1234	ASIA	9.575731	0	1
KHM	1234	ASIA	10.69654	0	1
KHM	1234	ASIA	9.440466	0	1
KHM	1234	ASIA	8.964328	0	1
KHM	1234	ASIA	10.58368	0	1
KHM	1234	ASIA	10.87799	0	1
KHM	1234	ASIA	10.25415	0	1
KHM	1234	ASIA	10.02021	0	1
KHM	1234	ASIA	9.490948	0	1
KHM	1234	ASIA	10.22685	0	1
KHM	1234	ASIA	10.84193	0	1
KHM	1234	ASIA	9.015315	0	1
KHM	1234	ASIA	10.20882	0	1
KHM	1234	ASIA	9.916926	0	1
KHM	1234	ASIA	10.42621	0	1
KHM	1234	ASIA	9.559701	0	1
KHM	1234	ASIA	10.59718	0	1
KHM	1234	ASIA	10.64707	0	1
KHM	1234	ASIA	10.2865	0	1
KHM	1234	ASIA	9.890162	0	1
KHM	1234	ASIA	10.89718	0	1
KHM	1234	ASIA	10.22675	0	1
KHM	1234	ASIA	10.8589	0	1
KHM	1234	ASIA	10.1869	0	1
KHM	1234	ASIA	10.1733	0	1
KHM	1234	ASIA	9.2676	0	1
KHM	1234	ASIA	9.929695	0	1
KHM	1234	ASIA	10.16539	0	1
KHM	1234	ASIA	10.38105	0	1
KHM	1234	ASIA	10.90106	0	1
KHM	1234	ASIA	10.41218	0	1
KHM	1234	ASIA	10.52946	0	1
KHM	1234	ASIA	10.37679	0	1
KHM	1234	ASIA	10.3446	0	1
KHM	1234	ASIA	10.35562	0	1
KHM	1234	ASIA	10.01582	0	1
KHM	1234	ASIA	10.13125	0	1
KHM	1234	ASIA	10.74105	0	1
KHM	1234	ASIA	10.12687	0	1
KHM	1234	ASIA	10.15426	0	1
KHM	1234	ASIA	10.28929	0	1
KHM	1234	ASIA	9.925468	0	1
KHM	1234	ASIA	9.398866	0	1
KHM	1234	ASIA	9.514919	0	1
KHM	1234	ASIA	10.5927	0	1
KHM	1234	ASIA	10.27216	0	1
KHM	1234	ASIA	9.368897	0	1
KHM	1234	ASIA	9.128055	0	1
KHM	1234	ASIA	9.388894	0	1
KHM	1234	ASIA	10.15735	0	1
KHM	1234	ASIA	9.983834	0	1
KHM	1234	ASIA	9.814767	0	1
KHM	1234	ASIA	9.856878	0	1
KHM	1234	ASIA	10.06341	0	1
KHM	1234	ASIA	9.511235	0	1
KHM	1234	ASIA	10.13339	0	1
KHM	1234	ASIA	10.53044	0	1
KHM	1234	ASIA	9.718421	0	1
KHM	1234	ASIA	10.45046	0	1
KHM	1234	ASIA	8.974926	0	1
KHM	1234	ASIA	9.781371	0	1
KHM	1234	ASIA	10.3985	0	1
KHM	1234	ASIA	9.921548	0	1
KHM	1234	ASIA	9.653646	0	1
KHM	1234	ASIA	9.548466	0	1
KHM	1234	ASIA	10.8212	0	1
KHM	1234	ASIA	9.613704	0	1
KHM	1234	ASIA	10.64454	0	1
KHM	1234	ASIA	10.33437	0	1
KHM	1234	ASIA	10.11189	0	1
KHM	1234	ASIA	9.615393	0	1
KHM	1234	ASIA	10.31635	0	1
KHM	1234	ASIA	10.28878	0	1
KHM	1234	ASIA	10.9997	0	1
KHM	1234	ASIA	9.940085	0	1
KHM	1234	ASIA	10.09821	0	1
KHM	1234	ASIA	10.22093	0	1
KHM	1234	ASIA	9.635013	0	1
KHM	1234	ASIA	9.951448	0	1
KHM	1234	ASIA	9.185045	0	1
KHM	1234	ASIA	9.895412	0	1
KHM	1234	ASIA	10.14596	0	1
KHM	1234	ASIA	10.19632	0	1
KHM	1234	ASIA	9.542906	0	1
KHM	1234	ASIA	10.53292	0	1
KHM	1234	ASIA	9.914808	0	1
KHM	1234	ASIA	10.10112	0	1
KHM	1234	ASIA	9.820668	0	1
KHM	1234	ASIA	9.337734	0	1
KHM	1234	ASIA	10.12618	0	1
KHM	1234	ASIA	9.829867	0	1
KHM	1234	ASIA	9.587515	0	1
KHM	1234	ASIA	9.580829	0	1
KHM	1234	ASIA	9.775059	0	1
KHM	1234	ASIA	9.720637	0	1
KHM	1234	ASIA	10.39426	0	1
KHM	1234	ASIA	9.589046	0	1
KHM	1234	ASIA	9.189392	0	1
KHM	1234	ASIA	9.913348	0	1
KHM	1234	ASIA	10.27053	0	1
KHM	1234	ASIA	9.978427	0	1
KHM	1234	ASIA	10.14003	0	1
KHM	1234	ASIA	9.801757	0	1
KHM	1234	ASIA	9.440773	0	1
KHM	1234	ASIA	10.92871	0	1
KHM	1234	ASIA	8.914912	0	1
KHM	1234	ASIA	9.647166	0	1
KHM	1234	ASIA	10.46465	0	1
KHM	1234	ASIA	10.25753	0	1
KHM	1234	ASIA	10.33713	0	1
KHM	1234	ASIA	10.4445	0	1
KHM	1234	ASIA	10.13775	0	1
KHM	1234	ASIA	8.960477	0	1
KHM	1234	ASIA	9.725877	0	1
KHM	1234	ASIA	9.604228	0	1
KHM	1234	ASIA	9.610255	0	1
KHM	1234	ASIA	9.275524	0	1
KHM	1234	ASIA	10.07259	0	1
KHM	1234	ASIA	9.039474	0	1
KHM	1234	ASIA	9.140728	0	1
KHM	1234	ASIA	9.990094	0	1
KHM	1234	ASIA	10.18952	0	1
KHM	1234	ASIA	10.36609	0	1
KHM	1234	ASIA	9.862666	0	1
KHM	1234	ASIA	9.151025	0	1
KHM	1234	ASIA	9.833785	0	1
KHM	1234	ASIA	10.47373	0	1
KHM	1234	ASIA	10.21366	0	1
KHM	1234	ASIA	9.833083	0	1
KHM	1234	ASIA	9.59837	0	1
KHM	1234	ASIA	10.09604	0	1
KHM	1234	ASIA	9.973381	0	1
KHM	1234	ASIA	9.904815	0	1
KHM	1234	ASIA	10.58304	0	1
KHM	1234	ASIA	10.17037	0	1
KHM	1234	ASIA	10.31701	0	1
KHM	1234	ASIA	9.411242	0	1
KHM	1234	ASIA	9.811133	0	1
KHM	1234	ASIA	10.16387	0	1
KHM	1234	ASIA	9.928431	0	1
KHM	1234	ASIA	10.5192	0	1
KHM	1234	ASIA	10.24408	0	1
KHM	1234	ASIA	9.399458	0	1
KHM	1234	ASIA	9.817587	0	1
KHM	1234	ASIA	10.54559	0	1
KHM	1234	ASIA	9.722826	0	1
KHM	1234	ASIA	11.18986	0	1
KHM	1234	ASIA	10.49241	0	1
KHM	1234	ASIA	9.716589	0	1
KHM	1234	ASIA	10.75884	0	1
KHM	1234	ASIA	10.0829	0	1
KHM	1234	ASIA	8.794657	0	1
KHM	1234	ASIA	9.829168	0	1
KHM	1234	ASIA	9.471371	0	1
KHM	1234	ASIA	9.748902	0	1
KHM	1234	ASIA	9.248281	0	1
KHM	1234	ASIA	10.83744	0	1
KHM	1234	ASIA	9.613157	0	1
KHM	1234	ASIA	9.389997	0	1
KHM	1234	ASIA	10.00942	0	1
KHM	1234	ASIA	10.04825	0	1
KHM	1234	ASIA	10.09634	0	1
KHM	1234	ASIA	10.92692	0	1
KHM	1234	ASIA	10.18682	0	1
KHM	1234	ASIA	10.18928	0	1
KHM	1234	ASIA	9.411698	0	1
KHM	1234	ASIA	10.62159	0	1
KHM	1234	ASIA	10.43967	0	1
KHM	1234	ASIA	9.589787	0	1
KHM	1234	ASIA	10.19123	0	1
KHM	1234	ASIA	9.160754	0	1
KHM	1234	ASIA	9.581841	0	1
KHM	1234	ASIA	10.09858	0	1
KHM	1234	ASIA	9.771993	0	1
KHM	1234	ASIA	9.853573	0	1
KHM	1234	ASIA	9.813066	0	1
KHM	1234	ASIA	9.863764	0	1
KHM	1234	ASIA	9.735493	0	1
KHM	1234	ASIA	9.625876	0	1
KHM	1234	ASIA	9.727638	0	1
KHM	1234	ASIA	9.402593	0	1
KHM	1234	ASIA	9.995566	0	1
KHM	1234	ASIA	10.4797	0	1
KHM	1234	ASIA	10.39629	0	1
KHM	1234	ASIA	9.932178	0	1
KHM	1234	ASIA	9.643435	0	1
KHM	1234	ASIA	10.2094	0	1
KHM	1234	ASIA	10.86552	0	1
KHM	1234	ASIA	10.24521	0	1
KHM	1234	ASIA	10.24489	0	1
KHM	1234	ASIA	10.47548	0	1
KHM	1234	ASIA	9.161425	0	1
KHM	1234	ASIA	10.74546	0	1
KHM	1234	ASIA	9.578314	0	1
KHM	1234	ASIA	9.656021	0	1
KHM	1234	ASIA	9.536135	0	1
KHM	1234	ASIA	10.94071	0	1
KHM	1234	ASIA	10.42099	0	1
KHM	1234	ASIA	9.37333	0	1
KHM	1234	ASIA	10.43057	0	1
KHM	1234	ASIA	10.00965	0	1
KHM	1234	ASIA	9.72109	0	1
KHM	1234	ASIA	9.219508	0	1
KHM	1234	ASIA	10.1629	0	1
KHM	1234	ASIA	9.625636	0	1
KHM	1234	ASIA	10.15678	0	1
KHM	1234	ASIA	10.58371	0	1
KHM	1234	ASIA	10.73478	0	1
KHM	1234	ASIA	10.47349	0	1
KHM	1234	ASIA	10.05831	0	1
KHM	1234	ASIA	9.50153	0	1
KHM	1234	ASIA	10.97114	0	1
KHM	1234	ASIA	9.249014	0	1
KHM	1234	ASIA	10.66226	0	1
KHM	1234	ASIA	9.48767	0	1
KHM	1234	ASIA	9.934909	0	1
KHM	1234	ASIA	10.08569	0	1
KHM	1234	ASIA	10.17776	0	1
KHM	1234	ASIA	10.49789	0	1
KHM	1234	ASIA	9.962288	0	1
KHM	1234	ASIA	10.29614	0	1
KHM	1234	ASIA	10.02025	0	1
KHM	1234	ASIA	10.2926	0	1
KHM	1234	ASIA	10.03794	0	1
KHM	1234	ASIA	10.30251	0	1
KHM	1234	ASIA	10.57611	0	1
KHM	1234	ASIA	9.767443	0	1
KHM	1234	ASIA	10.13099	0	1
KHM	1234	ASIA	9.248693	0	1
KHM	1234	ASIA	9.234523	0	1
KHM	1234	ASIA	9.42569	0	1
KHM	1234	ASIA	10.60409	0	1
KHM	1234	ASIA	9.128639	0	1
KHM	1234	ASIA	9.526831	0	1
KHM	1234	ASIA	9.945643	0	1
KHM	1234	ASIA	9.995677	0	1
KHM	1234	ASIA	10.45706	0	1
KHM	1234	ASIA	9.908189	0	1
KHM	1234	ASIA	9.207514	0	1
KHM	1234	ASIA	9.815796	0	1
KHM	1234	ASIA	9.710936	0	1
KHM	1234	ASIA	9.644712	0	1
KHM	1234	ASIA	10.04116	0	1
KHM	1234	ASIA	9.82095	0	1
KHM	1234	ASIA	10.4344	0	1
KHM	1234	ASIA	10.4381	0	1
KHM	1234	ASIA	9.978072	0	1
KHM	1234	ASIA	10.52605	0	1
KHM	1234	ASIA	10.06611	0	1
KHM	1234	ASIA	9.835484	0	1
KHM	1234	ASIA	9.196208	0	1
KHM	1234	ASIA	10.5422	0	1
KHM	1234	ASIA	9.282196	0	1
KHM	1234	ASIA	10.36215	0	1
KHM	1234	ASIA	9.880073	0	1
KHM	1234	ASIA	10.68299	0	1
KHM	1234	ASIA	9.804007	0	1
KHM	1234	ASIA	10.02662	0	1
KHM	1234	ASIA	9.827416	0	1
KHM	1234	ASIA	9.685139	0	1
KHM	1234	ASIA	10.17114	0	1
KHM	1234	ASIA	10.03251	0	1
KHM	1234	ASIA	10.69083	0	1
KHM	1234	ASIA	9.79449	0	1
KHM	1234	ASIA	11.02863	0	1
KHM	1234	ASIA	9.936218	0	1
KHM	1234	ASIA	9.910561	0	1
KHM	1234	ASIA	10.49313	0	1
KHM	1234	ASIA	10.23762	0	1
KHM	1234	ASIA	9.481333	0	1
KHM	1234	ASIA	10.03683	0	1
KHM	1234	ASIA	9.854548	0	1
KHM	1234	ASIA	11.02306	0	1
KHM	1234	ASIA	10.51695	0	1
KHM	1234	ASIA	9.700122	0	1
KHM	1234	ASIA	10.40468	0	1
KHM	1234	ASIA	10.56853	0	1
KHM	1234	ASIA	10.0869	0	1
KHM	1234	ASIA	9.784716	0	1
KHM	1234	ASIA	9.683248	0	1
KHM	1234	ASIA	9.647984	0	1
KHM	1234	ASIA	9.735644	0	1
KHM	1234	ASIA	10.51361	0	1
KHM	1234	ASIA	10.48763	0	1
KHM	1234	ASIA	10.6109	0	1
KHM	1234	ASIA	10.12662	0	1
KHM	1234	ASIA	9.568551	0	1
KHM	1234	ASIA	10.41971	0	1
KHM	1234	ASIA	9.980714	0	1
KHM	1234	ASIA	9.940278	0	1
KHM	1234	ASIA	9.931512	0	1
KHM	1234	ASIA	9.905131	0	1
KHM	1234	ASIA	9.849689	0	1
KHM	1234	ASIA	10.34274	0	1
KHM	1234	ASIA	9.164087	0	1
KHM	1234	ASIA	10.46624	0	1
KHM	1234	ASIA	10.09713	0	1
KHM	1234	ASIA	10.92051	0	1
KHM	1234	ASIA	10.49154	0	1
KHM	1234	ASIA	9.97982	0	1
KHM	1234	ASIA	9.719381	0	1
KHM	1234	ASIA	10.07913	0	1
KHM	1234	ASIA	10.24887	0	1
KHM	1234	ASIA	9.982625	0	1
KHM	1234	ASIA	9.784957	0	1
KHM	1234	ASIA	8.857594	0	1
KHM	1234	ASIA	10.08163	0	1
KHM	1234	ASIA	10.27934	0	1
KHM	1234	ASIA	10.02654	0	1
KHM	1234	ASIA	10.11837	0	1
KHM	1234	ASIA	9.891192	0	1
KHM	1234	ASIA	10.2411	0	1
KHM	1234	ASIA	9.762733	0	1
KHM	1234	ASIA	10.63354	0	1
KHM	1234	ASIA	10.21799	0	1
KHM	1234	ASIA	10.14276	0	1
KHM	1234	ASIA	9.57225	0	1
KHM	1234	ASIA	9.417096	0	1
KHM	1234	ASIA	9.576553	0	1
KHM	1234	ASIA	10.11211	0	1
KHM	1234	ASIA	9.814645	0	1
KHM	1234	ASIA	10.33928	0	1
KHM	1234	ASIA	8.988525	0	1
KHM	1234	ASIA	10.07376	0	1
KHM	1234	ASIA	10.09872	0	1
KHM	1234	ASIA	11.03855	0	1
KHM	1234	ASIA	10.42354	0	1
KHM	1234	ASIA	9.882387	0	1
KHM	1234	ASIA	10.66259	0	1
KHM	1234	ASIA	9.466342	0	1
KHM	1234	ASIA	10.35842	0	1
KHM	1234	ASIA	9.705688	0	1
KHM	1234	ASIA	9.974735	0	1
KHM	1234	ASIA	9.859655	0	1
KHM	1234	ASIA	9.966464	0	1
KHM	1234	ASIA	10.28845	0	1
KHM	1234	ASIA	9.932732	0	1
KHM	1234	ASIA	9.610625	0	1
KHM	1234	ASIA	9.856366	0	1
KHM	1234	ASIA	10.27444	0	1
KHM	1234	ASIA	10.25393	0	1
KHM	1234	ASIA	10.10248	0	1
KHM	1234	ASIA	10.34671	0	1
KHM	1234	ASIA	9.637176	0	1
KHM	1234	ASIA	10.13555	0	1
KHM	1234	ASIA	9.629438	0	1
KHM	1234	ASIA	9.714231	0	1
KHM	1234	ASIA	9.827053	0	1
KHM	1234	ASIA	10.69749	0	1
KHM	1234	ASIA	10.57069	0	1
KHM	1234	ASIA	9.754786	0	1
KHM	1234	ASIA	10.36387	0	1
KHM	1234	ASIA	10.6797	0	1
KHM	1234	ASIA	10.0595	0	1
KHM	1234	ASIA	8.810976	0	1
KHM	1234	ASIA	10.05638	0	1
KHM	1234	ASIA	9.404898	0	1
KHM	1234	ASIA	10.3993	0	1
KHM	1234	ASIA	9.985096	0	1
KHM	1234	ASIA	10.71702	0	1
KHM	1234	ASIA	10.43296	0	1
KHM	1234	ASIA	10.40622	0	1
KHM	1234	ASIA	10.33732	0	1
KHM	1234	ASIA	9.835863	0	1
KHM	1234	ASIA	9.875858	0	1
KHM	1234	ASIA	9.427876	0	1
KHM	1234	ASIA	10.03216	0	1
KHM	1234	ASIA	10.88107	0	1
KHM	1234	ASIA	9.870926	0	1
KHM	1234	ASIA	11.16786	0	1
KHM	1234	ASIA	10.27348	0	1
KHM	1234	ASIA	10.19881	0	1
KHM	1234	ASIA	9.827863	0	1
KHM	1234	ASIA	9.751965	0	1
KHM	1234	ASIA	9.638163	0	1
KHM	1234	ASIA	10.20324	0	1
KHM	1234	ASIA	10.79125	0	1
KHM	1234	ASIA	10.21189	0	1
KHM	1234	ASIA	10.46761	0	1
KHM	1234	ASIA	10.74073	0	1
KHM	1234	ASIA	9.680712	0	1
KHM	1234	ASIA	9.463326	0	1
KHM	1234	ASIA	10.12166	0	1
KHM	1234	ASIA	10.20597	0	1
KHM	1234	ASIA	10.54804	0	1
KHM	1234	ASIA	10.04228	0	1
KHM	1234	ASIA	10.1102	0	1
KHM	1234	ASIA	9.084543	0	1
KHM	1234	ASIA	9.341439	0	1
KHM	1234	ASIA	10.481	0	1
KHM	1234	ASIA	11.19677	0	1
KHM	1234	ASIA	10.31427	0	1
KHM	1234	ASIA	9.552447	0	1
KHM	1234	ASIA	10.12183	0	1
KHM	1234	ASIA	10.44509	0	1
KHM	1234	ASIA	10.1257	0	1
KHM	1234	ASIA	10.29918	0	1
KHM	1234	ASIA	9.367558	0	1
KHM	1234	ASIA	10.51404	0	1
KHM	1234	ASIA	9.740479	0	1
KHM	1234	ASIA	9.831828	0	1
KHM	1234	ASIA	9.222976	0	1
KHM	1234	ASIA	9.707227	0	1
KHM	1234	ASIA	10.77137	0	1
KHM	1234	ASIA	10.28485	0	1
KHM	1234	ASIA	9.879818	0	1
KHM	1234	ASIA	10.56652	0	1
KHM	1234	ASIA	9.183085	0	1
KHM	1234	ASIA	9.330653	0	1
KHM	1234	ASIA	10.24679	0	1
KHM	1234	ASIA	9.485975	0	1
KHM	1234	ASIA	10.42652	0	1
KHM	1234	ASIA	10.14086	0	1
KHM	1234	ASIA	10.27116	0	1
KHM	1234	ASIA	9.526081	0	1
KHM	1234	ASIA	10.07266	0	1
KHM	1234	ASIA	11.30055	0	1
KHM	1234	ASIA	9.618065	0	1
KHM	1234	ASIA	10.53538	0	1
KHM	1234	ASIA	10.15151	0	1
KHM	1234	ASIA	9.843821	0	1
KHM	1234	ASIA	9.906421	0	1
KHM	1234	ASIA	8.912104	0	1
KHM	1234	ASIA	9.874908	0	1
KHM	1234	ASIA	10.02698	0	1
KHM	1234	ASIA	9.905095	0	1
KHM	1234	ASIA	10.00626	0	1
KHM	1234	ASIA	9.227519	0	1
KHM	1234	ASIA	9.668127	0	1
KHM	1234	ASIA	11.06794	0	1
KHM	1234	ASIA	10.23632	0	1
KHM	1234	ASIA	10.17363	0	1
KHM	1234	ASIA	10.52299	0	1
KHM	1234	ASIA	9.791548	0	1
KHM	1234	ASIA	9.663868	0	1
KHM	1234	ASIA	9.756491	0	1
KHM	1234	ASIA	11.18164	0	1
KHM	1234	ASIA	9.813253	0	1
KHM	1234	ASIA	10.73384	0	1
KHM	1234	ASIA	9.788689	0	1
KHM	1234	ASIA	10.19545	0	1
KHM	1234	ASIA	11.1139	0	1
KHM	1234	ASIA	10.44637	0	1
KHM	1234	ASIA	10.52522	0	1
KHM	1234	ASIA	9.922433	0	1
KHM	1234	ASIA	10.19193	0	1
KHM	1234	ASIA	10.16884	0	1
KHM	1234	ASIA	9.98413	0	1
KHM	1234	ASIA	10.34521	0	1
KHM	1234	ASIA	10.40651	0	1
KHM	1234	ASIA	9.971771	0	1
KHM	1234	ASIA	10.1056	0	1
KHM	1234	ASIA	10.50971	0	1
KHM	1234	ASIA	10.94252	0	1
KHM	1234	ASIA	10.72606	0	1
KHM	1234	ASIA	10.38199	0	1
KHM	1234	ASIA	10.23303	0	1
KHM	1234	ASIA	9.885119	0	1
KHM	1234	ASIA	9.730785	0	1
KHM	1234	ASIA	10.78768	0	1
KHM	1234	ASIA	10.42432	0	1
KHM	1234	ASIA	9.97534	0	1
KHM	1234	ASIA	9.340466	0	1
KHM	1234	ASIA	9.383678	0	1
KHM	1234	ASIA	9.953491	0	1
KHM	1234	ASIA	9.048543	0	1
KHM	1234	ASIA	10.20304	0	1
KHM	1234	ASIA	10.08303	0	1
KHM	1234	ASIA	9.681856	0	1
KHM	1234	ASIA	10.63736	0	1
KHM	1234	ASIA	9.794024	0	1
KHM	1234	ASIA	9.580609	0	1
KHM	1234	ASIA	10.3342	0	1
KHM	1234	ASIA	10.55945	0	1
KHM	1234	ASIA	9.292363	0	1
KHM	1234	ASIA	10.45395	0	1
KHM	1234	ASIA	9.429361	0	1
KHM	1234	ASIA	10.84899	0	1
KHM	1234	ASIA	8.667316	0	1
KHM	1234	ASIA	10.13225	0	1
KHM	1234	ASIA	10.45004	0	1
KHM	1234	ASIA	9.914611	0	1
KHM	1234	ASIA	10.01447	0	1
KHM	1234	ASIA	9.874721	0	1
KHM	1234	ASIA	10.65574	0	1
KHM	1234	ASIA	9.410977	0	1
KHM	1234	ASIA	10.85306	0	1
KHM	1234	ASIA	9.888262	0	1
KHM	1234	ASIA	9.45228	0	1
KHM	1234	ASIA	9.429595	0	1
KHM	1234	ASIA	10.41102	0	1
KHM	1234	ASIA	9.58272	0	1
KHM	1234	ASIA	9.76728	0	1
KHM	1234	ASIA	10.00422	0	1
KHM	1234	ASIA	9.245339	0	1
KHM	1234	ASIA	10.24879	0	1
KHM	1234	ASIA	10.0457	0	1
KHM	1234	ASIA	10.92463	0	1
KHM	1234	ASIA	9.631786	0	1
KHM	1234	ASIA	10.28071	0	1
KHM	1234	ASIA	9.936409	0	1
KHM	1234	ASIA	9.351842	0	1
KHM	1234	ASIA	10.18141	0	1
KHM	1234	ASIA	10.08129	0	1
KHM	1234	ASIA	9.726659	0	1
KHM	1234	ASIA	10.88622	0	1
KHM	1234	ASIA	9.3281	0	1
KHM	1234	ASIA	9.345866	0	1
KHM	1234	ASIA	10.18897	0	1
KHM	1234	ASIA	10.13036	0	1
KHM	1234	ASIA	10.12638	0	1
KHM	1234	ASIA	10.19086	0	1
KHM	1234	ASIA	10.1434	0	1
KHM	1234	ASIA	9.970112	0	1
KHM	1234	ASIA	9.714641	0	1
KHM	1234	ASIA	10.14831	0	1
KHM	1234	ASIA	10.07742	0	1
KHM	1234	ASIA	10.30179	0	1
KHM	1234	ASIA	9.772636	0	1
KHM	1234	ASIA	9.88968	0	1
KHM	1234	ASIA	9.658341	0	1
KHM	1234	ASIA	10.8019	0	1
KHM	1234	ASIA	9.847858	0	1
KHM	1234	ASIA	10.29789	0	1
KHM	1234	ASIA	9.491787	0	1
KHM	1234	ASIA	9.835656	0	1
KHM	1234	ASIA	9.954576	0	1
KHM	1234	ASIA	9.219424	0	1
KHM	1234	ASIA	8.963033	0	1
KHM	1234	ASIA	9.527829	0	1
KHM	1234	ASIA	10.25535	0	1
KHM	1234	ASIA	9.647296	0	1
KHM	1234	ASIA	10.2055	0	1
KHM	1234	ASIA	9.094109	0	1
KHM	1234	ASIA	9.225096	0	1
KHM	1234	ASIA	10.51164	0	1
KHM	1234	ASIA	10.09173	0	1
KHM	1234	ASIA	10.1027	0	1
KHM	1234	ASIA	10.08415	0	1
KHM	1234	ASIA	10.91088	0	1
KHM	1234	ASIA	10.95548	0	1
KHM	1234	ASIA	10.35187	0	1
KHM	1234	ASIA	10.27292	0	1
KHM	1234	ASIA	9.977259	0	1
KHM	1234	ASIA	9.944024	0	1
KHM	1234	ASIA	10.224	0	1
KHM	1234	ASIA	9.915379	0	1
KHM	1234	ASIA	9.614923	0	1
KHM	1234	ASIA	10.27917	0	1
KHM	1234	ASIA	10.08832	0	1
KHM	1234	ASIA	9.613476	0	1
KHM	1234	ASIA	10.69242	0	1
KHM	1234	ASIA	10.6874	0	1
KHM	1234	ASIA	10.19931	0	1
KHM	1234	ASIA	10.51097	0	1
KHM	1234	ASIA	11.28142	0	1
KHM	1234	ASIA	10.56681	0	1
KHM	1234	ASIA	10.85319	0	1
KHM	1234	ASIA	10.68361	0	1
KHM	1234	ASIA	9.692399	0	1
KHM	1234	ASIA	9.719296	0	1
KHM	1234	ASIA	10.44747	0	1
KHM	1234	ASIA	9.957897	0	1
KHM	1234	ASIA	10.3995	0	1
KHM	1234	ASIA	10.21501	0	1
KHM	1234	ASIA	10.60704	0	1
KHM	1234	ASIA	10.62459	0	1
KHM	1234	ASIA	9.502666	0	1
KHM	1234	ASIA	9.870362	0	1
KHM	1234	ASIA	10.70555	0	1
KHM	1234	ASIA	10.43567	0	1
KHM	1234	ASIA	10.22673	0	1
KHM	1234	ASIA	10.38537	0	1
KHM	1234	ASIA	9.955572	0	1
KHM	1234	ASIA	10.67439	0	1
KHM	1234	ASIA	10.37859	0	1
KHM	1234	ASIA	9.519138	0	1
KHM	1234	ASIA	10.51284	0	1
KHM	1234	ASIA	10.38861	0	1
KHM	1234	ASIA	10.05151	0	1
KHM	1234	ASIA	11.22214	0	1
KHM	1234	ASIA	10.12332	0	1
KHM	1234	ASIA	10.27973	0	1
KHM	1234	ASIA	9.62715	0	1
KHM	1234	ASIA	10.31937	0	1
KHM	1234	ASIA	9.942683	0	1
KHM	1234	ASIA	9.559441	0	1
KHM	1234	ASIA	10.52965	0	1
KHM	1234	ASIA	9.98458	0	1
KHM	1234	ASIA	10.29002	0	1
KHM	1234	ASIA	9.997315	0	1
KHM	1234	ASIA	10.33071	0	1
KHM	1234	ASIA	9.662449	0	1
KHM	1234	ASIA	9.866858	0	1
KHM	1234	ASIA	9.369544	0	1
KHM	1234	ASIA	9.840803	0	1
KHM	1234	ASIA	10.60149	0	1
KHM	1234	ASIA	10.50311	0	1
KHM	1234	ASIA	9.630263	0	1
KHM	1234	ASIA	10.70814	0	1
KHM	1234	ASIA	9.698233	0	1
KHM	1234	ASIA	9.749232	0	1
KHM	1234	ASIA	10.37539	0	1
KHM	1234	ASIA	9.357279	0	1
KHM	1234	ASIA	9.369827	0	1
KHM	1234	ASIA	9.994377	0	1
KHM	1234	ASIA	9.748429	0	1
KHM	1234	ASIA	9.778963	0	1
KHM	1234	ASIA	11.24597	0	1
KHM	1234	ASIA	10.20079	0	1
KHM	1234	ASIA	9.620079	0	1
KHM	1234	ASIA	10.61293	0	1
KHM	1234	ASIA	9.581742	0	1
KHM	1234	ASIA	9.815026	0	1
KHM	1234	ASIA	10.43393	0	1
KHM	1234	ASIA	10.5412	0	1
KHM	1234	ASIA	10.01737	0	1
KHM	1234	ASIA	10.56987	0	1
KHM	1234	ASIA	11.07316	0	1
KHM	1234	ASIA	10.54738	0	1
KHM	1234	ASIA	9.25464	0	1
KHM	1234	ASIA	9.874575	0	1
KHM	1234	ASIA	11.06525	0	1
KHM	1234	ASIA	10.04518	0	1
KHM	1234	ASIA	9.722268	0	1
KHM	1234	ASIA	10.67897	0	1
KHM	1234	ASIA	9.865522	0	1
KHM	1234	ASIA	9.45838	0	1
KHM	1234	ASIA	10.24784	0	1
KHM	1234	ASIA	10.33995	0	1
KHM	1234	ASIA	9.679594	0	1
KHM	1234	ASIA	10.49986	0	1
KHM	1234	ASIA	10.11153	0	1
KHM	1234	ASIA	9.029806	0	1
KHM	1234	ASIA	10.29751	0	1
KHM	1234	ASIA	10.10269	0	1
KHM	1234	ASIA	10.6767	0	1
KHM	1234	ASIA	10.45014	0	1
KHM	1234	ASIA	10.00467	0	1
KHM	1234	ASIA	9.813122	0	1
KHM	1234	ASIA	10.08742	0	1
KHM	1234	ASIA	9.658417	0	1
KHM	1234	ASIA	10.46035	0	1
KHM	1234	ASIA	10.17297	0	1
KHM	1234	ASIA	10.17871	0	1
KHM	1234	ASIA	10.05959	0	1
KHM	1234	ASIA	10.5405	0	1
KHM	1234	ASIA	9.793276	0	1
KHM	1234	ASIA	9.117698	0	1
KHM	1234	ASIA	10.39322	0	1
KHM	1234	ASIA	9.88277	0	1
KHM	1234	ASIA	9.340617	0	1
KHM	1234	ASIA	9.763253	0	1
KHM	1234	ASIA	9.635293	0	1
KHM	1234	ASIA	10.55438	0	1
KHM	1234	ASIA	10.20494	0	1
KHM	1234	ASIA	10.35963	0	1
KHM	1234	ASIA	10.70245	0	1
KHM	1234	ASIA	10.34485	0	1
KHM	1234	ASIA	9.005656	0	1
KHM	1234	ASIA	11.17918	0	1
KHM	1234	ASIA	9.133839	0	1
KHM	1234	ASIA	9.796294	0	1
KHM	1234	ASIA	9.776025	0	1
KHM	1234	ASIA	9.615368	0	1
KHM	1234	ASIA	9.462808	0	1
KHM	1234	ASIA	10.19021	0	1
KHM	1234	ASIA	10.20423	0	1
KHM	1234	ASIA	9.519168	0	1
KHM	1234	ASIA	9.538383	0	1
KHM	1234	ASIA	9.907164	0	1
KHM	1234	ASIA	9.367991	0	1
KHM	1234	ASIA	10.15897	0	1
KHM	1234	ASIA	10.18137	0	1
KHM	1234	ASIA	10.4002	0	1
KHM	1234	ASIA	10.35634	0	1
KHM	1234	ASIA	9.697999	0	1
KHM	1234	ASIA	10.59829	0	1
KHM	1234	ASIA	10.31811	0	1
KHM	1234	ASIA	9.876278	0	1
KHM	1234	ASIA	10.75385	0	1
KHM	1234	ASIA	10.39462	0	1
KHM	1234	ASIA	10.55346	0	1
KHM	1234	ASIA	9.531786	0	1
KHM	1234	ASIA	10.54951	0	1
KHM	1234	ASIA	10.10079	0	1
KHM	1234	ASIA	9.371826	0	1
KHM	1234	ASIA	9.861568	0	1
KHM	1234	ASIA	9.709258	0	1
KHM	1234	ASIA	9.55305	0	1
KHM	1234	ASIA	9.760784	0	1
KHM	1234	ASIA	9.977213	0	1
KHM	1234	ASIA	10.15413	0	1
KHM	1234	ASIA	9.664182	0	1
KHM	1234	ASIA	9.889253	0	1
KHM	1234	ASIA	9.485371	0	1
KHM	1234	ASIA	10.09664	0	1
KHM	1234	ASIA	10.43444	0	1
KHM	1234	ASIA	9.718499	0	1
KHM	1234	ASIA	9.594301	0	1
KHM	1234	ASIA	9.755479	0	1
KHM	1234	ASIA	9.645761	0	1
KHM	1234	ASIA	10.29599	0	1
KHM	1234	ASIA	9.685755	0	1
KHM	1234	ASIA	10.3628	0	1
KHM	1234	ASIA	10.18793	0	1
KHM	1234	ASIA	9.945316	0	1
KHM	1234	ASIA	9.745693	0	1
KHM	1234	ASIA	10.59706	0	1
KHM	1234	ASIA	10.13933	0	1
KHM	1234	ASIA	10.01044	0	1
KHM	1234	ASIA	10.4668	0	1
KHM	1234	ASIA	9.793636	0	1
KHM	1234	ASIA	9.008451	0	1
KHM	1234	ASIA	10.02266	0	1
KHM	1234	ASIA	9.413599	0	1
KHM	1234	ASIA	9.927083	0	1
KHM	1234	ASIA	10.11317	0	1
KHM	1234	ASIA	9.705475	0	1
KHM	1234	ASIA	9.258142	0	1
KHM	1234	ASIA	10.84548	0	1
KHM	1234	ASIA	9.932462	0	1
KHM	1234	ASIA	9.969734	0	1
KHM	1234	ASIA	9.69836	0	1
KHM	1234	ASIA	10.64579	0	1
KHM	1234	ASIA	10.19916	0	1
KHM	1234	ASIA	9.057509	0	1
KHM	1234	ASIA	10.72917	0	1
KHM	1234	ASIA	9.33744	0	1
KHM	1234	ASIA	11.02667	0	1
KHM	1234	ASIA	10.2991	0	1
KHM	1234	ASIA	9.916674	0	1
KHM	1234	ASIA	10.85509	0	1
KHM	1234	ASIA	9.659863	0	1
KHM	1234	ASIA	10.61351	0	1
KHM	1234	ASIA	10.39698	0	1
KHM	1234	ASIA	9.188989	0	1
KHM	1234	ASIA	10.83934	0	1
KHM	1234	ASIA	9.32242	0	1
KHM	1234	ASIA	10.35764	0	1
KHM	1234	ASIA	10.71069	0	1
KHM	1234	ASIA	10.26328	0	1
KHM	1234	ASIA	11.24488	0	1
KHM	1234	ASIA	9.90584	0	1
KHM	1234	ASIA	10.79701	0	1
KHM	1234	ASIA	10.1388	0	1
KHM	1234	ASIA	9.792274	0	1
KHM	1234	ASIA	9.435971	0	1
KHM	1234	ASIA	9.683632	0	1
KHM	1234	ASIA	10.34943	0	1
KHM	1234	ASIA	9.914649	0	1
KHM	1234	ASIA	10.49698	0	1
KHM	1234	ASIA	10.86182	0	1
KHM	1234	ASIA	10.35638	0	1
KHM	1234	ASIA	10.18699	0	1
KHM	1234	ASIA	10.32479	0	1
KHM	1234	ASIA	9.536737	0	1
KHM	1234	ASIA	10.33824	0	1
KHM	1234	ASIA	9.380205	0	1
KHM	1234	ASIA	10.16524	0	1
KHM	1234	ASIA	10.48335	0	1
KHM	1234	ASIA	9.989399	0	1
KHM	1234	ASIA	9.890813	0	1
KHM	1234	ASIA	10.88479	0	1
KHM	1234	ASIA	10.41776	0	1
KHM	1234	ASIA	10.34971	0	1
KHM	1234	ASIA	10.29254	0	1
KHM	1234	ASIA	9.424724	0	1
KHM	1234	ASIA	9.798841	0	1
KHM	1234	ASIA	9.321931	0	1
KHM	1234	ASIA	10.20381	0	1
KHM	1234	ASIA	9.547759	0	1
KHM	1234	ASIA	9.960252	0	1
KHM	1234	ASIA	9.845789	0	1
KHM	1234	ASIA	10.05594	0	1
KHM	1234	ASIA	10.60778	0	1
KHM	1234	ASIA	10.35215	0	1
KHM	1234	ASIA	9.801449	0	1
KHM	1234	ASIA	10.16752	0	1
KHM	1234	ASIA	10.40701	0	1
KHM	1234	ASIA	10.31112	0	1
KHM	1234	ASIA	10.11042	0	1
KHM	1234	ASIA	9.774187	0	1
KHM	1234	ASIA	10.07457	0	1
KHM	1234	ASIA	9.819901	0	1
KHM	1234	ASIA	10.16586	0	1
KHM	1234	ASIA	11.11439	0	1
KHM	1234	ASIA	9.678133	0	1
KHM	1234	ASIA	10.44897	0	1
KHM	1234	ASIA	9.630917	0	1
KHM	1234	ASIA	10.2199	0	1
KHM	1234	ASIA	10.13987	0	1
KHM	1234	ASIA	10.13481	0	1
KHM	1234	ASIA	9.208858	0	1
KHM	1234	ASIA	9.437708	0	1
KHM	1234	ASIA	9.972059	0	1
KHM	1234	ASIA	9.630176	0	1
KHM	1234	ASIA	9.702347	0	1
KHM	1234	ASIA	9.780639	0	1
KHM	1234	ASIA	9.750542	0	1
KHM	1234	ASIA	9.218295	0	1
KHM	1234	ASIA	9.62302	0	1
KHM	1234	ASIA	9.862299	0	1
KHM	1234	ASIA	10.45851	0	1
KHM	1234	ASIA	9.167191	0	1
KHM	1234	ASIA	10.51387	0	1
KHM	1234	ASIA	9.784698	0	1
KHM	1234	ASIA	10.43943	0	1
KHM	1234	ASIA	9.43017	0	1
KHM	1234	ASIA	9.720016	0	1
KHM	1234	ASIA	9.879886	0	1
KHM	1234	ASIA	10.50038	0	1
KHM	1234	ASIA	8.994579	0	1
KHM	1234	ASIA	9.437309	0	1
KHM	1234	ASIA	8.868025	0	1
KHM	1234	ASIA	9.916647	0	1
KHM	1234	ASIA	9.617791	0	1
KHM	1234	ASIA	10.47141	0	1
KHM	1234	ASIA	10.25571	0	1
KHM	1234	ASIA	10.43095	0	1
KHM	1234	ASIA	10.02396	0	1
KHM	1234	ASIA	11.04255	0	1
KHM	1234	ASIA	10.21196	0	1
[truncated: 719,822 more rows]
