# Supplementary material for: Measuring Under-Five Mortality: Validation of New Low-Cost Methods
Source: PLoS Med. 2010 Apr 13;7(4):e1000253. doi: 10.1371/journal.pmed.1000253 (PMC2854123; doi:10.1371/journal.pmed.1000253)
Supplement: Text S1 — Application of summary birth history methods for estimating under-five mortality. (7.27 MB ZIP) [file pmed.1000253.s004.zip › TFBC - 5q0 coefficients.csv]

timefbgroup	coef_intercept	coef_logitcdceb	coef_ceb	coef_parityratio1	coef_parityratio2
0-4	.8592084	.8569212	-.1430361	-1.753072	.2493961
5-9	.0474592	.971479	-.006097	-.8108208	.5890363
10-14	.3080549	.9909548	-.0168911	-.541497	.0785743
15-19	.3605372	.9559201	-.0149054	-1.368135	.4291509
20-24	-.1797743	.9771549	.0148635	-1.3919	.9347162
25-29	.8120607	1.001771	-.0308264	-2.523485	.7289777
30-34	2.087181	.8050802	-.0745244	-4.002789	-.0228769
