# Supplementary material for: Measuring Under-Five Mortality: Validation of New Low-Cost Methods
Source: PLoS Med. 2010 Apr 13;7(4):e1000253. doi: 10.1371/journal.pmed.1000253 (PMC2854123; doi:10.1371/journal.pmed.1000253)
Supplement: Text S1 — Application of summary birth history methods for estimating under-five mortality. (7.27 MB ZIP) [file pmed.1000253.s004.zip › TFBC - random effects.csv]

timefbgroup	iso3	random_effect
0-4	ARM	.0864489
0-4	AZE	.0276328
0-4	BDI	.0117935
0-4	BEN	.0821169
0-4	BFA	.0543189
0-4	BGD	-.0877764
0-4	BOL	-.0123556
0-4	BRA	.0233741
0-4	BWA	-.0609071
0-4	CAF	-.06359
0-4	CIV	-.0304853
0-4	CMR	.1069845
0-4	COG	.0258886
0-4	COL	.0134089
0-4	COM	-.0126784
0-4	DOM	-.1153513
0-4	ECU	-.0203578
0-4	EGY	-.0128596
0-4	ERI	.0321423
0-4	ETH	-.0975385
0-4	GAB	-.0538979
0-4	GHA	.0625441
0-4	GIN	.0483538
0-4	GTM	-.0787842
0-4	HND	-.0453996
0-4	HTI	.0011674
0-4	IDN	.0087439
0-4	IND	-.0115341
0-4	JOR	-.2218807
0-4	KAZ	.0322464
0-4	KEN	.0195378
0-4	KGZ	-.045607
0-4	KHM	.0369547
0-4	LBR	.0179935
0-4	LKA	.0279156
0-4	LSO	.0002597
0-4	MAR	-.1055146
0-4	MDG	.0002337
0-4	MEX	.0789367
0-4	MLI	.10809
0-4	MOZ	-.058008
0-4	MRT	-.0845971
0-4	MWI	-.0076869
0-4	NAM	-.073116
0-4	NER	.1822483
0-4	NGA	.1866903
0-4	NIC	-.0473215
0-4	NPL	-.0991049
0-4	PAK	-.1073944
0-4	PER	.1162167
0-4	PHL	.1018874
0-4	PRY	-.0350841
0-4	RWA	.110618
0-4	SDN	-.0209409
0-4	SEN	.0167037
0-4	SWZ	.0303161
0-4	TCD	.0587807
0-4	TGO	.0867709
0-4	THA	.0618036
0-4	TTO	-.043138
0-4	TUN	-.0086607
0-4	TUR	-.0204664
0-4	TZA	-.0164524
0-4	UGA	.0386352
0-4	UZB	-.0555623
0-4	VNM	.0399071
0-4	YEM	-.0560553
0-4	ZAF	-.0100092
0-4	ZMB	-.0126806
0-4	ZWE	-.104868
5-9	ARM	3.11e-11
5-9	AZE	-2.73e-11
5-9	BDI	3.56e-11
5-9	BEN	4.29e-12
5-9	BFA	-3.72e-12
5-9	BGD	-1.84e-11
5-9	BOL	-7.89e-11
5-9	BRA	4.35e-13
5-9	BWA	2.57e-12
5-9	CAF	4.07e-12
5-9	CIV	-4.55e-11
5-9	CMR	-1.27e-11
5-9	COG	-3.49e-12
5-9	COL	-1.46e-11
5-9	COM	-4.52e-12
5-9	DOM	-1.73e-11
5-9	ECU	1.58e-11
5-9	EGY	2.45e-12
5-9	ERI	2.13e-12
5-9	ETH	-3.51e-12
5-9	GAB	7.90e-12
5-9	GHA	-2.19e-11
5-9	GIN	2.15e-11
5-9	GTM	-1.40e-11
5-9	HND	-1.17e-11
5-9	HTI	-7.22e-12
5-9	IDN	-1.02e-11
5-9	IND	6.15e-12
5-9	JOR	-5.98e-11
5-9	KAZ	1.62e-11
5-9	KEN	2.17e-11
5-9	KGZ	-3.46e-12
5-9	KHM	1.97e-11
5-9	LBR	-7.79e-12
5-9	LKA	7.20e-12
5-9	LSO	1.78e-11
5-9	MAR	-3.80e-11
5-9	MDG	1.10e-11
5-9	MEX	4.53e-12
5-9	MLI	2.76e-11
5-9	MOZ	-7.99e-12
5-9	MRT	2.66e-12
5-9	MWI	4.24e-13
5-9	NAM	-1.66e-11
5-9	NER	3.56e-11
5-9	NGA	5.04e-11
5-9	NIC	-6.47e-13
5-9	NPL	4.17e-12
5-9	PAK	-3.37e-11
5-9	PER	6.97e-11
5-9	PHL	7.06e-11
5-9	PRY	9.72e-12
5-9	RWA	4.29e-11
5-9	SDN	-1.78e-11
5-9	SEN	3.23e-11
5-9	SWZ	7.06e-12
5-9	TCD	-3.84e-12
5-9	TGO	1.35e-11
5-9	THA	-3.98e-12
5-9	TTO	-1.89e-11
5-9	TUN	8.91e-12
5-9	TUR	-1.98e-11
5-9	TZA	1.40e-11
5-9	UGA	9.52e-12
5-9	UZB	-2.19e-11
5-9	VNM	-9.24e-12
5-9	YEM	-2.25e-11
5-9	ZAF	7.42e-12
5-9	ZMB	-4.63e-12
5-9	ZWE	-5.31e-11
10-14	ARM	-.0004255
10-14	AZE	.0011031
10-14	BDI	.0017051
10-14	BEN	.0005499
10-14	BFA	-.0004577
10-14	BGD	-.0025412
10-14	BOL	-.0055755
10-14	BRA	-.0005068
10-14	BWA	-.0011097
10-14	CAF	-.0001706
10-14	CIV	.0006694
10-14	CMR	-.0031719
10-14	COG	.001042
10-14	COL	.0023385
10-14	COM	-.0014495
10-14	DOM	-.0013818
10-14	ECU	-.0017472
10-14	EGY	.0021049
10-14	ERI	-.0007343
10-14	ETH	.0010349
10-14	GAB	-.0001629
10-14	GHA	.0004606
10-14	GIN	.001129
10-14	GTM	.0013369
10-14	HND	.0004769
10-14	HTI	.0002459
10-14	IDN	-.0002255
10-14	IND	-.0013858
10-14	JOR	-.002189
10-14	KAZ	-.0001484
10-14	KEN	.0013397
10-14	KGZ	-.0005197
10-14	KHM	.0011038
10-14	LBR	.0009214
10-14	LKA	.0005756
10-14	LSO	-.0022691
10-14	MAR	-.0018647
10-14	MDG	-.0017813
10-14	MEX	.0000631
10-14	MLI	.0033663
10-14	MOZ	.0014958
10-14	MRT	-.0002311
10-14	MWI	.0009991
10-14	NAM	.0029961
10-14	NER	.0021016
10-14	NGA	.0021105
10-14	NIC	-.0008157
10-14	NPL	-.0005734
10-14	PAK	-.0022246
10-14	PER	.0049736
10-14	PHL	-.0019844
10-14	PRY	.0020791
10-14	RWA	-.0009058
10-14	SDN	.0004885
10-14	SEN	.0023433
10-14	SWZ	.0004892
10-14	TCD	-.0002007
10-14	TGO	.0002897
10-14	THA	-.0017779
10-14	TTO	-.0011628
10-14	TUN	.0001048
10-14	TUR	-.0013168
10-14	TZA	.0010403
10-14	UGA	-.0005405
10-14	UZB	.0000846
10-14	VNM	.0005971
10-14	YEM	-.0011676
10-14	ZAF	.0002194
10-14	ZMB	.0017759
10-14	ZWE	-.0030363
15-19	ARM	5.74e-09
15-19	AZE	-1.21e-09
15-19	BDI	2.66e-08
15-19	BEN	-1.01e-08
15-19	BFA	5.73e-09
15-19	BGD	-6.61e-09
15-19	BOL	-3.47e-08
15-19	BRA	-2.39e-14
15-19	BWA	2.94e-09
15-19	CAF	-4.99e-09
15-19	CIV	-2.32e-09
15-19	CMR	-2.98e-08
15-19	COG	-4.35e-09
15-19	COL	1.63e-08
15-19	COM	4.27e-09
15-19	DOM	-3.58e-08
15-19	ECU	3.13e-09
15-19	EGY	1.06e-08
15-19	ERI	-2.75e-10
15-19	ETH	-6.53e-09
15-19	GAB	4.46e-10
15-19	GHA	-8.53e-09
15-19	GIN	2.99e-09
15-19	GTM	1.25e-08
15-19	HND	1.08e-09
15-19	HTI	9.78e-09
15-19	IDN	2.70e-08
15-19	IND	-1.81e-08
15-19	JOR	-1.45e-08
15-19	KAZ	1.26e-08
15-19	KEN	-1.94e-08
15-19	KGZ	1.27e-08
15-19	KHM	-8.34e-09
15-19	LBR	6.73e-09
15-19	LKA	-1.22e-09
15-19	LSO	4.30e-09
15-19	MAR	8.93e-09
15-19	MDG	-1.70e-09
15-19	MEX	-4.04e-09
15-19	MLI	1.94e-08
15-19	MOZ	6.66e-09
15-19	MRT	-1.66e-08
15-19	MWI	3.24e-08
15-19	NAM	-4.70e-09
15-19	NER	1.79e-08
15-19	NGA	3.00e-09
15-19	NIC	8.82e-09
15-19	NPL	-2.04e-10
15-19	PAK	-5.31e-09
15-19	PER	6.98e-09
15-19	PHL	-1.32e-08
15-19	PRY	9.62e-09
15-19	RWA	-2.17e-08
15-19	SDN	-1.66e-09
15-19	SEN	-1.52e-09
15-19	SWZ	-3.62e-09
15-19	TCD	-2.82e-10
15-19	TGO	-1.46e-08
15-19	THA	-1.53e-08
15-19	TTO	-7.49e-10
15-19	TUN	-8.19e-09
15-19	TUR	-4.16e-09
15-19	TZA	2.76e-09
15-19	UGA	3.34e-08
15-19	UZB	-2.27e-09
15-19	VNM	-4.12e-09
15-19	YEM	-4.47e-09
15-19	ZAF	1.80e-09
15-19	ZMB	1.73e-08
15-19	ZWE	6.29e-10
20-24	ARM	.0009885
20-24	AZE	-.0059326
20-24	BDI	.0006612
20-24	BEN	-.0173941
20-24	BFA	-.0117647
20-24	BGD	.0162718
20-24	BOL	-.0348604
20-24	BRA	.0222652
20-24	BWA	-.0112648
20-24	CAF	.0186083
20-24	CIV	-.0111241
20-24	CMR	-.0251841
20-24	COG	-.0249398
20-24	COL	-.0102432
20-24	COM	.0166167
20-24	DOM	.0142438
20-24	ECU	.0171383
20-24	EGY	.0176996
20-24	ERI	-.012987
20-24	ETH	-.0107976
20-24	GAB	-.0318205
20-24	GHA	.0473938
20-24	GIN	.0089157
20-24	GTM	-.0037508
20-24	HND	-.00426
20-24	HTI	.0113535
20-24	IDN	.0421597
20-24	IND	-.0117212
20-24	JOR	-.0163789
20-24	KAZ	.0312252
20-24	KEN	-.0049843
20-24	KGZ	.0284138
20-24	KHM	-.0378788
20-24	LBR	.004871
20-24	LKA	-.0025956
20-24	LSO	.0074677
20-24	MAR	.0090487
20-24	MDG	.0270866
20-24	MEX	-.0169665
20-24	MLI	.031973
20-24	MOZ	.0143429
20-24	MRT	-.0052883
20-24	MWI	.0336715
20-24	NAM	.0182297
20-24	NER	.0073807
20-24	NGA	-.0261851
20-24	NIC	-.0153438
20-24	NPL	-.0003782
20-24	PAK	.016375
20-24	PER	.0405068
20-24	PHL	-.0104546
20-24	PRY	-.0057062
20-24	RWA	-.0717542
20-24	SDN	-.0036373
20-24	SEN	.0014974
20-24	SWZ	-.0461376
20-24	TCD	-.00953
20-24	TGO	-.0046214
20-24	THA	-.0141469
20-24	TTO	-.003781
20-24	TUN	-.0171897
20-24	TUR	-.0119338
20-24	TZA	-.0136242
20-24	UGA	.0194344
20-24	UZB	.0114089
20-24	VNM	.0079783
20-24	YEM	.0076704
20-24	ZAF	-.0059358
20-24	ZMB	-.0003178
20-24	ZWE	.0199165
25-29	ARM	0
25-29	AZE	0
25-29	BDI	0
25-29	BEN	0
25-29	BFA	0
25-29	BGD	0
25-29	BOL	0
25-29	BRA	0
25-29	BWA	0
25-29	CAF	0
25-29	CIV	0
25-29	CMR	0
25-29	COG	0
25-29	COL	0
25-29	COM	0
25-29	DOM	0
25-29	ECU	0
25-29	EGY	0
25-29	ERI	0
25-29	ETH	0
25-29	GAB	0
25-29	GHA	0
25-29	GIN	0
25-29	GTM	0
25-29	HND	0
25-29	HTI	0
25-29	IDN	0
25-29	IND	0
25-29	JOR	0
25-29	KAZ	0
25-29	KEN	0
25-29	KGZ	0
25-29	KHM	0
25-29	LBR	0
25-29	LKA	0
25-29	LSO	0
25-29	MAR	0
25-29	MDG	0
25-29	MEX	0
25-29	MLI	0
25-29	MOZ	0
25-29	MRT	0
25-29	MWI	0
25-29	NAM	0
25-29	NER	0
25-29	NGA	0
25-29	NIC	0
25-29	NPL	0
25-29	PAK	0
25-29	PER	0
25-29	PHL	0
25-29	PRY	0
25-29	RWA	0
25-29	SDN	0
25-29	SEN	0
25-29	SWZ	0
25-29	TCD	0
25-29	TGO	0
25-29	THA	0
25-29	TTO	0
25-29	TUN	0
25-29	TUR	0
25-29	TZA	0
25-29	UGA	0
25-29	UZB	0
25-29	VNM	0
25-29	YEM	0
25-29	ZAF	0
25-29	ZMB	0
25-29	ZWE	0
30-34	ARM	.0253667
30-34	BDI	.0053607
30-34	BEN	.0218714
30-34	BFA	.0548268
30-34	BGD	.1455299
30-34	BOL	.0387953
30-34	BRA	.0442304
30-34	BWA	.035814
30-34	CAF	-.0465014
30-34	CIV	-.0443469
30-34	CMR	.0221086
30-34	COG	-.09609
30-34	COL	-.0685846
30-34	COM	.0846422
30-34	DOM	-.0192299
30-34	ECU	-.0664502
30-34	EGY	.1860473
30-34	ERI	-.017309
30-34	ETH	.0083994
30-34	GAB	-.0420587
30-34	GHA	.0559556
30-34	GIN	.0360504
30-34	GTM	-.0040029
30-34	HND	-.0386249
30-34	HTI	-.0268631
30-34	IDN	.046832
30-34	IND	-.0322546
30-34	JOR	-.043572
30-34	KAZ	.1262123
30-34	KEN	-.1881155
30-34	KGZ	.1326731
30-34	KHM	-.053541
30-34	LBR	.0336273
30-34	LKA	-.0132163
30-34	LSO	-.1269872
30-34	MAR	.094827
30-34	MDG	.0219946
30-34	MEX	.0523096
30-34	MLI	.1096721
30-34	MOZ	-.0527297
30-34	MRT	.0095292
30-34	MWI	.0546389
30-34	NAM	-.0490131
30-34	NER	.0678682
30-34	NGA	-.048795
30-34	NIC	-.0096352
30-34	NPL	.003712
30-34	PAK	-.0314712
30-34	PER	.0351798
30-34	PHL	-.1189863
30-34	PRY	-.0565696
30-34	RWA	-.0798884
30-34	SDN	.0168962
30-34	SEN	.1127702
30-34	SWZ	-.207673
30-34	TCD	-.1030405
30-34	TGO	.0337923
30-34	THA	.0419468
30-34	TTO	-.0046207
30-34	TUN	.0593517
30-34	TUR	.0393389
30-34	TZA	-.0221629
30-34	UGA	-.0683621
30-34	UZB	-.1021575
30-34	VNM	.0875372
30-34	YEM	.0567032
30-34	ZAF	.0525926
30-34	ZMB	-.1076992
30-34	ZWE	-.0644509
