# Supplementary material for: Measuring Under-Five Mortality: Validation of New Low-Cost Methods
Source: PLoS Med. 2010 Apr 13;7(4):e1000253. doi: 10.1371/journal.pmed.1000253 (PMC2854123; doi:10.1371/journal.pmed.1000253)
Supplement: Text S1 — Application of summary birth history methods for estimating under-five mortality. (7.27 MB ZIP) [file pmed.1000253.s004.zip › TFBC - reftime coefficients.csv]

timefbgroup	coef_intercept	coef_cdceb	coef_ceb	coef_parityratio1	coef_parityratio2
0-4	1.372389	-.0007522	.0301455	.5988688	.4940741
5-9	2.359526	-.0009394	-.1059214	.5618013	3.811293
10-14	-.0556186	-.0016807	.040689	3.694828	8.648016
15-19	1.803874	-.0030775	-.0805548	2.091609	12.86162
20-24	-1.165413	-.0019535	.018683	4.646636	18.85887
25-29	5.275624	-.0007001	-.1571611	-.9080309	19.95305
30-34	9.560895	-.0015993	-.2201279	-17.01341	31.70494
