# Supplementary material for: Measuring Under-Five Mortality: Validation of New Low-Cost Methods
Source: PLoS Med. 2010 Apr 13;7(4):e1000253. doi: 10.1371/journal.pmed.1000253 (PMC2854123; doi:10.1371/journal.pmed.1000253)
Supplement: Text S1 — Application of summary birth history methods for estimating under-five mortality. (7.27 MB ZIP) [file pmed.1000253.s004.zip › TFBP - 5q0 coefficients.csv]

reftime	coef_intercept	coef_logitcdceb
.5	.1113516	1.123206
1.5	.1028477	1.111432
2.5	-.0326627	1.065785
3.5	-.0296117	1.054844
4.5	-.0593887	1.043557
5.5	-.251965	.9946885
6.5	-.013018	1.067817
7.5	-.0523618	1.040544
8.5	.0292515	1.054855
9.5	-.1049291	1.004656
10.5	.1530971	1.074869
11.5	-.1549667	.9791773
12.5	.0918994	1.023991
13.5	.0616231	1.027263
14.5	.0555255	1.036529
15.5	.1015306	1.043553
16.5	.0838541	1.024203
17.5	.0565519	1.025039
18.5	.1835742	1.032715
19.5	-.0717437	.952409
20.5	.2849353	1.053676
21.5	-.0034494	.9920751
22.5	.169015	1.017794
23.5	.0697559	.9773609
24.5	.1197394	.9912381
