# Supplementary material for: Measuring Under-Five Mortality: Validation of New Low-Cost Methods
Source: PLoS Med. 2010 Apr 13;7(4):e1000253. doi: 10.1371/journal.pmed.1000253 (PMC2854123; doi:10.1371/journal.pmed.1000253)
Supplement: Text S1 — Application of summary birth history methods for estimating under-five mortality. (7.27 MB ZIP) [file pmed.1000253.s004.zip › TFBP - distribution of birthdays.csv]

region	timefbgroup	ceb	ceb_group	t_0	t_1	t_2	t_3	t_4	t_5	t_6	t_7	t_8	t_9	t_10	t_11	t_12	t_13	t_14	t_15	t_16	t_17	t_18	t_19	t_20	t_21	t_22	t_23	t_24
ASIA	0-1	1	1	.5268987	.4731013	0	0	0	0	0	0	0	0	0	0	0	0	0	0	0	0	0	0	0	0	0	0	0
ASIA	0-1	2	2+	.5120917	.4879083	0	0	0	0	0	0	0	0	0	0	0	0	0	0	0	0	0	0	0	0	0	0	0
ASIA	0-1	3	2+	.5120917	.4879083	0	0	0	0	0	0	0	0	0	0	0	0	0	0	0	0	0	0	0	0	0	0	0
ASIA	0-1	4	2+	.5120917	.4879083	0	0	0	0	0	0	0	0	0	0	0	0	0	0	0	0	0	0	0	0	0	0	0
ASIA	0-1	5	2+	.5120917	.4879083	0	0	0	0	0	0	0	0	0	0	0	0	0	0	0	0	0	0	0	0	0	0	0
ASIA	0-1	6	2+	.5120917	.4879083	0	0	0	0	0	0	0	0	0	0	0	0	0	0	0	0	0	0	0	0	0	0	0
ASIA	0-1	7	2+	.5120917	.4879083	0	0	0	0	0	0	0	0	0	0	0	0	0	0	0	0	0	0	0	0	0	0	0
ASIA	0-1	8	2+	.5120917	.4879083	0	0	0	0	0	0	0	0	0	0	0	0	0	0	0	0	0	0	0	0	0	0	0
ASIA	0-1	9	2+	.5120917	.4879083	0	0	0	0	0	0	0	0	0	0	0	0	0	0	0	0	0	0	0	0	0	0	0
ASIA	0-1	10	2+	.5120917	.4879083	0	0	0	0	0	0	0	0	0	0	0	0	0	0	0	0	0	0	0	0	0	0	0
ASIA	0-1	11	2+	.5120917	.4879083	0	0	0	0	0	0	0	0	0	0	0	0	0	0	0	0	0	0	0	0	0	0	0
ASIA	0-1	12	2+	.5120917	.4879083	0	0	0	0	0	0	0	0	0	0	0	0	0	0	0	0	0	0	0	0	0	0	0
ASIA	0-1	13	2+	.5120917	.4879083	0	0	0	0	0	0	0	0	0	0	0	0	0	0	0	0	0	0	0	0	0	0	0
ASIA	0-1	14	2+	.5120917	.4879083	0	0	0	0	0	0	0	0	0	0	0	0	0	0	0	0	0	0	0	0	0	0	0
ASIA	0-1	15	2+	.5120917	.4879083	0	0	0	0	0	0	0	0	0	0	0	0	0	0	0	0	0	0	0	0	0	0	0
ASIA	0-1	16	2+	.5120917	.4879083	0	0	0	0	0	0	0	0	0	0	0	0	0	0	0	0	0	0	0	0	0	0	0
ASIA	0-1	17	2+	.5120917	.4879083	0	0	0	0	0	0	0	0	0	0	0	0	0	0	0	0	0	0	0	0	0	0	0
ASIA	0-1	18	2+	.5120917	.4879083	0	0	0	0	0	0	0	0	0	0	0	0	0	0	0	0	0	0	0	0	0	0	0
ASIA	0-1	19	2+	.5120917	.4879083	0	0	0	0	0	0	0	0	0	0	0	0	0	0	0	0	0	0	0	0	0	0	0
ASIA	0-1	20	2+	.5120917	.4879083	0	0	0	0	0	0	0	0	0	0	0	0	0	0	0	0	0	0	0	0	0	0	0
ASIA	0-1	21	2+	.5120917	.4879083	0	0	0	0	0	0	0	0	0	0	0	0	0	0	0	0	0	0	0	0	0	0	0
ASIA	0-1	22	2+	.5120917	.4879083	0	0	0	0	0	0	0	0	0	0	0	0	0	0	0	0	0	0	0	0	0	0	0
ASIA	0-1	23	2+	.5120917	.4879083	0	0	0	0	0	0	0	0	0	0	0	0	0	0	0	0	0	0	0	0	0	0	0
ASIA	0-1	24	2+	.5120917	.4879083	0	0	0	0	0	0	0	0	0	0	0	0	0	0	0	0	0	0	0	0	0	0	0
ASIA	0-1	25	2+	.5120917	.4879083	0	0	0	0	0	0	0	0	0	0	0	0	0	0	0	0	0	0	0	0	0	0	0
ASIA	0-1	26	2+	.5120917	.4879083	0	0	0	0	0	0	0	0	0	0	0	0	0	0	0	0	0	0	0	0	0	0	0
ASIA	0-1	27	2+	.5120917	.4879083	0	0	0	0	0	0	0	0	0	0	0	0	0	0	0	0	0	0	0	0	0	0	0
ASIA	0-1	28	2+	.5120917	.4879083	0	0	0	0	0	0	0	0	0	0	0	0	0	0	0	0	0	0	0	0	0	0	0
ASIA	0-1	29	2+	.5120917	.4879083	0	0	0	0	0	0	0	0	0	0	0	0	0	0	0	0	0	0	0	0	0	0	0
ASIA	0-1	30	2+	.5120917	.4879083	0	0	0	0	0	0	0	0	0	0	0	0	0	0	0	0	0	0	0	0	0	0	0
ASIA	0-1	31	2+	.5120917	.4879083	0	0	0	0	0	0	0	0	0	0	0	0	0	0	0	0	0	0	0	0	0	0	0
ASIA	0-1	32	2+	.5120917	.4879083	0	0	0	0	0	0	0	0	0	0	0	0	0	0	0	0	0	0	0	0	0	0	0
ASIA	0-1	33	2+	.5120917	.4879083	0	0	0	0	0	0	0	0	0	0	0	0	0	0	0	0	0	0	0	0	0	0	0
ASIA	0-1	34	2+	.5120917	.4879083	0	0	0	0	0	0	0	0	0	0	0	0	0	0	0	0	0	0	0	0	0	0	0
ASIA	0-1	35	2+	.5120917	.4879083	0	0	0	0	0	0	0	0	0	0	0	0	0	0	0	0	0	0	0	0	0	0	0
ASIA	0-1	36	2+	.5120917	.4879083	0	0	0	0	0	0	0	0	0	0	0	0	0	0	0	0	0	0	0	0	0	0	0
ASIA	0-1	37	2+	.5120917	.4879083	0	0	0	0	0	0	0	0	0	0	0	0	0	0	0	0	0	0	0	0	0	0	0
ASIA	0-1	38	2+	.5120917	.4879083	0	0	0	0	0	0	0	0	0	0	0	0	0	0	0	0	0	0	0	0	0	0	0
ASIA	0-1	39	2+	.5120917	.4879083	0	0	0	0	0	0	0	0	0	0	0	0	0	0	0	0	0	0	0	0	0	0	0
ASIA	0-1	40	2+	.5120917	.4879083	0	0	0	0	0	0	0	0	0	0	0	0	0	0	0	0	0	0	0	0	0	0	0
ASIA	10-11	1	1	0	0	0	0	0	0	0	0	0	0	.5567137	.4432863	0	0	0	0	0	0	0	0	0	0	0	0	0
ASIA	10-11	2	2	.011958	.0145662	.0153024	.0267117	.0344384	.0486734	.0642235	.0810835	.1063761	.075132	.2963331	.2252017	0	0	0	0	0	0	0	0	0	0	0	0	0
ASIA	10-11	3	3	.0249346	.0296294	.0372282	.0419319	.0500886	.0712679	.0951247	.0991294	.1143286	.0781117	.2079077	.1503173	0	0	0	0	0	0	0	0	0	0	0	0	0
ASIA	10-11	4	4	.0365534	.0464118	.0532504	.0603707	.0728239	.0844605	.0946937	.0920143	.1142101	.0715605	.1608886	.1127623	0	0	0	0	0	0	0	0	0	0	0	0	0
ASIA	10-11	5	5	.0539792	.0608871	.0598921	.0715222	.0791385	.0822099	.0969094	.0879923	.1047619	.0760515	.1291527	.097503	0	0	0	0	0	0	0	0	0	0	0	0	0
ASIA	10-11	6	6	.0692487	.0601631	.0688818	.0729079	.0824171	.0837305	.0908928	.0889647	.096432	.084025	.1136901	.0886463	0	0	0	0	0	0	0	0	0	0	0	0	0
ASIA	10-11	7	7	.0838331	.0521496	.0713046	.0716496	.0724568	.0881752	.0947579	.0909174	.0940289	.0904238	.1044029	.0859002	0	0	0	0	0	0	0	0	0	0	0	0	0
ASIA	10-11	8	8+	.0893243	.0506829	.0584196	.05623	.0749855	.0865154	.1015237	.0950141	.0990956	.1008723	.0912161	.0961203	0	0	0	0	0	0	0	0	0	0	0	0	0
ASIA	10-11	9	8+	.0893243	.0506829	.0584196	.05623	.0749855	.0865154	.1015237	.0950141	.0990956	.1008723	.0912161	.0961203	0	0	0	0	0	0	0	0	0	0	0	0	0
ASIA	10-11	10	8+	.0893243	.0506829	.0584196	.05623	.0749855	.0865154	.1015237	.0950141	.0990956	.1008723	.0912161	.0961203	0	0	0	0	0	0	0	0	0	0	0	0	0
ASIA	10-11	11	8+	.0893243	.0506829	.0584196	.05623	.0749855	.0865154	.1015237	.0950141	.0990956	.1008723	.0912161	.0961203	0	0	0	0	0	0	0	0	0	0	0	0	0
ASIA	10-11	12	8+	.0893243	.0506829	.0584196	.05623	.0749855	.0865154	.1015237	.0950141	.0990956	.1008723	.0912161	.0961203	0	0	0	0	0	0	0	0	0	0	0	0	0
ASIA	10-11	13	8+	.0893243	.0506829	.0584196	.05623	.0749855	.0865154	.1015237	.0950141	.0990956	.1008723	.0912161	.0961203	0	0	0	0	0	0	0	0	0	0	0	0	0
ASIA	10-11	14	8+	.0893243	.0506829	.0584196	.05623	.0749855	.0865154	.1015237	.0950141	.0990956	.1008723	.0912161	.0961203	0	0	0	0	0	0	0	0	0	0	0	0	0
ASIA	10-11	15	8+	.0893243	.0506829	.0584196	.05623	.0749855	.0865154	.1015237	.0950141	.0990956	.1008723	.0912161	.0961203	0	0	0	0	0	0	0	0	0	0	0	0	0
ASIA	10-11	16	8+	.0893243	.0506829	.0584196	.05623	.0749855	.0865154	.1015237	.0950141	.0990956	.1008723	.0912161	.0961203	0	0	0	0	0	0	0	0	0	0	0	0	0
ASIA	10-11	17	8+	.0893243	.0506829	.0584196	.05623	.0749855	.0865154	.1015237	.0950141	.0990956	.1008723	.0912161	.0961203	0	0	0	0	0	0	0	0	0	0	0	0	0
ASIA	10-11	18	8+	.0893243	.0506829	.0584196	.05623	.0749855	.0865154	.1015237	.0950141	.0990956	.1008723	.0912161	.0961203	0	0	0	0	0	0	0	0	0	0	0	0	0
ASIA	10-11	19	8+	.0893243	.0506829	.0584196	.05623	.0749855	.0865154	.1015237	.0950141	.0990956	.1008723	.0912161	.0961203	0	0	0	0	0	0	0	0	0	0	0	0	0
ASIA	10-11	20	8+	.0893243	.0506829	.0584196	.05623	.0749855	.0865154	.1015237	.0950141	.0990956	.1008723	.0912161	.0961203	0	0	0	0	0	0	0	0	0	0	0	0	0
ASIA	10-11	21	8+	.0893243	.0506829	.0584196	.05623	.0749855	.0865154	.1015237	.0950141	.0990956	.1008723	.0912161	.0961203	0	0	0	0	0	0	0	0	0	0	0	0	0
ASIA	10-11	22	8+	.0893243	.0506829	.0584196	.05623	.0749855	.0865154	.1015237	.0950141	.0990956	.1008723	.0912161	.0961203	0	0	0	0	0	0	0	0	0	0	0	0	0
ASIA	10-11	23	8+	.0893243	.0506829	.0584196	.05623	.0749855	.0865154	.1015237	.0950141	.0990956	.1008723	.0912161	.0961203	0	0	0	0	0	0	0	0	0	0	0	0	0
ASIA	10-11	24	8+	.0893243	.0506829	.0584196	.05623	.0749855	.0865154	.1015237	.0950141	.0990956	.1008723	.0912161	.0961203	0	0	0	0	0	0	0	0	0	0	0	0	0
ASIA	10-11	25	8+	.0893243	.0506829	.0584196	.05623	.0749855	.0865154	.1015237	.0950141	.0990956	.1008723	.0912161	.0961203	0	0	0	0	0	0	0	0	0	0	0	0	0
ASIA	10-11	26	8+	.0893243	.0506829	.0584196	.05623	.0749855	.0865154	.1015237	.0950141	.0990956	.1008723	.0912161	.0961203	0	0	0	0	0	0	0	0	0	0	0	0	0
ASIA	10-11	27	8+	.0893243	.0506829	.0584196	.05623	.0749855	.0865154	.1015237	.0950141	.0990956	.1008723	.0912161	.0961203	0	0	0	0	0	0	0	0	0	0	0	0	0
ASIA	10-11	28	8+	.0893243	.0506829	.0584196	.05623	.0749855	.0865154	.1015237	.0950141	.0990956	.1008723	.0912161	.0961203	0	0	0	0	0	0	0	0	0	0	0	0	0
ASIA	10-11	29	8+	.0893243	.0506829	.0584196	.05623	.0749855	.0865154	.1015237	.0950141	.0990956	.1008723	.0912161	.0961203	0	0	0	0	0	0	0	0	0	0	0	0	0
ASIA	10-11	30	8+	.0893243	.0506829	.0584196	.05623	.0749855	.0865154	.1015237	.0950141	.0990956	.1008723	.0912161	.0961203	0	0	0	0	0	0	0	0	0	0	0	0	0
ASIA	10-11	31	8+	.0893243	.0506829	.0584196	.05623	.0749855	.0865154	.1015237	.0950141	.0990956	.1008723	.0912161	.0961203	0	0	0	0	0	0	0	0	0	0	0	0	0
ASIA	10-11	32	8+	.0893243	.0506829	.0584196	.05623	.0749855	.0865154	.1015237	.0950141	.0990956	.1008723	.0912161	.0961203	0	0	0	0	0	0	0	0	0	0	0	0	0
ASIA	10-11	33	8+	.0893243	.0506829	.0584196	.05623	.0749855	.0865154	.1015237	.0950141	.0990956	.1008723	.0912161	.0961203	0	0	0	0	0	0	0	0	0	0	0	0	0
ASIA	10-11	34	8+	.0893243	.0506829	.0584196	.05623	.0749855	.0865154	.1015237	.0950141	.0990956	.1008723	.0912161	.0961203	0	0	0	0	0	0	0	0	0	0	0	0	0
ASIA	10-11	35	8+	.0893243	.0506829	.0584196	.05623	.0749855	.0865154	.1015237	.0950141	.0990956	.1008723	.0912161	.0961203	0	0	0	0	0	0	0	0	0	0	0	0	0
ASIA	10-11	36	8+	.0893243	.0506829	.0584196	.05623	.0749855	.0865154	.1015237	.0950141	.0990956	.1008723	.0912161	.0961203	0	0	0	0	0	0	0	0	0	0	0	0	0
ASIA	10-11	37	8+	.0893243	.0506829	.0584196	.05623	.0749855	.0865154	.1015237	.0950141	.0990956	.1008723	.0912161	.0961203	0	0	0	0	0	0	0	0	0	0	0	0	0
ASIA	10-11	38	8+	.0893243	.0506829	.0584196	.05623	.0749855	.0865154	.1015237	.0950141	.0990956	.1008723	.0912161	.0961203	0	0	0	0	0	0	0	0	0	0	0	0	0
ASIA	10-11	39	8+	.0893243	.0506829	.0584196	.05623	.0749855	.0865154	.1015237	.0950141	.0990956	.1008723	.0912161	.0961203	0	0	0	0	0	0	0	0	0	0	0	0	0
ASIA	10-11	40	8+	.0893243	.0506829	.0584196	.05623	.0749855	.0865154	.1015237	.0950141	.0990956	.1008723	.0912161	.0961203	0	0	0	0	0	0	0	0	0	0	0	0	0
ASIA	12-13	1	1	0	0	0	0	0	0	0	0	0	0	0	0	.5421552	.4578448	0	0	0	0	0	0	0	0	0	0	0
ASIA	12-13	2	2	.0053236	.0075609	.0121405	.0105865	.016345	.0230759	.0329674	.0435531	.05639	.0758181	.1126826	.0801576	.2965705	.2268283	0	0	0	0	0	0	0	0	0	0	0
ASIA	12-13	3	3	.0125302	.0148343	.022844	.0227164	.0263501	.0412111	.0542972	.0722318	.0878493	.0938831	.1130566	.0799145	.2031492	.1551321	0	0	0	0	0	0	0	0	0	0	0
ASIA	12-13	4	4	.0209877	.0273509	.0328856	.0377987	.046707	.0575815	.0765894	.0786951	.0916397	.0816287	.1062563	.0687397	.1584215	.1147183	0	0	0	0	0	0	0	0	0	0	0
ASIA	12-13	5	5	.0318883	.0413316	.0437039	.0504834	.0584835	.0665587	.080418	.0779903	.089148	.0739596	.1001734	.0636065	.1293648	.0928902	0	0	0	0	0	0	0	0	0	0	0
ASIA	12-13	6	6	.046646	.0486477	.0489484	.0589507	.0651503	.0712319	.079299	.0769842	.087672	.0705337	.0926469	.0633955	.109378	.0805156	0	0	0	0	0	0	0	0	0	0	0
ASIA	12-13	7	7	.0576345	.0482962	.0538996	.0633579	.064102	.0733687	.0777578	.0757147	.0860965	.073324	.0862886	.0690397	.0938384	.0772813	0	0	0	0	0	0	0	0	0	0	0
ASIA	12-13	8	8	.0558626	.0535294	.0576902	.0628952	.0659197	.0710475	.0847497	.0762009	.0785924	.0764521	.0802314	.070444	.0955026	.0708822	0	0	0	0	0	0	0	0	0	0	0
ASIA	12-13	9	9+	.0552955	.0430267	.0490649	.0584898	.0625213	.0755467	.0918459	.080611	.09197	.0814883	.0900334	.0733149	.0910444	.0557472	0	0	0	0	0	0	0	0	0	0	0
ASIA	12-13	10	9+	.0552955	.0430267	.0490649	.0584898	.0625213	.0755467	.0918459	.080611	.09197	.0814883	.0900334	.0733149	.0910444	.0557472	0	0	0	0	0	0	0	0	0	0	0
ASIA	12-13	11	9+	.0552955	.0430267	.0490649	.0584898	.0625213	.0755467	.0918459	.080611	.09197	.0814883	.0900334	.0733149	.0910444	.0557472	0	0	0	0	0	0	0	0	0	0	0
ASIA	12-13	12	9+	.0552955	.0430267	.0490649	.0584898	.0625213	.0755467	.0918459	.080611	.09197	.0814883	.0900334	.0733149	.0910444	.0557472	0	0	0	0	0	0	0	0	0	0	0
ASIA	12-13	13	9+	.0552955	.0430267	.0490649	.0584898	.0625213	.0755467	.0918459	.080611	.09197	.0814883	.0900334	.0733149	.0910444	.0557472	0	0	0	0	0	0	0	0	0	0	0
ASIA	12-13	14	9+	.0552955	.0430267	.0490649	.0584898	.0625213	.0755467	.0918459	.080611	.09197	.0814883	.0900334	.0733149	.0910444	.0557472	0	0	0	0	0	0	0	0	0	0	0
ASIA	12-13	15	9+	.0552955	.0430267	.0490649	.0584898	.0625213	.0755467	.0918459	.080611	.09197	.0814883	.0900334	.0733149	.0910444	.0557472	0	0	0	0	0	0	0	0	0	0	0
ASIA	12-13	16	9+	.0552955	.0430267	.0490649	.0584898	.0625213	.0755467	.0918459	.080611	.09197	.0814883	.0900334	.0733149	.0910444	.0557472	0	0	0	0	0	0	0	0	0	0	0
ASIA	12-13	17	9+	.0552955	.0430267	.0490649	.0584898	.0625213	.0755467	.0918459	.080611	.09197	.0814883	.0900334	.0733149	.0910444	.0557472	0	0	0	0	0	0	0	0	0	0	0
ASIA	12-13	18	9+	.0552955	.0430267	.0490649	.0584898	.0625213	.0755467	.0918459	.080611	.09197	.0814883	.0900334	.0733149	.0910444	.0557472	0	0	0	0	0	0	0	0	0	0	0
ASIA	12-13	19	9+	.0552955	.0430267	.0490649	.0584898	.0625213	.0755467	.0918459	.080611	.09197	.0814883	.0900334	.0733149	.0910444	.0557472	0	0	0	0	0	0	0	0	0	0	0
ASIA	12-13	20	9+	.0552955	.0430267	.0490649	.0584898	.0625213	.0755467	.0918459	.080611	.09197	.0814883	.0900334	.0733149	.0910444	.0557472	0	0	0	0	0	0	0	0	0	0	0
ASIA	12-13	21	9+	.0552955	.0430267	.0490649	.0584898	.0625213	.0755467	.0918459	.080611	.09197	.0814883	.0900334	.0733149	.0910444	.0557472	0	0	0	0	0	0	0	0	0	0	0
ASIA	12-13	22	9+	.0552955	.0430267	.0490649	.0584898	.0625213	.0755467	.0918459	.080611	.09197	.0814883	.0900334	.0733149	.0910444	.0557472	0	0	0	0	0	0	0	0	0	0	0
ASIA	12-13	23	9+	.0552955	.0430267	.0490649	.0584898	.0625213	.0755467	.0918459	.080611	.09197	.0814883	.0900334	.0733149	.0910444	.0557472	0	0	0	0	0	0	0	0	0	0	0
ASIA	12-13	24	9+	.0552955	.0430267	.0490649	.0584898	.0625213	.0755467	.0918459	.080611	.09197	.0814883	.0900334	.0733149	.0910444	.0557472	0	0	0	0	0	0	0	0	0	0	0
ASIA	12-13	25	9+	.0552955	.0430267	.0490649	.0584898	.0625213	.0755467	.0918459	.080611	.09197	.0814883	.0900334	.0733149	.0910444	.0557472	0	0	0	0	0	0	0	0	0	0	0
ASIA	12-13	26	9+	.0552955	.0430267	.0490649	.0584898	.0625213	.0755467	.0918459	.080611	.09197	.0814883	.0900334	.0733149	.0910444	.0557472	0	0	0	0	0	0	0	0	0	0	0
ASIA	12-13	27	9+	.0552955	.0430267	.0490649	.0584898	.0625213	.0755467	.0918459	.080611	.09197	.0814883	.0900334	.0733149	.0910444	.0557472	0	0	0	0	0	0	0	0	0	0	0
ASIA	12-13	28	9+	.0552955	.0430267	.0490649	.0584898	.0625213	.0755467	.0918459	.080611	.09197	.0814883	.0900334	.0733149	.0910444	.0557472	0	0	0	0	0	0	0	0	0	0	0
ASIA	12-13	29	9+	.0552955	.0430267	.0490649	.0584898	.0625213	.0755467	.0918459	.080611	.09197	.0814883	.0900334	.0733149	.0910444	.0557472	0	0	0	0	0	0	0	0	0	0	0
ASIA	12-13	30	9+	.0552955	.0430267	.0490649	.0584898	.0625213	.0755467	.0918459	.080611	.09197	.0814883	.0900334	.0733149	.0910444	.0557472	0	0	0	0	0	0	0	0	0	0	0
ASIA	12-13	31	9+	.0552955	.0430267	.0490649	.0584898	.0625213	.0755467	.0918459	.080611	.09197	.0814883	.0900334	.0733149	.0910444	.0557472	0	0	0	0	0	0	0	0	0	0	0
ASIA	12-13	32	9+	.0552955	.0430267	.0490649	.0584898	.0625213	.0755467	.0918459	.080611	.09197	.0814883	.0900334	.0733149	.0910444	.0557472	0	0	0	0	0	0	0	0	0	0	0
ASIA	12-13	33	9+	.0552955	.0430267	.0490649	.0584898	.0625213	.0755467	.0918459	.080611	.09197	.0814883	.0900334	.0733149	.0910444	.0557472	0	0	0	0	0	0	0	0	0	0	0
ASIA	12-13	34	9+	.0552955	.0430267	.0490649	.0584898	.0625213	.0755467	.0918459	.080611	.09197	.0814883	.0900334	.0733149	.0910444	.0557472	0	0	0	0	0	0	0	0	0	0	0
ASIA	12-13	35	9+	.0552955	.0430267	.0490649	.0584898	.0625213	.0755467	.0918459	.080611	.09197	.0814883	.0900334	.0733149	.0910444	.0557472	0	0	0	0	0	0	0	0	0	0	0
ASIA	12-13	36	9+	.0552955	.0430267	.0490649	.0584898	.0625213	.0755467	.0918459	.080611	.09197	.0814883	.0900334	.0733149	.0910444	.0557472	0	0	0	0	0	0	0	0	0	0	0
ASIA	12-13	37	9+	.0552955	.0430267	.0490649	.0584898	.0625213	.0755467	.0918459	.080611	.09197	.0814883	.0900334	.0733149	.0910444	.0557472	0	0	0	0	0	0	0	0	0	0	0
ASIA	12-13	38	9+	.0552955	.0430267	.0490649	.0584898	.0625213	.0755467	.0918459	.080611	.09197	.0814883	.0900334	.0733149	.0910444	.0557472	0	0	0	0	0	0	0	0	0	0	0
ASIA	12-13	39	9+	.0552955	.0430267	.0490649	.0584898	.0625213	.0755467	.0918459	.080611	.09197	.0814883	.0900334	.0733149	.0910444	.0557472	0	0	0	0	0	0	0	0	0	0	0
ASIA	12-13	40	9+	.0552955	.0430267	.0490649	.0584898	.0625213	.0755467	.0918459	.080611	.09197	.0814883	.0900334	.0733149	.0910444	.0557472	0	0	0	0	0	0	0	0	0	0	0
ASIA	14-15	1	1	0	0	0	0	0	0	0	0	0	0	0	0	0	0	.5113585	.4886415	0	0	0	0	0	0	0	0	0
ASIA	14-15	2	2	.002365	.0050613	.0039812	.0070069	.0110311	.0098602	.0166956	.0215579	.0331279	.0350486	.0527352	.080593	.1151608	.0792711	.2912606	.2352435	0	0	0	0	0	0	0	0	0
ASIA	14-15	3	3	.00764	.0103969	.0135694	.0150904	.0162283	.0208537	.0323578	.0361319	.0516607	.0656643	.0875949	.0863386	.1167536	.0815323	.1912736	.1669136	0	0	0	0	0	0	0	0	0
ASIA	14-15	4	4	.0134048	.0143392	.018847	.0229544	.0280172	.0353224	.0484071	.0557656	.0741607	.0739272	.0897639	.0776719	.101053	.0748483	.145566	.1259513	0	0	0	0	0	0	0	0	0
ASIA	14-15	5	5	.0208777	.0239307	.0286877	.0314703	.0381509	.0512153	.0614565	.0661518	.0774201	.0693289	.0841271	.0671998	.0939133	.0663683	.1175508	.1021509	0	0	0	0	0	0	0	0	0
ASIA	14-15	6	6	.0300322	.0328924	.0375038	.0406284	.0509227	.0562949	.0665035	.0645039	.0766629	.0634636	.0790659	.0648766	.0852505	.0649303	.0963634	.0901049	0	0	0	0	0	0	0	0	0
ASIA	14-15	7	7	.0395671	.0401811	.0423534	.0514401	.0563026	.0580464	.0714411	.0609089	.0741407	.06044	.0754662	.0622024	.0802183	.059711	.089336	.0782446	0	0	0	0	0	0	0	0	0
ASIA	14-15	8	8	.0545115	.0418122	.0454653	.0480427	.0617156	.0571371	.0705209	.0631933	.0715965	.0642337	.0696994	.0609035	.0781826	.0605815	.0793573	.0730468	0	0	0	0	0	0	0	0	0
ASIA	14-15	9	9	.0558608	.0279234	.0558867	.0505978	.0580036	.0697556	.0641993	.0732581	.0621992	.0656592	.0687566	.0651413	.0672815	.0688381	.0661069	.0805321	0	0	0	0	0	0	0	0	0
ASIA	14-15	10	10+	.0591494	.0400555	.0557561	.0576873	.0524561	.0501818	.0738866	.0569102	.0769744	.0609812	.0715947	.0735916	.0769016	.0639558	.074036	.0558818	0	0	0	0	0	0	0	0	0
ASIA	14-15	11	10+	.0591494	.0400555	.0557561	.0576873	.0524561	.0501818	.0738866	.0569102	.0769744	.0609812	.0715947	.0735916	.0769016	.0639558	.074036	.0558818	0	0	0	0	0	0	0	0	0
ASIA	14-15	12	10+	.0591494	.0400555	.0557561	.0576873	.0524561	.0501818	.0738866	.0569102	.0769744	.0609812	.0715947	.0735916	.0769016	.0639558	.074036	.0558818	0	0	0	0	0	0	0	0	0
ASIA	14-15	13	10+	.0591494	.0400555	.0557561	.0576873	.0524561	.0501818	.0738866	.0569102	.0769744	.0609812	.0715947	.0735916	.0769016	.0639558	.074036	.0558818	0	0	0	0	0	0	0	0	0
ASIA	14-15	14	10+	.0591494	.0400555	.0557561	.0576873	.0524561	.0501818	.0738866	.0569102	.0769744	.0609812	.0715947	.0735916	.0769016	.0639558	.074036	.0558818	0	0	0	0	0	0	0	0	0
ASIA	14-15	15	10+	.0591494	.0400555	.0557561	.0576873	.0524561	.0501818	.0738866	.0569102	.0769744	.0609812	.0715947	.0735916	.0769016	.0639558	.074036	.0558818	0	0	0	0	0	0	0	0	0
ASIA	14-15	16	10+	.0591494	.0400555	.0557561	.0576873	.0524561	.0501818	.0738866	.0569102	.0769744	.0609812	.0715947	.0735916	.0769016	.0639558	.074036	.0558818	0	0	0	0	0	0	0	0	0
ASIA	14-15	17	10+	.0591494	.0400555	.0557561	.0576873	.0524561	.0501818	.0738866	.0569102	.0769744	.0609812	.0715947	.0735916	.0769016	.0639558	.074036	.0558818	0	0	0	0	0	0	0	0	0
ASIA	14-15	18	10+	.0591494	.0400555	.0557561	.0576873	.0524561	.0501818	.0738866	.0569102	.0769744	.0609812	.0715947	.0735916	.0769016	.0639558	.074036	.0558818	0	0	0	0	0	0	0	0	0
ASIA	14-15	19	10+	.0591494	.0400555	.0557561	.0576873	.0524561	.0501818	.0738866	.0569102	.0769744	.0609812	.0715947	.0735916	.0769016	.0639558	.074036	.0558818	0	0	0	0	0	0	0	0	0
ASIA	14-15	20	10+	.0591494	.0400555	.0557561	.0576873	.0524561	.0501818	.0738866	.0569102	.0769744	.0609812	.0715947	.0735916	.0769016	.0639558	.074036	.0558818	0	0	0	0	0	0	0	0	0
ASIA	14-15	21	10+	.0591494	.0400555	.0557561	.0576873	.0524561	.0501818	.0738866	.0569102	.0769744	.0609812	.0715947	.0735916	.0769016	.0639558	.074036	.0558818	0	0	0	0	0	0	0	0	0
ASIA	14-15	22	10+	.0591494	.0400555	.0557561	.0576873	.0524561	.0501818	.0738866	.0569102	.0769744	.0609812	.0715947	.0735916	.0769016	.0639558	.074036	.0558818	0	0	0	0	0	0	0	0	0
ASIA	14-15	23	10+	.0591494	.0400555	.0557561	.0576873	.0524561	.0501818	.0738866	.0569102	.0769744	.0609812	.0715947	.0735916	.0769016	.0639558	.074036	.0558818	0	0	0	0	0	0	0	0	0
ASIA	14-15	24	10+	.0591494	.0400555	.0557561	.0576873	.0524561	.0501818	.0738866	.0569102	.0769744	.0609812	.0715947	.0735916	.0769016	.0639558	.074036	.0558818	0	0	0	0	0	0	0	0	0
ASIA	14-15	25	10+	.0591494	.0400555	.0557561	.0576873	.0524561	.0501818	.0738866	.0569102	.0769744	.0609812	.0715947	.0735916	.0769016	.0639558	.074036	.0558818	0	0	0	0	0	0	0	0	0
ASIA	14-15	26	10+	.0591494	.0400555	.0557561	.0576873	.0524561	.0501818	.0738866	.0569102	.0769744	.0609812	.0715947	.0735916	.0769016	.0639558	.074036	.0558818	0	0	0	0	0	0	0	0	0
ASIA	14-15	27	10+	.0591494	.0400555	.0557561	.0576873	.0524561	.0501818	.0738866	.0569102	.0769744	.0609812	.0715947	.0735916	.0769016	.0639558	.074036	.0558818	0	0	0	0	0	0	0	0	0
ASIA	14-15	28	10+	.0591494	.0400555	.0557561	.0576873	.0524561	.0501818	.0738866	.0569102	.0769744	.0609812	.0715947	.0735916	.0769016	.0639558	.074036	.0558818	0	0	0	0	0	0	0	0	0
ASIA	14-15	29	10+	.0591494	.0400555	.0557561	.0576873	.0524561	.0501818	.0738866	.0569102	.0769744	.0609812	.0715947	.0735916	.0769016	.0639558	.074036	.0558818	0	0	0	0	0	0	0	0	0
ASIA	14-15	30	10+	.0591494	.0400555	.0557561	.0576873	.0524561	.0501818	.0738866	.0569102	.0769744	.0609812	.0715947	.0735916	.0769016	.0639558	.074036	.0558818	0	0	0	0	0	0	0	0	0
ASIA	14-15	31	10+	.0591494	.0400555	.0557561	.0576873	.0524561	.0501818	.0738866	.0569102	.0769744	.0609812	.0715947	.0735916	.0769016	.0639558	.074036	.0558818	0	0	0	0	0	0	0	0	0
ASIA	14-15	32	10+	.0591494	.0400555	.0557561	.0576873	.0524561	.0501818	.0738866	.0569102	.0769744	.0609812	.0715947	.0735916	.0769016	.0639558	.074036	.0558818	0	0	0	0	0	0	0	0	0
ASIA	14-15	33	10+	.0591494	.0400555	.0557561	.0576873	.0524561	.0501818	.0738866	.0569102	.0769744	.0609812	.0715947	.0735916	.0769016	.0639558	.074036	.0558818	0	0	0	0	0	0	0	0	0
ASIA	14-15	34	10+	.0591494	.0400555	.0557561	.0576873	.0524561	.0501818	.0738866	.0569102	.0769744	.0609812	.0715947	.0735916	.0769016	.0639558	.074036	.0558818	0	0	0	0	0	0	0	0	0
ASIA	14-15	35	10+	.0591494	.0400555	.0557561	.0576873	.0524561	.0501818	.0738866	.0569102	.0769744	.0609812	.0715947	.0735916	.0769016	.0639558	.074036	.0558818	0	0	0	0	0	0	0	0	0
ASIA	14-15	36	10+	.0591494	.0400555	.0557561	.0576873	.0524561	.0501818	.0738866	.0569102	.0769744	.0609812	.0715947	.0735916	.0769016	.0639558	.074036	.0558818	0	0	0	0	0	0	0	0	0
ASIA	14-15	37	10+	.0591494	.0400555	.0557561	.0576873	.0524561	.0501818	.0738866	.0569102	.0769744	.0609812	.0715947	.0735916	.0769016	.0639558	.074036	.0558818	0	0	0	0	0	0	0	0	0
ASIA	14-15	38	10+	.0591494	.0400555	.0557561	.0576873	.0524561	.0501818	.0738866	.0569102	.0769744	.0609812	.0715947	.0735916	.0769016	.0639558	.074036	.0558818	0	0	0	0	0	0	0	0	0
ASIA	14-15	39	10+	.0591494	.0400555	.0557561	.0576873	.0524561	.0501818	.0738866	.0569102	.0769744	.0609812	.0715947	.0735916	.0769016	.0639558	.074036	.0558818	0	0	0	0	0	0	0	0	0
ASIA	14-15	40	10+	.0591494	.0400555	.0557561	.0576873	.0524561	.0501818	.0738866	.0569102	.0769744	.0609812	.0715947	.0735916	.0769016	.0639558	.074036	.0558818	0	0	0	0	0	0	0	0	0
ASIA	16-17	1	1	0	0	0	0	0	0	0	0	0	0	0	0	0	0	0	0	.547468	.452532	0	0	0	0	0	0	0
ASIA	16-17	2	2	.0019293	.0021736	.0033363	.0040115	.0056186	.0055181	.0106325	.0110731	.0167297	.0157514	.0296254	.0400759	.0580919	.083249	.1068341	.0766858	.2877373	.2409265	0	0	0	0	0	0	0
ASIA	16-17	3	3	.0047732	.0054249	.0061999	.0092223	.0105897	.0117297	.0194793	.0237829	.0259696	.0331659	.0533212	.0655325	.0874453	.0951798	.1101687	.0789463	.198273	.1607958	0	0	0	0	0	0	0
ASIA	16-17	4	4	.0071902	.0076711	.0117036	.0140149	.0155362	.0228852	.0286251	.0401772	.0469262	.0526985	.0722132	.0732516	.0850641	.0847401	.0932238	.0714808	.1534563	.1191421	0	0	0	0	0	0	0
ASIA	16-17	5	5	.0122139	.0148105	.0186204	.0215428	.0246544	.0343174	.0435628	.0499363	.061615	.059627	.0769225	.0647275	.0797867	.0756644	.0805452	.0623494	.122529	.0965748	0	0	0	0	0	0	0
ASIA	16-17	6	6	.016988	.0207264	.026247	.0315313	.035416	.0453165	.0583909	.0539674	.0640666	.058227	.0722148	.0597034	.0732388	.0637127	.0778079	.0575985	.1025682	.0822787	0	0	0	0	0	0	0
ASIA	16-17	7	7	.0264501	.0275705	.0307308	.0383383	.0426629	.0507736	.0602338	.0593418	.0616643	.0569634	.0708876	.0580168	.067796	.0638754	.0699788	.0535017	.0946487	.0665653	0	0	0	0	0	0	0
ASIA	16-17	8	8	.0296794	.0334149	.0398661	.0455634	.0493757	.0495888	.0558679	.0649964	.0621429	.0540055	.0674654	.0540223	.0656004	.0583016	.0662059	.0564328	.0787255	.0687451	0	0	0	0	0	0	0
ASIA	16-17	9	9	.0455731	.0356692	.0416381	.0483116	.0486098	.0573279	.0526988	.0609013	.0601085	.0571569	.0572299	.0604405	.0576286	.0596289	.0631359	.0600553	.0675546	.0663312	0	0	0	0	0	0	0
ASIA	16-17	10	10	.0507094	.0329145	.0504988	.0258576	.0526203	.0465834	.0639213	.0572702	.0658582	.0569611	.0683798	.0465118	.0733745	.0524442	.0580143	.0632054	.0800984	.0547769	0	0	0	0	0	0	0
ASIA	16-17	11	11+	.0499167	.0272409	.0567641	.0478831	.0430138	.0539668	.0554282	.0524663	.0720356	.0644392	.0697247	.0611157	.0621456	.0666792	.0616595	.0519655	.0619641	.041591	0	0	0	0	0	0	0
ASIA	16-17	12	11+	.0499167	.0272409	.0567641	.0478831	.0430138	.0539668	.0554282	.0524663	.0720356	.0644392	.0697247	.0611157	.0621456	.0666792	.0616595	.0519655	.0619641	.041591	0	0	0	0	0	0	0
ASIA	16-17	13	11+	.0499167	.0272409	.0567641	.0478831	.0430138	.0539668	.0554282	.0524663	.0720356	.0644392	.0697247	.0611157	.0621456	.0666792	.0616595	.0519655	.0619641	.041591	0	0	0	0	0	0	0
ASIA	16-17	14	11+	.0499167	.0272409	.0567641	.0478831	.0430138	.0539668	.0554282	.0524663	.0720356	.0644392	.0697247	.0611157	.0621456	.0666792	.0616595	.0519655	.0619641	.041591	0	0	0	0	0	0	0
ASIA	16-17	15	11+	.0499167	.0272409	.0567641	.0478831	.0430138	.0539668	.0554282	.0524663	.0720356	.0644392	.0697247	.0611157	.0621456	.0666792	.0616595	.0519655	.0619641	.041591	0	0	0	0	0	0	0
ASIA	16-17	16	11+	.0499167	.0272409	.0567641	.0478831	.0430138	.0539668	.0554282	.0524663	.0720356	.0644392	.0697247	.0611157	.0621456	.0666792	.0616595	.0519655	.0619641	.041591	0	0	0	0	0	0	0
ASIA	16-17	17	11+	.0499167	.0272409	.0567641	.0478831	.0430138	.0539668	.0554282	.0524663	.0720356	.0644392	.0697247	.0611157	.0621456	.0666792	.0616595	.0519655	.0619641	.041591	0	0	0	0	0	0	0
ASIA	16-17	18	11+	.0499167	.0272409	.0567641	.0478831	.0430138	.0539668	.0554282	.0524663	.0720356	.0644392	.0697247	.0611157	.0621456	.0666792	.0616595	.0519655	.0619641	.041591	0	0	0	0	0	0	0
ASIA	16-17	19	11+	.0499167	.0272409	.0567641	.0478831	.0430138	.0539668	.0554282	.0524663	.0720356	.0644392	.0697247	.0611157	.0621456	.0666792	.0616595	.0519655	.0619641	.041591	0	0	0	0	0	0	0
ASIA	16-17	20	11+	.0499167	.0272409	.0567641	.0478831	.0430138	.0539668	.0554282	.0524663	.0720356	.0644392	.0697247	.0611157	.0621456	.0666792	.0616595	.0519655	.0619641	.041591	0	0	0	0	0	0	0
ASIA	16-17	21	11+	.0499167	.0272409	.0567641	.0478831	.0430138	.0539668	.0554282	.0524663	.0720356	.0644392	.0697247	.0611157	.0621456	.0666792	.0616595	.0519655	.0619641	.041591	0	0	0	0	0	0	0
ASIA	16-17	22	11+	.0499167	.0272409	.0567641	.0478831	.0430138	.0539668	.0554282	.0524663	.0720356	.0644392	.0697247	.0611157	.0621456	.0666792	.0616595	.0519655	.0619641	.041591	0	0	0	0	0	0	0
ASIA	16-17	23	11+	.0499167	.0272409	.0567641	.0478831	.0430138	.0539668	.0554282	.0524663	.0720356	.0644392	.0697247	.0611157	.0621456	.0666792	.0616595	.0519655	.0619641	.041591	0	0	0	0	0	0	0
ASIA	16-17	24	11+	.0499167	.0272409	.0567641	.0478831	.0430138	.0539668	.0554282	.0524663	.0720356	.0644392	.0697247	.0611157	.0621456	.0666792	.0616595	.0519655	.0619641	.041591	0	0	0	0	0	0	0
ASIA	16-17	25	11+	.0499167	.0272409	.0567641	.0478831	.0430138	.0539668	.0554282	.0524663	.0720356	.0644392	.0697247	.0611157	.0621456	.0666792	.0616595	.0519655	.0619641	.041591	0	0	0	0	0	0	0
ASIA	16-17	26	11+	.0499167	.0272409	.0567641	.0478831	.0430138	.0539668	.0554282	.0524663	.0720356	.0644392	.0697247	.0611157	.0621456	.0666792	.0616595	.0519655	.0619641	.041591	0	0	0	0	0	0	0
ASIA	16-17	27	11+	.0499167	.0272409	.0567641	.0478831	.0430138	.0539668	.0554282	.0524663	.0720356	.0644392	.0697247	.0611157	.0621456	.0666792	.0616595	.0519655	.0619641	.041591	0	0	0	0	0	0	0
ASIA	16-17	28	11+	.0499167	.0272409	.0567641	.0478831	.0430138	.0539668	.0554282	.0524663	.0720356	.0644392	.0697247	.0611157	.0621456	.0666792	.0616595	.0519655	.0619641	.041591	0	0	0	0	0	0	0
ASIA	16-17	29	11+	.0499167	.0272409	.0567641	.0478831	.0430138	.0539668	.0554282	.0524663	.0720356	.0644392	.0697247	.0611157	.0621456	.0666792	.0616595	.0519655	.0619641	.041591	0	0	0	0	0	0	0
ASIA	16-17	30	11+	.0499167	.0272409	.0567641	.0478831	.0430138	.0539668	.0554282	.0524663	.0720356	.0644392	.0697247	.0611157	.0621456	.0666792	.0616595	.0519655	.0619641	.041591	0	0	0	0	0	0	0
ASIA	16-17	31	11+	.0499167	.0272409	.0567641	.0478831	.0430138	.0539668	.0554282	.0524663	.0720356	.0644392	.0697247	.0611157	.0621456	.0666792	.0616595	.0519655	.0619641	.041591	0	0	0	0	0	0	0
ASIA	16-17	32	11+	.0499167	.0272409	.0567641	.0478831	.0430138	.0539668	.0554282	.0524663	.0720356	.0644392	.0697247	.0611157	.0621456	.0666792	.0616595	.0519655	.0619641	.041591	0	0	0	0	0	0	0
ASIA	16-17	33	11+	.0499167	.0272409	.0567641	.0478831	.0430138	.0539668	.0554282	.0524663	.0720356	.0644392	.0697247	.0611157	.0621456	.0666792	.0616595	.0519655	.0619641	.041591	0	0	0	0	0	0	0
ASIA	16-17	34	11+	.0499167	.0272409	.0567641	.0478831	.0430138	.0539668	.0554282	.0524663	.0720356	.0644392	.0697247	.0611157	.0621456	.0666792	.0616595	.0519655	.0619641	.041591	0	0	0	0	0	0	0
ASIA	16-17	35	11+	.0499167	.0272409	.0567641	.0478831	.0430138	.0539668	.0554282	.0524663	.0720356	.0644392	.0697247	.0611157	.0621456	.0666792	.0616595	.0519655	.0619641	.041591	0	0	0	0	0	0	0
ASIA	16-17	36	11+	.0499167	.0272409	.0567641	.0478831	.0430138	.0539668	.0554282	.0524663	.0720356	.0644392	.0697247	.0611157	.0621456	.0666792	.0616595	.0519655	.0619641	.041591	0	0	0	0	0	0	0
ASIA	16-17	37	11+	.0499167	.0272409	.0567641	.0478831	.0430138	.0539668	.0554282	.0524663	.0720356	.0644392	.0697247	.0611157	.0621456	.0666792	.0616595	.0519655	.0619641	.041591	0	0	0	0	0	0	0
ASIA	16-17	38	11+	.0499167	.0272409	.0567641	.0478831	.0430138	.0539668	.0554282	.0524663	.0720356	.0644392	.0697247	.0611157	.0621456	.0666792	.0616595	.0519655	.0619641	.041591	0	0	0	0	0	0	0
ASIA	16-17	39	11+	.0499167	.0272409	.0567641	.0478831	.0430138	.0539668	.0554282	.0524663	.0720356	.0644392	.0697247	.0611157	.0621456	.0666792	.0616595	.0519655	.0619641	.041591	0	0	0	0	0	0	0
ASIA	16-17	40	11+	.0499167	.0272409	.0567641	.0478831	.0430138	.0539668	.0554282	.0524663	.0720356	.0644392	.0697247	.0611157	.0621456	.0666792	.0616595	.0519655	.0619641	.041591	0	0	0	0	0	0	0
ASIA	18-19	1	1	0	0	0	0	0	0	0	0	0	0	0	0	0	0	0	0	0	0	.5653377	.4346623	0	0	0	0	0
ASIA	18-19	2	2	.0016059	.0023455	.000668	.0020477	.0033521	.0024324	.0039165	.0066304	.0096334	.0107201	.0168961	.0211731	.0278643	.0373852	.0544931	.0762807	.1150843	.0819357	.3011616	.2243739	0	0	0	0	0
ASIA	18-19	3	3	.0021599	.0031784	.003958	.0054091	.0052098	.0075119	.0125156	.0143803	.0144909	.0206541	.0302331	.0343148	.0546937	.064175	.0847044	.098329	.1085228	.0784535	.2100578	.1470479	0	0	0	0	0
ASIA	18-19	4	4	.0039984	.005015	.0070597	.0082336	.0110493	.0122497	.0190363	.0221821	.0301376	.0351606	.0510493	.0530692	.0739867	.0782178	.074465	.0855329	.094936	.064736	.1615677	.108317	0	0	0	0	0
ASIA	18-19	5	5	.006466	.0076883	.0097172	.0118937	.0157184	.0215993	.0280077	.0358767	.0432299	.0473945	.0640094	.0565156	.070768	.0700673	.0732158	.0751784	.0862928	.0566164	.1329779	.0867667	0	0	0	0	0
ASIA	18-19	6	6	.0098207	.0135985	.0160056	.019534	.025975	.0310045	.0408007	.0463937	.0523047	.0524564	.0644136	.0535021	.0684881	.0645772	.0625511	.0679692	.0754561	.0511324	.1069255	.0768622	0	.0000762	0	0	.0000762
ASIA	18-19	7	7	.0164124	.0173865	.0219627	.0265372	.0326725	.0407173	.0471688	.047749	.0586064	.0520844	.0643464	.0494325	.0666776	.0589472	.0613603	.0609795	.0685496	.0468285	.0978392	.0637419	0	0	0	0	0
ASIA	18-19	8	8	.0218724	.0275135	.0257806	.034345	.0382533	.043206	.0528533	.0467872	.0590782	.0501529	.0616541	.047747	.0645869	.0554013	.0601257	.0567077	.0635504	.0471829	.0876602	.0555413	0	0	0	0	0
ASIA	18-19	9	9	.0264564	.029082	.0288306	.039644	.0399947	.0457709	.052878	.0504781	.0597203	.0519011	.0580863	.0507926	.0610242	.0519079	.0590038	.0542091	.0615118	.0465911	.0768176	.0552997	0	0	0	0	0
ASIA	18-19	10	10	.0324253	.0283442	.0365656	.0391586	.0374123	.051405	.0512601	.0514078	.0547766	.0464017	.0651294	.0468274	.0655948	.0478781	.0576143	.0558453	.0596657	.0499193	.0667721	.0555963	0	0	0	0	0
ASIA	18-19	11	11	.0343609	.0321767	.031347	.0497026	.0303508	.0562565	.0467694	.053675	.0549611	.0459654	.0682945	.036688	.0646997	.0487986	.067577	.0457604	.0620026	.0559563	.0716265	.043031	0	0	0	0	0
ASIA	18-19	12	12+	.0541826	.0242202	.0448582	.0410081	.0542716	.0421864	.0406754	.0569529	.0606389	.0362506	.0489348	.0510202	.053591	.0627741	.0484503	.0619246	.0603227	.0370901	.0660426	.0546047	0	0	0	0	0
ASIA	18-19	13	12+	.0541826	.0242202	.0448582	.0410081	.0542716	.0421864	.0406754	.0569529	.0606389	.0362506	.0489348	.0510202	.053591	.0627741	.0484503	.0619246	.0603227	.0370901	.0660426	.0546047	0	0	0	0	0
ASIA	18-19	14	12+	.0541826	.0242202	.0448582	.0410081	.0542716	.0421864	.0406754	.0569529	.0606389	.0362506	.0489348	.0510202	.053591	.0627741	.0484503	.0619246	.0603227	.0370901	.0660426	.0546047	0	0	0	0	0
ASIA	18-19	15	12+	.0541826	.0242202	.0448582	.0410081	.0542716	.0421864	.0406754	.0569529	.0606389	.0362506	.0489348	.0510202	.053591	.0627741	.0484503	.0619246	.0603227	.0370901	.0660426	.0546047	0	0	0	0	0
ASIA	18-19	16	12+	.0541826	.0242202	.0448582	.0410081	.0542716	.0421864	.0406754	.0569529	.0606389	.0362506	.0489348	.0510202	.053591	.0627741	.0484503	.0619246	.0603227	.0370901	.0660426	.0546047	0	0	0	0	0
ASIA	18-19	17	12+	.0541826	.0242202	.0448582	.0410081	.0542716	.0421864	.0406754	.0569529	.0606389	.0362506	.0489348	.0510202	.053591	.0627741	.0484503	.0619246	.0603227	.0370901	.0660426	.0546047	0	0	0	0	0
ASIA	18-19	18	12+	.0541826	.0242202	.0448582	.0410081	.0542716	.0421864	.0406754	.0569529	.0606389	.0362506	.0489348	.0510202	.053591	.0627741	.0484503	.0619246	.0603227	.0370901	.0660426	.0546047	0	0	0	0	0
ASIA	18-19	19	12+	.0541826	.0242202	.0448582	.0410081	.0542716	.0421864	.0406754	.0569529	.0606389	.0362506	.0489348	.0510202	.053591	.0627741	.0484503	.0619246	.0603227	.0370901	.0660426	.0546047	0	0	0	0	0
ASIA	18-19	20	12+	.0541826	.0242202	.0448582	.0410081	.0542716	.0421864	.0406754	.0569529	.0606389	.0362506	.0489348	.0510202	.053591	.0627741	.0484503	.0619246	.0603227	.0370901	.0660426	.0546047	0	0	0	0	0
ASIA	18-19	21	12+	.0541826	.0242202	.0448582	.0410081	.0542716	.0421864	.0406754	.0569529	.0606389	.0362506	.0489348	.0510202	.053591	.0627741	.0484503	.0619246	.0603227	.0370901	.0660426	.0546047	0	0	0	0	0
ASIA	18-19	22	12+	.0541826	.0242202	.0448582	.0410081	.0542716	.0421864	.0406754	.0569529	.0606389	.0362506	.0489348	.0510202	.053591	.0627741	.0484503	.0619246	.0603227	.0370901	.0660426	.0546047	0	0	0	0	0
ASIA	18-19	23	12+	.0541826	.0242202	.0448582	.0410081	.0542716	.0421864	.0406754	.0569529	.0606389	.0362506	.0489348	.0510202	.053591	.0627741	.0484503	.0619246	.0603227	.0370901	.0660426	.0546047	0	0	0	0	0
ASIA	18-19	24	12+	.0541826	.0242202	.0448582	.0410081	.0542716	.0421864	.0406754	.0569529	.0606389	.0362506	.0489348	.0510202	.053591	.0627741	.0484503	.0619246	.0603227	.0370901	.0660426	.0546047	0	0	0	0	0
ASIA	18-19	25	12+	.0541826	.0242202	.0448582	.0410081	.0542716	.0421864	.0406754	.0569529	.0606389	.0362506	.0489348	.0510202	.053591	.0627741	.0484503	.0619246	.0603227	.0370901	.0660426	.0546047	0	0	0	0	0
ASIA	18-19	26	12+	.0541826	.0242202	.0448582	.0410081	.0542716	.0421864	.0406754	.0569529	.0606389	.0362506	.0489348	.0510202	.053591	.0627741	.0484503	.0619246	.0603227	.0370901	.0660426	.0546047	0	0	0	0	0
ASIA	18-19	27	12+	.0541826	.0242202	.0448582	.0410081	.0542716	.0421864	.0406754	.0569529	.0606389	.0362506	.0489348	.0510202	.053591	.0627741	.0484503	.0619246	.0603227	.0370901	.0660426	.0546047	0	0	0	0	0
ASIA	18-19	28	12+	.0541826	.0242202	.0448582	.0410081	.0542716	.0421864	.0406754	.0569529	.0606389	.0362506	.0489348	.0510202	.053591	.0627741	.0484503	.0619246	.0603227	.0370901	.0660426	.0546047	0	0	0	0	0
ASIA	18-19	29	12+	.0541826	.0242202	.0448582	.0410081	.0542716	.0421864	.0406754	.0569529	.0606389	.0362506	.0489348	.0510202	.053591	.0627741	.0484503	.0619246	.0603227	.0370901	.0660426	.0546047	0	0	0	0	0
ASIA	18-19	30	12+	.0541826	.0242202	.0448582	.0410081	.0542716	.0421864	.0406754	.0569529	.0606389	.0362506	.0489348	.0510202	.053591	.0627741	.0484503	.0619246	.0603227	.0370901	.0660426	.0546047	0	0	0	0	0
ASIA	18-19	31	12+	.0541826	.0242202	.0448582	.0410081	.0542716	.0421864	.0406754	.0569529	.0606389	.0362506	.0489348	.0510202	.053591	.0627741	.0484503	.0619246	.0603227	.0370901	.0660426	.0546047	0	0	0	0	0
ASIA	18-19	32	12+	.0541826	.0242202	.0448582	.0410081	.0542716	.0421864	.0406754	.0569529	.0606389	.0362506	.0489348	.0510202	.053591	.0627741	.0484503	.0619246	.0603227	.0370901	.0660426	.0546047	0	0	0	0	0
ASIA	18-19	33	12+	.0541826	.0242202	.0448582	.0410081	.0542716	.0421864	.0406754	.0569529	.0606389	.0362506	.0489348	.0510202	.053591	.0627741	.0484503	.0619246	.0603227	.0370901	.0660426	.0546047	0	0	0	0	0
ASIA	18-19	34	12+	.0541826	.0242202	.0448582	.0410081	.0542716	.0421864	.0406754	.0569529	.0606389	.0362506	.0489348	.0510202	.053591	.0627741	.0484503	.0619246	.0603227	.0370901	.0660426	.0546047	0	0	0	0	0
ASIA	18-19	35	12+	.0541826	.0242202	.0448582	.0410081	.0542716	.0421864	.0406754	.0569529	.0606389	.0362506	.0489348	.0510202	.053591	.0627741	.0484503	.0619246	.0603227	.0370901	.0660426	.0546047	0	0	0	0	0
ASIA	18-19	36	12+	.0541826	.0242202	.0448582	.0410081	.0542716	.0421864	.0406754	.0569529	.0606389	.0362506	.0489348	.0510202	.053591	.0627741	.0484503	.0619246	.0603227	.0370901	.0660426	.0546047	0	0	0	0	0
ASIA	18-19	37	12+	.0541826	.0242202	.0448582	.0410081	.0542716	.0421864	.0406754	.0569529	.0606389	.0362506	.0489348	.0510202	.053591	.0627741	.0484503	.0619246	.0603227	.0370901	.0660426	.0546047	0	0	0	0	0
ASIA	18-19	38	12+	.0541826	.0242202	.0448582	.0410081	.0542716	.0421864	.0406754	.0569529	.0606389	.0362506	.0489348	.0510202	.053591	.0627741	.0484503	.0619246	.0603227	.0370901	.0660426	.0546047	0	0	0	0	0
ASIA	18-19	39	12+	.0541826	.0242202	.0448582	.0410081	.0542716	.0421864	.0406754	.0569529	.0606389	.0362506	.0489348	.0510202	.053591	.0627741	.0484503	.0619246	.0603227	.0370901	.0660426	.0546047	0	0	0	0	0
ASIA	18-19	40	12+	.0541826	.0242202	.0448582	.0410081	.0542716	.0421864	.0406754	.0569529	.0606389	.0362506	.0489348	.0510202	.053591	.0627741	.0484503	.0619246	.0603227	.0370901	.0660426	.0546047	0	0	0	0	0
ASIA	2-3	1	1	0	0	.6010194	.3989806	0	0	0	0	0	0	0	0	0	0	0	0	0	0	0	0	0	0	0	0	0
ASIA	2-3	2	2	.2573042	.1937474	.2497104	.2992381	0	0	0	0	0	0	0	0	0	0	0	0	0	0	0	0	0	0	0	0	0
ASIA	2-3	3	3+	.2903527	.1795307	.2399905	.2898917	0	0	.0001172	0	0	.0001172	0	0	0	0	0	0	0	0	0	0	0	0	0	0	0
ASIA	2-3	4	3+	.2903527	.1795307	.2399905	.2898917	0	0	.0001172	0	0	.0001172	0	0	0	0	0	0	0	0	0	0	0	0	0	0	0
ASIA	2-3	5	3+	.2903527	.1795307	.2399905	.2898917	0	0	.0001172	0	0	.0001172	0	0	0	0	0	0	0	0	0	0	0	0	0	0	0
ASIA	2-3	6	3+	.2903527	.1795307	.2399905	.2898917	0	0	.0001172	0	0	.0001172	0	0	0	0	0	0	0	0	0	0	0	0	0	0	0
ASIA	2-3	7	3+	.2903527	.1795307	.2399905	.2898917	0	0	.0001172	0	0	.0001172	0	0	0	0	0	0	0	0	0	0	0	0	0	0	0
ASIA	2-3	8	3+	.2903527	.1795307	.2399905	.2898917	0	0	.0001172	0	0	.0001172	0	0	0	0	0	0	0	0	0	0	0	0	0	0	0
ASIA	2-3	9	3+	.2903527	.1795307	.2399905	.2898917	0	0	.0001172	0	0	.0001172	0	0	0	0	0	0	0	0	0	0	0	0	0	0	0
ASIA	2-3	10	3+	.2903527	.1795307	.2399905	.2898917	0	0	.0001172	0	0	.0001172	0	0	0	0	0	0	0	0	0	0	0	0	0	0	0
ASIA	2-3	11	3+	.2903527	.1795307	.2399905	.2898917	0	0	.0001172	0	0	.0001172	0	0	0	0	0	0	0	0	0	0	0	0	0	0	0
ASIA	2-3	12	3+	.2903527	.1795307	.2399905	.2898917	0	0	.0001172	0	0	.0001172	0	0	0	0	0	0	0	0	0	0	0	0	0	0	0
ASIA	2-3	13	3+	.2903527	.1795307	.2399905	.2898917	0	0	.0001172	0	0	.0001172	0	0	0	0	0	0	0	0	0	0	0	0	0	0	0
ASIA	2-3	14	3+	.2903527	.1795307	.2399905	.2898917	0	0	.0001172	0	0	.0001172	0	0	0	0	0	0	0	0	0	0	0	0	0	0	0
ASIA	2-3	15	3+	.2903527	.1795307	.2399905	.2898917	0	0	.0001172	0	0	.0001172	0	0	0	0	0	0	0	0	0	0	0	0	0	0	0
ASIA	2-3	16	3+	.2903527	.1795307	.2399905	.2898917	0	0	.0001172	0	0	.0001172	0	0	0	0	0	0	0	0	0	0	0	0	0	0	0
ASIA	2-3	17	3+	.2903527	.1795307	.2399905	.2898917	0	0	.0001172	0	0	.0001172	0	0	0	0	0	0	0	0	0	0	0	0	0	0	0
ASIA	2-3	18	3+	.2903527	.1795307	.2399905	.2898917	0	0	.0001172	0	0	.0001172	0	0	0	0	0	0	0	0	0	0	0	0	0	0	0
ASIA	2-3	19	3+	.2903527	.1795307	.2399905	.2898917	0	0	.0001172	0	0	.0001172	0	0	0	0	0	0	0	0	0	0	0	0	0	0	0
ASIA	2-3	20	3+	.2903527	.1795307	.2399905	.2898917	0	0	.0001172	0	0	.0001172	0	0	0	0	0	0	0	0	0	0	0	0	0	0	0
ASIA	2-3	21	3+	.2903527	.1795307	.2399905	.2898917	0	0	.0001172	0	0	.0001172	0	0	0	0	0	0	0	0	0	0	0	0	0	0	0
ASIA	2-3	22	3+	.2903527	.1795307	.2399905	.2898917	0	0	.0001172	0	0	.0001172	0	0	0	0	0	0	0	0	0	0	0	0	0	0	0
ASIA	2-3	23	3+	.2903527	.1795307	.2399905	.2898917	0	0	.0001172	0	0	.0001172	0	0	0	0	0	0	0	0	0	0	0	0	0	0	0
ASIA	2-3	24	3+	.2903527	.1795307	.2399905	.2898917	0	0	.0001172	0	0	.0001172	0	0	0	0	0	0	0	0	0	0	0	0	0	0	0
ASIA	2-3	25	3+	.2903527	.1795307	.2399905	.2898917	0	0	.0001172	0	0	.0001172	0	0	0	0	0	0	0	0	0	0	0	0	0	0	0
ASIA	2-3	26	3+	.2903527	.1795307	.2399905	.2898917	0	0	.0001172	0	0	.0001172	0	0	0	0	0	0	0	0	0	0	0	0	0	0	0
ASIA	2-3	27	3+	.2903527	.1795307	.2399905	.2898917	0	0	.0001172	0	0	.0001172	0	0	0	0	0	0	0	0	0	0	0	0	0	0	0
ASIA	2-3	28	3+	.2903527	.1795307	.2399905	.2898917	0	0	.0001172	0	0	.0001172	0	0	0	0	0	0	0	0	0	0	0	0	0	0	0
ASIA	2-3	29	3+	.2903527	.1795307	.2399905	.2898917	0	0	.0001172	0	0	.0001172	0	0	0	0	0	0	0	0	0	0	0	0	0	0	0
ASIA	2-3	30	3+	.2903527	.1795307	.2399905	.2898917	0	0	.0001172	0	0	.0001172	0	0	0	0	0	0	0	0	0	0	0	0	0	0	0
ASIA	2-3	31	3+	.2903527	.1795307	.2399905	.2898917	0	0	.0001172	0	0	.0001172	0	0	0	0	0	0	0	0	0	0	0	0	0	0	0
ASIA	2-3	32	3+	.2903527	.1795307	.2399905	.2898917	0	0	.0001172	0	0	.0001172	0	0	0	0	0	0	0	0	0	0	0	0	0	0	0
ASIA	2-3	33	3+	.2903527	.1795307	.2399905	.2898917	0	0	.0001172	0	0	.0001172	0	0	0	0	0	0	0	0	0	0	0	0	0	0	0
ASIA	2-3	34	3+	.2903527	.1795307	.2399905	.2898917	0	0	.0001172	0	0	.0001172	0	0	0	0	0	0	0	0	0	0	0	0	0	0	0
ASIA	2-3	35	3+	.2903527	.1795307	.2399905	.2898917	0	0	.0001172	0	0	.0001172	0	0	0	0	0	0	0	0	0	0	0	0	0	0	0
ASIA	2-3	36	3+	.2903527	.1795307	.2399905	.2898917	0	0	.0001172	0	0	.0001172	0	0	0	0	0	0	0	0	0	0	0	0	0	0	0
ASIA	2-3	37	3+	.2903527	.1795307	.2399905	.2898917	0	0	.0001172	0	0	.0001172	0	0	0	0	0	0	0	0	0	0	0	0	0	0	0
ASIA	2-3	38	3+	.2903527	.1795307	.2399905	.2898917	0	0	.0001172	0	0	.0001172	0	0	0	0	0	0	0	0	0	0	0	0	0	0	0
ASIA	2-3	39	3+	.2903527	.1795307	.2399905	.2898917	0	0	.0001172	0	0	.0001172	0	0	0	0	0	0	0	0	0	0	0	0	0	0	0
ASIA	2-3	40	3+	.2903527	.1795307	.2399905	.2898917	0	0	.0001172	0	0	.0001172	0	0	0	0	0	0	0	0	0	0	0	0	0	0	0
ASIA	20-21	1	1	0	0	0	0	0	0	0	0	0	0	0	0	0	0	0	0	0	0	0	0	.5853476	.4146524	0	0	0
ASIA	20-21	2	2	.0004601	.00126	.0011912	.0021046	.0015816	.003021	.0013114	.0051359	.0056153	.0071308	.0094364	.0077858	.013546	.0175264	.0232259	.042485	.0561373	.0842019	.120113	.0757757	.3062184	.2147363	0	0	0
ASIA	20-21	3	3	.0010945	.0012993	.0017921	.002842	.0029749	.0039234	.0071762	.0078468	.0093745	.0125142	.017668	.0169468	.028838	.0390796	.0518271	.06832	.0810508	.096345	.118222	.0728906	.2133336	.1446407	0	0	0
ASIA	20-21	4	4	.0022483	.0020051	.003809	.0041439	.005693	.0078158	.0113589	.0146371	.0174325	.0211886	.0326411	.0323348	.0506221	.0567531	.0677039	.0735034	.0808986	.08257	.1022278	.0597885	.1665169	.1041077	0	0	0
ASIA	20-21	5	5	.0039556	.0044918	.0058409	.0074156	.0071715	.0135606	.0186164	.0236514	.0290505	.0331739	.0460408	.043454	.0648285	.0600297	.0651645	.0703745	.0724471	.0722012	.0878967	.0517001	.1331011	.0858336	0	0	0
ASIA	20-21	6	6	.0045699	.0091276	.0093824	.0125971	.0132221	.0222622	.0289314	.0311092	.0411389	.0397864	.0555863	.0488896	.0628003	.0583522	.0603452	.0628176	.0647561	.0652383	.0787378	.0477772	.1145132	.0680589	0	0	0
ASIA	20-21	7	7	.0082899	.0101361	.0140136	.019326	.0201299	.029982	.0339517	.0409472	.0522725	.0449863	.0555103	.0543127	.0577216	.0566548	.0590449	.0549485	.0608535	.0569502	.07076	.0419322	.0993397	.0578453	0	0	0
ASIA	20-21	8	8	.01249	.0181791	.0224804	.0235348	.026421	.0344937	.0472573	.0439109	.0549196	.0433349	.0559395	.0453073	.060867	.0464779	.0597896	.0502979	.0573543	.0525819	.068195	.0375772	.0918108	.04678	0	0	0
ASIA	20-21	9	9	.0185241	.0215869	.0235854	.0316919	.0310812	.0395048	.0479359	.0459925	.0502807	.0481497	.0567441	.0447784	.0573724	.0488224	.0509283	.0498637	.055755	.0464929	.0657594	.0417008	.0785218	.0449277	0	0	0
ASIA	20-21	10	10	.0265515	.0247322	.0275943	.0312054	.0350034	.0458067	.0497419	.0437094	.0504176	.0475572	.0503815	.0439429	.054934	.0500453	.052491	.048305	.0515786	.0470169	.0597446	.0417868	.0737214	.0437322	0	0	0
ASIA	20-21	11	11	.027945	.0277012	.0299339	.0339378	.039932	.0352843	.0571846	.0474326	.0516125	.0419592	.0532415	.0454655	.0559291	.0433709	.0491682	.0480761	.049388	.0487185	.0653143	.0405981	.065721	.0420857	0	0	0
ASIA	20-21	12	12+	.038049	.0303871	.0316248	.0442604	.0378619	.0345875	.0481696	.0553002	.0461747	.0468193	.0479783	.042509	.0399871	.0533191	.0462975	.049096	.0516289	.0507296	.0542003	.0406747	.0675228	.0428224	0	0	0
ASIA	20-21	13	12+	.038049	.0303871	.0316248	.0442604	.0378619	.0345875	.0481696	.0553002	.0461747	.0468193	.0479783	.042509	.0399871	.0533191	.0462975	.049096	.0516289	.0507296	.0542003	.0406747	.0675228	.0428224	0	0	0
ASIA	20-21	14	12+	.038049	.0303871	.0316248	.0442604	.0378619	.0345875	.0481696	.0553002	.0461747	.0468193	.0479783	.042509	.0399871	.0533191	.0462975	.049096	.0516289	.0507296	.0542003	.0406747	.0675228	.0428224	0	0	0
ASIA	20-21	15	12+	.038049	.0303871	.0316248	.0442604	.0378619	.0345875	.0481696	.0553002	.0461747	.0468193	.0479783	.042509	.0399871	.0533191	.0462975	.049096	.0516289	.0507296	.0542003	.0406747	.0675228	.0428224	0	0	0
ASIA	20-21	16	12+	.038049	.0303871	.0316248	.0442604	.0378619	.0345875	.0481696	.0553002	.0461747	.0468193	.0479783	.042509	.0399871	.0533191	.0462975	.049096	.0516289	.0507296	.0542003	.0406747	.0675228	.0428224	0	0	0
ASIA	20-21	17	12+	.038049	.0303871	.0316248	.0442604	.0378619	.0345875	.0481696	.0553002	.0461747	.0468193	.0479783	.042509	.0399871	.0533191	.0462975	.049096	.0516289	.0507296	.0542003	.0406747	.0675228	.0428224	0	0	0
ASIA	20-21	18	12+	.038049	.0303871	.0316248	.0442604	.0378619	.0345875	.0481696	.0553002	.0461747	.0468193	.0479783	.042509	.0399871	.0533191	.0462975	.049096	.0516289	.0507296	.0542003	.0406747	.0675228	.0428224	0	0	0
ASIA	20-21	19	12+	.038049	.0303871	.0316248	.0442604	.0378619	.0345875	.0481696	.0553002	.0461747	.0468193	.0479783	.042509	.0399871	.0533191	.0462975	.049096	.0516289	.0507296	.0542003	.0406747	.0675228	.0428224	0	0	0
ASIA	20-21	20	12+	.038049	.0303871	.0316248	.0442604	.0378619	.0345875	.0481696	.0553002	.0461747	.0468193	.0479783	.042509	.0399871	.0533191	.0462975	.049096	.0516289	.0507296	.0542003	.0406747	.0675228	.0428224	0	0	0
ASIA	20-21	21	12+	.038049	.0303871	.0316248	.0442604	.0378619	.0345875	.0481696	.0553002	.0461747	.0468193	.0479783	.042509	.0399871	.0533191	.0462975	.049096	.0516289	.0507296	.0542003	.0406747	.0675228	.0428224	0	0	0
ASIA	20-21	22	12+	.038049	.0303871	.0316248	.0442604	.0378619	.0345875	.0481696	.0553002	.0461747	.0468193	.0479783	.042509	.0399871	.0533191	.0462975	.049096	.0516289	.0507296	.0542003	.0406747	.0675228	.0428224	0	0	0
ASIA	20-21	23	12+	.038049	.0303871	.0316248	.0442604	.0378619	.0345875	.0481696	.0553002	.0461747	.0468193	.0479783	.042509	.0399871	.0533191	.0462975	.049096	.0516289	.0507296	.0542003	.0406747	.0675228	.0428224	0	0	0
ASIA	20-21	24	12+	.038049	.0303871	.0316248	.0442604	.0378619	.0345875	.0481696	.0553002	.0461747	.0468193	.0479783	.042509	.0399871	.0533191	.0462975	.049096	.0516289	.0507296	.0542003	.0406747	.0675228	.0428224	0	0	0
ASIA	20-21	25	12+	.038049	.0303871	.0316248	.0442604	.0378619	.0345875	.0481696	.0553002	.0461747	.0468193	.0479783	.042509	.0399871	.0533191	.0462975	.049096	.0516289	.0507296	.0542003	.0406747	.0675228	.0428224	0	0	0
ASIA	20-21	26	12+	.038049	.0303871	.0316248	.0442604	.0378619	.0345875	.0481696	.0553002	.0461747	.0468193	.0479783	.042509	.0399871	.0533191	.0462975	.049096	.0516289	.0507296	.0542003	.0406747	.0675228	.0428224	0	0	0
ASIA	20-21	27	12+	.038049	.0303871	.0316248	.0442604	.0378619	.0345875	.0481696	.0553002	.0461747	.0468193	.0479783	.042509	.0399871	.0533191	.0462975	.049096	.0516289	.0507296	.0542003	.0406747	.0675228	.0428224	0	0	0
ASIA	20-21	28	12+	.038049	.0303871	.0316248	.0442604	.0378619	.0345875	.0481696	.0553002	.0461747	.0468193	.0479783	.042509	.0399871	.0533191	.0462975	.049096	.0516289	.0507296	.0542003	.0406747	.0675228	.0428224	0	0	0
ASIA	20-21	29	12+	.038049	.0303871	.0316248	.0442604	.0378619	.0345875	.0481696	.0553002	.0461747	.0468193	.0479783	.042509	.0399871	.0533191	.0462975	.049096	.0516289	.0507296	.0542003	.0406747	.0675228	.0428224	0	0	0
ASIA	20-21	30	12+	.038049	.0303871	.0316248	.0442604	.0378619	.0345875	.0481696	.0553002	.0461747	.0468193	.0479783	.042509	.0399871	.0533191	.0462975	.049096	.0516289	.0507296	.0542003	.0406747	.0675228	.0428224	0	0	0
ASIA	20-21	31	12+	.038049	.0303871	.0316248	.0442604	.0378619	.0345875	.0481696	.0553002	.0461747	.0468193	.0479783	.042509	.0399871	.0533191	.0462975	.049096	.0516289	.0507296	.0542003	.0406747	.0675228	.0428224	0	0	0
ASIA	20-21	32	12+	.038049	.0303871	.0316248	.0442604	.0378619	.0345875	.0481696	.0553002	.0461747	.0468193	.0479783	.042509	.0399871	.0533191	.0462975	.049096	.0516289	.0507296	.0542003	.0406747	.0675228	.0428224	0	0	0
ASIA	20-21	33	12+	.038049	.0303871	.0316248	.0442604	.0378619	.0345875	.0481696	.0553002	.0461747	.0468193	.0479783	.042509	.0399871	.0533191	.0462975	.049096	.0516289	.0507296	.0542003	.0406747	.0675228	.0428224	0	0	0
ASIA	20-21	34	12+	.038049	.0303871	.0316248	.0442604	.0378619	.0345875	.0481696	.0553002	.0461747	.0468193	.0479783	.042509	.0399871	.0533191	.0462975	.049096	.0516289	.0507296	.0542003	.0406747	.0675228	.0428224	0	0	0
ASIA	20-21	35	12+	.038049	.0303871	.0316248	.0442604	.0378619	.0345875	.0481696	.0553002	.0461747	.0468193	.0479783	.042509	.0399871	.0533191	.0462975	.049096	.0516289	.0507296	.0542003	.0406747	.0675228	.0428224	0	0	0
ASIA	20-21	36	12+	.038049	.0303871	.0316248	.0442604	.0378619	.0345875	.0481696	.0553002	.0461747	.0468193	.0479783	.042509	.0399871	.0533191	.0462975	.049096	.0516289	.0507296	.0542003	.0406747	.0675228	.0428224	0	0	0
ASIA	20-21	37	12+	.038049	.0303871	.0316248	.0442604	.0378619	.0345875	.0481696	.0553002	.0461747	.0468193	.0479783	.042509	.0399871	.0533191	.0462975	.049096	.0516289	.0507296	.0542003	.0406747	.0675228	.0428224	0	0	0
ASIA	20-21	38	12+	.038049	.0303871	.0316248	.0442604	.0378619	.0345875	.0481696	.0553002	.0461747	.0468193	.0479783	.042509	.0399871	.0533191	.0462975	.049096	.0516289	.0507296	.0542003	.0406747	.0675228	.0428224	0	0	0
ASIA	20-21	39	12+	.038049	.0303871	.0316248	.0442604	.0378619	.0345875	.0481696	.0553002	.0461747	.0468193	.0479783	.042509	.0399871	.0533191	.0462975	.049096	.0516289	.0507296	.0542003	.0406747	.0675228	.0428224	0	0	0
ASIA	20-21	40	12+	.038049	.0303871	.0316248	.0442604	.0378619	.0345875	.0481696	.0553002	.0461747	.0468193	.0479783	.042509	.0399871	.0533191	.0462975	.049096	.0516289	.0507296	.0542003	.0406747	.0675228	.0428224	0	0	0
ASIA	22-23	1	1	0	0	0	0	0	0	0	0	0	0	0	0	0	0	0	0	0	0	0	0	0	0	.5695014	.4304986	0
ASIA	22-23	2	2	.0001739	.0008218	.0001669	.0008224	.0011648	.0008467	.0033531	.003616	.0027053	.0031326	.0059475	.0061929	.0103997	.0114453	.0159639	.0205361	.0293434	.0401347	.0620005	.0703816	.1192886	.0689719	.3033376	.2192528	0
ASIA	22-23	3	3	.000852	.0011777	.0013145	.0011724	.0017422	.0026063	.0045054	.0048984	.0065278	.0075217	.0132014	.0102316	.0198082	.0212226	.0271385	.0389847	.0533672	.0618296	.0893607	.0861404	.1120871	.07536	.2098617	.1490878	0
ASIA	22-23	4	4	.0009815	.0017703	.0011902	.0016947	.0030613	.0062639	.0058654	.0066304	.0095267	.0122495	.0171741	.0189172	.0309658	.0380244	.0468147	.0545353	.0721994	.0695373	.0906102	.0783422	.1003426	.0632406	.1603193	.1097428	0
ASIA	22-23	5	5	.0016417	.0028827	.0033177	.0041263	.0055955	.0067641	.0101469	.0135475	.0188867	.0187948	.0314379	.0312655	.0474403	.046993	.0581402	.0599241	.0688137	.0655785	.079703	.0681011	.0883952	.0522049	.128206	.0880929	0
ASIA	22-23	6	6	.0026709	.0048517	.005238	.0071911	.0093188	.0105267	.0187547	.0228753	.0261087	.0298156	.040079	.0414687	.0527049	.0515578	.0581578	.0565487	.065821	.0589658	.0710497	.0617771	.0763966	.0442311	.113965	.0699253	0
ASIA	22-23	7	7	.0046525	.0061306	.0070817	.0098529	.0137138	.0172048	.0257121	.0323511	.0354976	.0341694	.0484578	.0416021	.0566022	.0516101	.0547323	.0560538	.0586174	.0527908	.0684633	.0500887	.0741185	.0431685	.0956584	.0616698	0
ASIA	22-23	8	8	.0065245	.0080351	.0142212	.01221	.0170034	.0254292	.0314916	.037659	.0448412	.0389973	.053504	.0415806	.0543003	.0497508	.0538326	.0503232	.0543369	.0519344	.0599362	.0508112	.0620582	.0405749	.0833512	.057293	0
ASIA	22-23	9	9	.0103311	.0116357	.0153475	.0215617	.0240368	.0284308	.0354686	.0412841	.0484134	.0395124	.0538438	.0408774	.0540794	.0468741	.0494673	.0497341	.0535527	.0469465	.0562819	.0449067	.0648328	.0372718	.076586	.0487236	0
ASIA	22-23	10	10	.0118269	.0194782	.0179075	.0240375	.0298942	.0324859	.0403716	.0460932	.0418187	.0464561	.0497702	.0405816	.0507299	.042648	.0529039	.0471305	.0512213	.0442419	.0565329	.0444966	.0589984	.0346683	.0747539	.0409529	0
ASIA	22-23	11	11	.0182872	.0209814	.0237758	.0256433	.0323878	.0380279	.0474506	.0430445	.0462216	.038033	.0442588	.0419692	.0508027	.0508386	.0453528	.0428818	.0519163	.0389724	.0476735	.0443533	.0631121	.0317888	.0717681	.0404586	0
ASIA	22-23	12	12+	.022351	.0164683	.0235161	.0297925	.0336251	.0368095	.0457756	.0443413	.0518576	.0435656	.0456065	.0437076	.0486851	.042274	.03913	.0450068	.0482761	.0547172	.0451198	.049567	.0574024	.032581	.0596236	.0402004	0
ASIA	22-23	13	12+	.022351	.0164683	.0235161	.0297925	.0336251	.0368095	.0457756	.0443413	.0518576	.0435656	.0456065	.0437076	.0486851	.042274	.03913	.0450068	.0482761	.0547172	.0451198	.049567	.0574024	.032581	.0596236	.0402004	0
ASIA	22-23	14	12+	.022351	.0164683	.0235161	.0297925	.0336251	.0368095	.0457756	.0443413	.0518576	.0435656	.0456065	.0437076	.0486851	.042274	.03913	.0450068	.0482761	.0547172	.0451198	.049567	.0574024	.032581	.0596236	.0402004	0
ASIA	22-23	15	12+	.022351	.0164683	.0235161	.0297925	.0336251	.0368095	.0457756	.0443413	.0518576	.0435656	.0456065	.0437076	.0486851	.042274	.03913	.0450068	.0482761	.0547172	.0451198	.049567	.0574024	.032581	.0596236	.0402004	0
ASIA	22-23	16	12+	.022351	.0164683	.0235161	.0297925	.0336251	.0368095	.0457756	.0443413	.0518576	.0435656	.0456065	.0437076	.0486851	.042274	.03913	.0450068	.0482761	.0547172	.0451198	.049567	.0574024	.032581	.0596236	.0402004	0
ASIA	22-23	17	12+	.022351	.0164683	.0235161	.0297925	.0336251	.0368095	.0457756	.0443413	.0518576	.0435656	.0456065	.0437076	.0486851	.042274	.03913	.0450068	.0482761	.0547172	.0451198	.049567	.0574024	.032581	.0596236	.0402004	0
ASIA	22-23	18	12+	.022351	.0164683	.0235161	.0297925	.0336251	.0368095	.0457756	.0443413	.0518576	.0435656	.0456065	.0437076	.0486851	.042274	.03913	.0450068	.0482761	.0547172	.0451198	.049567	.0574024	.032581	.0596236	.0402004	0
ASIA	22-23	19	12+	.022351	.0164683	.0235161	.0297925	.0336251	.0368095	.0457756	.0443413	.0518576	.0435656	.0456065	.0437076	.0486851	.042274	.03913	.0450068	.0482761	.0547172	.0451198	.049567	.0574024	.032581	.0596236	.0402004	0
ASIA	22-23	20	12+	.022351	.0164683	.0235161	.0297925	.0336251	.0368095	.0457756	.0443413	.0518576	.0435656	.0456065	.0437076	.0486851	.042274	.03913	.0450068	.0482761	.0547172	.0451198	.049567	.0574024	.032581	.0596236	.0402004	0
ASIA	22-23	21	12+	.022351	.0164683	.0235161	.0297925	.0336251	.0368095	.0457756	.0443413	.0518576	.0435656	.0456065	.0437076	.0486851	.042274	.03913	.0450068	.0482761	.0547172	.0451198	.049567	.0574024	.032581	.0596236	.0402004	0
ASIA	22-23	22	12+	.022351	.0164683	.0235161	.0297925	.0336251	.0368095	.0457756	.0443413	.0518576	.0435656	.0456065	.0437076	.0486851	.042274	.03913	.0450068	.0482761	.0547172	.0451198	.049567	.0574024	.032581	.0596236	.0402004	0
ASIA	22-23	23	12+	.022351	.0164683	.0235161	.0297925	.0336251	.0368095	.0457756	.0443413	.0518576	.0435656	.0456065	.0437076	.0486851	.042274	.03913	.0450068	.0482761	.0547172	.0451198	.049567	.0574024	.032581	.0596236	.0402004	0
ASIA	22-23	24	12+	.022351	.0164683	.0235161	.0297925	.0336251	.0368095	.0457756	.0443413	.0518576	.0435656	.0456065	.0437076	.0486851	.042274	.03913	.0450068	.0482761	.0547172	.0451198	.049567	.0574024	.032581	.0596236	.0402004	0
ASIA	22-23	25	12+	.022351	.0164683	.0235161	.0297925	.0336251	.0368095	.0457756	.0443413	.0518576	.0435656	.0456065	.0437076	.0486851	.042274	.03913	.0450068	.0482761	.0547172	.0451198	.049567	.0574024	.032581	.0596236	.0402004	0
ASIA	22-23	26	12+	.022351	.0164683	.0235161	.0297925	.0336251	.0368095	.0457756	.0443413	.0518576	.0435656	.0456065	.0437076	.0486851	.042274	.03913	.0450068	.0482761	.0547172	.0451198	.049567	.0574024	.032581	.0596236	.0402004	0
ASIA	22-23	27	12+	.022351	.0164683	.0235161	.0297925	.0336251	.0368095	.0457756	.0443413	.0518576	.0435656	.0456065	.0437076	.0486851	.042274	.03913	.0450068	.0482761	.0547172	.0451198	.049567	.0574024	.032581	.0596236	.0402004	0
ASIA	22-23	28	12+	.022351	.0164683	.0235161	.0297925	.0336251	.0368095	.0457756	.0443413	.0518576	.0435656	.0456065	.0437076	.0486851	.042274	.03913	.0450068	.0482761	.0547172	.0451198	.049567	.0574024	.032581	.0596236	.0402004	0
ASIA	22-23	29	12+	.022351	.0164683	.0235161	.0297925	.0336251	.0368095	.0457756	.0443413	.0518576	.0435656	.0456065	.0437076	.0486851	.042274	.03913	.0450068	.0482761	.0547172	.0451198	.049567	.0574024	.032581	.0596236	.0402004	0
ASIA	22-23	30	12+	.022351	.0164683	.0235161	.0297925	.0336251	.0368095	.0457756	.0443413	.0518576	.0435656	.0456065	.0437076	.0486851	.042274	.03913	.0450068	.0482761	.0547172	.0451198	.049567	.0574024	.032581	.0596236	.0402004	0
ASIA	22-23	31	12+	.022351	.0164683	.0235161	.0297925	.0336251	.0368095	.0457756	.0443413	.0518576	.0435656	.0456065	.0437076	.0486851	.042274	.03913	.0450068	.0482761	.0547172	.0451198	.049567	.0574024	.032581	.0596236	.0402004	0
ASIA	22-23	32	12+	.022351	.0164683	.0235161	.0297925	.0336251	.0368095	.0457756	.0443413	.0518576	.0435656	.0456065	.0437076	.0486851	.042274	.03913	.0450068	.0482761	.0547172	.0451198	.049567	.0574024	.032581	.0596236	.0402004	0
ASIA	22-23	33	12+	.022351	.0164683	.0235161	.0297925	.0336251	.0368095	.0457756	.0443413	.0518576	.0435656	.0456065	.0437076	.0486851	.042274	.03913	.0450068	.0482761	.0547172	.0451198	.049567	.0574024	.032581	.0596236	.0402004	0
ASIA	22-23	34	12+	.022351	.0164683	.0235161	.0297925	.0336251	.0368095	.0457756	.0443413	.0518576	.0435656	.0456065	.0437076	.0486851	.042274	.03913	.0450068	.0482761	.0547172	.0451198	.049567	.0574024	.032581	.0596236	.0402004	0
ASIA	22-23	35	12+	.022351	.0164683	.0235161	.0297925	.0336251	.0368095	.0457756	.0443413	.0518576	.0435656	.0456065	.0437076	.0486851	.042274	.03913	.0450068	.0482761	.0547172	.0451198	.049567	.0574024	.032581	.0596236	.0402004	0
ASIA	22-23	36	12+	.022351	.0164683	.0235161	.0297925	.0336251	.0368095	.0457756	.0443413	.0518576	.0435656	.0456065	.0437076	.0486851	.042274	.03913	.0450068	.0482761	.0547172	.0451198	.049567	.0574024	.032581	.0596236	.0402004	0
ASIA	22-23	37	12+	.022351	.0164683	.0235161	.0297925	.0336251	.0368095	.0457756	.0443413	.0518576	.0435656	.0456065	.0437076	.0486851	.042274	.03913	.0450068	.0482761	.0547172	.0451198	.049567	.0574024	.032581	.0596236	.0402004	0
ASIA	22-23	38	12+	.022351	.0164683	.0235161	.0297925	.0336251	.0368095	.0457756	.0443413	.0518576	.0435656	.0456065	.0437076	.0486851	.042274	.03913	.0450068	.0482761	.0547172	.0451198	.049567	.0574024	.032581	.0596236	.0402004	0
ASIA	22-23	39	12+	.022351	.0164683	.0235161	.0297925	.0336251	.0368095	.0457756	.0443413	.0518576	.0435656	.0456065	.0437076	.0486851	.042274	.03913	.0450068	.0482761	.0547172	.0451198	.049567	.0574024	.032581	.0596236	.0402004	0
ASIA	22-23	40	12+	.022351	.0164683	.0235161	.0297925	.0336251	.0368095	.0457756	.0443413	.0518576	.0435656	.0456065	.0437076	.0486851	.042274	.03913	.0450068	.0482761	.0547172	.0451198	.049567	.0574024	.032581	.0596236	.0402004	0
ASIA	24-25	1	1	0	0	0	0	0	0	0	0	0	0	0	0	0	0	0	0	0	0	0	0	0	0	0	0	.4107775
ASIA	24-25	2	2	.0002208	0	0	.0007846	.0004742	.0006448	.0004997	.0006259	.0016888	.0037834	.0036266	.0050571	.0110031	.0058669	.0083787	.008983	.0158195	.0136289	.0274802	.0289224	.0650055	.0757674	.1250575	.0742152	.2748122
ASIA	24-25	3	3	.0001333	.0006364	.0003436	.0007301	.000534	.001709	.0024022	.0029369	.0032141	.004716	.0060337	.0079087	.0128911	.0135849	.0152623	.0220732	.0281398	.0395327	.0561187	.0612033	.0886177	.0829121	.1168069	.0778829	.1721101
ASIA	24-25	4	4	.0007036	.0002201	.000945	.001309	.0013507	.0033861	.0032884	.004442	.0081554	.0081115	.0110708	.0143357	.0185034	.0217885	.0287786	.0374909	.0490904	.0528441	.0740273	.0672727	.0884996	.0730747	.0958277	.0668184	.130778
ASIA	24-25	5	5	.0010371	.0013205	.0018655	.0019145	.0036888	.0042281	.0056458	.0076737	.0107389	.011393	.0198379	.0195198	.0340484	.0328415	.0376223	.0494803	.0565815	.0598228	.0711355	.061639	.0776388	.0692688	.0802	.0644998	.1049742
ASIA	24-25	6	6	.001143	.001791	.0027278	.003483	.0047745	.0065985	.0109397	.0139988	.0185546	.0231499	.028144	.0286089	.0425621	.0422582	.0466548	.0528864	.054756	.0551661	.0669385	.0572914	.0685017	.0568556	.0724723	.0541478	.0868553
ASIA	24-25	7	7	.0015819	.0021762	.00398	.0067033	.0069827	.009509	.0178703	.0183327	.0245386	.0287015	.0391379	.0331908	.0523039	.0453293	.0501947	.0496189	.0547401	.0517195	.0622093	.0522054	.0633238	.0518828	.0658	.0502531	.0758965
ASIA	24-25	8	8	.003764	.0061211	.0057797	.0083064	.0141062	.0154861	.0242585	.0254003	.034402	.0327813	.0419417	.0424488	.0488847	.0455538	.0458285	.0480725	.0508185	.0466384	.0588125	.0473695	.0567998	.0490468	.058905	.0473286	.0682336
ASIA	24-25	9	9	.0042766	.0085572	.0107499	.0109065	.0197448	.019925	.0273148	.0329278	.0368118	.0365764	.0458395	.0397609	.0484252	.043994	.0478746	.0437589	.048902	.0472515	.0513688	.0469959	.0552492	.0453433	.0520177	.0475772	.0608987
ASIA	24-25	10	10	.0065226	.009931	.01122	.0200192	.0186875	.0277828	.0369029	.0359639	.0419847	.0354394	.0470446	.0408137	.050348	.0384765	.047288	.0442908	.0464845	.0450639	.0481139	.043118	.0519103	.0382041	.0568773	.0390004	.0605549
ASIA	24-25	11	11	.009826	.0122144	.0132307	.0206456	.0252953	.032791	.0349697	.0304906	.0462329	.0409292	.0470926	.0380903	.0484469	.048164	.0426536	.0440721	.0467717	.0439815	.0548926	.0368208	.0504536	.0390534	.0457354	.0473897	.0433888
ASIA	24-25	12	12	.0069755	.0136096	.020194	.0172314	.0319865	.0307225	.0441595	.0374123	.0463826	.0344939	.049113	.0418153	.0468545	.0368001	.0532616	.0366509	.0466216	.0336247	.054937	.0383971	.0492779	.042799	.0489148	.0370911	.0514946
ASIA	24-25	13	13+	.0167832	.0197754	.0154121	.0310535	.0267855	.0334258	.0271987	.0399839	.0417666	.0348582	.0477163	.0389818	.0449192	.0374359	.0458459	.0350902	.0500665	.0442456	.041593	.0539056	.0498933	.0429775	.0471328	.041406	.0564156
ASIA	24-25	14	13+	.0167832	.0197754	.0154121	.0310535	.0267855	.0334258	.0271987	.0399839	.0417666	.0348582	.0477163	.0389818	.0449192	.0374359	.0458459	.0350902	.0500665	.0442456	.041593	.0539056	.0498933	.0429775	.0471328	.041406	.0564156
ASIA	24-25	15	13+	.0167832	.0197754	.0154121	.0310535	.0267855	.0334258	.0271987	.0399839	.0417666	.0348582	.0477163	.0389818	.0449192	.0374359	.0458459	.0350902	.0500665	.0442456	.041593	.0539056	.0498933	.0429775	.0471328	.041406	.0564156
ASIA	24-25	16	13+	.0167832	.0197754	.0154121	.0310535	.0267855	.0334258	.0271987	.0399839	.0417666	.0348582	.0477163	.0389818	.0449192	.0374359	.0458459	.0350902	.0500665	.0442456	.041593	.0539056	.0498933	.0429775	.0471328	.041406	.0564156
ASIA	24-25	17	13+	.0167832	.0197754	.0154121	.0310535	.0267855	.0334258	.0271987	.0399839	.0417666	.0348582	.0477163	.0389818	.0449192	.0374359	.0458459	.0350902	.0500665	.0442456	.041593	.0539056	.0498933	.0429775	.0471328	.041406	.0564156
ASIA	24-25	18	13+	.0167832	.0197754	.0154121	.0310535	.0267855	.0334258	.0271987	.0399839	.0417666	.0348582	.0477163	.0389818	.0449192	.0374359	.0458459	.0350902	.0500665	.0442456	.041593	.0539056	.0498933	.0429775	.0471328	.041406	.0564156
ASIA	24-25	19	13+	.0167832	.0197754	.0154121	.0310535	.0267855	.0334258	.0271987	.0399839	.0417666	.0348582	.0477163	.0389818	.0449192	.0374359	.0458459	.0350902	.0500665	.0442456	.041593	.0539056	.0498933	.0429775	.0471328	.041406	.0564156
ASIA	24-25	20	13+	.0167832	.0197754	.0154121	.0310535	.0267855	.0334258	.0271987	.0399839	.0417666	.0348582	.0477163	.0389818	.0449192	.0374359	.0458459	.0350902	.0500665	.0442456	.041593	.0539056	.0498933	.0429775	.0471328	.041406	.0564156
ASIA	24-25	21	13+	.0167832	.0197754	.0154121	.0310535	.0267855	.0334258	.0271987	.0399839	.0417666	.0348582	.0477163	.0389818	.0449192	.0374359	.0458459	.0350902	.0500665	.0442456	.041593	.0539056	.0498933	.0429775	.0471328	.041406	.0564156
ASIA	24-25	22	13+	.0167832	.0197754	.0154121	.0310535	.0267855	.0334258	.0271987	.0399839	.0417666	.0348582	.0477163	.0389818	.0449192	.0374359	.0458459	.0350902	.0500665	.0442456	.041593	.0539056	.0498933	.0429775	.0471328	.041406	.0564156
ASIA	24-25	23	13+	.0167832	.0197754	.0154121	.0310535	.0267855	.0334258	.0271987	.0399839	.0417666	.0348582	.0477163	.0389818	.0449192	.0374359	.0458459	.0350902	.0500665	.0442456	.041593	.0539056	.0498933	.0429775	.0471328	.041406	.0564156
ASIA	24-25	24	13+	.0167832	.0197754	.0154121	.0310535	.0267855	.0334258	.0271987	.0399839	.0417666	.0348582	.0477163	.0389818	.0449192	.0374359	.0458459	.0350902	.0500665	.0442456	.041593	.0539056	.0498933	.0429775	.0471328	.041406	.0564156
ASIA	24-25	25	13+	.0167832	.0197754	.0154121	.0310535	.0267855	.0334258	.0271987	.0399839	.0417666	.0348582	.0477163	.0389818	.0449192	.0374359	.0458459	.0350902	.0500665	.0442456	.041593	.0539056	.0498933	.0429775	.0471328	.041406	.0564156
ASIA	24-25	26	13+	.0167832	.0197754	.0154121	.0310535	.0267855	.0334258	.0271987	.0399839	.0417666	.0348582	.0477163	.0389818	.0449192	.0374359	.0458459	.0350902	.0500665	.0442456	.041593	.0539056	.0498933	.0429775	.0471328	.041406	.0564156
ASIA	24-25	27	13+	.0167832	.0197754	.0154121	.0310535	.0267855	.0334258	.0271987	.0399839	.0417666	.0348582	.0477163	.0389818	.0449192	.0374359	.0458459	.0350902	.0500665	.0442456	.041593	.0539056	.0498933	.0429775	.0471328	.041406	.0564156
ASIA	24-25	28	13+	.0167832	.0197754	.0154121	.0310535	.0267855	.0334258	.0271987	.0399839	.0417666	.0348582	.0477163	.0389818	.0449192	.0374359	.0458459	.0350902	.0500665	.0442456	.041593	.0539056	.0498933	.0429775	.0471328	.041406	.0564156
ASIA	24-25	29	13+	.0167832	.0197754	.0154121	.0310535	.0267855	.0334258	.0271987	.0399839	.0417666	.0348582	.0477163	.0389818	.0449192	.0374359	.0458459	.0350902	.0500665	.0442456	.041593	.0539056	.0498933	.0429775	.0471328	.041406	.0564156
ASIA	24-25	30	13+	.0167832	.0197754	.0154121	.0310535	.0267855	.0334258	.0271987	.0399839	.0417666	.0348582	.0477163	.0389818	.0449192	.0374359	.0458459	.0350902	.0500665	.0442456	.041593	.0539056	.0498933	.0429775	.0471328	.041406	.0564156
ASIA	24-25	31	13+	.0167832	.0197754	.0154121	.0310535	.0267855	.0334258	.0271987	.0399839	.0417666	.0348582	.0477163	.0389818	.0449192	.0374359	.0458459	.0350902	.0500665	.0442456	.041593	.0539056	.0498933	.0429775	.0471328	.041406	.0564156
ASIA	24-25	32	13+	.0167832	.0197754	.0154121	.0310535	.0267855	.0334258	.0271987	.0399839	.0417666	.0348582	.0477163	.0389818	.0449192	.0374359	.0458459	.0350902	.0500665	.0442456	.041593	.0539056	.0498933	.0429775	.0471328	.041406	.0564156
ASIA	24-25	33	13+	.0167832	.0197754	.0154121	.0310535	.0267855	.0334258	.0271987	.0399839	.0417666	.0348582	.0477163	.0389818	.0449192	.0374359	.0458459	.0350902	.0500665	.0442456	.041593	.0539056	.0498933	.0429775	.0471328	.041406	.0564156
ASIA	24-25	34	13+	.0167832	.0197754	.0154121	.0310535	.0267855	.0334258	.0271987	.0399839	.0417666	.0348582	.0477163	.0389818	.0449192	.0374359	.0458459	.0350902	.0500665	.0442456	.041593	.0539056	.0498933	.0429775	.0471328	.041406	.0564156
ASIA	24-25	35	13+	.0167832	.0197754	.0154121	.0310535	.0267855	.0334258	.0271987	.0399839	.0417666	.0348582	.0477163	.0389818	.0449192	.0374359	.0458459	.0350902	.0500665	.0442456	.041593	.0539056	.0498933	.0429775	.0471328	.041406	.0564156
ASIA	24-25	36	13+	.0167832	.0197754	.0154121	.0310535	.0267855	.0334258	.0271987	.0399839	.0417666	.0348582	.0477163	.0389818	.0449192	.0374359	.0458459	.0350902	.0500665	.0442456	.041593	.0539056	.0498933	.0429775	.0471328	.041406	.0564156
ASIA	24-25	37	13+	.0167832	.0197754	.0154121	.0310535	.0267855	.0334258	.0271987	.0399839	.0417666	.0348582	.0477163	.0389818	.0449192	.0374359	.0458459	.0350902	.0500665	.0442456	.041593	.0539056	.0498933	.0429775	.0471328	.041406	.0564156
ASIA	24-25	38	13+	.0167832	.0197754	.0154121	.0310535	.0267855	.0334258	.0271987	.0399839	.0417666	.0348582	.0477163	.0389818	.0449192	.0374359	.0458459	.0350902	.0500665	.0442456	.041593	.0539056	.0498933	.0429775	.0471328	.041406	.0564156
ASIA	24-25	39	13+	.0167832	.0197754	.0154121	.0310535	.0267855	.0334258	.0271987	.0399839	.0417666	.0348582	.0477163	.0389818	.0449192	.0374359	.0458459	.0350902	.0500665	.0442456	.041593	.0539056	.0498933	.0429775	.0471328	.041406	.0564156
ASIA	24-25	40	13+	.0167832	.0197754	.0154121	.0310535	.0267855	.0334258	.0271987	.0399839	.0417666	.0348582	.0477163	.0389818	.0449192	.0374359	.0458459	.0350902	.0500665	.0442456	.041593	.0539056	.0498933	.0429775	.0471328	.041406	.0564156
ASIA	26-27	1	2-	0	.0004942	0	.0001344	.0012371	.0016172	.0003563	.0006135	.0030054	.0004118	.0020888	.004415	.0014507	.0035517	.0041878	.0068458	.0080207	.0074582	.0122721	.0150465	.0267928	.0260961	.0461798	.078093	.0851958
ASIA	26-27	2	2-	0	.0004942	0	.0001344	.0012371	.0016172	.0003563	.0006135	.0030054	.0004118	.0020888	.004415	.0014507	.0035517	.0041878	.0068458	.0080207	.0074582	.0122721	.0150465	.0267928	.0260961	.0461798	.078093	.0851958
ASIA	26-27	3	3	.0003362	.0004757	.00033	.0014355	.0010633	.0003814	.0005196	.001213	.00202	.0031944	.0033936	.0054957	.0066348	.0067617	.0090841	.0137562	.0182574	.0189663	.0300029	.0320253	.0548292	.0654362	.0836464	.0993406	.1112815
ASIA	26-27	4	4	.0000452	.0003193	.0002769	.0008663	.0008567	.0020163	.0034439	.0031521	.0042605	.0059332	.007204	.007519	.012659	.0130961	.0186219	.0199918	.0273478	.0366089	.044638	.0475252	.0782517	.0693008	.0841688	.0854645	.0893642
ASIA	26-27	5	5	.0004226	.0004019	.0014297	.0014116	.0018391	.0015301	.0024219	.0060667	.0075245	.0062204	.0100422	.0128804	.0203458	.0233961	.0274806	.0356067	.0430193	.0486913	.0598899	.0535715	.0717551	.0629282	.075216	.0688424	.0750554
ASIA	26-27	6	6	.0004673	.0007219	.0010883	.0018754	.0026667	.0027015	.0061249	.0080379	.0107554	.0122735	.0190984	.0200181	.0311865	.0327941	.0372206	.04039	.0501475	.0488315	.0577659	.0529765	.0671725	.0602345	.0638631	.0631741	.0691789
ASIA	26-27	7	7	.0002247	.0012696	.0024089	.004645	.0053913	.0063654	.0099221	.0113633	.0176502	.0177718	.0270965	.0254801	.0395669	.0369355	.0436966	.0476792	.0502856	.0473299	.0594019	.0496296	.0590986	.0522114	.0603355	.0565334	.0620709
ASIA	26-27	8	8	.0012741	.0035105	.0036598	.0044538	.0077849	.0097939	.0143755	.0197611	.0217418	.0262132	.036683	.02819	.0416002	.040951	.0422014	.0439778	.0504886	.047372	.0534375	.0474362	.0584088	.0476238	.0560814	.0512636	.0553054
ASIA	26-27	9	9	.0024207	.0028655	.0050496	.0071156	.0088347	.0117081	.0220588	.0238728	.0259259	.0364397	.0368336	.0325766	.04764	.0388655	.045115	.0450357	.0474397	.0451857	.0498942	.0445878	.051483	.044497	.0510849	.0519796	.0528383
ASIA	26-27	10	10	.0034297	.0043076	.0061299	.010835	.0131154	.0185915	.0256406	.034269	.0289544	.0308222	.0427268	.0340163	.0463243	.0387747	.0455793	.0429755	.0421869	.0393098	.0464582	.0452581	.0501547	.0427453	.0481537	.0485258	.0551776
ASIA	26-27	11	11	.0064696	.0066655	.0079099	.0117716	.0155283	.0209547	.0320809	.0309912	.0372803	.033992	.0470015	.034649	.0461491	.0417581	.0440189	.0386918	.0483411	.0389947	.0491087	.0344005	.0419633	.0456206	.0376228	.0481653	.0488751
ASIA	26-27	12	12	.0063365	.0095998	.0115447	.0132528	.0184431	.0262318	.0299766	.0290785	.0415473	.0346873	.0382537	.0320426	.0436893	.0364475	.0451317	.0369522	.0506916	.0361288	.051121	.0438455	.0481816	.0379629	.0483008	.0420232	.0451152
ASIA	26-27	13	13+	.0102886	.0081429	.0157167	.0137703	.0220875	.0294282	.0284495	.0360073	.0367885	.0355768	.0460467	.0383342	.0419688	.044246	.0314154	.0391371	.0374919	.0443208	.052884	.0376675	.0449476	.044085	.0421999	.0421647	.0492707
ASIA	26-27	14	13+	.0102886	.0081429	.0157167	.0137703	.0220875	.0294282	.0284495	.0360073	.0367885	.0355768	.0460467	.0383342	.0419688	.044246	.0314154	.0391371	.0374919	.0443208	.052884	.0376675	.0449476	.044085	.0421999	.0421647	.0492707
ASIA	26-27	15	13+	.0102886	.0081429	.0157167	.0137703	.0220875	.0294282	.0284495	.0360073	.0367885	.0355768	.0460467	.0383342	.0419688	.044246	.0314154	.0391371	.0374919	.0443208	.052884	.0376675	.0449476	.044085	.0421999	.0421647	.0492707
ASIA	26-27	16	13+	.0102886	.0081429	.0157167	.0137703	.0220875	.0294282	.0284495	.0360073	.0367885	.0355768	.0460467	.0383342	.0419688	.044246	.0314154	.0391371	.0374919	.0443208	.052884	.0376675	.0449476	.044085	.0421999	.0421647	.0492707
ASIA	26-27	17	13+	.0102886	.0081429	.0157167	.0137703	.0220875	.0294282	.0284495	.0360073	.0367885	.0355768	.0460467	.0383342	.0419688	.044246	.0314154	.0391371	.0374919	.0443208	.052884	.0376675	.0449476	.044085	.0421999	.0421647	.0492707
ASIA	26-27	18	13+	.0102886	.0081429	.0157167	.0137703	.0220875	.0294282	.0284495	.0360073	.0367885	.0355768	.0460467	.0383342	.0419688	.044246	.0314154	.0391371	.0374919	.0443208	.052884	.0376675	.0449476	.044085	.0421999	.0421647	.0492707
ASIA	26-27	19	13+	.0102886	.0081429	.0157167	.0137703	.0220875	.0294282	.0284495	.0360073	.0367885	.0355768	.0460467	.0383342	.0419688	.044246	.0314154	.0391371	.0374919	.0443208	.052884	.0376675	.0449476	.044085	.0421999	.0421647	.0492707
ASIA	26-27	20	13+	.0102886	.0081429	.0157167	.0137703	.0220875	.0294282	.0284495	.0360073	.0367885	.0355768	.0460467	.0383342	.0419688	.044246	.0314154	.0391371	.0374919	.0443208	.052884	.0376675	.0449476	.044085	.0421999	.0421647	.0492707
ASIA	26-27	21	13+	.0102886	.0081429	.0157167	.0137703	.0220875	.0294282	.0284495	.0360073	.0367885	.0355768	.0460467	.0383342	.0419688	.044246	.0314154	.0391371	.0374919	.0443208	.052884	.0376675	.0449476	.044085	.0421999	.0421647	.0492707
ASIA	26-27	22	13+	.0102886	.0081429	.0157167	.0137703	.0220875	.0294282	.0284495	.0360073	.0367885	.0355768	.0460467	.0383342	.0419688	.044246	.0314154	.0391371	.0374919	.0443208	.052884	.0376675	.0449476	.044085	.0421999	.0421647	.0492707
ASIA	26-27	23	13+	.0102886	.0081429	.0157167	.0137703	.0220875	.0294282	.0284495	.0360073	.0367885	.0355768	.0460467	.0383342	.0419688	.044246	.0314154	.0391371	.0374919	.0443208	.052884	.0376675	.0449476	.044085	.0421999	.0421647	.0492707
ASIA	26-27	24	13+	.0102886	.0081429	.0157167	.0137703	.0220875	.0294282	.0284495	.0360073	.0367885	.0355768	.0460467	.0383342	.0419688	.044246	.0314154	.0391371	.0374919	.0443208	.052884	.0376675	.0449476	.044085	.0421999	.0421647	.0492707
ASIA	26-27	25	13+	.0102886	.0081429	.0157167	.0137703	.0220875	.0294282	.0284495	.0360073	.0367885	.0355768	.0460467	.0383342	.0419688	.044246	.0314154	.0391371	.0374919	.0443208	.052884	.0376675	.0449476	.044085	.0421999	.0421647	.0492707
ASIA	26-27	26	13+	.0102886	.0081429	.0157167	.0137703	.0220875	.0294282	.0284495	.0360073	.0367885	.0355768	.0460467	.0383342	.0419688	.044246	.0314154	.0391371	.0374919	.0443208	.052884	.0376675	.0449476	.044085	.0421999	.0421647	.0492707
ASIA	26-27	27	13+	.0102886	.0081429	.0157167	.0137703	.0220875	.0294282	.0284495	.0360073	.0367885	.0355768	.0460467	.0383342	.0419688	.044246	.0314154	.0391371	.0374919	.0443208	.052884	.0376675	.0449476	.044085	.0421999	.0421647	.0492707
ASIA	26-27	28	13+	.0102886	.0081429	.0157167	.0137703	.0220875	.0294282	.0284495	.0360073	.0367885	.0355768	.0460467	.0383342	.0419688	.044246	.0314154	.0391371	.0374919	.0443208	.052884	.0376675	.0449476	.044085	.0421999	.0421647	.0492707
ASIA	26-27	29	13+	.0102886	.0081429	.0157167	.0137703	.0220875	.0294282	.0284495	.0360073	.0367885	.0355768	.0460467	.0383342	.0419688	.044246	.0314154	.0391371	.0374919	.0443208	.052884	.0376675	.0449476	.044085	.0421999	.0421647	.0492707
ASIA	26-27	30	13+	.0102886	.0081429	.0157167	.0137703	.0220875	.0294282	.0284495	.0360073	.0367885	.0355768	.0460467	.0383342	.0419688	.044246	.0314154	.0391371	.0374919	.0443208	.052884	.0376675	.0449476	.044085	.0421999	.0421647	.0492707
ASIA	26-27	31	13+	.0102886	.0081429	.0157167	.0137703	.0220875	.0294282	.0284495	.0360073	.0367885	.0355768	.0460467	.0383342	.0419688	.044246	.0314154	.0391371	.0374919	.0443208	.052884	.0376675	.0449476	.044085	.0421999	.0421647	.0492707
ASIA	26-27	32	13+	.0102886	.0081429	.0157167	.0137703	.0220875	.0294282	.0284495	.0360073	.0367885	.0355768	.0460467	.0383342	.0419688	.044246	.0314154	.0391371	.0374919	.0443208	.052884	.0376675	.0449476	.044085	.0421999	.0421647	.0492707
ASIA	26-27	33	13+	.0102886	.0081429	.0157167	.0137703	.0220875	.0294282	.0284495	.0360073	.0367885	.0355768	.0460467	.0383342	.0419688	.044246	.0314154	.0391371	.0374919	.0443208	.052884	.0376675	.0449476	.044085	.0421999	.0421647	.0492707
ASIA	26-27	34	13+	.0102886	.0081429	.0157167	.0137703	.0220875	.0294282	.0284495	.0360073	.0367885	.0355768	.0460467	.0383342	.0419688	.044246	.0314154	.0391371	.0374919	.0443208	.052884	.0376675	.0449476	.044085	.0421999	.0421647	.0492707
ASIA	26-27	35	13+	.0102886	.0081429	.0157167	.0137703	.0220875	.0294282	.0284495	.0360073	.0367885	.0355768	.0460467	.0383342	.0419688	.044246	.0314154	.0391371	.0374919	.0443208	.052884	.0376675	.0449476	.044085	.0421999	.0421647	.0492707
ASIA	26-27	36	13+	.0102886	.0081429	.0157167	.0137703	.0220875	.0294282	.0284495	.0360073	.0367885	.0355768	.0460467	.0383342	.0419688	.044246	.0314154	.0391371	.0374919	.0443208	.052884	.0376675	.0449476	.044085	.0421999	.0421647	.0492707
ASIA	26-27	37	13+	.0102886	.0081429	.0157167	.0137703	.0220875	.0294282	.0284495	.0360073	.0367885	.0355768	.0460467	.0383342	.0419688	.044246	.0314154	.0391371	.0374919	.0443208	.052884	.0376675	.0449476	.044085	.0421999	.0421647	.0492707
ASIA	26-27	38	13+	.0102886	.0081429	.0157167	.0137703	.0220875	.0294282	.0284495	.0360073	.0367885	.0355768	.0460467	.0383342	.0419688	.044246	.0314154	.0391371	.0374919	.0443208	.052884	.0376675	.0449476	.044085	.0421999	.0421647	.0492707
ASIA	26-27	39	13+	.0102886	.0081429	.0157167	.0137703	.0220875	.0294282	.0284495	.0360073	.0367885	.0355768	.0460467	.0383342	.0419688	.044246	.0314154	.0391371	.0374919	.0443208	.052884	.0376675	.0449476	.044085	.0421999	.0421647	.0492707
ASIA	26-27	40	13+	.0102886	.0081429	.0157167	.0137703	.0220875	.0294282	.0284495	.0360073	.0367885	.0355768	.0460467	.0383342	.0419688	.044246	.0314154	.0391371	.0374919	.0443208	.052884	.0376675	.0449476	.044085	.0421999	.0421647	.0492707
ASIA	28-29	1	2-	.0000364	0	.0010355	0	0	.0004756	0	.0004645	.0013429	.0033843	.0020807	.0007381	.0032939	.0012692	.0044179	.0024552	.0102968	.0051148	.0041927	.0128333	.0164654	.0148875	.0147728	.0251077	.0480114
ASIA	28-29	2	2-	.0000364	0	.0010355	0	0	.0004756	0	.0004645	.0013429	.0033843	.0020807	.0007381	.0032939	.0012692	.0044179	.0024552	.0102968	.0051148	.0041927	.0128333	.0164654	.0148875	.0147728	.0251077	.0480114
ASIA	28-29	3	3	0	0	0	.0000542	.000597	.0006103	.0009921	.000405	.0009515	.0025958	.0050767	.0042511	.0028462	.0054353	.0079276	.0102483	.008679	.0113865	.0208729	.0255491	.0351949	.0321284	.0617924	.056229	.0878215
ASIA	28-29	4	4	.0001693	0	.0002274	.0001004	.0006738	.000611	.0006373	.001209	.0019109	.0033503	.0052067	.0028401	.0079907	.0084879	.011543	.0150184	.0184458	.0224917	.0297394	.0370621	.0517325	.0480458	.0730662	.0737133	.0808757
ASIA	28-29	5	5	.000039	.0003551	.0004498	.0004417	.0003758	.0010789	.0025691	.0037225	.0037872	.007143	.0079867	.0119767	.0156361	.0174642	.0159287	.0213998	.0330798	.0345337	.0459899	.0409165	.0653235	.0482838	.0719539	.0650311	.0627345
ASIA	28-29	6	6	.0007766	.0002568	.0007813	.0014915	.0019419	.0020496	.0045899	.0070332	.0071772	.008169	.0107305	.0146392	.0202388	.0209043	.0244563	.0299586	.0354219	.0384769	.0538207	.0469091	.0643332	.0488136	.0643507	.0580137	.0655271
ASIA	28-29	7	7	.0004699	.0004789	.0005961	.0024926	.0027607	.0032387	.0052653	.0089619	.0118063	.0129807	.0194584	.0196051	.0290103	.0289855	.0341668	.0377588	.0466133	.0436732	.0516803	.0486462	.060268	.0451757	.0570904	.055473	.0563088
ASIA	28-29	8	8	.0009669	.0008428	.0018998	.00128	.0031341	.0055674	.0066548	.0128864	.0193433	.019185	.0241051	.0257295	.0354282	.0328726	.0415038	.0396322	.0451816	.0433968	.0499978	.0458197	.0509272	.0458187	.0544273	.0510146	.054196
ASIA	28-29	9	9	.0014957	.001318	.0035235	.0050007	.0069577	.0084092	.0146535	.01911	.0210573	.0233642	.0332466	.0281527	.0444879	.0374342	.0402189	.0395885	.0444093	.0449133	.0465315	.044998	.0507897	.0381174	.0473793	.0469029	.043316
ASIA	28-29	10	10	.0013671	.0032569	.0041468	.0059379	.0109072	.0128042	.0168371	.0203057	.0260135	.0247796	.0371342	.0323486	.0375151	.0405169	.0355662	.0417647	.0442415	.0391603	.0476339	.0372484	.0507432	.0388558	.0494466	.0433334	.0508567
ASIA	28-29	11	11	.0015586	.0024347	.0035826	.0069547	.0111625	.0137169	.0249112	.0262728	.0334643	.0254164	.037372	.0284882	.0393939	.0316805	.0456872	.0405655	.0485805	.0375713	.0509381	.0314774	.0428833	.0442046	.0447675	.04297	.0413509
ASIA	28-29	12	12	.0016142	.001618	.0023384	.01362	.0079009	.0193523	.0237571	.0243396	.0285501	.0327633	.0316205	.0365615	.0395758	.0422869	.0375935	.0437056	.0402947	.0380992	.0442153	.0376758	.0468955	.0483259	.0404968	.0509603	.0420757
ASIA	28-29	13	13+	.0016753	.0041365	.0118641	.0120243	.0182193	.0293919	.0303754	.0363889	.0251724	.0251219	.0488763	.0305906	.0429931	.0367529	.0385639	.0393867	.0479576	.0366016	.0367685	.0329495	.0431145	.0319504	.0426939	.0398764	.0385879
ASIA	28-29	14	13+	.0016753	.0041365	.0118641	.0120243	.0182193	.0293919	.0303754	.0363889	.0251724	.0251219	.0488763	.0305906	.0429931	.0367529	.0385639	.0393867	.0479576	.0366016	.0367685	.0329495	.0431145	.0319504	.0426939	.0398764	.0385879
ASIA	28-29	15	13+	.0016753	.0041365	.0118641	.0120243	.0182193	.0293919	.0303754	.0363889	.0251724	.0251219	.0488763	.0305906	.0429931	.0367529	.0385639	.0393867	.0479576	.0366016	.0367685	.0329495	.0431145	.0319504	.0426939	.0398764	.0385879
ASIA	28-29	16	13+	.0016753	.0041365	.0118641	.0120243	.0182193	.0293919	.0303754	.0363889	.0251724	.0251219	.0488763	.0305906	.0429931	.0367529	.0385639	.0393867	.0479576	.0366016	.0367685	.0329495	.0431145	.0319504	.0426939	.0398764	.0385879
ASIA	28-29	17	13+	.0016753	.0041365	.0118641	.0120243	.0182193	.0293919	.0303754	.0363889	.0251724	.0251219	.0488763	.0305906	.0429931	.0367529	.0385639	.0393867	.0479576	.0366016	.0367685	.0329495	.0431145	.0319504	.0426939	.0398764	.0385879
ASIA	28-29	18	13+	.0016753	.0041365	.0118641	.0120243	.0182193	.0293919	.0303754	.0363889	.0251724	.0251219	.0488763	.0305906	.0429931	.0367529	.0385639	.0393867	.0479576	.0366016	.0367685	.0329495	.0431145	.0319504	.0426939	.0398764	.0385879
ASIA	28-29	19	13+	.0016753	.0041365	.0118641	.0120243	.0182193	.0293919	.0303754	.0363889	.0251724	.0251219	.0488763	.0305906	.0429931	.0367529	.0385639	.0393867	.0479576	.0366016	.0367685	.0329495	.0431145	.0319504	.0426939	.0398764	.0385879
ASIA	28-29	20	13+	.0016753	.0041365	.0118641	.0120243	.0182193	.0293919	.0303754	.0363889	.0251724	.0251219	.0488763	.0305906	.0429931	.0367529	.0385639	.0393867	.0479576	.0366016	.0367685	.0329495	.0431145	.0319504	.0426939	.0398764	.0385879
ASIA	28-29	21	13+	.0016753	.0041365	.0118641	.0120243	.0182193	.0293919	.0303754	.0363889	.0251724	.0251219	.0488763	.0305906	.0429931	.0367529	.0385639	.0393867	.0479576	.0366016	.0367685	.0329495	.0431145	.0319504	.0426939	.0398764	.0385879
ASIA	28-29	22	13+	.0016753	.0041365	.0118641	.0120243	.0182193	.0293919	.0303754	.0363889	.0251724	.0251219	.0488763	.0305906	.0429931	.0367529	.0385639	.0393867	.0479576	.0366016	.0367685	.0329495	.0431145	.0319504	.0426939	.0398764	.0385879
ASIA	28-29	23	13+	.0016753	.0041365	.0118641	.0120243	.0182193	.0293919	.0303754	.0363889	.0251724	.0251219	.0488763	.0305906	.0429931	.0367529	.0385639	.0393867	.0479576	.0366016	.0367685	.0329495	.0431145	.0319504	.0426939	.0398764	.0385879
ASIA	28-29	24	13+	.0016753	.0041365	.0118641	.0120243	.0182193	.0293919	.0303754	.0363889	.0251724	.0251219	.0488763	.0305906	.0429931	.0367529	.0385639	.0393867	.0479576	.0366016	.0367685	.0329495	.0431145	.0319504	.0426939	.0398764	.0385879
ASIA	28-29	25	13+	.0016753	.0041365	.0118641	.0120243	.0182193	.0293919	.0303754	.0363889	.0251724	.0251219	.0488763	.0305906	.0429931	.0367529	.0385639	.0393867	.0479576	.0366016	.0367685	.0329495	.0431145	.0319504	.0426939	.0398764	.0385879
ASIA	28-29	26	13+	.0016753	.0041365	.0118641	.0120243	.0182193	.0293919	.0303754	.0363889	.0251724	.0251219	.0488763	.0305906	.0429931	.0367529	.0385639	.0393867	.0479576	.0366016	.0367685	.0329495	.0431145	.0319504	.0426939	.0398764	.0385879
ASIA	28-29	27	13+	.0016753	.0041365	.0118641	.0120243	.0182193	.0293919	.0303754	.0363889	.0251724	.0251219	.0488763	.0305906	.0429931	.0367529	.0385639	.0393867	.0479576	.0366016	.0367685	.0329495	.0431145	.0319504	.0426939	.0398764	.0385879
ASIA	28-29	28	13+	.0016753	.0041365	.0118641	.0120243	.0182193	.0293919	.0303754	.0363889	.0251724	.0251219	.0488763	.0305906	.0429931	.0367529	.0385639	.0393867	.0479576	.0366016	.0367685	.0329495	.0431145	.0319504	.0426939	.0398764	.0385879
ASIA	28-29	29	13+	.0016753	.0041365	.0118641	.0120243	.0182193	.0293919	.0303754	.0363889	.0251724	.0251219	.0488763	.0305906	.0429931	.0367529	.0385639	.0393867	.0479576	.0366016	.0367685	.0329495	.0431145	.0319504	.0426939	.0398764	.0385879
ASIA	28-29	30	13+	.0016753	.0041365	.0118641	.0120243	.0182193	.0293919	.0303754	.0363889	.0251724	.0251219	.0488763	.0305906	.0429931	.0367529	.0385639	.0393867	.0479576	.0366016	.0367685	.0329495	.0431145	.0319504	.0426939	.0398764	.0385879
ASIA	28-29	31	13+	.0016753	.0041365	.0118641	.0120243	.0182193	.0293919	.0303754	.0363889	.0251724	.0251219	.0488763	.0305906	.0429931	.0367529	.0385639	.0393867	.0479576	.0366016	.0367685	.0329495	.0431145	.0319504	.0426939	.0398764	.0385879
ASIA	28-29	32	13+	.0016753	.0041365	.0118641	.0120243	.0182193	.0293919	.0303754	.0363889	.0251724	.0251219	.0488763	.0305906	.0429931	.0367529	.0385639	.0393867	.0479576	.0366016	.0367685	.0329495	.0431145	.0319504	.0426939	.0398764	.0385879
ASIA	28-29	33	13+	.0016753	.0041365	.0118641	.0120243	.0182193	.0293919	.0303754	.0363889	.0251724	.0251219	.0488763	.0305906	.0429931	.0367529	.0385639	.0393867	.0479576	.0366016	.0367685	.0329495	.0431145	.0319504	.0426939	.0398764	.0385879
ASIA	28-29	34	13+	.0016753	.0041365	.0118641	.0120243	.0182193	.0293919	.0303754	.0363889	.0251724	.0251219	.0488763	.0305906	.0429931	.0367529	.0385639	.0393867	.0479576	.0366016	.0367685	.0329495	.0431145	.0319504	.0426939	.0398764	.0385879
ASIA	28-29	35	13+	.0016753	.0041365	.0118641	.0120243	.0182193	.0293919	.0303754	.0363889	.0251724	.0251219	.0488763	.0305906	.0429931	.0367529	.0385639	.0393867	.0479576	.0366016	.0367685	.0329495	.0431145	.0319504	.0426939	.0398764	.0385879
ASIA	28-29	36	13+	.0016753	.0041365	.0118641	.0120243	.0182193	.0293919	.0303754	.0363889	.0251724	.0251219	.0488763	.0305906	.0429931	.0367529	.0385639	.0393867	.0479576	.0366016	.0367685	.0329495	.0431145	.0319504	.0426939	.0398764	.0385879
ASIA	28-29	37	13+	.0016753	.0041365	.0118641	.0120243	.0182193	.0293919	.0303754	.0363889	.0251724	.0251219	.0488763	.0305906	.0429931	.0367529	.0385639	.0393867	.0479576	.0366016	.0367685	.0329495	.0431145	.0319504	.0426939	.0398764	.0385879
ASIA	28-29	38	13+	.0016753	.0041365	.0118641	.0120243	.0182193	.0293919	.0303754	.0363889	.0251724	.0251219	.0488763	.0305906	.0429931	.0367529	.0385639	.0393867	.0479576	.0366016	.0367685	.0329495	.0431145	.0319504	.0426939	.0398764	.0385879
ASIA	28-29	39	13+	.0016753	.0041365	.0118641	.0120243	.0182193	.0293919	.0303754	.0363889	.0251724	.0251219	.0488763	.0305906	.0429931	.0367529	.0385639	.0393867	.0479576	.0366016	.0367685	.0329495	.0431145	.0319504	.0426939	.0398764	.0385879
ASIA	28-29	40	13+	.0016753	.0041365	.0118641	.0120243	.0182193	.0293919	.0303754	.0363889	.0251724	.0251219	.0488763	.0305906	.0429931	.0367529	.0385639	.0393867	.0479576	.0366016	.0367685	.0329495	.0431145	.0319504	.0426939	.0398764	.0385879
ASIA	30-31	1	2-	0	0	0	0	0	0	.0012437	.0022565	0	0	.0010789	.0006666	.0041232	.0054959	.0029557	.001775	.0008158	.0047768	.0062177	.0060951	.0163434	.0095933	.0148355	.009545	.0231092
ASIA	30-31	2	2-	0	0	0	0	0	0	.0012437	.0022565	0	0	.0010789	.0006666	.0041232	.0054959	.0029557	.001775	.0008158	.0047768	.0062177	.0060951	.0163434	.0095933	.0148355	.009545	.0231092
ASIA	30-31	3	3	0	0	0	.0003674	.0002824	.0019045	0	.0016306	.001011	.0010137	.003175	.0026562	.0028171	.002448	.0028558	.0098485	.0083204	.0037931	.0124002	.0111312	.0296224	.0190592	.0319873	.0373638	.0528098
ASIA	30-31	4	4	0	0	0	.0001197	0	.0005343	.0015122	.0005848	.0011612	.0011051	.0021699	.0029274	.004975	.0094594	.008481	.0111522	.0101024	.0172968	.0225723	.0238094	.0365346	.0444283	.0502097	.0525817	.0646413
ASIA	30-31	5	5	0	.0000162	.0000546	.0001503	.0007823	.0004708	.0010518	.0010907	.0034815	.0044404	.0063876	.0045046	.0114841	.0081615	.0179292	.017639	.0236661	.0219695	.0336423	.0313936	.0557045	.04422	.061252	.0535452	.0673608
ASIA	30-31	6	6	0	0	.0004739	.0007637	.0003946	.0012668	.0014695	.0031151	.0053451	.0038682	.0090093	.0077297	.0119153	.0195512	.0200417	.023408	.029128	.0311021	.0414512	.0385722	.0584794	.0438253	.0636123	.0526583	.0633796
ASIA	30-31	7	7	.000112	.0003432	.0005181	.0012911	.0007903	.0017399	.0031952	.0046484	.0065478	.0080717	.0118659	.0135862	.0210333	.0224306	.0240084	.0303931	.0418267	.0349796	.0522416	.041684	.0560038	.0405605	.0587687	.0478686	.0577128
ASIA	30-31	8	8	.0001369	.0002783	.0011651	.0015091	.0019343	.0019226	.0075906	.0091274	.0109187	.0141126	.022799	.0193784	.0292398	.0307165	.0260641	.0405687	.0405402	.0328092	.0476637	.0415685	.0508827	.0400188	.0543369	.042809	.0543695
ASIA	30-31	9	9	.0012903	.0003542	.0017769	.0021612	.0031769	.0050345	.007077	.0145392	.0146451	.0189392	.0226271	.0212249	.0320215	.0296131	.0318158	.0372408	.0421227	.0397861	.0471585	.0361986	.0490855	.0378185	.0488081	.0456398	.0525964
ASIA	30-31	10	10	.0002717	.0001855	.0023641	.0027493	.0065211	.0082048	.0143932	.0137692	.0192332	.0273922	.0295985	.0253183	.0385185	.0306405	.0376758	.0397456	.040189	.0369322	.0436983	.0389478	.0513924	.0340839	.0470222	.0399103	.044396
ASIA	30-31	11	11	.0003954	.002245	.0018535	.0035806	.0058207	.0078133	.019631	.0243016	.023656	.02608	.0485007	.02444	.0454378	.0260486	.044853	.0316092	.0478142	.0320331	.0462928	.0313336	.0451109	.029713	.0507006	.037821	.0501562
ASIA	30-31	12	12	.0034438	.0014669	.0071683	.0024294	.0068736	.0125139	.0247019	.0225983	.0326889	.0251134	.0371931	.0258733	.0477957	.0276074	.0281692	.0404145	.0344985	.0388216	.0399737	.0408335	.0381907	.0397719	.0448834	.0347261	.045902
ASIA	30-31	13	13+	.0016407	.0038395	.0094677	.010089	.0187053	.012444	.0299202	.0195122	.0294953	.0207392	.0442718	.0311588	.0424922	.0387989	.0482007	.0341721	.0473844	.0321485	.038695	.0377024	.0321304	.0423492	.0346418	.0404723	.0308948
ASIA	30-31	14	13+	.0016407	.0038395	.0094677	.010089	.0187053	.012444	.0299202	.0195122	.0294953	.0207392	.0442718	.0311588	.0424922	.0387989	.0482007	.0341721	.0473844	.0321485	.038695	.0377024	.0321304	.0423492	.0346418	.0404723	.0308948
ASIA	30-31	15	13+	.0016407	.0038395	.0094677	.010089	.0187053	.012444	.0299202	.0195122	.0294953	.0207392	.0442718	.0311588	.0424922	.0387989	.0482007	.0341721	.0473844	.0321485	.038695	.0377024	.0321304	.0423492	.0346418	.0404723	.0308948
ASIA	30-31	16	13+	.0016407	.0038395	.0094677	.010089	.0187053	.012444	.0299202	.0195122	.0294953	.0207392	.0442718	.0311588	.0424922	.0387989	.0482007	.0341721	.0473844	.0321485	.038695	.0377024	.0321304	.0423492	.0346418	.0404723	.0308948
ASIA	30-31	17	13+	.0016407	.0038395	.0094677	.010089	.0187053	.012444	.0299202	.0195122	.0294953	.0207392	.0442718	.0311588	.0424922	.0387989	.0482007	.0341721	.0473844	.0321485	.038695	.0377024	.0321304	.0423492	.0346418	.0404723	.0308948
ASIA	30-31	18	13+	.0016407	.0038395	.0094677	.010089	.0187053	.012444	.0299202	.0195122	.0294953	.0207392	.0442718	.0311588	.0424922	.0387989	.0482007	.0341721	.0473844	.0321485	.038695	.0377024	.0321304	.0423492	.0346418	.0404723	.0308948
ASIA	30-31	19	13+	.0016407	.0038395	.0094677	.010089	.0187053	.012444	.0299202	.0195122	.0294953	.0207392	.0442718	.0311588	.0424922	.0387989	.0482007	.0341721	.0473844	.0321485	.038695	.0377024	.0321304	.0423492	.0346418	.0404723	.0308948
ASIA	30-31	20	13+	.0016407	.0038395	.0094677	.010089	.0187053	.012444	.0299202	.0195122	.0294953	.0207392	.0442718	.0311588	.0424922	.0387989	.0482007	.0341721	.0473844	.0321485	.038695	.0377024	.0321304	.0423492	.0346418	.0404723	.0308948
ASIA	30-31	21	13+	.0016407	.0038395	.0094677	.010089	.0187053	.012444	.0299202	.0195122	.0294953	.0207392	.0442718	.0311588	.0424922	.0387989	.0482007	.0341721	.0473844	.0321485	.038695	.0377024	.0321304	.0423492	.0346418	.0404723	.0308948
ASIA	30-31	22	13+	.0016407	.0038395	.0094677	.010089	.0187053	.012444	.0299202	.0195122	.0294953	.0207392	.0442718	.0311588	.0424922	.0387989	.0482007	.0341721	.0473844	.0321485	.038695	.0377024	.0321304	.0423492	.0346418	.0404723	.0308948
ASIA	30-31	23	13+	.0016407	.0038395	.0094677	.010089	.0187053	.012444	.0299202	.0195122	.0294953	.0207392	.0442718	.0311588	.0424922	.0387989	.0482007	.0341721	.0473844	.0321485	.038695	.0377024	.0321304	.0423492	.0346418	.0404723	.0308948
ASIA	30-31	24	13+	.0016407	.0038395	.0094677	.010089	.0187053	.012444	.0299202	.0195122	.0294953	.0207392	.0442718	.0311588	.0424922	.0387989	.0482007	.0341721	.0473844	.0321485	.038695	.0377024	.0321304	.0423492	.0346418	.0404723	.0308948
ASIA	30-31	25	13+	.0016407	.0038395	.0094677	.010089	.0187053	.012444	.0299202	.0195122	.0294953	.0207392	.0442718	.0311588	.0424922	.0387989	.0482007	.0341721	.0473844	.0321485	.038695	.0377024	.0321304	.0423492	.0346418	.0404723	.0308948
ASIA	30-31	26	13+	.0016407	.0038395	.0094677	.010089	.0187053	.012444	.0299202	.0195122	.0294953	.0207392	.0442718	.0311588	.0424922	.0387989	.0482007	.0341721	.0473844	.0321485	.038695	.0377024	.0321304	.0423492	.0346418	.0404723	.0308948
ASIA	30-31	27	13+	.0016407	.0038395	.0094677	.010089	.0187053	.012444	.0299202	.0195122	.0294953	.0207392	.0442718	.0311588	.0424922	.0387989	.0482007	.0341721	.0473844	.0321485	.038695	.0377024	.0321304	.0423492	.0346418	.0404723	.0308948
ASIA	30-31	28	13+	.0016407	.0038395	.0094677	.010089	.0187053	.012444	.0299202	.0195122	.0294953	.0207392	.0442718	.0311588	.0424922	.0387989	.0482007	.0341721	.0473844	.0321485	.038695	.0377024	.0321304	.0423492	.0346418	.0404723	.0308948
ASIA	30-31	29	13+	.0016407	.0038395	.0094677	.010089	.0187053	.012444	.0299202	.0195122	.0294953	.0207392	.0442718	.0311588	.0424922	.0387989	.0482007	.0341721	.0473844	.0321485	.038695	.0377024	.0321304	.0423492	.0346418	.0404723	.0308948
ASIA	30-31	30	13+	.0016407	.0038395	.0094677	.010089	.0187053	.012444	.0299202	.0195122	.0294953	.0207392	.0442718	.0311588	.0424922	.0387989	.0482007	.0341721	.0473844	.0321485	.038695	.0377024	.0321304	.0423492	.0346418	.0404723	.0308948
ASIA	30-31	31	13+	.0016407	.0038395	.0094677	.010089	.0187053	.012444	.0299202	.0195122	.0294953	.0207392	.0442718	.0311588	.0424922	.0387989	.0482007	.0341721	.0473844	.0321485	.038695	.0377024	.0321304	.0423492	.0346418	.0404723	.0308948
ASIA	30-31	32	13+	.0016407	.0038395	.0094677	.010089	.0187053	.012444	.0299202	.0195122	.0294953	.0207392	.0442718	.0311588	.0424922	.0387989	.0482007	.0341721	.0473844	.0321485	.038695	.0377024	.0321304	.0423492	.0346418	.0404723	.0308948
ASIA	30-31	33	13+	.0016407	.0038395	.0094677	.010089	.0187053	.012444	.0299202	.0195122	.0294953	.0207392	.0442718	.0311588	.0424922	.0387989	.0482007	.0341721	.0473844	.0321485	.038695	.0377024	.0321304	.0423492	.0346418	.0404723	.0308948
ASIA	30-31	34	13+	.0016407	.0038395	.0094677	.010089	.0187053	.012444	.0299202	.0195122	.0294953	.0207392	.0442718	.0311588	.0424922	.0387989	.0482007	.0341721	.0473844	.0321485	.038695	.0377024	.0321304	.0423492	.0346418	.0404723	.0308948
ASIA	30-31	35	13+	.0016407	.0038395	.0094677	.010089	.0187053	.012444	.0299202	.0195122	.0294953	.0207392	.0442718	.0311588	.0424922	.0387989	.0482007	.0341721	.0473844	.0321485	.038695	.0377024	.0321304	.0423492	.0346418	.0404723	.0308948
ASIA	30-31	36	13+	.0016407	.0038395	.0094677	.010089	.0187053	.012444	.0299202	.0195122	.0294953	.0207392	.0442718	.0311588	.0424922	.0387989	.0482007	.0341721	.0473844	.0321485	.038695	.0377024	.0321304	.0423492	.0346418	.0404723	.0308948
ASIA	30-31	37	13+	.0016407	.0038395	.0094677	.010089	.0187053	.012444	.0299202	.0195122	.0294953	.0207392	.0442718	.0311588	.0424922	.0387989	.0482007	.0341721	.0473844	.0321485	.038695	.0377024	.0321304	.0423492	.0346418	.0404723	.0308948
ASIA	30-31	38	13+	.0016407	.0038395	.0094677	.010089	.0187053	.012444	.0299202	.0195122	.0294953	.0207392	.0442718	.0311588	.0424922	.0387989	.0482007	.0341721	.0473844	.0321485	.038695	.0377024	.0321304	.0423492	.0346418	.0404723	.0308948
ASIA	30-31	39	13+	.0016407	.0038395	.0094677	.010089	.0187053	.012444	.0299202	.0195122	.0294953	.0207392	.0442718	.0311588	.0424922	.0387989	.0482007	.0341721	.0473844	.0321485	.038695	.0377024	.0321304	.0423492	.0346418	.0404723	.0308948
ASIA	30-31	40	13+	.0016407	.0038395	.0094677	.010089	.0187053	.012444	.0299202	.0195122	.0294953	.0207392	.0442718	.0311588	.0424922	.0387989	.0482007	.0341721	.0473844	.0321485	.038695	.0377024	.0321304	.0423492	.0346418	.0404723	.0308948
ASIA	32-34	1	1+	0	0	0	0	0	0	0	0	0	.0002757	0	0	0	.000089	.0030804	.0052154	.0068401	0	.0028241	.0004145	.007894	.0092864	.0346282	.0015718	.0073757
ASIA	32-34	2	1+	0	0	0	0	0	0	0	0	0	.0002757	0	0	0	.000089	.0030804	.0052154	.0068401	0	.0028241	.0004145	.007894	.0092864	.0346282	.0015718	.0073757
ASIA	32-34	3	3	0	0	0	0	0	0	0	.0026076	.0011871	.0001276	.0040444	.0004842	.0010486	.0033656	.0179422	.005883	.0066284	.004002	.0084942	.0028718	.0214359	.0124411	.0199644	.0237254	.0212128
ASIA	32-34	4	4	0	0	0	0	0	0	0	.0003826	.0023499	.0012188	.0005706	.0045124	.0020427	.0039487	.0099945	.0090931	.006756	.0114099	.0174619	.0175917	.0179232	.023571	.0409232	.0396362	.0423222
ASIA	32-34	5	5	0	0	.000118	.0001281	.0008471	0	.000101	.0002503	.001087	.0013511	.0036896	.0045146	.003471	.0058382	.0122786	.0117763	.0127033	.015405	.0260659	.0224011	.0333457	.0325822	.0463473	.0425182	.0589108
ASIA	32-34	6	6	0	.0002767	0	0	.0019466	0	.0013086	.0004419	.0021153	.0046932	.0037953	.0053822	.0098329	.00804	.0130845	.0135915	.0204458	.019854	.0271921	.0330014	.042751	.0402139	.0471468	.0538242	.054442
ASIA	32-34	7	7	0	.0002279	0	.0002145	.0001262	.000721	.0008822	.0026	.0096772	.0041432	.0097015	.0088929	.0146618	.0149362	.0159409	.023773	.0287658	.0272349	.0371475	.0288415	.0485795	.0392999	.0556198	.0407163	.0520192
ASIA	32-34	8	8	0	0	0	.0013615	.0008737	.0006335	.0012743	.0056129	.0058151	.0076452	.0147839	.0141247	.0191197	.0209062	.0266505	.0230543	.0346348	.031151	.0369784	.0360507	.0529998	.0365593	.0451222	.0453822	.0536094
ASIA	32-34	9	9	.00041	.000434	.0012478	.0003611	.0009106	.0033107	.0021329	.0090468	.0105854	.0072272	.0170143	.0135325	.0222826	.0255894	.0263155	.0271532	.031578	.0378665	.0432735	.0357337	.0465554	.0407709	.0378254	.0455809	.0432331
ASIA	32-34	10	10	.0003769	.0005321	.0019707	.0038243	.0013052	.0012831	.0066802	.0105819	.0162289	.0121336	.0234743	.0165426	.0212508	.0297501	.0277829	.0339102	.036524	.0373183	.0444637	.0376838	.0374747	.0473222	.041698	.0374581	.0466772
ASIA	32-34	11	11	0	.001318	0	.0014503	.0035105	.0038332	.0077028	.0071496	.0177188	.0168493	.0245207	.017612	.0344542	.0301043	.0315124	.0328271	.0387027	.0305432	.0356696	.0392002	.0403405	.0330722	.0447302	.0361183	.0469163
ASIA	32-34	12	12	.0029772	0	.0010901	.0032183	.0105186	.0049705	.0129594	.0096149	.0187309	.0152185	.0246088	.0142561	.0314918	.0408267	.0355776	.0259579	.0351961	.0210965	.0540124	.0233418	.0519668	.0306491	.04411	.04899	.041104
ASIA	32-34	13	13+	.0017106	.0017106	.004829	.0066091	.002665	.0056308	.0185168	.0202655	.0162247	.0207227	.0376925	.0320346	.0332864	.0319736	.0381303	.0271916	.0401044	.0335525	.0447376	.0347398	.046953	.0343272	.0351761	.038433	.0361191
ASIA	32-34	14	13+	.0017106	.0017106	.004829	.0066091	.002665	.0056308	.0185168	.0202655	.0162247	.0207227	.0376925	.0320346	.0332864	.0319736	.0381303	.0271916	.0401044	.0335525	.0447376	.0347398	.046953	.0343272	.0351761	.038433	.0361191
ASIA	32-34	15	13+	.0017106	.0017106	.004829	.0066091	.002665	.0056308	.0185168	.0202655	.0162247	.0207227	.0376925	.0320346	.0332864	.0319736	.0381303	.0271916	.0401044	.0335525	.0447376	.0347398	.046953	.0343272	.0351761	.038433	.0361191
ASIA	32-34	16	13+	.0017106	.0017106	.004829	.0066091	.002665	.0056308	.0185168	.0202655	.0162247	.0207227	.0376925	.0320346	.0332864	.0319736	.0381303	.0271916	.0401044	.0335525	.0447376	.0347398	.046953	.0343272	.0351761	.038433	.0361191
ASIA	32-34	17	13+	.0017106	.0017106	.004829	.0066091	.002665	.0056308	.0185168	.0202655	.0162247	.0207227	.0376925	.0320346	.0332864	.0319736	.0381303	.0271916	.0401044	.0335525	.0447376	.0347398	.046953	.0343272	.0351761	.038433	.0361191
ASIA	32-34	18	13+	.0017106	.0017106	.004829	.0066091	.002665	.0056308	.0185168	.0202655	.0162247	.0207227	.0376925	.0320346	.0332864	.0319736	.0381303	.0271916	.0401044	.0335525	.0447376	.0347398	.046953	.0343272	.0351761	.038433	.0361191
ASIA	32-34	19	13+	.0017106	.0017106	.004829	.0066091	.002665	.0056308	.0185168	.0202655	.0162247	.0207227	.0376925	.0320346	.0332864	.0319736	.0381303	.0271916	.0401044	.0335525	.0447376	.0347398	.046953	.0343272	.0351761	.038433	.0361191
ASIA	32-34	20	13+	.0017106	.0017106	.004829	.0066091	.002665	.0056308	.0185168	.0202655	.0162247	.0207227	.0376925	.0320346	.0332864	.0319736	.0381303	.0271916	.0401044	.0335525	.0447376	.0347398	.046953	.0343272	.0351761	.038433	.0361191
ASIA	32-34	21	13+	.0017106	.0017106	.004829	.0066091	.002665	.0056308	.0185168	.0202655	.0162247	.0207227	.0376925	.0320346	.0332864	.0319736	.0381303	.0271916	.0401044	.0335525	.0447376	.0347398	.046953	.0343272	.0351761	.038433	.0361191
ASIA	32-34	22	13+	.0017106	.0017106	.004829	.0066091	.002665	.0056308	.0185168	.0202655	.0162247	.0207227	.0376925	.0320346	.0332864	.0319736	.0381303	.0271916	.0401044	.0335525	.0447376	.0347398	.046953	.0343272	.0351761	.038433	.0361191
ASIA	32-34	23	13+	.0017106	.0017106	.004829	.0066091	.002665	.0056308	.0185168	.0202655	.0162247	.0207227	.0376925	.0320346	.0332864	.0319736	.0381303	.0271916	.0401044	.0335525	.0447376	.0347398	.046953	.0343272	.0351761	.038433	.0361191
ASIA	32-34	24	13+	.0017106	.0017106	.004829	.0066091	.002665	.0056308	.0185168	.0202655	.0162247	.0207227	.0376925	.0320346	.0332864	.0319736	.0381303	.0271916	.0401044	.0335525	.0447376	.0347398	.046953	.0343272	.0351761	.038433	.0361191
ASIA	32-34	25	13+	.0017106	.0017106	.004829	.0066091	.002665	.0056308	.0185168	.0202655	.0162247	.0207227	.0376925	.0320346	.0332864	.0319736	.0381303	.0271916	.0401044	.0335525	.0447376	.0347398	.046953	.0343272	.0351761	.038433	.0361191
ASIA	32-34	26	13+	.0017106	.0017106	.004829	.0066091	.002665	.0056308	.0185168	.0202655	.0162247	.0207227	.0376925	.0320346	.0332864	.0319736	.0381303	.0271916	.0401044	.0335525	.0447376	.0347398	.046953	.0343272	.0351761	.038433	.0361191
ASIA	32-34	27	13+	.0017106	.0017106	.004829	.0066091	.002665	.0056308	.0185168	.0202655	.0162247	.0207227	.0376925	.0320346	.0332864	.0319736	.0381303	.0271916	.0401044	.0335525	.0447376	.0347398	.046953	.0343272	.0351761	.038433	.0361191
ASIA	32-34	28	13+	.0017106	.0017106	.004829	.0066091	.002665	.0056308	.0185168	.0202655	.0162247	.0207227	.0376925	.0320346	.0332864	.0319736	.0381303	.0271916	.0401044	.0335525	.0447376	.0347398	.046953	.0343272	.0351761	.038433	.0361191
ASIA	32-34	29	13+	.0017106	.0017106	.004829	.0066091	.002665	.0056308	.0185168	.0202655	.0162247	.0207227	.0376925	.0320346	.0332864	.0319736	.0381303	.0271916	.0401044	.0335525	.0447376	.0347398	.046953	.0343272	.0351761	.038433	.0361191
ASIA	32-34	30	13+	.0017106	.0017106	.004829	.0066091	.002665	.0056308	.0185168	.0202655	.0162247	.0207227	.0376925	.0320346	.0332864	.0319736	.0381303	.0271916	.0401044	.0335525	.0447376	.0347398	.046953	.0343272	.0351761	.038433	.0361191
ASIA	32-34	31	13+	.0017106	.0017106	.004829	.0066091	.002665	.0056308	.0185168	.0202655	.0162247	.0207227	.0376925	.0320346	.0332864	.0319736	.0381303	.0271916	.0401044	.0335525	.0447376	.0347398	.046953	.0343272	.0351761	.038433	.0361191
ASIA	32-34	32	13+	.0017106	.0017106	.004829	.0066091	.002665	.0056308	.0185168	.0202655	.0162247	.0207227	.0376925	.0320346	.0332864	.0319736	.0381303	.0271916	.0401044	.0335525	.0447376	.0347398	.046953	.0343272	.0351761	.038433	.0361191
ASIA	32-34	33	13+	.0017106	.0017106	.004829	.0066091	.002665	.0056308	.0185168	.0202655	.0162247	.0207227	.0376925	.0320346	.0332864	.0319736	.0381303	.0271916	.0401044	.0335525	.0447376	.0347398	.046953	.0343272	.0351761	.038433	.0361191
ASIA	32-34	34	13+	.0017106	.0017106	.004829	.0066091	.002665	.0056308	.0185168	.0202655	.0162247	.0207227	.0376925	.0320346	.0332864	.0319736	.0381303	.0271916	.0401044	.0335525	.0447376	.0347398	.046953	.0343272	.0351761	.038433	.0361191
ASIA	32-34	35	13+	.0017106	.0017106	.004829	.0066091	.002665	.0056308	.0185168	.0202655	.0162247	.0207227	.0376925	.0320346	.0332864	.0319736	.0381303	.0271916	.0401044	.0335525	.0447376	.0347398	.046953	.0343272	.0351761	.038433	.0361191
ASIA	32-34	36	13+	.0017106	.0017106	.004829	.0066091	.002665	.0056308	.0185168	.0202655	.0162247	.0207227	.0376925	.0320346	.0332864	.0319736	.0381303	.0271916	.0401044	.0335525	.0447376	.0347398	.046953	.0343272	.0351761	.038433	.0361191
ASIA	32-34	37	13+	.0017106	.0017106	.004829	.0066091	.002665	.0056308	.0185168	.0202655	.0162247	.0207227	.0376925	.0320346	.0332864	.0319736	.0381303	.0271916	.0401044	.0335525	.0447376	.0347398	.046953	.0343272	.0351761	.038433	.0361191
ASIA	32-34	38	13+	.0017106	.0017106	.004829	.0066091	.002665	.0056308	.0185168	.0202655	.0162247	.0207227	.0376925	.0320346	.0332864	.0319736	.0381303	.0271916	.0401044	.0335525	.0447376	.0347398	.046953	.0343272	.0351761	.038433	.0361191
ASIA	32-34	39	13+	.0017106	.0017106	.004829	.0066091	.002665	.0056308	.0185168	.0202655	.0162247	.0207227	.0376925	.0320346	.0332864	.0319736	.0381303	.0271916	.0401044	.0335525	.0447376	.0347398	.046953	.0343272	.0351761	.038433	.0361191
ASIA	32-34	40	13+	.0017106	.0017106	.004829	.0066091	.002665	.0056308	.0185168	.0202655	.0162247	.0207227	.0376925	.0320346	.0332864	.0319736	.0381303	.0271916	.0401044	.0335525	.0447376	.0347398	.046953	.0343272	.0351761	.038433	.0361191
ASIA	4-5	1	1	0	0	0	0	.5771342	.4228658	0	0	0	0	0	0	0	0	0	0	0	0	0	0	0	0	0	0	0
ASIA	4-5	2	2	.0914967	.1370424	.1553225	.0912052	.275918	.2490153	0	0	0	0	0	0	0	0	0	0	0	0	0	0	0	0	0	0	0
ASIA	4-5	3	3	.1714663	.133028	.1428517	.1631233	.1720833	.2174474	0	0	0	0	0	0	0	0	0	0	0	0	0	0	0	0	0	0	0
ASIA	4-5	4	4+	.1880816	.1146015	.1548328	.1587669	.1771087	.2066085	0	0	0	0	0	0	0	0	0	0	0	0	0	0	0	0	0	0	0
ASIA	4-5	5	4+	.1880816	.1146015	.1548328	.1587669	.1771087	.2066085	0	0	0	0	0	0	0	0	0	0	0	0	0	0	0	0	0	0	0
ASIA	4-5	6	4+	.1880816	.1146015	.1548328	.1587669	.1771087	.2066085	0	0	0	0	0	0	0	0	0	0	0	0	0	0	0	0	0	0	0
ASIA	4-5	7	4+	.1880816	.1146015	.1548328	.1587669	.1771087	.2066085	0	0	0	0	0	0	0	0	0	0	0	0	0	0	0	0	0	0	0
ASIA	4-5	8	4+	.1880816	.1146015	.1548328	.1587669	.1771087	.2066085	0	0	0	0	0	0	0	0	0	0	0	0	0	0	0	0	0	0	0
ASIA	4-5	9	4+	.1880816	.1146015	.1548328	.1587669	.1771087	.2066085	0	0	0	0	0	0	0	0	0	0	0	0	0	0	0	0	0	0	0
ASIA	4-5	10	4+	.1880816	.1146015	.1548328	.1587669	.1771087	.2066085	0	0	0	0	0	0	0	0	0	0	0	0	0	0	0	0	0	0	0
ASIA	4-5	11	4+	.1880816	.1146015	.1548328	.1587669	.1771087	.2066085	0	0	0	0	0	0	0	0	0	0	0	0	0	0	0	0	0	0	0
ASIA	4-5	12	4+	.1880816	.1146015	.1548328	.1587669	.1771087	.2066085	0	0	0	0	0	0	0	0	0	0	0	0	0	0	0	0	0	0	0
ASIA	4-5	13	4+	.1880816	.1146015	.1548328	.1587669	.1771087	.2066085	0	0	0	0	0	0	0	0	0	0	0	0	0	0	0	0	0	0	0
ASIA	4-5	14	4+	.1880816	.1146015	.1548328	.1587669	.1771087	.2066085	0	0	0	0	0	0	0	0	0	0	0	0	0	0	0	0	0	0	0
ASIA	4-5	15	4+	.1880816	.1146015	.1548328	.1587669	.1771087	.2066085	0	0	0	0	0	0	0	0	0	0	0	0	0	0	0	0	0	0	0
ASIA	4-5	16	4+	.1880816	.1146015	.1548328	.1587669	.1771087	.2066085	0	0	0	0	0	0	0	0	0	0	0	0	0	0	0	0	0	0	0
ASIA	4-5	17	4+	.1880816	.1146015	.1548328	.1587669	.1771087	.2066085	0	0	0	0	0	0	0	0	0	0	0	0	0	0	0	0	0	0	0
ASIA	4-5	18	4+	.1880816	.1146015	.1548328	.1587669	.1771087	.2066085	0	0	0	0	0	0	0	0	0	0	0	0	0	0	0	0	0	0	0
ASIA	4-5	19	4+	.1880816	.1146015	.1548328	.1587669	.1771087	.2066085	0	0	0	0	0	0	0	0	0	0	0	0	0	0	0	0	0	0	0
ASIA	4-5	20	4+	.1880816	.1146015	.1548328	.1587669	.1771087	.2066085	0	0	0	0	0	0	0	0	0	0	0	0	0	0	0	0	0	0	0
ASIA	4-5	21	4+	.1880816	.1146015	.1548328	.1587669	.1771087	.2066085	0	0	0	0	0	0	0	0	0	0	0	0	0	0	0	0	0	0	0
ASIA	4-5	22	4+	.1880816	.1146015	.1548328	.1587669	.1771087	.2066085	0	0	0	0	0	0	0	0	0	0	0	0	0	0	0	0	0	0	0
ASIA	4-5	23	4+	.1880816	.1146015	.1548328	.1587669	.1771087	.2066085	0	0	0	0	0	0	0	0	0	0	0	0	0	0	0	0	0	0	0
ASIA	4-5	24	4+	.1880816	.1146015	.1548328	.1587669	.1771087	.2066085	0	0	0	0	0	0	0	0	0	0	0	0	0	0	0	0	0	0	0
ASIA	4-5	25	4+	.1880816	.1146015	.1548328	.1587669	.1771087	.2066085	0	0	0	0	0	0	0	0	0	0	0	0	0	0	0	0	0	0	0
ASIA	4-5	26	4+	.1880816	.1146015	.1548328	.1587669	.1771087	.2066085	0	0	0	0	0	0	0	0	0	0	0	0	0	0	0	0	0	0	0
ASIA	4-5	27	4+	.1880816	.1146015	.1548328	.1587669	.1771087	.2066085	0	0	0	0	0	0	0	0	0	0	0	0	0	0	0	0	0	0	0
ASIA	4-5	28	4+	.1880816	.1146015	.1548328	.1587669	.1771087	.2066085	0	0	0	0	0	0	0	0	0	0	0	0	0	0	0	0	0	0	0
ASIA	4-5	29	4+	.1880816	.1146015	.1548328	.1587669	.1771087	.2066085	0	0	0	0	0	0	0	0	0	0	0	0	0	0	0	0	0	0	0
ASIA	4-5	30	4+	.1880816	.1146015	.1548328	.1587669	.1771087	.2066085	0	0	0	0	0	0	0	0	0	0	0	0	0	0	0	0	0	0	0
ASIA	4-5	31	4+	.1880816	.1146015	.1548328	.1587669	.1771087	.2066085	0	0	0	0	0	0	0	0	0	0	0	0	0	0	0	0	0	0	0
ASIA	4-5	32	4+	.1880816	.1146015	.1548328	.1587669	.1771087	.2066085	0	0	0	0	0	0	0	0	0	0	0	0	0	0	0	0	0	0	0
ASIA	4-5	33	4+	.1880816	.1146015	.1548328	.1587669	.1771087	.2066085	0	0	0	0	0	0	0	0	0	0	0	0	0	0	0	0	0	0	0
ASIA	4-5	34	4+	.1880816	.1146015	.1548328	.1587669	.1771087	.2066085	0	0	0	0	0	0	0	0	0	0	0	0	0	0	0	0	0	0	0
ASIA	4-5	35	4+	.1880816	.1146015	.1548328	.1587669	.1771087	.2066085	0	0	0	0	0	0	0	0	0	0	0	0	0	0	0	0	0	0	0
ASIA	4-5	36	4+	.1880816	.1146015	.1548328	.1587669	.1771087	.2066085	0	0	0	0	0	0	0	0	0	0	0	0	0	0	0	0	0	0	0
ASIA	4-5	37	4+	.1880816	.1146015	.1548328	.1587669	.1771087	.2066085	0	0	0	0	0	0	0	0	0	0	0	0	0	0	0	0	0	0	0
ASIA	4-5	38	4+	.1880816	.1146015	.1548328	.1587669	.1771087	.2066085	0	0	0	0	0	0	0	0	0	0	0	0	0	0	0	0	0	0	0
ASIA	4-5	39	4+	.1880816	.1146015	.1548328	.1587669	.1771087	.2066085	0	0	0	0	0	0	0	0	0	0	0	0	0	0	0	0	0	0	0
ASIA	4-5	40	4+	.1880816	.1146015	.1548328	.1587669	.1771087	.2066085	0	0	0	0	0	0	0	0	0	0	0	0	0	0	0	0	0	0	0
ASIA	6-7	1	1	0	0	0	0	0	0	.5793824	.4206176	0	0	0	0	0	0	0	0	0	0	0	0	0	0	0	0	0
ASIA	6-7	2	2	.0410239	.0625799	.0822301	.1032737	.1093417	.0771559	.2884636	.2359311	0	0	0	0	0	0	0	0	0	0	0	0	0	0	0	0	0
ASIA	6-7	3	3	.0818358	.102016	.1020997	.1050246	.1381625	.1064233	.1925017	.1719364	0	0	0	0	0	0	0	0	0	0	0	0	0	0	0	0	0
ASIA	6-7	4	4	.1260358	.0930627	.1074819	.1239243	.1171141	.1277101	.1511991	.1534719	0	0	0	0	0	0	0	0	0	0	0	0	0	0	0	0	0
ASIA	6-7	5	5	.125956	.0833578	.1207096	.1172701	.1233498	.1372524	.1409326	.1511717	0	0	0	0	0	0	0	0	0	0	0	0	0	0	0	0	0
ASIA	6-7	6	6+	.1389161	.1173585	.112253	.1342299	.1231205	.1187737	.1256498	.1296985	0	0	0	0	0	0	0	0	0	0	0	0	0	0	0	0	0
ASIA	6-7	7	6+	.1389161	.1173585	.112253	.1342299	.1231205	.1187737	.1256498	.1296985	0	0	0	0	0	0	0	0	0	0	0	0	0	0	0	0	0
ASIA	6-7	8	6+	.1389161	.1173585	.112253	.1342299	.1231205	.1187737	.1256498	.1296985	0	0	0	0	0	0	0	0	0	0	0	0	0	0	0	0	0
ASIA	6-7	9	6+	.1389161	.1173585	.112253	.1342299	.1231205	.1187737	.1256498	.1296985	0	0	0	0	0	0	0	0	0	0	0	0	0	0	0	0	0
ASIA	6-7	10	6+	.1389161	.1173585	.112253	.1342299	.1231205	.1187737	.1256498	.1296985	0	0	0	0	0	0	0	0	0	0	0	0	0	0	0	0	0
ASIA	6-7	11	6+	.1389161	.1173585	.112253	.1342299	.1231205	.1187737	.1256498	.1296985	0	0	0	0	0	0	0	0	0	0	0	0	0	0	0	0	0
ASIA	6-7	12	6+	.1389161	.1173585	.112253	.1342299	.1231205	.1187737	.1256498	.1296985	0	0	0	0	0	0	0	0	0	0	0	0	0	0	0	0	0
ASIA	6-7	13	6+	.1389161	.1173585	.112253	.1342299	.1231205	.1187737	.1256498	.1296985	0	0	0	0	0	0	0	0	0	0	0	0	0	0	0	0	0
ASIA	6-7	14	6+	.1389161	.1173585	.112253	.1342299	.1231205	.1187737	.1256498	.1296985	0	0	0	0	0	0	0	0	0	0	0	0	0	0	0	0	0
ASIA	6-7	15	6+	.1389161	.1173585	.112253	.1342299	.1231205	.1187737	.1256498	.1296985	0	0	0	0	0	0	0	0	0	0	0	0	0	0	0	0	0
ASIA	6-7	16	6+	.1389161	.1173585	.112253	.1342299	.1231205	.1187737	.1256498	.1296985	0	0	0	0	0	0	0	0	0	0	0	0	0	0	0	0	0
ASIA	6-7	17	6+	.1389161	.1173585	.112253	.1342299	.1231205	.1187737	.1256498	.1296985	0	0	0	0	0	0	0	0	0	0	0	0	0	0	0	0	0
ASIA	6-7	18	6+	.1389161	.1173585	.112253	.1342299	.1231205	.1187737	.1256498	.1296985	0	0	0	0	0	0	0	0	0	0	0	0	0	0	0	0	0
ASIA	6-7	19	6+	.1389161	.1173585	.112253	.1342299	.1231205	.1187737	.1256498	.1296985	0	0	0	0	0	0	0	0	0	0	0	0	0	0	0	0	0
ASIA	6-7	20	6+	.1389161	.1173585	.112253	.1342299	.1231205	.1187737	.1256498	.1296985	0	0	0	0	0	0	0	0	0	0	0	0	0	0	0	0	0
ASIA	6-7	21	6+	.1389161	.1173585	.112253	.1342299	.1231205	.1187737	.1256498	.1296985	0	0	0	0	0	0	0	0	0	0	0	0	0	0	0	0	0
ASIA	6-7	22	6+	.1389161	.1173585	.112253	.1342299	.1231205	.1187737	.1256498	.1296985	0	0	0	0	0	0	0	0	0	0	0	0	0	0	0	0	0
ASIA	6-7	23	6+	.1389161	.1173585	.112253	.1342299	.1231205	.1187737	.1256498	.1296985	0	0	0	0	0	0	0	0	0	0	0	0	0	0	0	0	0
ASIA	6-7	24	6+	.1389161	.1173585	.112253	.1342299	.1231205	.1187737	.1256498	.1296985	0	0	0	0	0	0	0	0	0	0	0	0	0	0	0	0	0
ASIA	6-7	25	6+	.1389161	.1173585	.112253	.1342299	.1231205	.1187737	.1256498	.1296985	0	0	0	0	0	0	0	0	0	0	0	0	0	0	0	0	0
ASIA	6-7	26	6+	.1389161	.1173585	.112253	.1342299	.1231205	.1187737	.1256498	.1296985	0	0	0	0	0	0	0	0	0	0	0	0	0	0	0	0	0
ASIA	6-7	27	6+	.1389161	.1173585	.112253	.1342299	.1231205	.1187737	.1256498	.1296985	0	0	0	0	0	0	0	0	0	0	0	0	0	0	0	0	0
ASIA	6-7	28	6+	.1389161	.1173585	.112253	.1342299	.1231205	.1187737	.1256498	.1296985	0	0	0	0	0	0	0	0	0	0	0	0	0	0	0	0	0
ASIA	6-7	29	6+	.1389161	.1173585	.112253	.1342299	.1231205	.1187737	.1256498	.1296985	0	0	0	0	0	0	0	0	0	0	0	0	0	0	0	0	0
ASIA	6-7	30	6+	.1389161	.1173585	.112253	.1342299	.1231205	.1187737	.1256498	.1296985	0	0	0	0	0	0	0	0	0	0	0	0	0	0	0	0	0
ASIA	6-7	31	6+	.1389161	.1173585	.112253	.1342299	.1231205	.1187737	.1256498	.1296985	0	0	0	0	0	0	0	0	0	0	0	0	0	0	0	0	0
ASIA	6-7	32	6+	.1389161	.1173585	.112253	.1342299	.1231205	.1187737	.1256498	.1296985	0	0	0	0	0	0	0	0	0	0	0	0	0	0	0	0	0
ASIA	6-7	33	6+	.1389161	.1173585	.112253	.1342299	.1231205	.1187737	.1256498	.1296985	0	0	0	0	0	0	0	0	0	0	0	0	0	0	0	0	0
ASIA	6-7	34	6+	.1389161	.1173585	.112253	.1342299	.1231205	.1187737	.1256498	.1296985	0	0	0	0	0	0	0	0	0	0	0	0	0	0	0	0	0
ASIA	6-7	35	6+	.1389161	.1173585	.112253	.1342299	.1231205	.1187737	.1256498	.1296985	0	0	0	0	0	0	0	0	0	0	0	0	0	0	0	0	0
ASIA	6-7	36	6+	.1389161	.1173585	.112253	.1342299	.1231205	.1187737	.1256498	.1296985	0	0	0	0	0	0	0	0	0	0	0	0	0	0	0	0	0
ASIA	6-7	37	6+	.1389161	.1173585	.112253	.1342299	.1231205	.1187737	.1256498	.1296985	0	0	0	0	0	0	0	0	0	0	0	0	0	0	0	0	0
ASIA	6-7	38	6+	.1389161	.1173585	.112253	.1342299	.1231205	.1187737	.1256498	.1296985	0	0	0	0	0	0	0	0	0	0	0	0	0	0	0	0	0
ASIA	6-7	39	6+	.1389161	.1173585	.112253	.1342299	.1231205	.1187737	.1256498	.1296985	0	0	0	0	0	0	0	0	0	0	0	0	0	0	0	0	0
ASIA	6-7	40	6+	.1389161	.1173585	.112253	.1342299	.1231205	.1187737	.1256498	.1296985	0	0	0	0	0	0	0	0	0	0	0	0	0	0	0	0	0
ASIA	8-9	1	1	0	0	0	0	0	0	0	0	.5777633	.4222367	0	0	0	0	0	0	0	0	0	0	0	0	0	0	0
ASIA	8-9	2	2	.0220229	.0308611	.0379032	.051588	.0694735	.0831358	.108845	.0753304	.2874737	.2332619	0	.0001045	0	0	0	0	0	0	0	0	0	0	0	0	0
ASIA	8-9	3	3	.041157	.0553748	.0648312	.0778665	.0855447	.1070935	.1237507	.0837576	.2020868	.1585372	0	0	0	0	0	0	0	0	0	0	0	0	0	0	0
ASIA	8-9	4	4	.0672183	.0747263	.0765201	.0887092	.0981606	.0983645	.1220626	.0942329	.1539571	.1260484	0	0	0	0	0	0	0	0	0	0	0	0	0	0	0
ASIA	8-9	5	5	.091871	.0759288	.0805376	.0921305	.0896422	.1068974	.1109371	.1114307	.1296903	.1109345	0	0	0	0	0	0	0	0	0	0	0	0	0	0	0
ASIA	8-9	6	6	.1067604	.0671687	.0918838	.0863421	.0827088	.1012458	.1186778	.1130273	.1252615	.1069238	0	0	0	0	0	0	0	0	0	0	0	0	0	0	0
ASIA	8-9	7	7+	.1084637	.0683238	.0882879	.0962208	.0916695	.1031798	.1061638	.1098703	.1305238	.0972966	0	0	0	0	0	0	0	0	0	0	0	0	0	0	0
ASIA	8-9	8	7+	.1084637	.0683238	.0882879	.0962208	.0916695	.1031798	.1061638	.1098703	.1305238	.0972966	0	0	0	0	0	0	0	0	0	0	0	0	0	0	0
ASIA	8-9	9	7+	.1084637	.0683238	.0882879	.0962208	.0916695	.1031798	.1061638	.1098703	.1305238	.0972966	0	0	0	0	0	0	0	0	0	0	0	0	0	0	0
ASIA	8-9	10	7+	.1084637	.0683238	.0882879	.0962208	.0916695	.1031798	.1061638	.1098703	.1305238	.0972966	0	0	0	0	0	0	0	0	0	0	0	0	0	0	0
ASIA	8-9	11	7+	.1084637	.0683238	.0882879	.0962208	.0916695	.1031798	.1061638	.1098703	.1305238	.0972966	0	0	0	0	0	0	0	0	0	0	0	0	0	0	0
ASIA	8-9	12	7+	.1084637	.0683238	.0882879	.0962208	.0916695	.1031798	.1061638	.1098703	.1305238	.0972966	0	0	0	0	0	0	0	0	0	0	0	0	0	0	0
ASIA	8-9	13	7+	.1084637	.0683238	.0882879	.0962208	.0916695	.1031798	.1061638	.1098703	.1305238	.0972966	0	0	0	0	0	0	0	0	0	0	0	0	0	0	0
ASIA	8-9	14	7+	.1084637	.0683238	.0882879	.0962208	.0916695	.1031798	.1061638	.1098703	.1305238	.0972966	0	0	0	0	0	0	0	0	0	0	0	0	0	0	0
ASIA	8-9	15	7+	.1084637	.0683238	.0882879	.0962208	.0916695	.1031798	.1061638	.1098703	.1305238	.0972966	0	0	0	0	0	0	0	0	0	0	0	0	0	0	0
ASIA	8-9	16	7+	.1084637	.0683238	.0882879	.0962208	.0916695	.1031798	.1061638	.1098703	.1305238	.0972966	0	0	0	0	0	0	0	0	0	0	0	0	0	0	0
ASIA	8-9	17	7+	.1084637	.0683238	.0882879	.0962208	.0916695	.1031798	.1061638	.1098703	.1305238	.0972966	0	0	0	0	0	0	0	0	0	0	0	0	0	0	0
ASIA	8-9	18	7+	.1084637	.0683238	.0882879	.0962208	.0916695	.1031798	.1061638	.1098703	.1305238	.0972966	0	0	0	0	0	0	0	0	0	0	0	0	0	0	0
ASIA	8-9	19	7+	.1084637	.0683238	.0882879	.0962208	.0916695	.1031798	.1061638	.1098703	.1305238	.0972966	0	0	0	0	0	0	0	0	0	0	0	0	0	0	0
ASIA	8-9	20	7+	.1084637	.0683238	.0882879	.0962208	.0916695	.1031798	.1061638	.1098703	.1305238	.0972966	0	0	0	0	0	0	0	0	0	0	0	0	0	0	0
ASIA	8-9	21	7+	.1084637	.0683238	.0882879	.0962208	.0916695	.1031798	.1061638	.1098703	.1305238	.0972966	0	0	0	0	0	0	0	0	0	0	0	0	0	0	0
ASIA	8-9	22	7+	.1084637	.0683238	.0882879	.0962208	.0916695	.1031798	.1061638	.1098703	.1305238	.0972966	0	0	0	0	0	0	0	0	0	0	0	0	0	0	0
ASIA	8-9	23	7+	.1084637	.0683238	.0882879	.0962208	.0916695	.1031798	.1061638	.1098703	.1305238	.0972966	0	0	0	0	0	0	0	0	0	0	0	0	0	0	0
ASIA	8-9	24	7+	.1084637	.0683238	.0882879	.0962208	.0916695	.1031798	.1061638	.1098703	.1305238	.0972966	0	0	0	0	0	0	0	0	0	0	0	0	0	0	0
ASIA	8-9	25	7+	.1084637	.0683238	.0882879	.0962208	.0916695	.1031798	.1061638	.1098703	.1305238	.0972966	0	0	0	0	0	0	0	0	0	0	0	0	0	0	0
ASIA	8-9	26	7+	.1084637	.0683238	.0882879	.0962208	.0916695	.1031798	.1061638	.1098703	.1305238	.0972966	0	0	0	0	0	0	0	0	0	0	0	0	0	0	0
ASIA	8-9	27	7+	.1084637	.0683238	.0882879	.0962208	.0916695	.1031798	.1061638	.1098703	.1305238	.0972966	0	0	0	0	0	0	0	0	0	0	0	0	0	0	0
ASIA	8-9	28	7+	.1084637	.0683238	.0882879	.0962208	.0916695	.1031798	.1061638	.1098703	.1305238	.0972966	0	0	0	0	0	0	0	0	0	0	0	0	0	0	0
ASIA	8-9	29	7+	.1084637	.0683238	.0882879	.0962208	.0916695	.1031798	.1061638	.1098703	.1305238	.0972966	0	0	0	0	0	0	0	0	0	0	0	0	0	0	0
ASIA	8-9	30	7+	.1084637	.0683238	.0882879	.0962208	.0916695	.1031798	.1061638	.1098703	.1305238	.0972966	0	0	0	0	0	0	0	0	0	0	0	0	0	0	0
ASIA	8-9	31	7+	.1084637	.0683238	.0882879	.0962208	.0916695	.1031798	.1061638	.1098703	.1305238	.0972966	0	0	0	0	0	0	0	0	0	0	0	0	0	0	0
ASIA	8-9	32	7+	.1084637	.0683238	.0882879	.0962208	.0916695	.1031798	.1061638	.1098703	.1305238	.0972966	0	0	0	0	0	0	0	0	0	0	0	0	0	0	0
ASIA	8-9	33	7+	.1084637	.0683238	.0882879	.0962208	.0916695	.1031798	.1061638	.1098703	.1305238	.0972966	0	0	0	0	0	0	0	0	0	0	0	0	0	0	0
ASIA	8-9	34	7+	.1084637	.0683238	.0882879	.0962208	.0916695	.1031798	.1061638	.1098703	.1305238	.0972966	0	0	0	0	0	0	0	0	0	0	0	0	0	0	0
ASIA	8-9	35	7+	.1084637	.0683238	.0882879	.0962208	.0916695	.1031798	.1061638	.1098703	.1305238	.0972966	0	0	0	0	0	0	0	0	0	0	0	0	0	0	0
ASIA	8-9	36	7+	.1084637	.0683238	.0882879	.0962208	.0916695	.1031798	.1061638	.1098703	.1305238	.0972966	0	0	0	0	0	0	0	0	0	0	0	0	0	0	0
ASIA	8-9	37	7+	.1084637	.0683238	.0882879	.0962208	.0916695	.1031798	.1061638	.1098703	.1305238	.0972966	0	0	0	0	0	0	0	0	0	0	0	0	0	0	0
ASIA	8-9	38	7+	.1084637	.0683238	.0882879	.0962208	.0916695	.1031798	.1061638	.1098703	.1305238	.0972966	0	0	0	0	0	0	0	0	0	0	0	0	0	0	0
ASIA	8-9	39	7+	.1084637	.0683238	.0882879	.0962208	.0916695	.1031798	.1061638	.1098703	.1305238	.0972966	0	0	0	0	0	0	0	0	0	0	0	0	0	0	0
ASIA	8-9	40	7+	.1084637	.0683238	.0882879	.0962208	.0916695	.1031798	.1061638	.1098703	.1305238	.0972966	0	0	0	0	0	0	0	0	0	0	0	0	0	0	0
LATC	0-1	1	1	.517474	.482526	0	0	0	0	0	0	0	0	0	0	0	0	0	0	0	0	0	0	0	0	0	0	0
LATC	0-1	2	2+	.4916883	.5083117	0	0	0	0	0	0	0	0	0	0	0	0	0	0	0	0	0	0	0	0	0	0	0
LATC	0-1	3	2+	.4916883	.5083117	0	0	0	0	0	0	0	0	0	0	0	0	0	0	0	0	0	0	0	0	0	0	0
LATC	0-1	4	2+	.4916883	.5083117	0	0	0	0	0	0	0	0	0	0	0	0	0	0	0	0	0	0	0	0	0	0	0
LATC	0-1	5	2+	.4916883	.5083117	0	0	0	0	0	0	0	0	0	0	0	0	0	0	0	0	0	0	0	0	0	0	0
LATC	0-1	6	2+	.4916883	.5083117	0	0	0	0	0	0	0	0	0	0	0	0	0	0	0	0	0	0	0	0	0	0	0
LATC	0-1	7	2+	.4916883	.5083117	0	0	0	0	0	0	0	0	0	0	0	0	0	0	0	0	0	0	0	0	0	0	0
LATC	0-1	8	2+	.4916883	.5083117	0	0	0	0	0	0	0	0	0	0	0	0	0	0	0	0	0	0	0	0	0	0	0
LATC	0-1	9	2+	.4916883	.5083117	0	0	0	0	0	0	0	0	0	0	0	0	0	0	0	0	0	0	0	0	0	0	0
LATC	0-1	10	2+	.4916883	.5083117	0	0	0	0	0	0	0	0	0	0	0	0	0	0	0	0	0	0	0	0	0	0	0
LATC	0-1	11	2+	.4916883	.5083117	0	0	0	0	0	0	0	0	0	0	0	0	0	0	0	0	0	0	0	0	0	0	0
LATC	0-1	12	2+	.4916883	.5083117	0	0	0	0	0	0	0	0	0	0	0	0	0	0	0	0	0	0	0	0	0	0	0
LATC	0-1	13	2+	.4916883	.5083117	0	0	0	0	0	0	0	0	0	0	0	0	0	0	0	0	0	0	0	0	0	0	0
LATC	0-1	14	2+	.4916883	.5083117	0	0	0	0	0	0	0	0	0	0	0	0	0	0	0	0	0	0	0	0	0	0	0
LATC	0-1	15	2+	.4916883	.5083117	0	0	0	0	0	0	0	0	0	0	0	0	0	0	0	0	0	0	0	0	0	0	0
LATC	0-1	16	2+	.4916883	.5083117	0	0	0	0	0	0	0	0	0	0	0	0	0	0	0	0	0	0	0	0	0	0	0
LATC	0-1	17	2+	.4916883	.5083117	0	0	0	0	0	0	0	0	0	0	0	0	0	0	0	0	0	0	0	0	0	0	0
LATC	0-1	18	2+	.4916883	.5083117	0	0	0	0	0	0	0	0	0	0	0	0	0	0	0	0	0	0	0	0	0	0	0
LATC	0-1	19	2+	.4916883	.5083117	0	0	0	0	0	0	0	0	0	0	0	0	0	0	0	0	0	0	0	0	0	0	0
LATC	0-1	20	2+	.4916883	.5083117	0	0	0	0	0	0	0	0	0	0	0	0	0	0	0	0	0	0	0	0	0	0	0
LATC	0-1	21	2+	.4916883	.5083117	0	0	0	0	0	0	0	0	0	0	0	0	0	0	0	0	0	0	0	0	0	0	0
LATC	0-1	22	2+	.4916883	.5083117	0	0	0	0	0	0	0	0	0	0	0	0	0	0	0	0	0	0	0	0	0	0	0
LATC	0-1	23	2+	.4916883	.5083117	0	0	0	0	0	0	0	0	0	0	0	0	0	0	0	0	0	0	0	0	0	0	0
LATC	0-1	24	2+	.4916883	.5083117	0	0	0	0	0	0	0	0	0	0	0	0	0	0	0	0	0	0	0	0	0	0	0
LATC	0-1	25	2+	.4916883	.5083117	0	0	0	0	0	0	0	0	0	0	0	0	0	0	0	0	0	0	0	0	0	0	0
LATC	0-1	26	2+	.4916883	.5083117	0	0	0	0	0	0	0	0	0	0	0	0	0	0	0	0	0	0	0	0	0	0	0
LATC	0-1	27	2+	.4916883	.5083117	0	0	0	0	0	0	0	0	0	0	0	0	0	0	0	0	0	0	0	0	0	0	0
LATC	0-1	28	2+	.4916883	.5083117	0	0	0	0	0	0	0	0	0	0	0	0	0	0	0	0	0	0	0	0	0	0	0
LATC	0-1	29	2+	.4916883	.5083117	0	0	0	0	0	0	0	0	0	0	0	0	0	0	0	0	0	0	0	0	0	0	0
LATC	0-1	30	2+	.4916883	.5083117	0	0	0	0	0	0	0	0	0	0	0	0	0	0	0	0	0	0	0	0	0	0	0
LATC	0-1	31	2+	.4916883	.5083117	0	0	0	0	0	0	0	0	0	0	0	0	0	0	0	0	0	0	0	0	0	0	0
LATC	0-1	32	2+	.4916883	.5083117	0	0	0	0	0	0	0	0	0	0	0	0	0	0	0	0	0	0	0	0	0	0	0
LATC	0-1	33	2+	.4916883	.5083117	0	0	0	0	0	0	0	0	0	0	0	0	0	0	0	0	0	0	0	0	0	0	0
LATC	0-1	34	2+	.4916883	.5083117	0	0	0	0	0	0	0	0	0	0	0	0	0	0	0	0	0	0	0	0	0	0	0
LATC	0-1	35	2+	.4916883	.5083117	0	0	0	0	0	0	0	0	0	0	0	0	0	0	0	0	0	0	0	0	0	0	0
LATC	0-1	36	2+	.4916883	.5083117	0	0	0	0	0	0	0	0	0	0	0	0	0	0	0	0	0	0	0	0	0	0	0
LATC	0-1	37	2+	.4916883	.5083117	0	0	0	0	0	0	0	0	0	0	0	0	0	0	0	0	0	0	0	0	0	0	0
LATC	0-1	38	2+	.4916883	.5083117	0	0	0	0	0	0	0	0	0	0	0	0	0	0	0	0	0	0	0	0	0	0	0
LATC	0-1	39	2+	.4916883	.5083117	0	0	0	0	0	0	0	0	0	0	0	0	0	0	0	0	0	0	0	0	0	0	0
LATC	0-1	40	2+	.4916883	.5083117	0	0	0	0	0	0	0	0	0	0	0	0	0	0	0	0	0	0	0	0	0	0	0
LATC	10-11	1	1	0	0	0	0	0	0	0	0	0	0	.5420044	.4579956	0	0	0	0	0	0	0	0	0	0	0	0	0
LATC	10-11	2	2	.0173818	.0231707	.0284593	.0334831	.0420649	.0565611	.0612665	.0640063	.0811802	.0674231	.2849041	.2400988	0	0	0	0	0	0	0	0	0	0	0	0	0
LATC	10-11	3	3	.0281069	.040058	.0443523	.0466862	.0555631	.0653822	.0808474	.0908148	.1018655	.0816366	.2024427	.1622442	0	0	0	0	0	0	0	0	0	0	0	0	0
LATC	10-11	4	4	.0372092	.0486682	.0543737	.06529	.0724294	.0777708	.0896963	.0924563	.0999945	.0815231	.1606245	.119964	0	0	0	0	0	0	0	0	0	0	0	0	0
LATC	10-11	5	5	.0523998	.066451	.0682095	.0765068	.077672	.0774986	.0925761	.0856221	.0950117	.0780937	.1321052	.0978535	0	0	0	0	0	0	0	0	0	0	0	0	0
LATC	10-11	6	6	.0728744	.0638714	.0771136	.0781189	.0753812	.0777496	.0860635	.0898683	.0895604	.0836822	.1060007	.0997157	0	0	0	0	0	0	0	0	0	0	0	0	0
LATC	10-11	7	7	.0861021	.0662343	.069408	.0687946	.083557	.0737206	.0848184	.0846344	.0894371	.087742	.1068504	.0987011	0	0	0	0	0	0	0	0	0	0	0	0	0
LATC	10-11	8	8+	.0803022	.0723137	.0747994	.088118	.0763801	.0772591	.0663643	.0833382	.0936647	.0867404	.0972749	.103445	0	0	0	0	0	0	0	0	0	0	0	0	0
LATC	10-11	9	8+	.0803022	.0723137	.0747994	.088118	.0763801	.0772591	.0663643	.0833382	.0936647	.0867404	.0972749	.103445	0	0	0	0	0	0	0	0	0	0	0	0	0
LATC	10-11	10	8+	.0803022	.0723137	.0747994	.088118	.0763801	.0772591	.0663643	.0833382	.0936647	.0867404	.0972749	.103445	0	0	0	0	0	0	0	0	0	0	0	0	0
LATC	10-11	11	8+	.0803022	.0723137	.0747994	.088118	.0763801	.0772591	.0663643	.0833382	.0936647	.0867404	.0972749	.103445	0	0	0	0	0	0	0	0	0	0	0	0	0
LATC	10-11	12	8+	.0803022	.0723137	.0747994	.088118	.0763801	.0772591	.0663643	.0833382	.0936647	.0867404	.0972749	.103445	0	0	0	0	0	0	0	0	0	0	0	0	0
LATC	10-11	13	8+	.0803022	.0723137	.0747994	.088118	.0763801	.0772591	.0663643	.0833382	.0936647	.0867404	.0972749	.103445	0	0	0	0	0	0	0	0	0	0	0	0	0
LATC	10-11	14	8+	.0803022	.0723137	.0747994	.088118	.0763801	.0772591	.0663643	.0833382	.0936647	.0867404	.0972749	.103445	0	0	0	0	0	0	0	0	0	0	0	0	0
LATC	10-11	15	8+	.0803022	.0723137	.0747994	.088118	.0763801	.0772591	.0663643	.0833382	.0936647	.0867404	.0972749	.103445	0	0	0	0	0	0	0	0	0	0	0	0	0
LATC	10-11	16	8+	.0803022	.0723137	.0747994	.088118	.0763801	.0772591	.0663643	.0833382	.0936647	.0867404	.0972749	.103445	0	0	0	0	0	0	0	0	0	0	0	0	0
LATC	10-11	17	8+	.0803022	.0723137	.0747994	.088118	.0763801	.0772591	.0663643	.0833382	.0936647	.0867404	.0972749	.103445	0	0	0	0	0	0	0	0	0	0	0	0	0
LATC	10-11	18	8+	.0803022	.0723137	.0747994	.088118	.0763801	.0772591	.0663643	.0833382	.0936647	.0867404	.0972749	.103445	0	0	0	0	0	0	0	0	0	0	0	0	0
LATC	10-11	19	8+	.0803022	.0723137	.0747994	.088118	.0763801	.0772591	.0663643	.0833382	.0936647	.0867404	.0972749	.103445	0	0	0	0	0	0	0	0	0	0	0	0	0
LATC	10-11	20	8+	.0803022	.0723137	.0747994	.088118	.0763801	.0772591	.0663643	.0833382	.0936647	.0867404	.0972749	.103445	0	0	0	0	0	0	0	0	0	0	0	0	0
LATC	10-11	21	8+	.0803022	.0723137	.0747994	.088118	.0763801	.0772591	.0663643	.0833382	.0936647	.0867404	.0972749	.103445	0	0	0	0	0	0	0	0	0	0	0	0	0
LATC	10-11	22	8+	.0803022	.0723137	.0747994	.088118	.0763801	.0772591	.0663643	.0833382	.0936647	.0867404	.0972749	.103445	0	0	0	0	0	0	0	0	0	0	0	0	0
LATC	10-11	23	8+	.0803022	.0723137	.0747994	.088118	.0763801	.0772591	.0663643	.0833382	.0936647	.0867404	.0972749	.103445	0	0	0	0	0	0	0	0	0	0	0	0	0
LATC	10-11	24	8+	.0803022	.0723137	.0747994	.088118	.0763801	.0772591	.0663643	.0833382	.0936647	.0867404	.0972749	.103445	0	0	0	0	0	0	0	0	0	0	0	0	0
LATC	10-11	25	8+	.0803022	.0723137	.0747994	.088118	.0763801	.0772591	.0663643	.0833382	.0936647	.0867404	.0972749	.103445	0	0	0	0	0	0	0	0	0	0	0	0	0
LATC	10-11	26	8+	.0803022	.0723137	.0747994	.088118	.0763801	.0772591	.0663643	.0833382	.0936647	.0867404	.0972749	.103445	0	0	0	0	0	0	0	0	0	0	0	0	0
LATC	10-11	27	8+	.0803022	.0723137	.0747994	.088118	.0763801	.0772591	.0663643	.0833382	.0936647	.0867404	.0972749	.103445	0	0	0	0	0	0	0	0	0	0	0	0	0
LATC	10-11	28	8+	.0803022	.0723137	.0747994	.088118	.0763801	.0772591	.0663643	.0833382	.0936647	.0867404	.0972749	.103445	0	0	0	0	0	0	0	0	0	0	0	0	0
LATC	10-11	29	8+	.0803022	.0723137	.0747994	.088118	.0763801	.0772591	.0663643	.0833382	.0936647	.0867404	.0972749	.103445	0	0	0	0	0	0	0	0	0	0	0	0	0
LATC	10-11	30	8+	.0803022	.0723137	.0747994	.088118	.0763801	.0772591	.0663643	.0833382	.0936647	.0867404	.0972749	.103445	0	0	0	0	0	0	0	0	0	0	0	0	0
LATC	10-11	31	8+	.0803022	.0723137	.0747994	.088118	.0763801	.0772591	.0663643	.0833382	.0936647	.0867404	.0972749	.103445	0	0	0	0	0	0	0	0	0	0	0	0	0
LATC	10-11	32	8+	.0803022	.0723137	.0747994	.088118	.0763801	.0772591	.0663643	.0833382	.0936647	.0867404	.0972749	.103445	0	0	0	0	0	0	0	0	0	0	0	0	0
LATC	10-11	33	8+	.0803022	.0723137	.0747994	.088118	.0763801	.0772591	.0663643	.0833382	.0936647	.0867404	.0972749	.103445	0	0	0	0	0	0	0	0	0	0	0	0	0
LATC	10-11	34	8+	.0803022	.0723137	.0747994	.088118	.0763801	.0772591	.0663643	.0833382	.0936647	.0867404	.0972749	.103445	0	0	0	0	0	0	0	0	0	0	0	0	0
LATC	10-11	35	8+	.0803022	.0723137	.0747994	.088118	.0763801	.0772591	.0663643	.0833382	.0936647	.0867404	.0972749	.103445	0	0	0	0	0	0	0	0	0	0	0	0	0
LATC	10-11	36	8+	.0803022	.0723137	.0747994	.088118	.0763801	.0772591	.0663643	.0833382	.0936647	.0867404	.0972749	.103445	0	0	0	0	0	0	0	0	0	0	0	0	0
LATC	10-11	37	8+	.0803022	.0723137	.0747994	.088118	.0763801	.0772591	.0663643	.0833382	.0936647	.0867404	.0972749	.103445	0	0	0	0	0	0	0	0	0	0	0	0	0
LATC	10-11	38	8+	.0803022	.0723137	.0747994	.088118	.0763801	.0772591	.0663643	.0833382	.0936647	.0867404	.0972749	.103445	0	0	0	0	0	0	0	0	0	0	0	0	0
LATC	10-11	39	8+	.0803022	.0723137	.0747994	.088118	.0763801	.0772591	.0663643	.0833382	.0936647	.0867404	.0972749	.103445	0	0	0	0	0	0	0	0	0	0	0	0	0
LATC	10-11	40	8+	.0803022	.0723137	.0747994	.088118	.0763801	.0772591	.0663643	.0833382	.0936647	.0867404	.0972749	.103445	0	0	0	0	0	0	0	0	0	0	0	0	0
LATC	12-13	1	1	0	0	0	0	0	0	0	0	0	0	0	0	.5427227	.4572773	0	0	0	0	0	0	0	0	0	0	0
LATC	12-13	2	2	.0111308	.0156271	.0152545	.0242988	.0241045	.0340603	.0401627	.0477873	.0566364	.0618894	.0823748	.0625518	.2864429	.2376788	0	0	0	0	0	0	0	0	0	0	0
LATC	12-13	3	3	.0176162	.0232967	.0305391	.0330751	.0389933	.0453119	.0527323	.0642389	.0742272	.0774542	.1017458	.0760764	.203268	.1614251	0	0	0	0	0	0	0	0	0	0	0
LATC	12-13	4	4	.0269284	.032911	.0370148	.0410762	.0520053	.0520792	.0694152	.0743557	.0808598	.0820349	.0901218	.07858	.1591536	.1234639	0	0	0	0	0	0	0	0	0	0	0
LATC	12-13	5	5	.0345133	.0435151	.0507584	.0530621	.063496	.0657449	.0743471	.0736424	.0838336	.0693332	.0886738	.0716152	.1342615	.0932035	0	0	0	0	0	0	0	0	0	0	0
LATC	12-13	6	6	.0468811	.0535606	.055113	.0631814	.0711123	.0602747	.0805995	.0728807	.0795706	.0679554	.0870958	.0671617	.1093818	.0852316	0	0	0	0	0	0	0	0	0	0	0
LATC	12-13	7	7	.0619538	.0542282	.060421	.0703267	.0682117	.0613029	.0767895	.0723898	.0805465	.0742747	.0722369	.0699104	.0940755	.0833324	0	0	0	0	0	0	0	0	0	0	0
LATC	12-13	8	8	.066476	.0613744	.0652034	.067738	.0593125	.0754917	.0738135	.0662298	.0812509	.0701182	.0797891	.076118	.0837201	.0733644	0	0	0	0	0	0	0	0	0	0	0
LATC	12-13	9	9+	.0641669	.0530664	.063922	.0675104	.0639757	.0674376	.0780911	.0717383	.0760985	.072605	.0820105	.085252	.0879596	.0661658	0	0	0	0	0	0	0	0	0	0	0
LATC	12-13	10	9+	.0641669	.0530664	.063922	.0675104	.0639757	.0674376	.0780911	.0717383	.0760985	.072605	.0820105	.085252	.0879596	.0661658	0	0	0	0	0	0	0	0	0	0	0
LATC	12-13	11	9+	.0641669	.0530664	.063922	.0675104	.0639757	.0674376	.0780911	.0717383	.0760985	.072605	.0820105	.085252	.0879596	.0661658	0	0	0	0	0	0	0	0	0	0	0
LATC	12-13	12	9+	.0641669	.0530664	.063922	.0675104	.0639757	.0674376	.0780911	.0717383	.0760985	.072605	.0820105	.085252	.0879596	.0661658	0	0	0	0	0	0	0	0	0	0	0
LATC	12-13	13	9+	.0641669	.0530664	.063922	.0675104	.0639757	.0674376	.0780911	.0717383	.0760985	.072605	.0820105	.085252	.0879596	.0661658	0	0	0	0	0	0	0	0	0	0	0
LATC	12-13	14	9+	.0641669	.0530664	.063922	.0675104	.0639757	.0674376	.0780911	.0717383	.0760985	.072605	.0820105	.085252	.0879596	.0661658	0	0	0	0	0	0	0	0	0	0	0
LATC	12-13	15	9+	.0641669	.0530664	.063922	.0675104	.0639757	.0674376	.0780911	.0717383	.0760985	.072605	.0820105	.085252	.0879596	.0661658	0	0	0	0	0	0	0	0	0	0	0
LATC	12-13	16	9+	.0641669	.0530664	.063922	.0675104	.0639757	.0674376	.0780911	.0717383	.0760985	.072605	.0820105	.085252	.0879596	.0661658	0	0	0	0	0	0	0	0	0	0	0
LATC	12-13	17	9+	.0641669	.0530664	.063922	.0675104	.0639757	.0674376	.0780911	.0717383	.0760985	.072605	.0820105	.085252	.0879596	.0661658	0	0	0	0	0	0	0	0	0	0	0
LATC	12-13	18	9+	.0641669	.0530664	.063922	.0675104	.0639757	.0674376	.0780911	.0717383	.0760985	.072605	.0820105	.085252	.0879596	.0661658	0	0	0	0	0	0	0	0	0	0	0
LATC	12-13	19	9+	.0641669	.0530664	.063922	.0675104	.0639757	.0674376	.0780911	.0717383	.0760985	.072605	.0820105	.085252	.0879596	.0661658	0	0	0	0	0	0	0	0	0	0	0
LATC	12-13	20	9+	.0641669	.0530664	.063922	.0675104	.0639757	.0674376	.0780911	.0717383	.0760985	.072605	.0820105	.085252	.0879596	.0661658	0	0	0	0	0	0	0	0	0	0	0
LATC	12-13	21	9+	.0641669	.0530664	.063922	.0675104	.0639757	.0674376	.0780911	.0717383	.0760985	.072605	.0820105	.085252	.0879596	.0661658	0	0	0	0	0	0	0	0	0	0	0
LATC	12-13	22	9+	.0641669	.0530664	.063922	.0675104	.0639757	.0674376	.0780911	.0717383	.0760985	.072605	.0820105	.085252	.0879596	.0661658	0	0	0	0	0	0	0	0	0	0	0
LATC	12-13	23	9+	.0641669	.0530664	.063922	.0675104	.0639757	.0674376	.0780911	.0717383	.0760985	.072605	.0820105	.085252	.0879596	.0661658	0	0	0	0	0	0	0	0	0	0	0
LATC	12-13	24	9+	.0641669	.0530664	.063922	.0675104	.0639757	.0674376	.0780911	.0717383	.0760985	.072605	.0820105	.085252	.0879596	.0661658	0	0	0	0	0	0	0	0	0	0	0
LATC	12-13	25	9+	.0641669	.0530664	.063922	.0675104	.0639757	.0674376	.0780911	.0717383	.0760985	.072605	.0820105	.085252	.0879596	.0661658	0	0	0	0	0	0	0	0	0	0	0
LATC	12-13	26	9+	.0641669	.0530664	.063922	.0675104	.0639757	.0674376	.0780911	.0717383	.0760985	.072605	.0820105	.085252	.0879596	.0661658	0	0	0	0	0	0	0	0	0	0	0
LATC	12-13	27	9+	.0641669	.0530664	.063922	.0675104	.0639757	.0674376	.0780911	.0717383	.0760985	.072605	.0820105	.085252	.0879596	.0661658	0	0	0	0	0	0	0	0	0	0	0
LATC	12-13	28	9+	.0641669	.0530664	.063922	.0675104	.0639757	.0674376	.0780911	.0717383	.0760985	.072605	.0820105	.085252	.0879596	.0661658	0	0	0	0	0	0	0	0	0	0	0
LATC	12-13	29	9+	.0641669	.0530664	.063922	.0675104	.0639757	.0674376	.0780911	.0717383	.0760985	.072605	.0820105	.085252	.0879596	.0661658	0	0	0	0	0	0	0	0	0	0	0
LATC	12-13	30	9+	.0641669	.0530664	.063922	.0675104	.0639757	.0674376	.0780911	.0717383	.0760985	.072605	.0820105	.085252	.0879596	.0661658	0	0	0	0	0	0	0	0	0	0	0
LATC	12-13	31	9+	.0641669	.0530664	.063922	.0675104	.0639757	.0674376	.0780911	.0717383	.0760985	.072605	.0820105	.085252	.0879596	.0661658	0	0	0	0	0	0	0	0	0	0	0
LATC	12-13	32	9+	.0641669	.0530664	.063922	.0675104	.0639757	.0674376	.0780911	.0717383	.0760985	.072605	.0820105	.085252	.0879596	.0661658	0	0	0	0	0	0	0	0	0	0	0
LATC	12-13	33	9+	.0641669	.0530664	.063922	.0675104	.0639757	.0674376	.0780911	.0717383	.0760985	.072605	.0820105	.085252	.0879596	.0661658	0	0	0	0	0	0	0	0	0	0	0
LATC	12-13	34	9+	.0641669	.0530664	.063922	.0675104	.0639757	.0674376	.0780911	.0717383	.0760985	.072605	.0820105	.085252	.0879596	.0661658	0	0	0	0	0	0	0	0	0	0	0
LATC	12-13	35	9+	.0641669	.0530664	.063922	.0675104	.0639757	.0674376	.0780911	.0717383	.0760985	.072605	.0820105	.085252	.0879596	.0661658	0	0	0	0	0	0	0	0	0	0	0
LATC	12-13	36	9+	.0641669	.0530664	.063922	.0675104	.0639757	.0674376	.0780911	.0717383	.0760985	.072605	.0820105	.085252	.0879596	.0661658	0	0	0	0	0	0	0	0	0	0	0
LATC	12-13	37	9+	.0641669	.0530664	.063922	.0675104	.0639757	.0674376	.0780911	.0717383	.0760985	.072605	.0820105	.085252	.0879596	.0661658	0	0	0	0	0	0	0	0	0	0	0
LATC	12-13	38	9+	.0641669	.0530664	.063922	.0675104	.0639757	.0674376	.0780911	.0717383	.0760985	.072605	.0820105	.085252	.0879596	.0661658	0	0	0	0	0	0	0	0	0	0	0
LATC	12-13	39	9+	.0641669	.0530664	.063922	.0675104	.0639757	.0674376	.0780911	.0717383	.0760985	.072605	.0820105	.085252	.0879596	.0661658	0	0	0	0	0	0	0	0	0	0	0
LATC	12-13	40	9+	.0641669	.0530664	.063922	.0675104	.0639757	.0674376	.0780911	.0717383	.0760985	.072605	.0820105	.085252	.0879596	.0661658	0	0	0	0	0	0	0	0	0	0	0
LATC	14-15	1	1	0	0	0	0	0	0	0	0	0	0	0	0	0	0	.4961804	.5038196	0	0	0	0	0	0	0	0	0
LATC	14-15	2	2	.0068706	.0088288	.0111972	.0144655	.0136618	.0172942	.023432	.0291101	.0380746	.0474284	.05476	.0649618	.0702615	.069469	.2953983	.2347865	0	0	0	0	0	0	0	0	0
LATC	14-15	3	3	.0106769	.0185573	.0186036	.0211124	.0271131	.0306829	.0378026	.0431597	.0503152	.0610227	.0698133	.0754801	.0916222	.0782716	.2018241	.1639423	0	0	0	0	0	0	0	0	0
LATC	14-15	4	4	.0186145	.0221855	.0246055	.0266464	.0345525	.0390087	.0491379	.0509139	.0650831	.0624043	.0775741	.0773865	.0894092	.077944	.1585245	.1260093	0	0	0	0	0	0	0	0	0
LATC	14-15	5	5	.0196059	.0310365	.0283097	.0391289	.048145	.0504564	.0568486	.0618655	.0670783	.0704549	.0757433	.0726683	.0869971	.0683874	.1218262	.1014481	0	0	0	0	0	0	0	0	0
LATC	14-15	6	6	.0315223	.0396152	.0461909	.0474476	.0557473	.0552516	.0633577	.0658587	.0682881	.0692676	.0713223	.0629542	.0758319	.0613259	.1030509	.0829677	0	0	0	0	0	0	0	0	0
LATC	14-15	7	7	.0435025	.0496557	.0482011	.053976	.0525573	.0595378	.0638535	.0665645	.0660936	.0630014	.0655163	.066566	.0714145	.0640485	.0882142	.0772973	0	0	0	0	0	0	0	0	0
LATC	14-15	8	8	.0559836	.0453055	.0491297	.0601593	.0615358	.0566216	.0658606	.0585749	.0601654	.0670329	.0666683	.0659616	.0674715	.0626513	.0833604	.0735177	0	0	0	0	0	0	0	0	0
LATC	14-15	9	9	.043539	.0558118	.0566396	.0485612	.0622048	.0521328	.0703529	.0663538	.081602	.0539495	.0731889	.0578025	.0695679	.0633625	.0733305	.0716003	0	0	0	0	0	0	0	0	0
LATC	14-15	10	10+	.0479901	.0503416	.0448007	.0621907	.0643846	.0550527	.0820753	.0449387	.0749455	.064601	.0628375	.0721128	.0630536	.064563	.0840719	.0620403	0	0	0	0	0	0	0	0	0
LATC	14-15	11	10+	.0479901	.0503416	.0448007	.0621907	.0643846	.0550527	.0820753	.0449387	.0749455	.064601	.0628375	.0721128	.0630536	.064563	.0840719	.0620403	0	0	0	0	0	0	0	0	0
LATC	14-15	12	10+	.0479901	.0503416	.0448007	.0621907	.0643846	.0550527	.0820753	.0449387	.0749455	.064601	.0628375	.0721128	.0630536	.064563	.0840719	.0620403	0	0	0	0	0	0	0	0	0
LATC	14-15	13	10+	.0479901	.0503416	.0448007	.0621907	.0643846	.0550527	.0820753	.0449387	.0749455	.064601	.0628375	.0721128	.0630536	.064563	.0840719	.0620403	0	0	0	0	0	0	0	0	0
LATC	14-15	14	10+	.0479901	.0503416	.0448007	.0621907	.0643846	.0550527	.0820753	.0449387	.0749455	.064601	.0628375	.0721128	.0630536	.064563	.0840719	.0620403	0	0	0	0	0	0	0	0	0
LATC	14-15	15	10+	.0479901	.0503416	.0448007	.0621907	.0643846	.0550527	.0820753	.0449387	.0749455	.064601	.0628375	.0721128	.0630536	.064563	.0840719	.0620403	0	0	0	0	0	0	0	0	0
LATC	14-15	16	10+	.0479901	.0503416	.0448007	.0621907	.0643846	.0550527	.0820753	.0449387	.0749455	.064601	.0628375	.0721128	.0630536	.064563	.0840719	.0620403	0	0	0	0	0	0	0	0	0
LATC	14-15	17	10+	.0479901	.0503416	.0448007	.0621907	.0643846	.0550527	.0820753	.0449387	.0749455	.064601	.0628375	.0721128	.0630536	.064563	.0840719	.0620403	0	0	0	0	0	0	0	0	0
LATC	14-15	18	10+	.0479901	.0503416	.0448007	.0621907	.0643846	.0550527	.0820753	.0449387	.0749455	.064601	.0628375	.0721128	.0630536	.064563	.0840719	.0620403	0	0	0	0	0	0	0	0	0
LATC	14-15	19	10+	.0479901	.0503416	.0448007	.0621907	.0643846	.0550527	.0820753	.0449387	.0749455	.064601	.0628375	.0721128	.0630536	.064563	.0840719	.0620403	0	0	0	0	0	0	0	0	0
LATC	14-15	20	10+	.0479901	.0503416	.0448007	.0621907	.0643846	.0550527	.0820753	.0449387	.0749455	.064601	.0628375	.0721128	.0630536	.064563	.0840719	.0620403	0	0	0	0	0	0	0	0	0
LATC	14-15	21	10+	.0479901	.0503416	.0448007	.0621907	.0643846	.0550527	.0820753	.0449387	.0749455	.064601	.0628375	.0721128	.0630536	.064563	.0840719	.0620403	0	0	0	0	0	0	0	0	0
LATC	14-15	22	10+	.0479901	.0503416	.0448007	.0621907	.0643846	.0550527	.0820753	.0449387	.0749455	.064601	.0628375	.0721128	.0630536	.064563	.0840719	.0620403	0	0	0	0	0	0	0	0	0
LATC	14-15	23	10+	.0479901	.0503416	.0448007	.0621907	.0643846	.0550527	.0820753	.0449387	.0749455	.064601	.0628375	.0721128	.0630536	.064563	.0840719	.0620403	0	0	0	0	0	0	0	0	0
LATC	14-15	24	10+	.0479901	.0503416	.0448007	.0621907	.0643846	.0550527	.0820753	.0449387	.0749455	.064601	.0628375	.0721128	.0630536	.064563	.0840719	.0620403	0	0	0	0	0	0	0	0	0
LATC	14-15	25	10+	.0479901	.0503416	.0448007	.0621907	.0643846	.0550527	.0820753	.0449387	.0749455	.064601	.0628375	.0721128	.0630536	.064563	.0840719	.0620403	0	0	0	0	0	0	0	0	0
LATC	14-15	26	10+	.0479901	.0503416	.0448007	.0621907	.0643846	.0550527	.0820753	.0449387	.0749455	.064601	.0628375	.0721128	.0630536	.064563	.0840719	.0620403	0	0	0	0	0	0	0	0	0
LATC	14-15	27	10+	.0479901	.0503416	.0448007	.0621907	.0643846	.0550527	.0820753	.0449387	.0749455	.064601	.0628375	.0721128	.0630536	.064563	.0840719	.0620403	0	0	0	0	0	0	0	0	0
LATC	14-15	28	10+	.0479901	.0503416	.0448007	.0621907	.0643846	.0550527	.0820753	.0449387	.0749455	.064601	.0628375	.0721128	.0630536	.064563	.0840719	.0620403	0	0	0	0	0	0	0	0	0
LATC	14-15	29	10+	.0479901	.0503416	.0448007	.0621907	.0643846	.0550527	.0820753	.0449387	.0749455	.064601	.0628375	.0721128	.0630536	.064563	.0840719	.0620403	0	0	0	0	0	0	0	0	0
LATC	14-15	30	10+	.0479901	.0503416	.0448007	.0621907	.0643846	.0550527	.0820753	.0449387	.0749455	.064601	.0628375	.0721128	.0630536	.064563	.0840719	.0620403	0	0	0	0	0	0	0	0	0
LATC	14-15	31	10+	.0479901	.0503416	.0448007	.0621907	.0643846	.0550527	.0820753	.0449387	.0749455	.064601	.0628375	.0721128	.0630536	.064563	.0840719	.0620403	0	0	0	0	0	0	0	0	0
LATC	14-15	32	10+	.0479901	.0503416	.0448007	.0621907	.0643846	.0550527	.0820753	.0449387	.0749455	.064601	.0628375	.0721128	.0630536	.064563	.0840719	.0620403	0	0	0	0	0	0	0	0	0
LATC	14-15	33	10+	.0479901	.0503416	.0448007	.0621907	.0643846	.0550527	.0820753	.0449387	.0749455	.064601	.0628375	.0721128	.0630536	.064563	.0840719	.0620403	0	0	0	0	0	0	0	0	0
LATC	14-15	34	10+	.0479901	.0503416	.0448007	.0621907	.0643846	.0550527	.0820753	.0449387	.0749455	.064601	.0628375	.0721128	.0630536	.064563	.0840719	.0620403	0	0	0	0	0	0	0	0	0
LATC	14-15	35	10+	.0479901	.0503416	.0448007	.0621907	.0643846	.0550527	.0820753	.0449387	.0749455	.064601	.0628375	.0721128	.0630536	.064563	.0840719	.0620403	0	0	0	0	0	0	0	0	0
LATC	14-15	36	10+	.0479901	.0503416	.0448007	.0621907	.0643846	.0550527	.0820753	.0449387	.0749455	.064601	.0628375	.0721128	.0630536	.064563	.0840719	.0620403	0	0	0	0	0	0	0	0	0
LATC	14-15	37	10+	.0479901	.0503416	.0448007	.0621907	.0643846	.0550527	.0820753	.0449387	.0749455	.064601	.0628375	.0721128	.0630536	.064563	.0840719	.0620403	0	0	0	0	0	0	0	0	0
LATC	14-15	38	10+	.0479901	.0503416	.0448007	.0621907	.0643846	.0550527	.0820753	.0449387	.0749455	.064601	.0628375	.0721128	.0630536	.064563	.0840719	.0620403	0	0	0	0	0	0	0	0	0
LATC	14-15	39	10+	.0479901	.0503416	.0448007	.0621907	.0643846	.0550527	.0820753	.0449387	.0749455	.064601	.0628375	.0721128	.0630536	.064563	.0840719	.0620403	0	0	0	0	0	0	0	0	0
LATC	14-15	40	10+	.0479901	.0503416	.0448007	.0621907	.0643846	.0550527	.0820753	.0449387	.0749455	.064601	.0628375	.0721128	.0630536	.064563	.0840719	.0620403	0	0	0	0	0	0	0	0	0
LATC	16-17	1	1	0	0	0	0	0	0	0	0	0	0	0	0	0	0	0	0	.5411221	.4588779	0	0	0	0	0	0	0
LATC	16-17	2	2	.0039815	.0043219	.0065997	.0095238	.011716	.0149006	.0149114	.0190339	.0273271	.0300388	.0389227	.0407507	.0482811	.060829	.0708743	.0709756	.2911167	.2358951	0	0	0	0	0	0	0
LATC	16-17	3	3	.0066044	.0122522	.0131435	.01527	.0158992	.0174294	.0267743	.0264869	.0356152	.0372985	.0517793	.0546918	.0714281	.0809974	.0938582	.0763879	.2045802	.1595034	0	0	0	0	0	0	0
LATC	16-17	4	4	.0128445	.013274	.0160734	.0185485	.0255765	.0271849	.032464	.0386012	.0415932	.0533763	.0566752	.0662158	.0779184	.0791598	.0854639	.0773093	.1579121	.119809	0	0	0	0	0	0	0
LATC	16-17	5	5	.0153893	.0208992	.0240865	.0292202	.0332305	.0363704	.0401775	.0473982	.0515277	.0525192	.0662058	.0632633	.0729325	.0750494	.077955	.0674435	.1283181	.0980135	0	0	0	0	0	0	0
LATC	16-17	6	6	.0198676	.0234716	.0277815	.0323928	.041302	.041534	.0522357	.0537132	.0618191	.0574346	.0606748	.0648756	.0722183	.0662249	.0725265	.0615582	.1064581	.0839115	0	0	0	0	0	0	0
LATC	16-17	7	7	.0259684	.038757	.0360399	.0422184	.0468867	.0513859	.0563479	.05617	.059535	.0565833	.060187	.0604903	.063394	.0642964	.0637366	.053603	.0900959	.0743043	0	0	0	0	0	0	0
LATC	16-17	8	8	.0350689	.0418024	.0459005	.0470909	.0503075	.0489046	.0607138	.053832	.0615882	.052504	.0599565	.052461	.0655067	.0596924	.0625452	.0545119	.082825	.0647884	0	0	0	0	0	0	0
LATC	16-17	9	9	.0421813	.0398861	.0439406	.0525654	.0539609	.0487306	.0595418	.0585532	.0527355	.053358	.0614162	.0568245	.0615814	.0642525	.0617146	.0547276	.0729094	.0611204	0	0	0	0	0	0	0
LATC	16-17	10	10	.043482	.0407581	.0484157	.0493759	.0520972	.0555896	.0645322	.0486187	.0708721	.0530742	.0559342	.0554084	.0611876	.0578511	.0495031	.0663161	.06914	.0578436	0	0	0	0	0	0	0
LATC	16-17	11	11+	.0520934	.0359462	.0546035	.0435306	.0633562	.0340236	.0652816	.0623687	.0415229	.0642016	.0592535	.0532464	.0600059	.065686	.0688144	.0446534	.081485	.049927	0	0	0	0	0	0	0
LATC	16-17	12	11+	.0520934	.0359462	.0546035	.0435306	.0633562	.0340236	.0652816	.0623687	.0415229	.0642016	.0592535	.0532464	.0600059	.065686	.0688144	.0446534	.081485	.049927	0	0	0	0	0	0	0
LATC	16-17	13	11+	.0520934	.0359462	.0546035	.0435306	.0633562	.0340236	.0652816	.0623687	.0415229	.0642016	.0592535	.0532464	.0600059	.065686	.0688144	.0446534	.081485	.049927	0	0	0	0	0	0	0
LATC	16-17	14	11+	.0520934	.0359462	.0546035	.0435306	.0633562	.0340236	.0652816	.0623687	.0415229	.0642016	.0592535	.0532464	.0600059	.065686	.0688144	.0446534	.081485	.049927	0	0	0	0	0	0	0
LATC	16-17	15	11+	.0520934	.0359462	.0546035	.0435306	.0633562	.0340236	.0652816	.0623687	.0415229	.0642016	.0592535	.0532464	.0600059	.065686	.0688144	.0446534	.081485	.049927	0	0	0	0	0	0	0
LATC	16-17	16	11+	.0520934	.0359462	.0546035	.0435306	.0633562	.0340236	.0652816	.0623687	.0415229	.0642016	.0592535	.0532464	.0600059	.065686	.0688144	.0446534	.081485	.049927	0	0	0	0	0	0	0
LATC	16-17	17	11+	.0520934	.0359462	.0546035	.0435306	.0633562	.0340236	.0652816	.0623687	.0415229	.0642016	.0592535	.0532464	.0600059	.065686	.0688144	.0446534	.081485	.049927	0	0	0	0	0	0	0
LATC	16-17	18	11+	.0520934	.0359462	.0546035	.0435306	.0633562	.0340236	.0652816	.0623687	.0415229	.0642016	.0592535	.0532464	.0600059	.065686	.0688144	.0446534	.081485	.049927	0	0	0	0	0	0	0
LATC	16-17	19	11+	.0520934	.0359462	.0546035	.0435306	.0633562	.0340236	.0652816	.0623687	.0415229	.0642016	.0592535	.0532464	.0600059	.065686	.0688144	.0446534	.081485	.049927	0	0	0	0	0	0	0
LATC	16-17	20	11+	.0520934	.0359462	.0546035	.0435306	.0633562	.0340236	.0652816	.0623687	.0415229	.0642016	.0592535	.0532464	.0600059	.065686	.0688144	.0446534	.081485	.049927	0	0	0	0	0	0	0
LATC	16-17	21	11+	.0520934	.0359462	.0546035	.0435306	.0633562	.0340236	.0652816	.0623687	.0415229	.0642016	.0592535	.0532464	.0600059	.065686	.0688144	.0446534	.081485	.049927	0	0	0	0	0	0	0
LATC	16-17	22	11+	.0520934	.0359462	.0546035	.0435306	.0633562	.0340236	.0652816	.0623687	.0415229	.0642016	.0592535	.0532464	.0600059	.065686	.0688144	.0446534	.081485	.049927	0	0	0	0	0	0	0
LATC	16-17	23	11+	.0520934	.0359462	.0546035	.0435306	.0633562	.0340236	.0652816	.0623687	.0415229	.0642016	.0592535	.0532464	.0600059	.065686	.0688144	.0446534	.081485	.049927	0	0	0	0	0	0	0
LATC	16-17	24	11+	.0520934	.0359462	.0546035	.0435306	.0633562	.0340236	.0652816	.0623687	.0415229	.0642016	.0592535	.0532464	.0600059	.065686	.0688144	.0446534	.081485	.049927	0	0	0	0	0	0	0
LATC	16-17	25	11+	.0520934	.0359462	.0546035	.0435306	.0633562	.0340236	.0652816	.0623687	.0415229	.0642016	.0592535	.0532464	.0600059	.065686	.0688144	.0446534	.081485	.049927	0	0	0	0	0	0	0
LATC	16-17	26	11+	.0520934	.0359462	.0546035	.0435306	.0633562	.0340236	.0652816	.0623687	.0415229	.0642016	.0592535	.0532464	.0600059	.065686	.0688144	.0446534	.081485	.049927	0	0	0	0	0	0	0
LATC	16-17	27	11+	.0520934	.0359462	.0546035	.0435306	.0633562	.0340236	.0652816	.0623687	.0415229	.0642016	.0592535	.0532464	.0600059	.065686	.0688144	.0446534	.081485	.049927	0	0	0	0	0	0	0
LATC	16-17	28	11+	.0520934	.0359462	.0546035	.0435306	.0633562	.0340236	.0652816	.0623687	.0415229	.0642016	.0592535	.0532464	.0600059	.065686	.0688144	.0446534	.081485	.049927	0	0	0	0	0	0	0
LATC	16-17	29	11+	.0520934	.0359462	.0546035	.0435306	.0633562	.0340236	.0652816	.0623687	.0415229	.0642016	.0592535	.0532464	.0600059	.065686	.0688144	.0446534	.081485	.049927	0	0	0	0	0	0	0
LATC	16-17	30	11+	.0520934	.0359462	.0546035	.0435306	.0633562	.0340236	.0652816	.0623687	.0415229	.0642016	.0592535	.0532464	.0600059	.065686	.0688144	.0446534	.081485	.049927	0	0	0	0	0	0	0
LATC	16-17	31	11+	.0520934	.0359462	.0546035	.0435306	.0633562	.0340236	.0652816	.0623687	.0415229	.0642016	.0592535	.0532464	.0600059	.065686	.0688144	.0446534	.081485	.049927	0	0	0	0	0	0	0
LATC	16-17	32	11+	.0520934	.0359462	.0546035	.0435306	.0633562	.0340236	.0652816	.0623687	.0415229	.0642016	.0592535	.0532464	.0600059	.065686	.0688144	.0446534	.081485	.049927	0	0	0	0	0	0	0
LATC	16-17	33	11+	.0520934	.0359462	.0546035	.0435306	.0633562	.0340236	.0652816	.0623687	.0415229	.0642016	.0592535	.0532464	.0600059	.065686	.0688144	.0446534	.081485	.049927	0	0	0	0	0	0	0
LATC	16-17	34	11+	.0520934	.0359462	.0546035	.0435306	.0633562	.0340236	.0652816	.0623687	.0415229	.0642016	.0592535	.0532464	.0600059	.065686	.0688144	.0446534	.081485	.049927	0	0	0	0	0	0	0
LATC	16-17	35	11+	.0520934	.0359462	.0546035	.0435306	.0633562	.0340236	.0652816	.0623687	.0415229	.0642016	.0592535	.0532464	.0600059	.065686	.0688144	.0446534	.081485	.049927	0	0	0	0	0	0	0
LATC	16-17	36	11+	.0520934	.0359462	.0546035	.0435306	.0633562	.0340236	.0652816	.0623687	.0415229	.0642016	.0592535	.0532464	.0600059	.065686	.0688144	.0446534	.081485	.049927	0	0	0	0	0	0	0
LATC	16-17	37	11+	.0520934	.0359462	.0546035	.0435306	.0633562	.0340236	.0652816	.0623687	.0415229	.0642016	.0592535	.0532464	.0600059	.065686	.0688144	.0446534	.081485	.049927	0	0	0	0	0	0	0
LATC	16-17	38	11+	.0520934	.0359462	.0546035	.0435306	.0633562	.0340236	.0652816	.0623687	.0415229	.0642016	.0592535	.0532464	.0600059	.065686	.0688144	.0446534	.081485	.049927	0	0	0	0	0	0	0
LATC	16-17	39	11+	.0520934	.0359462	.0546035	.0435306	.0633562	.0340236	.0652816	.0623687	.0415229	.0642016	.0592535	.0532464	.0600059	.065686	.0688144	.0446534	.081485	.049927	0	0	0	0	0	0	0
LATC	16-17	40	11+	.0520934	.0359462	.0546035	.0435306	.0633562	.0340236	.0652816	.0623687	.0415229	.0642016	.0592535	.0532464	.0600059	.065686	.0688144	.0446534	.081485	.049927	0	0	0	0	0	0	0
LATC	18-19	1	1	0	0	0	0	0	0	0	0	0	0	0	0	0	0	0	0	0	0	.5671798	.4328202	0	0	0	0	0
LATC	18-19	2	2	.0035929	.0031303	.0043605	.0071439	.0056312	.0081611	.0074092	.0124108	.0158317	.0231084	.0174838	.0284984	.0339474	.042294	.050988	.0599304	.0827795	.0718459	.2947801	.2266726	0	0	0	0	0
LATC	18-19	3	3	.0039676	.005205	.0090105	.010305	.0107528	.0136391	.0166839	.0199033	.024159	.0276701	.0338791	.0384824	.0458757	.0572461	.0659155	.0760251	.0956702	.079138	.2067146	.159757	0	0	0	0	0
LATC	18-19	4	4	.0077789	.0106833	.0113538	.0132055	.0170469	.0184544	.0221978	.0307401	.0314536	.0347186	.041787	.0418175	.0559163	.0638774	.0752931	.0787846	.0831486	.0781333	.1644957	.1191139	0	0	0	0	0
LATC	18-19	5	5	.0097702	.0114683	.0149365	.0181423	.022081	.0225159	.0311646	.0335185	.0385836	.0422308	.0518788	.0552116	.0656297	.0662546	.0699578	.0738634	.0762816	.0718995	.130872	.0937393	0	0	0	0	0
LATC	18-19	6	6	.0125706	.0168595	.0223548	.0241577	.0262377	.0308116	.0367679	.0430838	.0443393	.0490501	.056381	.0559896	.0631123	.0642409	.065851	.0661163	.0681347	.0597293	.1125353	.0816765	0	0	0	0	0
LATC	18-19	7	7	.0151122	.0249958	.0253833	.0333309	.0348232	.0400004	.0462082	.0507386	.0478003	.0537674	.055411	.0524113	.0625012	.0616584	.0588551	.0568775	.0621461	.0541554	.0948531	.0689706	0	0	0	0	0
LATC	18-19	8	8	.025391	.0318172	.0311525	.0384621	.040224	.0431665	.0495657	.0458253	.0536237	.0493946	.0578264	.0556776	.0541345	.0546903	.0589064	.0556274	.0591055	.0491845	.0814325	.0647921	0	0	0	0	0
LATC	18-19	9	9	.0281707	.037911	.0347959	.0393268	.0440424	.0464193	.0525249	.0515432	.047027	.0533062	.0543544	.0487487	.0582744	.0532773	.0499811	.0580148	.0532031	.0537574	.073951	.0613703	0	0	0	0	0
LATC	18-19	10	10	.0349345	.045802	.0377981	.0412008	.0524938	.0448103	.0576116	.0554133	.0470901	.0468485	.0574145	.0407585	.0521632	.0505358	.055024	.0535316	.0546463	.049292	.0681217	.0545093	0	0	0	0	0
LATC	18-19	11	11	.0317233	.0360812	.0455603	.0458633	.0359335	.0397031	.0498521	.0439291	.0618474	.0438511	.0475313	.0618432	.048437	.0620983	.0566461	.0594036	.0543817	.0645406	.0528619	.0579118	0	0	0	0	0
LATC	18-19	12	12+	.0381774	.0428434	.031824	.0549094	.0342119	.0502279	.0536719	.0401211	.0513214	.0615111	.05133	.0598066	.0597139	.0527687	.0516789	.0513943	.0567948	.0520611	.0538227	.0518095	0	0	0	0	0
LATC	18-19	13	12+	.0381774	.0428434	.031824	.0549094	.0342119	.0502279	.0536719	.0401211	.0513214	.0615111	.05133	.0598066	.0597139	.0527687	.0516789	.0513943	.0567948	.0520611	.0538227	.0518095	0	0	0	0	0
LATC	18-19	14	12+	.0381774	.0428434	.031824	.0549094	.0342119	.0502279	.0536719	.0401211	.0513214	.0615111	.05133	.0598066	.0597139	.0527687	.0516789	.0513943	.0567948	.0520611	.0538227	.0518095	0	0	0	0	0
LATC	18-19	15	12+	.0381774	.0428434	.031824	.0549094	.0342119	.0502279	.0536719	.0401211	.0513214	.0615111	.05133	.0598066	.0597139	.0527687	.0516789	.0513943	.0567948	.0520611	.0538227	.0518095	0	0	0	0	0
LATC	18-19	16	12+	.0381774	.0428434	.031824	.0549094	.0342119	.0502279	.0536719	.0401211	.0513214	.0615111	.05133	.0598066	.0597139	.0527687	.0516789	.0513943	.0567948	.0520611	.0538227	.0518095	0	0	0	0	0
LATC	18-19	17	12+	.0381774	.0428434	.031824	.0549094	.0342119	.0502279	.0536719	.0401211	.0513214	.0615111	.05133	.0598066	.0597139	.0527687	.0516789	.0513943	.0567948	.0520611	.0538227	.0518095	0	0	0	0	0
LATC	18-19	18	12+	.0381774	.0428434	.031824	.0549094	.0342119	.0502279	.0536719	.0401211	.0513214	.0615111	.05133	.0598066	.0597139	.0527687	.0516789	.0513943	.0567948	.0520611	.0538227	.0518095	0	0	0	0	0
LATC	18-19	19	12+	.0381774	.0428434	.031824	.0549094	.0342119	.0502279	.0536719	.0401211	.0513214	.0615111	.05133	.0598066	.0597139	.0527687	.0516789	.0513943	.0567948	.0520611	.0538227	.0518095	0	0	0	0	0
LATC	18-19	20	12+	.0381774	.0428434	.031824	.0549094	.0342119	.0502279	.0536719	.0401211	.0513214	.0615111	.05133	.0598066	.0597139	.0527687	.0516789	.0513943	.0567948	.0520611	.0538227	.0518095	0	0	0	0	0
LATC	18-19	21	12+	.0381774	.0428434	.031824	.0549094	.0342119	.0502279	.0536719	.0401211	.0513214	.0615111	.05133	.0598066	.0597139	.0527687	.0516789	.0513943	.0567948	.0520611	.0538227	.0518095	0	0	0	0	0
LATC	18-19	22	12+	.0381774	.0428434	.031824	.0549094	.0342119	.0502279	.0536719	.0401211	.0513214	.0615111	.05133	.0598066	.0597139	.0527687	.0516789	.0513943	.0567948	.0520611	.0538227	.0518095	0	0	0	0	0
LATC	18-19	23	12+	.0381774	.0428434	.031824	.0549094	.0342119	.0502279	.0536719	.0401211	.0513214	.0615111	.05133	.0598066	.0597139	.0527687	.0516789	.0513943	.0567948	.0520611	.0538227	.0518095	0	0	0	0	0
LATC	18-19	24	12+	.0381774	.0428434	.031824	.0549094	.0342119	.0502279	.0536719	.0401211	.0513214	.0615111	.05133	.0598066	.0597139	.0527687	.0516789	.0513943	.0567948	.0520611	.0538227	.0518095	0	0	0	0	0
LATC	18-19	25	12+	.0381774	.0428434	.031824	.0549094	.0342119	.0502279	.0536719	.0401211	.0513214	.0615111	.05133	.0598066	.0597139	.0527687	.0516789	.0513943	.0567948	.0520611	.0538227	.0518095	0	0	0	0	0
LATC	18-19	26	12+	.0381774	.0428434	.031824	.0549094	.0342119	.0502279	.0536719	.0401211	.0513214	.0615111	.05133	.0598066	.0597139	.0527687	.0516789	.0513943	.0567948	.0520611	.0538227	.0518095	0	0	0	0	0
LATC	18-19	27	12+	.0381774	.0428434	.031824	.0549094	.0342119	.0502279	.0536719	.0401211	.0513214	.0615111	.05133	.0598066	.0597139	.0527687	.0516789	.0513943	.0567948	.0520611	.0538227	.0518095	0	0	0	0	0
LATC	18-19	28	12+	.0381774	.0428434	.031824	.0549094	.0342119	.0502279	.0536719	.0401211	.0513214	.0615111	.05133	.0598066	.0597139	.0527687	.0516789	.0513943	.0567948	.0520611	.0538227	.0518095	0	0	0	0	0
LATC	18-19	29	12+	.0381774	.0428434	.031824	.0549094	.0342119	.0502279	.0536719	.0401211	.0513214	.0615111	.05133	.0598066	.0597139	.0527687	.0516789	.0513943	.0567948	.0520611	.0538227	.0518095	0	0	0	0	0
LATC	18-19	30	12+	.0381774	.0428434	.031824	.0549094	.0342119	.0502279	.0536719	.0401211	.0513214	.0615111	.05133	.0598066	.0597139	.0527687	.0516789	.0513943	.0567948	.0520611	.0538227	.0518095	0	0	0	0	0
LATC	18-19	31	12+	.0381774	.0428434	.031824	.0549094	.0342119	.0502279	.0536719	.0401211	.0513214	.0615111	.05133	.0598066	.0597139	.0527687	.0516789	.0513943	.0567948	.0520611	.0538227	.0518095	0	0	0	0	0
LATC	18-19	32	12+	.0381774	.0428434	.031824	.0549094	.0342119	.0502279	.0536719	.0401211	.0513214	.0615111	.05133	.0598066	.0597139	.0527687	.0516789	.0513943	.0567948	.0520611	.0538227	.0518095	0	0	0	0	0
LATC	18-19	33	12+	.0381774	.0428434	.031824	.0549094	.0342119	.0502279	.0536719	.0401211	.0513214	.0615111	.05133	.0598066	.0597139	.0527687	.0516789	.0513943	.0567948	.0520611	.0538227	.0518095	0	0	0	0	0
LATC	18-19	34	12+	.0381774	.0428434	.031824	.0549094	.0342119	.0502279	.0536719	.0401211	.0513214	.0615111	.05133	.0598066	.0597139	.0527687	.0516789	.0513943	.0567948	.0520611	.0538227	.0518095	0	0	0	0	0
LATC	18-19	35	12+	.0381774	.0428434	.031824	.0549094	.0342119	.0502279	.0536719	.0401211	.0513214	.0615111	.05133	.0598066	.0597139	.0527687	.0516789	.0513943	.0567948	.0520611	.0538227	.0518095	0	0	0	0	0
LATC	18-19	36	12+	.0381774	.0428434	.031824	.0549094	.0342119	.0502279	.0536719	.0401211	.0513214	.0615111	.05133	.0598066	.0597139	.0527687	.0516789	.0513943	.0567948	.0520611	.0538227	.0518095	0	0	0	0	0
LATC	18-19	37	12+	.0381774	.0428434	.031824	.0549094	.0342119	.0502279	.0536719	.0401211	.0513214	.0615111	.05133	.0598066	.0597139	.0527687	.0516789	.0513943	.0567948	.0520611	.0538227	.0518095	0	0	0	0	0
LATC	18-19	38	12+	.0381774	.0428434	.031824	.0549094	.0342119	.0502279	.0536719	.0401211	.0513214	.0615111	.05133	.0598066	.0597139	.0527687	.0516789	.0513943	.0567948	.0520611	.0538227	.0518095	0	0	0	0	0
LATC	18-19	39	12+	.0381774	.0428434	.031824	.0549094	.0342119	.0502279	.0536719	.0401211	.0513214	.0615111	.05133	.0598066	.0597139	.0527687	.0516789	.0513943	.0567948	.0520611	.0538227	.0518095	0	0	0	0	0
LATC	18-19	40	12+	.0381774	.0428434	.031824	.0549094	.0342119	.0502279	.0536719	.0401211	.0513214	.0615111	.05133	.0598066	.0597139	.0527687	.0516789	.0513943	.0567948	.0520611	.0538227	.0518095	0	0	0	0	0
LATC	2-3	1	1	0	0	.5744721	.4255279	0	0	0	0	0	0	0	0	0	0	0	0	0	0	0	0	0	0	0	0	0
LATC	2-3	2	2	.2338979	.2065412	.2738644	.2856965	0	0	0	0	0	0	0	0	0	0	0	0	0	0	0	0	0	0	0	0	0
LATC	2-3	3	3+	.2753221	.1923792	.2414829	.2908158	0	0	0	0	0	0	0	0	0	0	0	0	0	0	0	0	0	0	0	0	0
LATC	2-3	4	3+	.2753221	.1923792	.2414829	.2908158	0	0	0	0	0	0	0	0	0	0	0	0	0	0	0	0	0	0	0	0	0
LATC	2-3	5	3+	.2753221	.1923792	.2414829	.2908158	0	0	0	0	0	0	0	0	0	0	0	0	0	0	0	0	0	0	0	0	0
LATC	2-3	6	3+	.2753221	.1923792	.2414829	.2908158	0	0	0	0	0	0	0	0	0	0	0	0	0	0	0	0	0	0	0	0	0
LATC	2-3	7	3+	.2753221	.1923792	.2414829	.2908158	0	0	0	0	0	0	0	0	0	0	0	0	0	0	0	0	0	0	0	0	0
LATC	2-3	8	3+	.2753221	.1923792	.2414829	.2908158	0	0	0	0	0	0	0	0	0	0	0	0	0	0	0	0	0	0	0	0	0
LATC	2-3	9	3+	.2753221	.1923792	.2414829	.2908158	0	0	0	0	0	0	0	0	0	0	0	0	0	0	0	0	0	0	0	0	0
LATC	2-3	10	3+	.2753221	.1923792	.2414829	.2908158	0	0	0	0	0	0	0	0	0	0	0	0	0	0	0	0	0	0	0	0	0
LATC	2-3	11	3+	.2753221	.1923792	.2414829	.2908158	0	0	0	0	0	0	0	0	0	0	0	0	0	0	0	0	0	0	0	0	0
LATC	2-3	12	3+	.2753221	.1923792	.2414829	.2908158	0	0	0	0	0	0	0	0	0	0	0	0	0	0	0	0	0	0	0	0	0
LATC	2-3	13	3+	.2753221	.1923792	.2414829	.2908158	0	0	0	0	0	0	0	0	0	0	0	0	0	0	0	0	0	0	0	0	0
LATC	2-3	14	3+	.2753221	.1923792	.2414829	.2908158	0	0	0	0	0	0	0	0	0	0	0	0	0	0	0	0	0	0	0	0	0
LATC	2-3	15	3+	.2753221	.1923792	.2414829	.2908158	0	0	0	0	0	0	0	0	0	0	0	0	0	0	0	0	0	0	0	0	0
LATC	2-3	16	3+	.2753221	.1923792	.2414829	.2908158	0	0	0	0	0	0	0	0	0	0	0	0	0	0	0	0	0	0	0	0	0
LATC	2-3	17	3+	.2753221	.1923792	.2414829	.2908158	0	0	0	0	0	0	0	0	0	0	0	0	0	0	0	0	0	0	0	0	0
LATC	2-3	18	3+	.2753221	.1923792	.2414829	.2908158	0	0	0	0	0	0	0	0	0	0	0	0	0	0	0	0	0	0	0	0	0
LATC	2-3	19	3+	.2753221	.1923792	.2414829	.2908158	0	0	0	0	0	0	0	0	0	0	0	0	0	0	0	0	0	0	0	0	0
LATC	2-3	20	3+	.2753221	.1923792	.2414829	.2908158	0	0	0	0	0	0	0	0	0	0	0	0	0	0	0	0	0	0	0	0	0
LATC	2-3	21	3+	.2753221	.1923792	.2414829	.2908158	0	0	0	0	0	0	0	0	0	0	0	0	0	0	0	0	0	0	0	0	0
LATC	2-3	22	3+	.2753221	.1923792	.2414829	.2908158	0	0	0	0	0	0	0	0	0	0	0	0	0	0	0	0	0	0	0	0	0
LATC	2-3	23	3+	.2753221	.1923792	.2414829	.2908158	0	0	0	0	0	0	0	0	0	0	0	0	0	0	0	0	0	0	0	0	0
LATC	2-3	24	3+	.2753221	.1923792	.2414829	.2908158	0	0	0	0	0	0	0	0	0	0	0	0	0	0	0	0	0	0	0	0	0
LATC	2-3	25	3+	.2753221	.1923792	.2414829	.2908158	0	0	0	0	0	0	0	0	0	0	0	0	0	0	0	0	0	0	0	0	0
LATC	2-3	26	3+	.2753221	.1923792	.2414829	.2908158	0	0	0	0	0	0	0	0	0	0	0	0	0	0	0	0	0	0	0	0	0
LATC	2-3	27	3+	.2753221	.1923792	.2414829	.2908158	0	0	0	0	0	0	0	0	0	0	0	0	0	0	0	0	0	0	0	0	0
LATC	2-3	28	3+	.2753221	.1923792	.2414829	.2908158	0	0	0	0	0	0	0	0	0	0	0	0	0	0	0	0	0	0	0	0	0
LATC	2-3	29	3+	.2753221	.1923792	.2414829	.2908158	0	0	0	0	0	0	0	0	0	0	0	0	0	0	0	0	0	0	0	0	0
LATC	2-3	30	3+	.2753221	.1923792	.2414829	.2908158	0	0	0	0	0	0	0	0	0	0	0	0	0	0	0	0	0	0	0	0	0
LATC	2-3	31	3+	.2753221	.1923792	.2414829	.2908158	0	0	0	0	0	0	0	0	0	0	0	0	0	0	0	0	0	0	0	0	0
LATC	2-3	32	3+	.2753221	.1923792	.2414829	.2908158	0	0	0	0	0	0	0	0	0	0	0	0	0	0	0	0	0	0	0	0	0
LATC	2-3	33	3+	.2753221	.1923792	.2414829	.2908158	0	0	0	0	0	0	0	0	0	0	0	0	0	0	0	0	0	0	0	0	0
LATC	2-3	34	3+	.2753221	.1923792	.2414829	.2908158	0	0	0	0	0	0	0	0	0	0	0	0	0	0	0	0	0	0	0	0	0
LATC	2-3	35	3+	.2753221	.1923792	.2414829	.2908158	0	0	0	0	0	0	0	0	0	0	0	0	0	0	0	0	0	0	0	0	0
LATC	2-3	36	3+	.2753221	.1923792	.2414829	.2908158	0	0	0	0	0	0	0	0	0	0	0	0	0	0	0	0	0	0	0	0	0
LATC	2-3	37	3+	.2753221	.1923792	.2414829	.2908158	0	0	0	0	0	0	0	0	0	0	0	0	0	0	0	0	0	0	0	0	0
LATC	2-3	38	3+	.2753221	.1923792	.2414829	.2908158	0	0	0	0	0	0	0	0	0	0	0	0	0	0	0	0	0	0	0	0	0
LATC	2-3	39	3+	.2753221	.1923792	.2414829	.2908158	0	0	0	0	0	0	0	0	0	0	0	0	0	0	0	0	0	0	0	0	0
LATC	2-3	40	3+	.2753221	.1923792	.2414829	.2908158	0	0	0	0	0	0	0	0	0	0	0	0	0	0	0	0	0	0	0	0	0
LATC	20-21	1	1	0	0	0	0	0	0	0	0	0	0	0	0	0	0	0	0	0	0	0	0	.5975403	.4024597	0	0	0
LATC	20-21	2	2	.0009557	.0007839	.00251	.0034868	.0057848	.0098717	.0088253	.0083047	.012989	.0183661	.0141758	.0178869	.0197413	.0231343	.0327416	.0387507	.0492505	.0666748	.084408	.0592844	.3062249	.2158488	0	0	0
LATC	20-21	3	3	.003018	.0038736	.0055359	.0054917	.0077676	.0088597	.0093801	.0143222	.0184739	.0171366	.0224988	.0242798	.0328397	.0409468	.0499556	.0539558	.0661241	.0805862	.0918161	.0770264	.2098361	.1562752	0	0	0
LATC	20-21	4	4	.0033781	.005228	.0071556	.0094401	.0092876	.0157506	.0159114	.0190563	.0188593	.0260822	.0317182	.0333584	.0448656	.0449755	.0581889	.0635824	.0719969	.0794385	.0876421	.0730827	.1671393	.1138623	0	0	0
LATC	20-21	5	5	.004513	.0090728	.0098221	.0136272	.0149151	.0173114	.0232528	.0222755	.0312501	.0313594	.0342838	.0389282	.0537966	.0539365	.0609215	.0608931	.0725312	.0711687	.0809706	.0686963	.1335591	.0929149	0	0	0
LATC	20-21	6	6	.0062716	.0120567	.0146427	.0174447	.0207554	.0231001	.0289951	.0326179	.0342593	.0353699	.0440714	.0461584	.0547077	.057089	.059688	.0611419	.0634013	.0685074	.073612	.0595341	.1110567	.075519	0	0	0
LATC	20-21	7	7	.0107281	.013897	.0163154	.0220522	.0236531	.0267115	.0349638	.0373313	.0429123	.0441499	.0471935	.0494443	.051957	.0558493	.056849	.0617058	.0619779	.0596256	.064186	.0558777	.0992424	.063377	0	0	0
LATC	20-21	8	8	.0165208	.01911	.021787	.0281435	.0344507	.0340256	.0406077	.0456686	.0414755	.0460638	.0480684	.0443213	.0583476	.0505078	.0527189	.0574652	.0540922	.0575243	.0610599	.0445271	.0828128	.0607012	0	0	0
LATC	20-21	9	9	.0179135	.0253651	.0299817	.0357716	.0353897	.0373018	.0431164	.0464801	.0447044	.041782	.0527117	.0460688	.0505017	.0485541	.0547843	.0488164	.0556908	.0514847	.0594314	.0474279	.0740877	.0526341	0	0	0
LATC	20-21	10	10	.0214132	.0322232	.0307933	.0309977	.0408724	.0374262	.0463538	.0463208	.0523204	.0399453	.0541391	.0404741	.0537368	.0473064	.0470945	.0528075	.0508364	.0517052	.0547641	.0482282	.0685277	.0517137	0	0	0
LATC	20-21	11	11	.0233259	.0367696	.0349631	.0340611	.0389014	.0391854	.0470866	.0494474	.0464342	.0443272	.0446996	.0470091	.0531596	.0448608	.0556452	.0473013	.0557326	.0488057	.053506	.0437654	.0624377	.0485751	0	0	0
LATC	20-21	12	12	.0255945	.0229179	.0426138	.0291997	.0335445	.0516616	.0380686	.053249	.051348	.0481326	.0472027	.0436505	.0523996	.0501869	.0623256	.0465544	.0506947	.0388243	.0706112	.0335192	.0540437	.0536571	0	0	0
LATC	20-21	13	13+	.0423366	.0279642	.0482416	.0281335	.0413247	.0385862	.0483665	.0459352	.0493353	.0385262	.0436482	.0538253	.0442483	.0481899	.0419192	.0572458	.0447679	.0583413	.0447862	.060137	.0483508	.0457902	0	0	0
LATC	20-21	14	13+	.0423366	.0279642	.0482416	.0281335	.0413247	.0385862	.0483665	.0459352	.0493353	.0385262	.0436482	.0538253	.0442483	.0481899	.0419192	.0572458	.0447679	.0583413	.0447862	.060137	.0483508	.0457902	0	0	0
LATC	20-21	15	13+	.0423366	.0279642	.0482416	.0281335	.0413247	.0385862	.0483665	.0459352	.0493353	.0385262	.0436482	.0538253	.0442483	.0481899	.0419192	.0572458	.0447679	.0583413	.0447862	.060137	.0483508	.0457902	0	0	0
LATC	20-21	16	13+	.0423366	.0279642	.0482416	.0281335	.0413247	.0385862	.0483665	.0459352	.0493353	.0385262	.0436482	.0538253	.0442483	.0481899	.0419192	.0572458	.0447679	.0583413	.0447862	.060137	.0483508	.0457902	0	0	0
LATC	20-21	17	13+	.0423366	.0279642	.0482416	.0281335	.0413247	.0385862	.0483665	.0459352	.0493353	.0385262	.0436482	.0538253	.0442483	.0481899	.0419192	.0572458	.0447679	.0583413	.0447862	.060137	.0483508	.0457902	0	0	0
LATC	20-21	18	13+	.0423366	.0279642	.0482416	.0281335	.0413247	.0385862	.0483665	.0459352	.0493353	.0385262	.0436482	.0538253	.0442483	.0481899	.0419192	.0572458	.0447679	.0583413	.0447862	.060137	.0483508	.0457902	0	0	0
LATC	20-21	19	13+	.0423366	.0279642	.0482416	.0281335	.0413247	.0385862	.0483665	.0459352	.0493353	.0385262	.0436482	.0538253	.0442483	.0481899	.0419192	.0572458	.0447679	.0583413	.0447862	.060137	.0483508	.0457902	0	0	0
LATC	20-21	20	13+	.0423366	.0279642	.0482416	.0281335	.0413247	.0385862	.0483665	.0459352	.0493353	.0385262	.0436482	.0538253	.0442483	.0481899	.0419192	.0572458	.0447679	.0583413	.0447862	.060137	.0483508	.0457902	0	0	0
LATC	20-21	21	13+	.0423366	.0279642	.0482416	.0281335	.0413247	.0385862	.0483665	.0459352	.0493353	.0385262	.0436482	.0538253	.0442483	.0481899	.0419192	.0572458	.0447679	.0583413	.0447862	.060137	.0483508	.0457902	0	0	0
LATC	20-21	22	13+	.0423366	.0279642	.0482416	.0281335	.0413247	.0385862	.0483665	.0459352	.0493353	.0385262	.0436482	.0538253	.0442483	.0481899	.0419192	.0572458	.0447679	.0583413	.0447862	.060137	.0483508	.0457902	0	0	0
LATC	20-21	23	13+	.0423366	.0279642	.0482416	.0281335	.0413247	.0385862	.0483665	.0459352	.0493353	.0385262	.0436482	.0538253	.0442483	.0481899	.0419192	.0572458	.0447679	.0583413	.0447862	.060137	.0483508	.0457902	0	0	0
LATC	20-21	24	13+	.0423366	.0279642	.0482416	.0281335	.0413247	.0385862	.0483665	.0459352	.0493353	.0385262	.0436482	.0538253	.0442483	.0481899	.0419192	.0572458	.0447679	.0583413	.0447862	.060137	.0483508	.0457902	0	0	0
LATC	20-21	25	13+	.0423366	.0279642	.0482416	.0281335	.0413247	.0385862	.0483665	.0459352	.0493353	.0385262	.0436482	.0538253	.0442483	.0481899	.0419192	.0572458	.0447679	.0583413	.0447862	.060137	.0483508	.0457902	0	0	0
LATC	20-21	26	13+	.0423366	.0279642	.0482416	.0281335	.0413247	.0385862	.0483665	.0459352	.0493353	.0385262	.0436482	.0538253	.0442483	.0481899	.0419192	.0572458	.0447679	.0583413	.0447862	.060137	.0483508	.0457902	0	0	0
LATC	20-21	27	13+	.0423366	.0279642	.0482416	.0281335	.0413247	.0385862	.0483665	.0459352	.0493353	.0385262	.0436482	.0538253	.0442483	.0481899	.0419192	.0572458	.0447679	.0583413	.0447862	.060137	.0483508	.0457902	0	0	0
LATC	20-21	28	13+	.0423366	.0279642	.0482416	.0281335	.0413247	.0385862	.0483665	.0459352	.0493353	.0385262	.0436482	.0538253	.0442483	.0481899	.0419192	.0572458	.0447679	.0583413	.0447862	.060137	.0483508	.0457902	0	0	0
LATC	20-21	29	13+	.0423366	.0279642	.0482416	.0281335	.0413247	.0385862	.0483665	.0459352	.0493353	.0385262	.0436482	.0538253	.0442483	.0481899	.0419192	.0572458	.0447679	.0583413	.0447862	.060137	.0483508	.0457902	0	0	0
LATC	20-21	30	13+	.0423366	.0279642	.0482416	.0281335	.0413247	.0385862	.0483665	.0459352	.0493353	.0385262	.0436482	.0538253	.0442483	.0481899	.0419192	.0572458	.0447679	.0583413	.0447862	.060137	.0483508	.0457902	0	0	0
LATC	20-21	31	13+	.0423366	.0279642	.0482416	.0281335	.0413247	.0385862	.0483665	.0459352	.0493353	.0385262	.0436482	.0538253	.0442483	.0481899	.0419192	.0572458	.0447679	.0583413	.0447862	.060137	.0483508	.0457902	0	0	0
LATC	20-21	32	13+	.0423366	.0279642	.0482416	.0281335	.0413247	.0385862	.0483665	.0459352	.0493353	.0385262	.0436482	.0538253	.0442483	.0481899	.0419192	.0572458	.0447679	.0583413	.0447862	.060137	.0483508	.0457902	0	0	0
LATC	20-21	33	13+	.0423366	.0279642	.0482416	.0281335	.0413247	.0385862	.0483665	.0459352	.0493353	.0385262	.0436482	.0538253	.0442483	.0481899	.0419192	.0572458	.0447679	.0583413	.0447862	.060137	.0483508	.0457902	0	0	0
LATC	20-21	34	13+	.0423366	.0279642	.0482416	.0281335	.0413247	.0385862	.0483665	.0459352	.0493353	.0385262	.0436482	.0538253	.0442483	.0481899	.0419192	.0572458	.0447679	.0583413	.0447862	.060137	.0483508	.0457902	0	0	0
LATC	20-21	35	13+	.0423366	.0279642	.0482416	.0281335	.0413247	.0385862	.0483665	.0459352	.0493353	.0385262	.0436482	.0538253	.0442483	.0481899	.0419192	.0572458	.0447679	.0583413	.0447862	.060137	.0483508	.0457902	0	0	0
LATC	20-21	36	13+	.0423366	.0279642	.0482416	.0281335	.0413247	.0385862	.0483665	.0459352	.0493353	.0385262	.0436482	.0538253	.0442483	.0481899	.0419192	.0572458	.0447679	.0583413	.0447862	.060137	.0483508	.0457902	0	0	0
LATC	20-21	37	13+	.0423366	.0279642	.0482416	.0281335	.0413247	.0385862	.0483665	.0459352	.0493353	.0385262	.0436482	.0538253	.0442483	.0481899	.0419192	.0572458	.0447679	.0583413	.0447862	.060137	.0483508	.0457902	0	0	0
LATC	20-21	38	13+	.0423366	.0279642	.0482416	.0281335	.0413247	.0385862	.0483665	.0459352	.0493353	.0385262	.0436482	.0538253	.0442483	.0481899	.0419192	.0572458	.0447679	.0583413	.0447862	.060137	.0483508	.0457902	0	0	0
LATC	20-21	39	13+	.0423366	.0279642	.0482416	.0281335	.0413247	.0385862	.0483665	.0459352	.0493353	.0385262	.0436482	.0538253	.0442483	.0481899	.0419192	.0572458	.0447679	.0583413	.0447862	.060137	.0483508	.0457902	0	0	0
LATC	20-21	40	13+	.0423366	.0279642	.0482416	.0281335	.0413247	.0385862	.0483665	.0459352	.0493353	.0385262	.0436482	.0538253	.0442483	.0481899	.0419192	.0572458	.0447679	.0583413	.0447862	.060137	.0483508	.0457902	0	0	0
LATC	22-23	1	1	0	0	0	0	0	0	0	0	0	0	0	0	0	0	0	0	0	0	0	0	0	0	.5490365	.4509635	0
LATC	22-23	2	2	.0003999	.0005746	.0012434	.0013548	.0028172	.0044132	.0075196	.0046578	.0079113	.0049159	.0116323	.0125515	.0200514	.01976	.0248224	.0242373	.0319829	.0366391	.0546771	.0625779	.067302	.0642941	.293124	.2405404	0
LATC	22-23	3	3	.0010873	.0010313	.0034896	.0034488	.0053728	.004987	.0117238	.0101378	.0119351	.0116229	.0154102	.0170076	.0241238	.0247776	.0328094	.0391243	.0461126	.0568597	.0690825	.0730366	.0900985	.0814075	.2084163	.1568971	0
LATC	22-23	4	4	.0014755	.0034305	.0035289	.0063359	.0064723	.0072985	.0131279	.0129	.0162975	.0189289	.023359	.0200138	.0309554	.0342164	.0365605	.0491407	.0599309	.0576968	.0775802	.0741283	.0848577	.0781309	.1626322	.1210013	0
LATC	22-23	5	5	.0030434	.0045671	.0048633	.0081846	.0102923	.0104038	.0159642	.0170279	.0178092	.0189111	.0259074	.0300809	.037649	.0436559	.0513919	.0566882	.060785	.0659818	.066551	.0656519	.0809441	.0712347	.1329133	.099498	0
LATC	22-23	6	6	.003167	.0057166	.0082627	.0125477	.0130597	.0136732	.0205457	.0255734	.0250094	.0335219	.0326668	.0385253	.0434974	.0499659	.0514244	.0538735	.0573221	.0604629	.067632	.0645861	.0715441	.0553329	.1117106	.0803788	0
LATC	22-23	7	7	.005537	.0072805	.0084032	.0129302	.0165345	.0205918	.0288182	.0307007	.0343655	.0358085	.0442241	.0394638	.0509777	.052517	.0473784	.0545803	.0553722	.0579399	.0612457	.0568896	.0654403	.0503638	.0943258	.0683114	0
LATC	22-23	8	8	.0076969	.0123373	.0145966	.0209235	.0178187	.028246	.0328394	.036423	.0378361	.0429747	.0446684	.0426601	.0504401	.0488043	.0530113	.0509545	.0528206	.0506668	.0574316	.0505288	.0583914	.0447589	.0833188	.0598522	0
LATC	22-23	9	9	.010699	.0176546	.0214951	.0250054	.0333223	.0286972	.0365998	.0380784	.0394846	.0394172	.0456503	.0453951	.0476679	.0422415	.0485775	.0495152	.0514485	.0563817	.0511686	.0507802	.0509964	.0419123	.07011	.057701	0
LATC	22-23	10	10	.0181302	.0212972	.0254587	.0292418	.0321562	.0374325	.0379135	.0427051	.0459939	.042089	.0457825	.0431587	.0470464	.045937	.0450865	.0478359	.0493521	.0506916	.0499852	.0433642	.0531713	.0346801	.0707735	.0407168	0
LATC	22-23	11	11	.0200438	.0252998	.0322294	.0308971	.0317793	.0375674	.0457818	.0481606	.0434713	.0407034	.0390918	.0468499	.0466053	.0501316	.0379435	.043399	.0487107	.0426999	.0479035	.0422243	.0472732	.0412079	.0654504	.0445749	0
LATC	22-23	12	12	.0221277	.0259248	.0316609	.0422682	.0376867	.0392867	.0361574	.0464367	.0359732	.0431577	.0496351	.0381949	.0433986	.048164	.0387606	.0421018	.0491755	.0382478	.0476912	.0456054	.0470355	.0405567	.0577956	.0529573	0
LATC	22-23	13	13	.0240207	.0217221	.025372	.0391415	.0334248	.043297	.0326874	.0483189	.0470222	.0355709	.0459283	.0444516	.0450323	.0490106	.0408951	.0532158	.0455944	.0467618	.0478967	.0352015	.0404656	.0504465	.0559455	.0485765	0
LATC	22-23	14	14+	.0208307	.037562	.0230044	.0427261	.0338757	.0393177	.0463658	.0397573	.0477453	.0373327	.0508944	.0326115	.0508936	.051252	.047499	.0432732	.046729	.0481737	.0452508	.0545062	.0402397	.0395009	.0436691	.036989	0
LATC	22-23	15	14+	.0208307	.037562	.0230044	.0427261	.0338757	.0393177	.0463658	.0397573	.0477453	.0373327	.0508944	.0326115	.0508936	.051252	.047499	.0432732	.046729	.0481737	.0452508	.0545062	.0402397	.0395009	.0436691	.036989	0
LATC	22-23	16	14+	.0208307	.037562	.0230044	.0427261	.0338757	.0393177	.0463658	.0397573	.0477453	.0373327	.0508944	.0326115	.0508936	.051252	.047499	.0432732	.046729	.0481737	.0452508	.0545062	.0402397	.0395009	.0436691	.036989	0
LATC	22-23	17	14+	.0208307	.037562	.0230044	.0427261	.0338757	.0393177	.0463658	.0397573	.0477453	.0373327	.0508944	.0326115	.0508936	.051252	.047499	.0432732	.046729	.0481737	.0452508	.0545062	.0402397	.0395009	.0436691	.036989	0
LATC	22-23	18	14+	.0208307	.037562	.0230044	.0427261	.0338757	.0393177	.0463658	.0397573	.0477453	.0373327	.0508944	.0326115	.0508936	.051252	.047499	.0432732	.046729	.0481737	.0452508	.0545062	.0402397	.0395009	.0436691	.036989	0
LATC	22-23	19	14+	.0208307	.037562	.0230044	.0427261	.0338757	.0393177	.0463658	.0397573	.0477453	.0373327	.0508944	.0326115	.0508936	.051252	.047499	.0432732	.046729	.0481737	.0452508	.0545062	.0402397	.0395009	.0436691	.036989	0
LATC	22-23	20	14+	.0208307	.037562	.0230044	.0427261	.0338757	.0393177	.0463658	.0397573	.0477453	.0373327	.0508944	.0326115	.0508936	.051252	.047499	.0432732	.046729	.0481737	.0452508	.0545062	.0402397	.0395009	.0436691	.036989	0
LATC	22-23	21	14+	.0208307	.037562	.0230044	.0427261	.0338757	.0393177	.0463658	.0397573	.0477453	.0373327	.0508944	.0326115	.0508936	.051252	.047499	.0432732	.046729	.0481737	.0452508	.0545062	.0402397	.0395009	.0436691	.036989	0
LATC	22-23	22	14+	.0208307	.037562	.0230044	.0427261	.0338757	.0393177	.0463658	.0397573	.0477453	.0373327	.0508944	.0326115	.0508936	.051252	.047499	.0432732	.046729	.0481737	.0452508	.0545062	.0402397	.0395009	.0436691	.036989	0
LATC	22-23	23	14+	.0208307	.037562	.0230044	.0427261	.0338757	.0393177	.0463658	.0397573	.0477453	.0373327	.0508944	.0326115	.0508936	.051252	.047499	.0432732	.046729	.0481737	.0452508	.0545062	.0402397	.0395009	.0436691	.036989	0
LATC	22-23	24	14+	.0208307	.037562	.0230044	.0427261	.0338757	.0393177	.0463658	.0397573	.0477453	.0373327	.0508944	.0326115	.0508936	.051252	.047499	.0432732	.046729	.0481737	.0452508	.0545062	.0402397	.0395009	.0436691	.036989	0
LATC	22-23	25	14+	.0208307	.037562	.0230044	.0427261	.0338757	.0393177	.0463658	.0397573	.0477453	.0373327	.0508944	.0326115	.0508936	.051252	.047499	.0432732	.046729	.0481737	.0452508	.0545062	.0402397	.0395009	.0436691	.036989	0
LATC	22-23	26	14+	.0208307	.037562	.0230044	.0427261	.0338757	.0393177	.0463658	.0397573	.0477453	.0373327	.0508944	.0326115	.0508936	.051252	.047499	.0432732	.046729	.0481737	.0452508	.0545062	.0402397	.0395009	.0436691	.036989	0
LATC	22-23	27	14+	.0208307	.037562	.0230044	.0427261	.0338757	.0393177	.0463658	.0397573	.0477453	.0373327	.0508944	.0326115	.0508936	.051252	.047499	.0432732	.046729	.0481737	.0452508	.0545062	.0402397	.0395009	.0436691	.036989	0
LATC	22-23	28	14+	.0208307	.037562	.0230044	.0427261	.0338757	.0393177	.0463658	.0397573	.0477453	.0373327	.0508944	.0326115	.0508936	.051252	.047499	.0432732	.046729	.0481737	.0452508	.0545062	.0402397	.0395009	.0436691	.036989	0
LATC	22-23	29	14+	.0208307	.037562	.0230044	.0427261	.0338757	.0393177	.0463658	.0397573	.0477453	.0373327	.0508944	.0326115	.0508936	.051252	.047499	.0432732	.046729	.0481737	.0452508	.0545062	.0402397	.0395009	.0436691	.036989	0
LATC	22-23	30	14+	.0208307	.037562	.0230044	.0427261	.0338757	.0393177	.0463658	.0397573	.0477453	.0373327	.0508944	.0326115	.0508936	.051252	.047499	.0432732	.046729	.0481737	.0452508	.0545062	.0402397	.0395009	.0436691	.036989	0
LATC	22-23	31	14+	.0208307	.037562	.0230044	.0427261	.0338757	.0393177	.0463658	.0397573	.0477453	.0373327	.0508944	.0326115	.0508936	.051252	.047499	.0432732	.046729	.0481737	.0452508	.0545062	.0402397	.0395009	.0436691	.036989	0
LATC	22-23	32	14+	.0208307	.037562	.0230044	.0427261	.0338757	.0393177	.0463658	.0397573	.0477453	.0373327	.0508944	.0326115	.0508936	.051252	.047499	.0432732	.046729	.0481737	.0452508	.0545062	.0402397	.0395009	.0436691	.036989	0
LATC	22-23	33	14+	.0208307	.037562	.0230044	.0427261	.0338757	.0393177	.0463658	.0397573	.0477453	.0373327	.0508944	.0326115	.0508936	.051252	.047499	.0432732	.046729	.0481737	.0452508	.0545062	.0402397	.0395009	.0436691	.036989	0
LATC	22-23	34	14+	.0208307	.037562	.0230044	.0427261	.0338757	.0393177	.0463658	.0397573	.0477453	.0373327	.0508944	.0326115	.0508936	.051252	.047499	.0432732	.046729	.0481737	.0452508	.0545062	.0402397	.0395009	.0436691	.036989	0
LATC	22-23	35	14+	.0208307	.037562	.0230044	.0427261	.0338757	.0393177	.0463658	.0397573	.0477453	.0373327	.0508944	.0326115	.0508936	.051252	.047499	.0432732	.046729	.0481737	.0452508	.0545062	.0402397	.0395009	.0436691	.036989	0
LATC	22-23	36	14+	.0208307	.037562	.0230044	.0427261	.0338757	.0393177	.0463658	.0397573	.0477453	.0373327	.0508944	.0326115	.0508936	.051252	.047499	.0432732	.046729	.0481737	.0452508	.0545062	.0402397	.0395009	.0436691	.036989	0
LATC	22-23	37	14+	.0208307	.037562	.0230044	.0427261	.0338757	.0393177	.0463658	.0397573	.0477453	.0373327	.0508944	.0326115	.0508936	.051252	.047499	.0432732	.046729	.0481737	.0452508	.0545062	.0402397	.0395009	.0436691	.036989	0
LATC	22-23	38	14+	.0208307	.037562	.0230044	.0427261	.0338757	.0393177	.0463658	.0397573	.0477453	.0373327	.0508944	.0326115	.0508936	.051252	.047499	.0432732	.046729	.0481737	.0452508	.0545062	.0402397	.0395009	.0436691	.036989	0
LATC	22-23	39	14+	.0208307	.037562	.0230044	.0427261	.0338757	.0393177	.0463658	.0397573	.0477453	.0373327	.0508944	.0326115	.0508936	.051252	.047499	.0432732	.046729	.0481737	.0452508	.0545062	.0402397	.0395009	.0436691	.036989	0
LATC	22-23	40	14+	.0208307	.037562	.0230044	.0427261	.0338757	.0393177	.0463658	.0397573	.0477453	.0373327	.0508944	.0326115	.0508936	.051252	.047499	.0432732	.046729	.0481737	.0452508	.0545062	.0402397	.0395009	.0436691	.036989	0
LATC	24-25	1	2-	.0000117	0	.0005426	.0012336	.0035145	.0014795	.0024573	.0054779	.0025578	.00439	.0081427	.0087105	.0118398	.010542	.0125105	.013595	.0217294	.0256928	.0198619	.034792	.036518	.0448108	.0859759	.0621449	.3182114
LATC	24-25	2	2-	.0000117	0	.0005426	.0012336	.0035145	.0014795	.0024573	.0054779	.0025578	.00439	.0081427	.0087105	.0118398	.010542	.0125105	.013595	.0217294	.0256928	.0198619	.034792	.036518	.0448108	.0859759	.0621449	.3182114
LATC	24-25	3	3	.0011046	.0014345	.0010202	.0015891	.004045	.0027888	.0050016	.0052505	.0063957	.0130311	.0137863	.0119279	.0142817	.0182741	.0215199	.0293296	.0335016	.0388942	.0405949	.0562112	.067188	.0737415	.0958724	.0779614	.2067139
LATC	24-25	4	4	.0009254	.0017641	.0025306	.0025801	.0045499	.006457	.00708	.0094666	.0130118	.01313	.015809	.0139679	.0244108	.0283799	.0295398	.0291291	.0416141	.044337	.0558205	.0639299	.0715412	.0676315	.0914031	.079989	.1641828
LATC	24-25	5	5	.0004424	.001656	.003811	.0043229	.006186	.010772	.0115584	.0108882	.0151707	.0148501	.0206257	.0201205	.0262232	.0296822	.0327952	.0374258	.0509376	.0524788	.0654448	.0587838	.0733925	.068934	.0799891	.0712993	.1297916
LATC	24-25	6	6	.0017255	.0026871	.0039368	.0053329	.0067943	.0099137	.0130502	.0165121	.0189368	.0206274	.0245827	.0269503	.0324425	.0378285	.0428729	.0450962	.0507359	.0563549	.0627004	.0579896	.0667268	.0637885	.0722194	.065507	.106742
LATC	24-25	7	7	.0030024	.0031605	.0069822	.0069823	.010267	.0111381	.0173847	.0204032	.0227413	.0289655	.0257816	.0339361	.0416663	.0396848	.0490484	.05088	.0490722	.0503733	.0628147	.0526704	.0655421	.0541648	.0692726	.0602288	.0926307
LATC	24-25	8	8	.0040705	.0041531	.0090524	.0100974	.0142737	.018694	.0201967	.0288231	.028986	.0291019	.039618	.035208	.0478369	.0452523	.0458877	.0506431	.0503934	.0502829	.0581121	.0490058	.0581049	.0500404	.0568986	.0523527	.0790372
LATC	24-25	9	9	.0051087	.008957	.010487	.0165426	.0169025	.0246221	.0288922	.029676	.0348563	.0338806	.0414845	.042681	.0434371	.0427293	.0457585	.0460797	.0532268	.0456939	.0545566	.0448717	.0513398	.0470659	.0601354	.0459124	.0691731
LATC	24-25	10	10	.0068095	.0122907	.0148178	.0202501	.0240177	.0286945	.0314844	.0380118	.0358529	.036621	.0390492	.0435792	.0423918	.0452085	.0452549	.0449294	.046325	.0462147	.0465205	.047504	.0452534	.0428669	.0525689	.0467599	.0628292
LATC	24-25	11	11	.0067527	.0150401	.0183194	.0224157	.025539	.032612	.0342381	.0359993	.0351625	.0365264	.0453704	.0381951	.0438873	.0424942	.0446472	.0458814	.0435465	.0413059	.0504275	.0426362	.0530663	.0514847	.0456731	.0431888	.0585148
LATC	24-25	12	12	.0114837	.025945	.0208835	.0286959	.0307676	.0352885	.0355137	.0427917	.0403442	.037156	.0388257	.0371327	.0404949	.0408849	.0436706	.0416867	.0417453	.0398181	.04514	.0450614	.0437267	.0439945	.0473372	.0433159	.0558911
LATC	24-25	13	13	.0233931	.0184353	.0227951	.0257604	.0302652	.0342217	.0387404	.0368075	.0419655	.0355856	.0483316	.03632	.0418076	.0414859	.0386075	.0465735	.0357009	.0449744	.036853	.0574295	.0423551	.0429305	.0361718	.0514499	.0526376
LATC	24-25	14	14+	.0118889	.0191183	.024542	.024425	.0342796	.0339954	.0360188	.046964	.0351098	.0353119	.0368861	.0353799	.0420423	.0477549	.0428995	.0355116	.0439439	.0463311	.0462702	.0392972	.0490453	.0411982	.0532387	.0442638	.0642046
LATC	24-25	15	14+	.0118889	.0191183	.024542	.024425	.0342796	.0339954	.0360188	.046964	.0351098	.0353119	.0368861	.0353799	.0420423	.0477549	.0428995	.0355116	.0439439	.0463311	.0462702	.0392972	.0490453	.0411982	.0532387	.0442638	.0642046
LATC	24-25	16	14+	.0118889	.0191183	.024542	.024425	.0342796	.0339954	.0360188	.046964	.0351098	.0353119	.0368861	.0353799	.0420423	.0477549	.0428995	.0355116	.0439439	.0463311	.0462702	.0392972	.0490453	.0411982	.0532387	.0442638	.0642046
LATC	24-25	17	14+	.0118889	.0191183	.024542	.024425	.0342796	.0339954	.0360188	.046964	.0351098	.0353119	.0368861	.0353799	.0420423	.0477549	.0428995	.0355116	.0439439	.0463311	.0462702	.0392972	.0490453	.0411982	.0532387	.0442638	.0642046
LATC	24-25	18	14+	.0118889	.0191183	.024542	.024425	.0342796	.0339954	.0360188	.046964	.0351098	.0353119	.0368861	.0353799	.0420423	.0477549	.0428995	.0355116	.0439439	.0463311	.0462702	.0392972	.0490453	.0411982	.0532387	.0442638	.0642046
LATC	24-25	19	14+	.0118889	.0191183	.024542	.024425	.0342796	.0339954	.0360188	.046964	.0351098	.0353119	.0368861	.0353799	.0420423	.0477549	.0428995	.0355116	.0439439	.0463311	.0462702	.0392972	.0490453	.0411982	.0532387	.0442638	.0642046
LATC	24-25	20	14+	.0118889	.0191183	.024542	.024425	.0342796	.0339954	.0360188	.046964	.0351098	.0353119	.0368861	.0353799	.0420423	.0477549	.0428995	.0355116	.0439439	.0463311	.0462702	.0392972	.0490453	.0411982	.0532387	.0442638	.0642046
LATC	24-25	21	14+	.0118889	.0191183	.024542	.024425	.0342796	.0339954	.0360188	.046964	.0351098	.0353119	.0368861	.0353799	.0420423	.0477549	.0428995	.0355116	.0439439	.0463311	.0462702	.0392972	.0490453	.0411982	.0532387	.0442638	.0642046
LATC	24-25	22	14+	.0118889	.0191183	.024542	.024425	.0342796	.0339954	.0360188	.046964	.0351098	.0353119	.0368861	.0353799	.0420423	.0477549	.0428995	.0355116	.0439439	.0463311	.0462702	.0392972	.0490453	.0411982	.0532387	.0442638	.0642046
LATC	24-25	23	14+	.0118889	.0191183	.024542	.024425	.0342796	.0339954	.0360188	.046964	.0351098	.0353119	.0368861	.0353799	.0420423	.0477549	.0428995	.0355116	.0439439	.0463311	.0462702	.0392972	.0490453	.0411982	.0532387	.0442638	.0642046
LATC	24-25	24	14+	.0118889	.0191183	.024542	.024425	.0342796	.0339954	.0360188	.046964	.0351098	.0353119	.0368861	.0353799	.0420423	.0477549	.0428995	.0355116	.0439439	.0463311	.0462702	.0392972	.0490453	.0411982	.0532387	.0442638	.0642046
LATC	24-25	25	14+	.0118889	.0191183	.024542	.024425	.0342796	.0339954	.0360188	.046964	.0351098	.0353119	.0368861	.0353799	.0420423	.0477549	.0428995	.0355116	.0439439	.0463311	.0462702	.0392972	.0490453	.0411982	.0532387	.0442638	.0642046
LATC	24-25	26	14+	.0118889	.0191183	.024542	.024425	.0342796	.0339954	.0360188	.046964	.0351098	.0353119	.0368861	.0353799	.0420423	.0477549	.0428995	.0355116	.0439439	.0463311	.0462702	.0392972	.0490453	.0411982	.0532387	.0442638	.0642046
LATC	24-25	27	14+	.0118889	.0191183	.024542	.024425	.0342796	.0339954	.0360188	.046964	.0351098	.0353119	.0368861	.0353799	.0420423	.0477549	.0428995	.0355116	.0439439	.0463311	.0462702	.0392972	.0490453	.0411982	.0532387	.0442638	.0642046
LATC	24-25	28	14+	.0118889	.0191183	.024542	.024425	.0342796	.0339954	.0360188	.046964	.0351098	.0353119	.0368861	.0353799	.0420423	.0477549	.0428995	.0355116	.0439439	.0463311	.0462702	.0392972	.0490453	.0411982	.0532387	.0442638	.0642046
LATC	24-25	29	14+	.0118889	.0191183	.024542	.024425	.0342796	.0339954	.0360188	.046964	.0351098	.0353119	.0368861	.0353799	.0420423	.0477549	.0428995	.0355116	.0439439	.0463311	.0462702	.0392972	.0490453	.0411982	.0532387	.0442638	.0642046
LATC	24-25	30	14+	.0118889	.0191183	.024542	.024425	.0342796	.0339954	.0360188	.046964	.0351098	.0353119	.0368861	.0353799	.0420423	.0477549	.0428995	.0355116	.0439439	.0463311	.0462702	.0392972	.0490453	.0411982	.0532387	.0442638	.0642046
LATC	24-25	31	14+	.0118889	.0191183	.024542	.024425	.0342796	.0339954	.0360188	.046964	.0351098	.0353119	.0368861	.0353799	.0420423	.0477549	.0428995	.0355116	.0439439	.0463311	.0462702	.0392972	.0490453	.0411982	.0532387	.0442638	.0642046
LATC	24-25	32	14+	.0118889	.0191183	.024542	.024425	.0342796	.0339954	.0360188	.046964	.0351098	.0353119	.0368861	.0353799	.0420423	.0477549	.0428995	.0355116	.0439439	.0463311	.0462702	.0392972	.0490453	.0411982	.0532387	.0442638	.0642046
LATC	24-25	33	14+	.0118889	.0191183	.024542	.024425	.0342796	.0339954	.0360188	.046964	.0351098	.0353119	.0368861	.0353799	.0420423	.0477549	.0428995	.0355116	.0439439	.0463311	.0462702	.0392972	.0490453	.0411982	.0532387	.0442638	.0642046
LATC	24-25	34	14+	.0118889	.0191183	.024542	.024425	.0342796	.0339954	.0360188	.046964	.0351098	.0353119	.0368861	.0353799	.0420423	.0477549	.0428995	.0355116	.0439439	.0463311	.0462702	.0392972	.0490453	.0411982	.0532387	.0442638	.0642046
LATC	24-25	35	14+	.0118889	.0191183	.024542	.024425	.0342796	.0339954	.0360188	.046964	.0351098	.0353119	.0368861	.0353799	.0420423	.0477549	.0428995	.0355116	.0439439	.0463311	.0462702	.0392972	.0490453	.0411982	.0532387	.0442638	.0642046
LATC	24-25	36	14+	.0118889	.0191183	.024542	.024425	.0342796	.0339954	.0360188	.046964	.0351098	.0353119	.0368861	.0353799	.0420423	.0477549	.0428995	.0355116	.0439439	.0463311	.0462702	.0392972	.0490453	.0411982	.0532387	.0442638	.0642046
LATC	24-25	37	14+	.0118889	.0191183	.024542	.024425	.0342796	.0339954	.0360188	.046964	.0351098	.0353119	.0368861	.0353799	.0420423	.0477549	.0428995	.0355116	.0439439	.0463311	.0462702	.0392972	.0490453	.0411982	.0532387	.0442638	.0642046
LATC	24-25	38	14+	.0118889	.0191183	.024542	.024425	.0342796	.0339954	.0360188	.046964	.0351098	.0353119	.0368861	.0353799	.0420423	.0477549	.0428995	.0355116	.0439439	.0463311	.0462702	.0392972	.0490453	.0411982	.0532387	.0442638	.0642046
LATC	24-25	39	14+	.0118889	.0191183	.024542	.024425	.0342796	.0339954	.0360188	.046964	.0351098	.0353119	.0368861	.0353799	.0420423	.0477549	.0428995	.0355116	.0439439	.0463311	.0462702	.0392972	.0490453	.0411982	.0532387	.0442638	.0642046
LATC	24-25	40	14+	.0118889	.0191183	.024542	.024425	.0342796	.0339954	.0360188	.046964	.0351098	.0353119	.0368861	.0353799	.0420423	.0477549	.0428995	.0355116	.0439439	.0463311	.0462702	.0392972	.0490453	.0411982	.0532387	.0442638	.0642046
LATC	26-27	1	2-	.0001943	.0007307	.0016886	.0013989	0	.000918	.0001519	.001595	.0064901	.0022344	.0048345	.0068126	.0068459	.0093272	.0130685	.0140186	.0118116	.0110602	.012873	.0138279	.0230003	.038451	.0291951	.0692909	.0597184
LATC	26-27	2	2-	.0001943	.0007307	.0016886	.0013989	0	.000918	.0001519	.001595	.0064901	.0022344	.0048345	.0068126	.0068459	.0093272	.0130685	.0140186	.0118116	.0110602	.012873	.0138279	.0230003	.038451	.0291951	.0692909	.0597184
LATC	26-27	3	3	0	.0002926	.0002861	.0010787	.0014129	.003981	.0029869	.0043845	.0056384	.0067773	.0079913	.0100493	.0112221	.0125042	.0137582	.0182452	.0235412	.0239465	.026951	.0357712	.0412776	.0516631	.07891	.0807934	.0834573
LATC	26-27	4	4	.0001932	.0004116	.0007558	.0009486	.0022442	.0034667	.0039409	.007111	.008523	.0097789	.0110976	.0178415	.0152446	.0169251	.0202693	.0273327	.0305271	.0344278	.0431814	.0481155	.0518999	.0577908	.0664518	.0803379	.086901
LATC	26-27	5	5	.0008881	.0005109	.0023205	.0024983	.0027775	.0051778	.0042908	.0091145	.0114824	.0104015	.0134698	.0156841	.0227389	.0202963	.0297555	.028159	.0408837	.0437215	.0472155	.0495693	.0599171	.0641556	.0718592	.071822	.0792456
LATC	26-27	6	6	.0006894	.0011667	.0011082	.0029619	.0055015	.004763	.0097549	.0078793	.0127636	.0148782	.0161456	.0187974	.0256247	.0332615	.033447	.0346948	.0488551	.0455443	.0488325	.0534218	.0546116	.059437	.0671984	.0698421	.0739181
LATC	26-27	7	7	.001533	.0025943	.0037626	.0032994	.0058608	.0081768	.0100071	.012463	.0184004	.0161682	.0236961	.0283296	.035687	.0345362	.0359394	.0443845	.0470495	.0486936	.050815	.0502905	.0524137	.0548218	.0601658	.0622044	.0639944
LATC	26-27	8	8	.002746	.0015117	.0061164	.0068612	.0086642	.011417	.0154956	.0208138	.0210523	.0246079	.0258926	.0336661	.0381969	.0346781	.0427098	.0402794	.0509937	.0453885	.052672	.0487289	.0523734	.0540255	.0532344	.0570659	.0586336
LATC	26-27	9	9	.0029635	.0042639	.0053148	.0066894	.0130529	.0142218	.0236967	.0222521	.0330792	.0257114	.0390576	.0315648	.0372578	.0388116	.0447341	.0435835	.0498026	.0427737	.0539798	.0453757	.0508073	.0440961	.0486976	.0501332	.0547754
LATC	26-27	10	10	.0031253	.0054716	.0102604	.0112856	.0144786	.0205421	.0251306	.0280407	.0308885	.0274669	.0386909	.0345867	.044777	.0416646	.0427767	.045221	.0427738	.044545	.048949	.0453247	.0468279	.0449289	.0513107	.0431378	.0535681
LATC	26-27	11	11	.0066892	.0081039	.0097351	.0144964	.020002	.0181804	.0285816	.0315535	.0331311	.0352753	.038312	.0391279	.0422342	.0375675	.0390315	.0471552	.0456376	.0448665	.0411049	.0461678	.0472158	.0426773	.0491341	.0417303	.0480503
LATC	26-27	12	12	.0055557	.0113146	.0135835	.0188624	.0191893	.0272259	.0316084	.0343596	.0333377	.0395959	.0364314	.032157	.0455518	.0406386	.0416628	.037952	.0407081	.0414131	.0488238	.0407052	.0417478	.037789	.0487434	.0446728	.0485732
LATC	26-27	13	13	.0087678	.0117767	.0211267	.0134305	.0260401	.0353277	.0318196	.0280767	.0433746	.0410907	.0403125	.0400159	.033117	.0385426	.0409075	.032667	.0458416	.0332063	.043784	.0399328	.0472619	.0441137	.0382317	.0436231	.052381
LATC	26-27	14	14+	.0081263	.0123667	.0194957	.0240931	.0249433	.027366	.0356464	.038212	.036187	.0308264	.0365289	.0307643	.0470638	.0383928	.0403403	.0405482	.0403715	.0329931	.0478449	.0386425	.0485482	.0370655	.0465406	.0473048	.0391035
LATC	26-27	15	14+	.0081263	.0123667	.0194957	.0240931	.0249433	.027366	.0356464	.038212	.036187	.0308264	.0365289	.0307643	.0470638	.0383928	.0403403	.0405482	.0403715	.0329931	.0478449	.0386425	.0485482	.0370655	.0465406	.0473048	.0391035
LATC	26-27	16	14+	.0081263	.0123667	.0194957	.0240931	.0249433	.027366	.0356464	.038212	.036187	.0308264	.0365289	.0307643	.0470638	.0383928	.0403403	.0405482	.0403715	.0329931	.0478449	.0386425	.0485482	.0370655	.0465406	.0473048	.0391035
LATC	26-27	17	14+	.0081263	.0123667	.0194957	.0240931	.0249433	.027366	.0356464	.038212	.036187	.0308264	.0365289	.0307643	.0470638	.0383928	.0403403	.0405482	.0403715	.0329931	.0478449	.0386425	.0485482	.0370655	.0465406	.0473048	.0391035
LATC	26-27	18	14+	.0081263	.0123667	.0194957	.0240931	.0249433	.027366	.0356464	.038212	.036187	.0308264	.0365289	.0307643	.0470638	.0383928	.0403403	.0405482	.0403715	.0329931	.0478449	.0386425	.0485482	.0370655	.0465406	.0473048	.0391035
LATC	26-27	19	14+	.0081263	.0123667	.0194957	.0240931	.0249433	.027366	.0356464	.038212	.036187	.0308264	.0365289	.0307643	.0470638	.0383928	.0403403	.0405482	.0403715	.0329931	.0478449	.0386425	.0485482	.0370655	.0465406	.0473048	.0391035
LATC	26-27	20	14+	.0081263	.0123667	.0194957	.0240931	.0249433	.027366	.0356464	.038212	.036187	.0308264	.0365289	.0307643	.0470638	.0383928	.0403403	.0405482	.0403715	.0329931	.0478449	.0386425	.0485482	.0370655	.0465406	.0473048	.0391035
LATC	26-27	21	14+	.0081263	.0123667	.0194957	.0240931	.0249433	.027366	.0356464	.038212	.036187	.0308264	.0365289	.0307643	.0470638	.0383928	.0403403	.0405482	.0403715	.0329931	.0478449	.0386425	.0485482	.0370655	.0465406	.0473048	.0391035
LATC	26-27	22	14+	.0081263	.0123667	.0194957	.0240931	.0249433	.027366	.0356464	.038212	.036187	.0308264	.0365289	.0307643	.0470638	.0383928	.0403403	.0405482	.0403715	.0329931	.0478449	.0386425	.0485482	.0370655	.0465406	.0473048	.0391035
LATC	26-27	23	14+	.0081263	.0123667	.0194957	.0240931	.0249433	.027366	.0356464	.038212	.036187	.0308264	.0365289	.0307643	.0470638	.0383928	.0403403	.0405482	.0403715	.0329931	.0478449	.0386425	.0485482	.0370655	.0465406	.0473048	.0391035
LATC	26-27	24	14+	.0081263	.0123667	.0194957	.0240931	.0249433	.027366	.0356464	.038212	.036187	.0308264	.0365289	.0307643	.0470638	.0383928	.0403403	.0405482	.0403715	.0329931	.0478449	.0386425	.0485482	.0370655	.0465406	.0473048	.0391035
LATC	26-27	25	14+	.0081263	.0123667	.0194957	.0240931	.0249433	.027366	.0356464	.038212	.036187	.0308264	.0365289	.0307643	.0470638	.0383928	.0403403	.0405482	.0403715	.0329931	.0478449	.0386425	.0485482	.0370655	.0465406	.0473048	.0391035
LATC	26-27	26	14+	.0081263	.0123667	.0194957	.0240931	.0249433	.027366	.0356464	.038212	.036187	.0308264	.0365289	.0307643	.0470638	.0383928	.0403403	.0405482	.0403715	.0329931	.0478449	.0386425	.0485482	.0370655	.0465406	.0473048	.0391035
LATC	26-27	27	14+	.0081263	.0123667	.0194957	.0240931	.0249433	.027366	.0356464	.038212	.036187	.0308264	.0365289	.0307643	.0470638	.0383928	.0403403	.0405482	.0403715	.0329931	.0478449	.0386425	.0485482	.0370655	.0465406	.0473048	.0391035
LATC	26-27	28	14+	.0081263	.0123667	.0194957	.0240931	.0249433	.027366	.0356464	.038212	.036187	.0308264	.0365289	.0307643	.0470638	.0383928	.0403403	.0405482	.0403715	.0329931	.0478449	.0386425	.0485482	.0370655	.0465406	.0473048	.0391035
LATC	26-27	29	14+	.0081263	.0123667	.0194957	.0240931	.0249433	.027366	.0356464	.038212	.036187	.0308264	.0365289	.0307643	.0470638	.0383928	.0403403	.0405482	.0403715	.0329931	.0478449	.0386425	.0485482	.0370655	.0465406	.0473048	.0391035
LATC	26-27	30	14+	.0081263	.0123667	.0194957	.0240931	.0249433	.027366	.0356464	.038212	.036187	.0308264	.0365289	.0307643	.0470638	.0383928	.0403403	.0405482	.0403715	.0329931	.0478449	.0386425	.0485482	.0370655	.0465406	.0473048	.0391035
LATC	26-27	31	14+	.0081263	.0123667	.0194957	.0240931	.0249433	.027366	.0356464	.038212	.036187	.0308264	.0365289	.0307643	.0470638	.0383928	.0403403	.0405482	.0403715	.0329931	.0478449	.0386425	.0485482	.0370655	.0465406	.0473048	.0391035
LATC	26-27	32	14+	.0081263	.0123667	.0194957	.0240931	.0249433	.027366	.0356464	.038212	.036187	.0308264	.0365289	.0307643	.0470638	.0383928	.0403403	.0405482	.0403715	.0329931	.0478449	.0386425	.0485482	.0370655	.0465406	.0473048	.0391035
LATC	26-27	33	14+	.0081263	.0123667	.0194957	.0240931	.0249433	.027366	.0356464	.038212	.036187	.0308264	.0365289	.0307643	.0470638	.0383928	.0403403	.0405482	.0403715	.0329931	.0478449	.0386425	.0485482	.0370655	.0465406	.0473048	.0391035
LATC	26-27	34	14+	.0081263	.0123667	.0194957	.0240931	.0249433	.027366	.0356464	.038212	.036187	.0308264	.0365289	.0307643	.0470638	.0383928	.0403403	.0405482	.0403715	.0329931	.0478449	.0386425	.0485482	.0370655	.0465406	.0473048	.0391035
LATC	26-27	35	14+	.0081263	.0123667	.0194957	.0240931	.0249433	.027366	.0356464	.038212	.036187	.0308264	.0365289	.0307643	.0470638	.0383928	.0403403	.0405482	.0403715	.0329931	.0478449	.0386425	.0485482	.0370655	.0465406	.0473048	.0391035
LATC	26-27	36	14+	.0081263	.0123667	.0194957	.0240931	.0249433	.027366	.0356464	.038212	.036187	.0308264	.0365289	.0307643	.0470638	.0383928	.0403403	.0405482	.0403715	.0329931	.0478449	.0386425	.0485482	.0370655	.0465406	.0473048	.0391035
LATC	26-27	37	14+	.0081263	.0123667	.0194957	.0240931	.0249433	.027366	.0356464	.038212	.036187	.0308264	.0365289	.0307643	.0470638	.0383928	.0403403	.0405482	.0403715	.0329931	.0478449	.0386425	.0485482	.0370655	.0465406	.0473048	.0391035
LATC	26-27	38	14+	.0081263	.0123667	.0194957	.0240931	.0249433	.027366	.0356464	.038212	.036187	.0308264	.0365289	.0307643	.0470638	.0383928	.0403403	.0405482	.0403715	.0329931	.0478449	.0386425	.0485482	.0370655	.0465406	.0473048	.0391035
LATC	26-27	39	14+	.0081263	.0123667	.0194957	.0240931	.0249433	.027366	.0356464	.038212	.036187	.0308264	.0365289	.0307643	.0470638	.0383928	.0403403	.0405482	.0403715	.0329931	.0478449	.0386425	.0485482	.0370655	.0465406	.0473048	.0391035
LATC	26-27	40	14+	.0081263	.0123667	.0194957	.0240931	.0249433	.027366	.0356464	.038212	.036187	.0308264	.0365289	.0307643	.0470638	.0383928	.0403403	.0405482	.0403715	.0329931	.0478449	.0386425	.0485482	.0370655	.0465406	.0473048	.0391035
LATC	28-29	1	2-	0	0	0	0	0	0	.0005177	0	.0028853	.0017845	.0103992	.0054254	.004826	.0025169	.0046317	.0102893	.0051747	.0109046	.0146921	.0166653	.0092045	.0225568	.0245918	.0269174	.0331179
LATC	28-29	2	2-	0	0	0	0	0	0	.0005177	0	.0028853	.0017845	.0103992	.0054254	.004826	.0025169	.0046317	.0102893	.0051747	.0109046	.0146921	.0166653	.0092045	.0225568	.0245918	.0269174	.0331179
LATC	28-29	3	3	0	0	.0005294	.0000268	.0004271	.0016377	.0008175	.0024451	.0033571	.0033656	.0090671	.0079003	.0089048	.0086856	.0124467	.0110877	.0136774	.014517	.0229055	.0217897	.0322296	.0424055	.0526462	.0603576	.0584434
LATC	28-29	4	4	.0007355	0	.0000521	.0006806	.0014809	.0025485	.0034281	.0037088	.0046766	.0085126	.0112531	.0079826	.0132187	.0174876	.0182832	.0181879	.0200222	.022832	.0346202	.0235891	.0390008	.0476762	.0570766	.0612125	.0723877
LATC	28-29	5	5	.0004055	.00007	.0000913	.0009373	.0010731	.0021121	.0033014	.0056124	.0064552	.0102192	.0087403	.0117164	.0174565	.013773	.0217894	.0218301	.0263663	.0332239	.0347463	.0407104	.0412346	.046514	.0620564	.0660603	.069832
LATC	28-29	6	6	.0003265	.0005829	.000876	.0008748	.0013269	.0038245	.0051059	.0061893	.0083281	.0071068	.0131974	.0120613	.0221013	.0138323	.0255055	.0263779	.0358777	.0368322	.0387734	.0537897	.0534121	.0504442	.065044	.0648849	.0615137
LATC	28-29	7	7	.0003901	.0003428	.0008142	.0027988	.0022118	.005507	.0078077	.0081939	.0108584	.0158848	.0160171	.0168191	.0267982	.024587	.0280129	.033356	.0402609	.0423865	.0477924	.0479011	.0515214	.0538832	.0506688	.0670072	.0576479
LATC	28-29	8	8	.0002551	.0009843	.0015357	.003809	.004313	.0051708	.0118572	.0109021	.0137189	.0155394	.0216894	.0250013	.0302971	.0347656	.0322787	.0386563	.0450957	.0446685	.0464168	.0432759	.0490633	.0520623	.052098	.0546	.0584432
LATC	28-29	9	9	.0009006	.0011686	.0021293	.0047252	.0086921	.0085245	.0179194	.0134713	.0213971	.0214352	.032026	.0252407	.0296425	.0359799	.035191	.0411209	.0428419	.0398878	.0451735	.0395157	.0541727	.0439421	.0548688	.0488346	.0506297
LATC	28-29	10	10	.0012887	.0023753	.0047486	.0080852	.0101061	.0112668	.0203757	.0205066	.0270301	.0254703	.0333683	.0334918	.0394086	.0418847	.0318078	.0422648	.0403974	.0435634	.0448808	.0439044	.0475116	.0440177	.0417975	.0429463	.0513828
LATC	28-29	11	11	.0008633	.0059926	.007819	.0063191	.0124012	.0206119	.0170767	.0245851	.0287533	.0246587	.0393807	.0304978	.0404562	.0368281	.0384405	.0377625	.0426409	.0424679	.0424264	.0403504	.0454929	.0360401	.0479949	.0409653	.0445389
LATC	28-29	12	12	.0035852	.0042826	.0102834	.0091932	.0168037	.0177306	.0262087	.025958	.0312964	.0349707	.0358132	.0295927	.0373897	.0396351	.0340298	.0375129	.0427564	.0426931	.0443349	.034357	.0384215	.0364604	.0498576	.0377845	.049526
LATC	28-29	13	13	.0027	.0058813	.0109062	.0127361	.0178486	.021808	.022489	.0292461	.0306473	.0366762	.0303258	.0400443	.0263604	.0403082	.0304886	.0411533	.039548	.055234	.0379589	.0411641	.0382836	.0363934	.0444516	.0457323	.0448914
LATC	28-29	14	14+	.0050793	.013775	.0098258	.015531	.0144916	.030347	.0225726	.0304268	.0305647	.0433632	.0380787	.0332409	.0419431	.0338803	.0372542	.0404056	.0430147	.0348133	.0401666	.0456262	.034489	.0433965	.0448639	.0434843	.0372169
LATC	28-29	15	14+	.0050793	.013775	.0098258	.015531	.0144916	.030347	.0225726	.0304268	.0305647	.0433632	.0380787	.0332409	.0419431	.0338803	.0372542	.0404056	.0430147	.0348133	.0401666	.0456262	.034489	.0433965	.0448639	.0434843	.0372169
LATC	28-29	16	14+	.0050793	.013775	.0098258	.015531	.0144916	.030347	.0225726	.0304268	.0305647	.0433632	.0380787	.0332409	.0419431	.0338803	.0372542	.0404056	.0430147	.0348133	.0401666	.0456262	.034489	.0433965	.0448639	.0434843	.0372169
LATC	28-29	17	14+	.0050793	.013775	.0098258	.015531	.0144916	.030347	.0225726	.0304268	.0305647	.0433632	.0380787	.0332409	.0419431	.0338803	.0372542	.0404056	.0430147	.0348133	.0401666	.0456262	.034489	.0433965	.0448639	.0434843	.0372169
LATC	28-29	18	14+	.0050793	.013775	.0098258	.015531	.0144916	.030347	.0225726	.0304268	.0305647	.0433632	.0380787	.0332409	.0419431	.0338803	.0372542	.0404056	.0430147	.0348133	.0401666	.0456262	.034489	.0433965	.0448639	.0434843	.0372169
LATC	28-29	19	14+	.0050793	.013775	.0098258	.015531	.0144916	.030347	.0225726	.0304268	.0305647	.0433632	.0380787	.0332409	.0419431	.0338803	.0372542	.0404056	.0430147	.0348133	.0401666	.0456262	.034489	.0433965	.0448639	.0434843	.0372169
LATC	28-29	20	14+	.0050793	.013775	.0098258	.015531	.0144916	.030347	.0225726	.0304268	.0305647	.0433632	.0380787	.0332409	.0419431	.0338803	.0372542	.0404056	.0430147	.0348133	.0401666	.0456262	.034489	.0433965	.0448639	.0434843	.0372169
LATC	28-29	21	14+	.0050793	.013775	.0098258	.015531	.0144916	.030347	.0225726	.0304268	.0305647	.0433632	.0380787	.0332409	.0419431	.0338803	.0372542	.0404056	.0430147	.0348133	.0401666	.0456262	.034489	.0433965	.0448639	.0434843	.0372169
LATC	28-29	22	14+	.0050793	.013775	.0098258	.015531	.0144916	.030347	.0225726	.0304268	.0305647	.0433632	.0380787	.0332409	.0419431	.0338803	.0372542	.0404056	.0430147	.0348133	.0401666	.0456262	.034489	.0433965	.0448639	.0434843	.0372169
LATC	28-29	23	14+	.0050793	.013775	.0098258	.015531	.0144916	.030347	.0225726	.0304268	.0305647	.0433632	.0380787	.0332409	.0419431	.0338803	.0372542	.0404056	.0430147	.0348133	.0401666	.0456262	.034489	.0433965	.0448639	.0434843	.0372169
LATC	28-29	24	14+	.0050793	.013775	.0098258	.015531	.0144916	.030347	.0225726	.0304268	.0305647	.0433632	.0380787	.0332409	.0419431	.0338803	.0372542	.0404056	.0430147	.0348133	.0401666	.0456262	.034489	.0433965	.0448639	.0434843	.0372169
LATC	28-29	25	14+	.0050793	.013775	.0098258	.015531	.0144916	.030347	.0225726	.0304268	.0305647	.0433632	.0380787	.0332409	.0419431	.0338803	.0372542	.0404056	.0430147	.0348133	.0401666	.0456262	.034489	.0433965	.0448639	.0434843	.0372169
LATC	28-29	26	14+	.0050793	.013775	.0098258	.015531	.0144916	.030347	.0225726	.0304268	.0305647	.0433632	.0380787	.0332409	.0419431	.0338803	.0372542	.0404056	.0430147	.0348133	.0401666	.0456262	.034489	.0433965	.0448639	.0434843	.0372169
LATC	28-29	27	14+	.0050793	.013775	.0098258	.015531	.0144916	.030347	.0225726	.0304268	.0305647	.0433632	.0380787	.0332409	.0419431	.0338803	.0372542	.0404056	.0430147	.0348133	.0401666	.0456262	.034489	.0433965	.0448639	.0434843	.0372169
LATC	28-29	28	14+	.0050793	.013775	.0098258	.015531	.0144916	.030347	.0225726	.0304268	.0305647	.0433632	.0380787	.0332409	.0419431	.0338803	.0372542	.0404056	.0430147	.0348133	.0401666	.0456262	.034489	.0433965	.0448639	.0434843	.0372169
LATC	28-29	29	14+	.0050793	.013775	.0098258	.015531	.0144916	.030347	.0225726	.0304268	.0305647	.0433632	.0380787	.0332409	.0419431	.0338803	.0372542	.0404056	.0430147	.0348133	.0401666	.0456262	.034489	.0433965	.0448639	.0434843	.0372169
LATC	28-29	30	14+	.0050793	.013775	.0098258	.015531	.0144916	.030347	.0225726	.0304268	.0305647	.0433632	.0380787	.0332409	.0419431	.0338803	.0372542	.0404056	.0430147	.0348133	.0401666	.0456262	.034489	.0433965	.0448639	.0434843	.0372169
LATC	28-29	31	14+	.0050793	.013775	.0098258	.015531	.0144916	.030347	.0225726	.0304268	.0305647	.0433632	.0380787	.0332409	.0419431	.0338803	.0372542	.0404056	.0430147	.0348133	.0401666	.0456262	.034489	.0433965	.0448639	.0434843	.0372169
LATC	28-29	32	14+	.0050793	.013775	.0098258	.015531	.0144916	.030347	.0225726	.0304268	.0305647	.0433632	.0380787	.0332409	.0419431	.0338803	.0372542	.0404056	.0430147	.0348133	.0401666	.0456262	.034489	.0433965	.0448639	.0434843	.0372169
LATC	28-29	33	14+	.0050793	.013775	.0098258	.015531	.0144916	.030347	.0225726	.0304268	.0305647	.0433632	.0380787	.0332409	.0419431	.0338803	.0372542	.0404056	.0430147	.0348133	.0401666	.0456262	.034489	.0433965	.0448639	.0434843	.0372169
LATC	28-29	34	14+	.0050793	.013775	.0098258	.015531	.0144916	.030347	.0225726	.0304268	.0305647	.0433632	.0380787	.0332409	.0419431	.0338803	.0372542	.0404056	.0430147	.0348133	.0401666	.0456262	.034489	.0433965	.0448639	.0434843	.0372169
LATC	28-29	35	14+	.0050793	.013775	.0098258	.015531	.0144916	.030347	.0225726	.0304268	.0305647	.0433632	.0380787	.0332409	.0419431	.0338803	.0372542	.0404056	.0430147	.0348133	.0401666	.0456262	.034489	.0433965	.0448639	.0434843	.0372169
LATC	28-29	36	14+	.0050793	.013775	.0098258	.015531	.0144916	.030347	.0225726	.0304268	.0305647	.0433632	.0380787	.0332409	.0419431	.0338803	.0372542	.0404056	.0430147	.0348133	.0401666	.0456262	.034489	.0433965	.0448639	.0434843	.0372169
LATC	28-29	37	14+	.0050793	.013775	.0098258	.015531	.0144916	.030347	.0225726	.0304268	.0305647	.0433632	.0380787	.0332409	.0419431	.0338803	.0372542	.0404056	.0430147	.0348133	.0401666	.0456262	.034489	.0433965	.0448639	.0434843	.0372169
LATC	28-29	38	14+	.0050793	.013775	.0098258	.015531	.0144916	.030347	.0225726	.0304268	.0305647	.0433632	.0380787	.0332409	.0419431	.0338803	.0372542	.0404056	.0430147	.0348133	.0401666	.0456262	.034489	.0433965	.0448639	.0434843	.0372169
LATC	28-29	39	14+	.0050793	.013775	.0098258	.015531	.0144916	.030347	.0225726	.0304268	.0305647	.0433632	.0380787	.0332409	.0419431	.0338803	.0372542	.0404056	.0430147	.0348133	.0401666	.0456262	.034489	.0433965	.0448639	.0434843	.0372169
LATC	28-29	40	14+	.0050793	.013775	.0098258	.015531	.0144916	.030347	.0225726	.0304268	.0305647	.0433632	.0380787	.0332409	.0419431	.0338803	.0372542	.0404056	.0430147	.0348133	.0401666	.0456262	.034489	.0433965	.0448639	.0434843	.0372169
LATC	30-31	1	1+	0	0	0	0	0	0	0	.0069161	.0039377	.0025738	0	.0065098	0	.0088894	.0099078	.0083558	.0048797	.0084369	.0085294	.00145	.0099595	.0085723	.0072369	.0044419	.0186042
LATC	30-31	2	1+	0	0	0	0	0	0	0	.0069161	.0039377	.0025738	0	.0065098	0	.0088894	.0099078	.0083558	.0048797	.0084369	.0085294	.00145	.0099595	.0085723	.0072369	.0044419	.0186042
LATC	30-31	3	3	0	0	0	.0008313	0	.0030668	.0016358	.0020654	.002738	.0052399	.0023199	.0088525	.0050964	.003926	.0150931	.0089944	.0135763	.014785	.020785	.0167253	.0318198	.035343	.026024	.0463342	.0372382
LATC	30-31	4	4	0	.0007176	0	.0003036	.000909	.0004257	.0024071	.0017523	.0041988	.0039604	.0055171	.0076813	.0081386	.0140095	.0086307	.0140502	.0189699	.0172296	.0276183	.0189692	.0383034	.0279636	.0470654	.0430222	.0570942
LATC	30-31	5	5	0	0	.000353	.0011407	.0013905	.001402	.0038908	.0026848	.003588	.0095221	.0055325	.009726	.0069476	.0144514	.0176202	.0181993	.0245241	.0211764	.0284844	.0320653	.0361467	.0402469	.0498718	.0533069	.0597696
LATC	30-31	6	6	0	.0004124	.0007202	.0022868	.0023875	.0019979	.0051695	.0051549	.0119751	.0084546	.0158971	.0095946	.0117347	.0146322	.0178051	.0185972	.028764	.0292619	.0421018	.0386243	.044154	.0494263	.0569568	.0531368	.0562654
LATC	30-31	7	7	0	0	.0004915	.0011148	.0024303	.0041919	.0065067	.0053597	.0086349	.0058689	.0155634	.0251184	.0160591	.0190335	.0251133	.0313641	.0329181	.0436388	.0445845	.0359705	.0480812	.0399178	.0521043	.0548666	.0535163
LATC	30-31	8	8	.0001143	.0006521	.0003237	0	.0021077	.0039583	.0053827	.0087132	.0094245	.0099771	.0154316	.0143307	.0244994	.0261367	.0250022	.0324594	.0445172	.0369599	.0405634	.039611	.0514271	.0448343	.0528726	.0536032	.0575696
LATC	30-31	9	9	0	.0006177	.003194	.005036	.0036761	.0052841	.0057214	.0128348	.0138556	.0157798	.0205199	.0151599	.0319326	.0277044	.0313902	.0421863	.0422866	.0370945	.0389222	.0483244	.0384559	.0426275	.0469792	.0501845	.0524226
LATC	30-31	10	10	.0001105	.0015259	.0025184	.0036747	.0033022	.0069142	.0149613	.0158441	.0192571	.0233758	.0285897	.0251228	.0298194	.0414624	.0394166	.0389902	.0373088	.0435215	.0426527	.038847	.0381766	.0378542	.040761	.0490873	.0444828
LATC	30-31	11	11	.0012544	.0034778	.0025601	.0052679	.0118727	.0110074	.0201759	.0227751	.0237135	.029083	.0328685	.0265538	.0322962	.0396525	.0369797	.0340082	.0366368	.0354391	.0464139	.036617	.0385755	.0364037	.0446752	.0478923	.0469006
LATC	30-31	12	12	.0045006	.0060936	.0058651	.0085969	.0139585	.0163719	.0205675	.0267636	.0297039	.0278004	.0377119	.0226372	.0355532	.0362517	.038359	.0370423	.0376238	.0435772	.0404485	.0327844	.0433723	.0347032	.0475715	.0375197	.0400747
LATC	30-31	13	13	.0007438	.0046439	.0076726	.0125848	.0092548	.0094459	.0330435	.033033	.0263001	.0301449	.0328935	.03325	.032754	.0384868	.042031	.0289329	.0332055	.0367907	.0404764	.0348794	.0479863	.0316223	.0401106	.0435604	.0406681
LATC	30-31	14	14	0	.0046862	.0067236	.0107268	.0062032	.0231638	.0210756	.0323029	.0308569	.0235513	.0367137	.0327489	.0401295	.0414031	.0331899	.0283811	.0401081	.0359748	.0447354	.040363	.0422453	.037683	.0439637	.0314063	.0448439
LATC	30-31	15	15+	.0028913	.0066028	.0050887	.0124976	.0125491	.0125243	.0269641	.0428623	.0479453	.0358441	.0366708	.0252918	.043898	.0180575	.0275908	.0483409	.039659	.0391723	.0463282	.0330216	.0467689	.0327189	.0402234	.0310989	.0381531
LATC	30-31	16	15+	.0028913	.0066028	.0050887	.0124976	.0125491	.0125243	.0269641	.0428623	.0479453	.0358441	.0366708	.0252918	.043898	.0180575	.0275908	.0483409	.039659	.0391723	.0463282	.0330216	.0467689	.0327189	.0402234	.0310989	.0381531
LATC	30-31	17	15+	.0028913	.0066028	.0050887	.0124976	.0125491	.0125243	.0269641	.0428623	.0479453	.0358441	.0366708	.0252918	.043898	.0180575	.0275908	.0483409	.039659	.0391723	.0463282	.0330216	.0467689	.0327189	.0402234	.0310989	.0381531
LATC	30-31	18	15+	.0028913	.0066028	.0050887	.0124976	.0125491	.0125243	.0269641	.0428623	.0479453	.0358441	.0366708	.0252918	.043898	.0180575	.0275908	.0483409	.039659	.0391723	.0463282	.0330216	.0467689	.0327189	.0402234	.0310989	.0381531
LATC	30-31	19	15+	.0028913	.0066028	.0050887	.0124976	.0125491	.0125243	.0269641	.0428623	.0479453	.0358441	.0366708	.0252918	.043898	.0180575	.0275908	.0483409	.039659	.0391723	.0463282	.0330216	.0467689	.0327189	.0402234	.0310989	.0381531
LATC	30-31	20	15+	.0028913	.0066028	.0050887	.0124976	.0125491	.0125243	.0269641	.0428623	.0479453	.0358441	.0366708	.0252918	.043898	.0180575	.0275908	.0483409	.039659	.0391723	.0463282	.0330216	.0467689	.0327189	.0402234	.0310989	.0381531
LATC	30-31	21	15+	.0028913	.0066028	.0050887	.0124976	.0125491	.0125243	.0269641	.0428623	.0479453	.0358441	.0366708	.0252918	.043898	.0180575	.0275908	.0483409	.039659	.0391723	.0463282	.0330216	.0467689	.0327189	.0402234	.0310989	.0381531
LATC	30-31	22	15+	.0028913	.0066028	.0050887	.0124976	.0125491	.0125243	.0269641	.0428623	.0479453	.0358441	.0366708	.0252918	.043898	.0180575	.0275908	.0483409	.039659	.0391723	.0463282	.0330216	.0467689	.0327189	.0402234	.0310989	.0381531
LATC	30-31	23	15+	.0028913	.0066028	.0050887	.0124976	.0125491	.0125243	.0269641	.0428623	.0479453	.0358441	.0366708	.0252918	.043898	.0180575	.0275908	.0483409	.039659	.0391723	.0463282	.0330216	.0467689	.0327189	.0402234	.0310989	.0381531
LATC	30-31	24	15+	.0028913	.0066028	.0050887	.0124976	.0125491	.0125243	.0269641	.0428623	.0479453	.0358441	.0366708	.0252918	.043898	.0180575	.0275908	.0483409	.039659	.0391723	.0463282	.0330216	.0467689	.0327189	.0402234	.0310989	.0381531
LATC	30-31	25	15+	.0028913	.0066028	.0050887	.0124976	.0125491	.0125243	.0269641	.0428623	.0479453	.0358441	.0366708	.0252918	.043898	.0180575	.0275908	.0483409	.039659	.0391723	.0463282	.0330216	.0467689	.0327189	.0402234	.0310989	.0381531
LATC	30-31	26	15+	.0028913	.0066028	.0050887	.0124976	.0125491	.0125243	.0269641	.0428623	.0479453	.0358441	.0366708	.0252918	.043898	.0180575	.0275908	.0483409	.039659	.0391723	.0463282	.0330216	.0467689	.0327189	.0402234	.0310989	.0381531
LATC	30-31	27	15+	.0028913	.0066028	.0050887	.0124976	.0125491	.0125243	.0269641	.0428623	.0479453	.0358441	.0366708	.0252918	.043898	.0180575	.0275908	.0483409	.039659	.0391723	.0463282	.0330216	.0467689	.0327189	.0402234	.0310989	.0381531
LATC	30-31	28	15+	.0028913	.0066028	.0050887	.0124976	.0125491	.0125243	.0269641	.0428623	.0479453	.0358441	.0366708	.0252918	.043898	.0180575	.0275908	.0483409	.039659	.0391723	.0463282	.0330216	.0467689	.0327189	.0402234	.0310989	.0381531
LATC	30-31	29	15+	.0028913	.0066028	.0050887	.0124976	.0125491	.0125243	.0269641	.0428623	.0479453	.0358441	.0366708	.0252918	.043898	.0180575	.0275908	.0483409	.039659	.0391723	.0463282	.0330216	.0467689	.0327189	.0402234	.0310989	.0381531
LATC	30-31	30	15+	.0028913	.0066028	.0050887	.0124976	.0125491	.0125243	.0269641	.0428623	.0479453	.0358441	.0366708	.0252918	.043898	.0180575	.0275908	.0483409	.039659	.0391723	.0463282	.0330216	.0467689	.0327189	.0402234	.0310989	.0381531
LATC	30-31	31	15+	.0028913	.0066028	.0050887	.0124976	.0125491	.0125243	.0269641	.0428623	.0479453	.0358441	.0366708	.0252918	.043898	.0180575	.0275908	.0483409	.039659	.0391723	.0463282	.0330216	.0467689	.0327189	.0402234	.0310989	.0381531
LATC	30-31	32	15+	.0028913	.0066028	.0050887	.0124976	.0125491	.0125243	.0269641	.0428623	.0479453	.0358441	.0366708	.0252918	.043898	.0180575	.0275908	.0483409	.039659	.0391723	.0463282	.0330216	.0467689	.0327189	.0402234	.0310989	.0381531
LATC	30-31	33	15+	.0028913	.0066028	.0050887	.0124976	.0125491	.0125243	.0269641	.0428623	.0479453	.0358441	.0366708	.0252918	.043898	.0180575	.0275908	.0483409	.039659	.0391723	.0463282	.0330216	.0467689	.0327189	.0402234	.0310989	.0381531
LATC	30-31	34	15+	.0028913	.0066028	.0050887	.0124976	.0125491	.0125243	.0269641	.0428623	.0479453	.0358441	.0366708	.0252918	.043898	.0180575	.0275908	.0483409	.039659	.0391723	.0463282	.0330216	.0467689	.0327189	.0402234	.0310989	.0381531
LATC	30-31	35	15+	.0028913	.0066028	.0050887	.0124976	.0125491	.0125243	.0269641	.0428623	.0479453	.0358441	.0366708	.0252918	.043898	.0180575	.0275908	.0483409	.039659	.0391723	.0463282	.0330216	.0467689	.0327189	.0402234	.0310989	.0381531
LATC	30-31	36	15+	.0028913	.0066028	.0050887	.0124976	.0125491	.0125243	.0269641	.0428623	.0479453	.0358441	.0366708	.0252918	.043898	.0180575	.0275908	.0483409	.039659	.0391723	.0463282	.0330216	.0467689	.0327189	.0402234	.0310989	.0381531
LATC	30-31	37	15+	.0028913	.0066028	.0050887	.0124976	.0125491	.0125243	.0269641	.0428623	.0479453	.0358441	.0366708	.0252918	.043898	.0180575	.0275908	.0483409	.039659	.0391723	.0463282	.0330216	.0467689	.0327189	.0402234	.0310989	.0381531
LATC	30-31	38	15+	.0028913	.0066028	.0050887	.0124976	.0125491	.0125243	.0269641	.0428623	.0479453	.0358441	.0366708	.0252918	.043898	.0180575	.0275908	.0483409	.039659	.0391723	.0463282	.0330216	.0467689	.0327189	.0402234	.0310989	.0381531
LATC	30-31	39	15+	.0028913	.0066028	.0050887	.0124976	.0125491	.0125243	.0269641	.0428623	.0479453	.0358441	.0366708	.0252918	.043898	.0180575	.0275908	.0483409	.039659	.0391723	.0463282	.0330216	.0467689	.0327189	.0402234	.0310989	.0381531
LATC	30-31	40	15+	.0028913	.0066028	.0050887	.0124976	.0125491	.0125243	.0269641	.0428623	.0479453	.0358441	.0366708	.0252918	.043898	.0180575	.0275908	.0483409	.039659	.0391723	.0463282	.0330216	.0467689	.0327189	.0402234	.0310989	.0381531
LATC	32-34	1	1+	0	0	0	.0014555	0	0	.0016803	0	0	.0009996	.0021487	.0054739	.0073943	.0012153	.0076015	.0064456	.0044139	.0080677	.003268	.0175097	.0154945	.0157426	.0188075	.0256772	.0235586
LATC	32-34	2	1+	0	0	0	.0014555	0	0	.0016803	0	0	.0009996	.0021487	.0054739	.0073943	.0012153	.0076015	.0064456	.0044139	.0080677	.003268	.0175097	.0154945	.0157426	.0188075	.0256772	.0235586
LATC	32-34	3	1+	0	0	0	.0014555	0	0	.0016803	0	0	.0009996	.0021487	.0054739	.0073943	.0012153	.0076015	.0064456	.0044139	.0080677	.003268	.0175097	.0154945	.0157426	.0188075	.0256772	.0235586
LATC	32-34	4	4	0	0	0	0	0	.001308	.0008015	.0004306	.0011557	.0030934	.0025276	.0042068	.0049302	.0036225	.0156724	.0153227	.0162306	.0109612	.0224688	.0238749	.0216934	.0208326	.0404009	.0290207	.0321487
LATC	32-34	5	5	0	0	0	.0003397	0	.001153	.0007819	.0035356	.0024713	.0046843	.0021644	.0090596	.0034621	.0088158	.0101219	.0104146	.0127465	.0163699	.0159463	.0216026	.0345956	.0324858	.0377384	.0493754	.0375773
LATC	32-34	6	6	0	0	.000226	0	.0011997	.0010063	.0038262	.0048188	.0038376	.0057166	.0064311	.0070708	.0041947	.0070018	.0089201	.0127765	.016538	.0157165	.0205603	.0297052	.0286047	.0356221	.0557669	.0445231	.0673249
LATC	32-34	7	7	.0006521	.0005119	.0000381	0	.0018662	.001905	.0053417	.004458	.0045604	.0114493	.0163359	.0090176	.0139901	.0193456	.0180972	.017025	.0225384	.0298283	.0298713	.0346828	.0300561	.0430702	.0574451	.0417927	.0556629
LATC	32-34	8	8	0	.0007771	.0015515	.0009154	.0004137	.0025094	.0046525	.003949	.0074592	.0065327	.0121678	.012508	.0114811	.0240418	.0273134	.0229002	.0263883	.0380175	.0465985	.0316082	.0367974	.0440635	.0582835	.0389918	.045524
LATC	32-34	9	9	.0006225	0	.0008781	.0020407	.0010454	.0014173	.0075711	.0141779	.0129463	.0156153	.0134462	.0209255	.0277763	.0226693	.0354937	.0286691	.0269423	.0405108	.0385016	.0265324	.0440893	.0384142	.0496123	.0383482	.0443656
LATC	32-34	10	10	0	0	.0008245	.0007654	.0033301	.0049481	.0060367	.008565	.008793	.0106715	.021374	.0180188	.0305527	.0293319	.0296503	.0306695	.0373062	.0388866	.0352866	.0445074	.0451353	.0390058	.0378064	.042431	.0489602
LATC	32-34	11	11	0	.0005226	0	.0042816	.0011477	.0061474	.0075605	.0105136	.0166279	.0165989	.0221014	.0194115	.0255048	.0237373	.0312101	.0387608	.0332704	.034147	.0325523	.0410814	.0342068	.0433343	.0527944	.0451009	.0458902
LATC	32-34	12	12	0	.0005976	.0011864	.0053391	.0071931	.0116461	.0129275	.0184859	.0210619	.0154098	.0262262	.0343001	.0286989	.0355675	.0354332	.028532	.0457142	.0348968	.0430752	.0332486	.0495919	.0256609	.0433477	.0403723	.0408886
LATC	32-34	13	13	0	.0026227	.0016868	.0021301	.0046044	.007345	.0152482	.0158494	.0187378	.0284711	.0271114	.0269639	.0309431	.0392726	.0363148	.0350624	.0269111	.0421293	.0420135	.0254575	.0483203	.0281809	.050602	.0405028	.0353496
LATC	32-34	14	14+	.0013867	.0009629	.0102035	.0107973	.0046935	.0093589	.023804	.0242951	.0305179	.0248017	.0308659	.0164443	.0312484	.0299499	.0345522	.0409124	.0386222	.0288412	.039267	.0376729	.0437442	.0272914	.03683	.0339926	.0420015
LATC	32-34	15	14+	.0013867	.0009629	.0102035	.0107973	.0046935	.0093589	.023804	.0242951	.0305179	.0248017	.0308659	.0164443	.0312484	.0299499	.0345522	.0409124	.0386222	.0288412	.039267	.0376729	.0437442	.0272914	.03683	.0339926	.0420015
LATC	32-34	16	14+	.0013867	.0009629	.0102035	.0107973	.0046935	.0093589	.023804	.0242951	.0305179	.0248017	.0308659	.0164443	.0312484	.0299499	.0345522	.0409124	.0386222	.0288412	.039267	.0376729	.0437442	.0272914	.03683	.0339926	.0420015
LATC	32-34	17	14+	.0013867	.0009629	.0102035	.0107973	.0046935	.0093589	.023804	.0242951	.0305179	.0248017	.0308659	.0164443	.0312484	.0299499	.0345522	.0409124	.0386222	.0288412	.039267	.0376729	.0437442	.0272914	.03683	.0339926	.0420015
LATC	32-34	18	14+	.0013867	.0009629	.0102035	.0107973	.0046935	.0093589	.023804	.0242951	.0305179	.0248017	.0308659	.0164443	.0312484	.0299499	.0345522	.0409124	.0386222	.0288412	.039267	.0376729	.0437442	.0272914	.03683	.0339926	.0420015
LATC	32-34	19	14+	.0013867	.0009629	.0102035	.0107973	.0046935	.0093589	.023804	.0242951	.0305179	.0248017	.0308659	.0164443	.0312484	.0299499	.0345522	.0409124	.0386222	.0288412	.039267	.0376729	.0437442	.0272914	.03683	.0339926	.0420015
LATC	32-34	20	14+	.0013867	.0009629	.0102035	.0107973	.0046935	.0093589	.023804	.0242951	.0305179	.0248017	.0308659	.0164443	.0312484	.0299499	.0345522	.0409124	.0386222	.0288412	.039267	.0376729	.0437442	.0272914	.03683	.0339926	.0420015
LATC	32-34	21	14+	.0013867	.0009629	.0102035	.0107973	.0046935	.0093589	.023804	.0242951	.0305179	.0248017	.0308659	.0164443	.0312484	.0299499	.0345522	.0409124	.0386222	.0288412	.039267	.0376729	.0437442	.0272914	.03683	.0339926	.0420015
LATC	32-34	22	14+	.0013867	.0009629	.0102035	.0107973	.0046935	.0093589	.023804	.0242951	.0305179	.0248017	.0308659	.0164443	.0312484	.0299499	.0345522	.0409124	.0386222	.0288412	.039267	.0376729	.0437442	.0272914	.03683	.0339926	.0420015
LATC	32-34	23	14+	.0013867	.0009629	.0102035	.0107973	.0046935	.0093589	.023804	.0242951	.0305179	.0248017	.0308659	.0164443	.0312484	.0299499	.0345522	.0409124	.0386222	.0288412	.039267	.0376729	.0437442	.0272914	.03683	.0339926	.0420015
LATC	32-34	24	14+	.0013867	.0009629	.0102035	.0107973	.0046935	.0093589	.023804	.0242951	.0305179	.0248017	.0308659	.0164443	.0312484	.0299499	.0345522	.0409124	.0386222	.0288412	.039267	.0376729	.0437442	.0272914	.03683	.0339926	.0420015
LATC	32-34	25	14+	.0013867	.0009629	.0102035	.0107973	.0046935	.0093589	.023804	.0242951	.0305179	.0248017	.0308659	.0164443	.0312484	.0299499	.0345522	.0409124	.0386222	.0288412	.039267	.0376729	.0437442	.0272914	.03683	.0339926	.0420015
LATC	32-34	26	14+	.0013867	.0009629	.0102035	.0107973	.0046935	.0093589	.023804	.0242951	.0305179	.0248017	.0308659	.0164443	.0312484	.0299499	.0345522	.0409124	.0386222	.0288412	.039267	.0376729	.0437442	.0272914	.03683	.0339926	.0420015
LATC	32-34	27	14+	.0013867	.0009629	.0102035	.0107973	.0046935	.0093589	.023804	.0242951	.0305179	.0248017	.0308659	.0164443	.0312484	.0299499	.0345522	.0409124	.0386222	.0288412	.039267	.0376729	.0437442	.0272914	.03683	.0339926	.0420015
LATC	32-34	28	14+	.0013867	.0009629	.0102035	.0107973	.0046935	.0093589	.023804	.0242951	.0305179	.0248017	.0308659	.0164443	.0312484	.0299499	.0345522	.0409124	.0386222	.0288412	.039267	.0376729	.0437442	.0272914	.03683	.0339926	.0420015
LATC	32-34	29	14+	.0013867	.0009629	.0102035	.0107973	.0046935	.0093589	.023804	.0242951	.0305179	.0248017	.0308659	.0164443	.0312484	.0299499	.0345522	.0409124	.0386222	.0288412	.039267	.0376729	.0437442	.0272914	.03683	.0339926	.0420015
LATC	32-34	30	14+	.0013867	.0009629	.0102035	.0107973	.0046935	.0093589	.023804	.0242951	.0305179	.0248017	.0308659	.0164443	.0312484	.0299499	.0345522	.0409124	.0386222	.0288412	.039267	.0376729	.0437442	.0272914	.03683	.0339926	.0420015
LATC	32-34	31	14+	.0013867	.0009629	.0102035	.0107973	.0046935	.0093589	.023804	.0242951	.0305179	.0248017	.0308659	.0164443	.0312484	.0299499	.0345522	.0409124	.0386222	.0288412	.039267	.0376729	.0437442	.0272914	.03683	.0339926	.0420015
LATC	32-34	32	14+	.0013867	.0009629	.0102035	.0107973	.0046935	.0093589	.023804	.0242951	.0305179	.0248017	.0308659	.0164443	.0312484	.0299499	.0345522	.0409124	.0386222	.0288412	.039267	.0376729	.0437442	.0272914	.03683	.0339926	.0420015
LATC	32-34	33	14+	.0013867	.0009629	.0102035	.0107973	.0046935	.0093589	.023804	.0242951	.0305179	.0248017	.0308659	.0164443	.0312484	.0299499	.0345522	.0409124	.0386222	.0288412	.039267	.0376729	.0437442	.0272914	.03683	.0339926	.0420015
LATC	32-34	34	14+	.0013867	.0009629	.0102035	.0107973	.0046935	.0093589	.023804	.0242951	.0305179	.0248017	.0308659	.0164443	.0312484	.0299499	.0345522	.0409124	.0386222	.0288412	.039267	.0376729	.0437442	.0272914	.03683	.0339926	.0420015
LATC	32-34	35	14+	.0013867	.0009629	.0102035	.0107973	.0046935	.0093589	.023804	.0242951	.0305179	.0248017	.0308659	.0164443	.0312484	.0299499	.0345522	.0409124	.0386222	.0288412	.039267	.0376729	.0437442	.0272914	.03683	.0339926	.0420015
LATC	32-34	36	14+	.0013867	.0009629	.0102035	.0107973	.0046935	.0093589	.023804	.0242951	.0305179	.0248017	.0308659	.0164443	.0312484	.0299499	.0345522	.0409124	.0386222	.0288412	.039267	.0376729	.0437442	.0272914	.03683	.0339926	.0420015
LATC	32-34	37	14+	.0013867	.0009629	.0102035	.0107973	.0046935	.0093589	.023804	.0242951	.0305179	.0248017	.0308659	.0164443	.0312484	.0299499	.0345522	.0409124	.0386222	.0288412	.039267	.0376729	.0437442	.0272914	.03683	.0339926	.0420015
LATC	32-34	38	14+	.0013867	.0009629	.0102035	.0107973	.0046935	.0093589	.023804	.0242951	.0305179	.0248017	.0308659	.0164443	.0312484	.0299499	.0345522	.0409124	.0386222	.0288412	.039267	.0376729	.0437442	.0272914	.03683	.0339926	.0420015
LATC	32-34	39	14+	.0013867	.0009629	.0102035	.0107973	.0046935	.0093589	.023804	.0242951	.0305179	.0248017	.0308659	.0164443	.0312484	.0299499	.0345522	.0409124	.0386222	.0288412	.039267	.0376729	.0437442	.0272914	.03683	.0339926	.0420015
LATC	32-34	40	14+	.0013867	.0009629	.0102035	.0107973	.0046935	.0093589	.023804	.0242951	.0305179	.0248017	.0308659	.0164443	.0312484	.0299499	.0345522	.0409124	.0386222	.0288412	.039267	.0376729	.0437442	.0272914	.03683	.0339926	.0420015
LATC	4-5	1	1	0	0	0	0	.5613853	.4386147	0	0	0	0	0	0	0	0	0	0	0	0	0	0	0	0	0	0	0
LATC	4-5	2	2	.0945242	.1256117	.1433543	.0990523	.2875788	.2498787	0	0	0	0	0	0	0	0	0	0	0	0	0	0	0	0	0	0	0
LATC	4-5	3	3	.1517986	.1446229	.1535607	.1547563	.1969741	.1982874	0	0	0	0	0	0	0	0	0	0	0	0	0	0	0	0	0	0	0
LATC	4-5	4	4+	.1764523	.138397	.1591229	.1511043	.1760377	.1988858	0	0	0	0	0	0	0	0	0	0	0	0	0	0	0	0	0	0	0
LATC	4-5	5	4+	.1764523	.138397	.1591229	.1511043	.1760377	.1988858	0	0	0	0	0	0	0	0	0	0	0	0	0	0	0	0	0	0	0
LATC	4-5	6	4+	.1764523	.138397	.1591229	.1511043	.1760377	.1988858	0	0	0	0	0	0	0	0	0	0	0	0	0	0	0	0	0	0	0
LATC	4-5	7	4+	.1764523	.138397	.1591229	.1511043	.1760377	.1988858	0	0	0	0	0	0	0	0	0	0	0	0	0	0	0	0	0	0	0
LATC	4-5	8	4+	.1764523	.138397	.1591229	.1511043	.1760377	.1988858	0	0	0	0	0	0	0	0	0	0	0	0	0	0	0	0	0	0	0
LATC	4-5	9	4+	.1764523	.138397	.1591229	.1511043	.1760377	.1988858	0	0	0	0	0	0	0	0	0	0	0	0	0	0	0	0	0	0	0
LATC	4-5	10	4+	.1764523	.138397	.1591229	.1511043	.1760377	.1988858	0	0	0	0	0	0	0	0	0	0	0	0	0	0	0	0	0	0	0
LATC	4-5	11	4+	.1764523	.138397	.1591229	.1511043	.1760377	.1988858	0	0	0	0	0	0	0	0	0	0	0	0	0	0	0	0	0	0	0
LATC	4-5	12	4+	.1764523	.138397	.1591229	.1511043	.1760377	.1988858	0	0	0	0	0	0	0	0	0	0	0	0	0	0	0	0	0	0	0
LATC	4-5	13	4+	.1764523	.138397	.1591229	.1511043	.1760377	.1988858	0	0	0	0	0	0	0	0	0	0	0	0	0	0	0	0	0	0	0
LATC	4-5	14	4+	.1764523	.138397	.1591229	.1511043	.1760377	.1988858	0	0	0	0	0	0	0	0	0	0	0	0	0	0	0	0	0	0	0
LATC	4-5	15	4+	.1764523	.138397	.1591229	.1511043	.1760377	.1988858	0	0	0	0	0	0	0	0	0	0	0	0	0	0	0	0	0	0	0
LATC	4-5	16	4+	.1764523	.138397	.1591229	.1511043	.1760377	.1988858	0	0	0	0	0	0	0	0	0	0	0	0	0	0	0	0	0	0	0
LATC	4-5	17	4+	.1764523	.138397	.1591229	.1511043	.1760377	.1988858	0	0	0	0	0	0	0	0	0	0	0	0	0	0	0	0	0	0	0
LATC	4-5	18	4+	.1764523	.138397	.1591229	.1511043	.1760377	.1988858	0	0	0	0	0	0	0	0	0	0	0	0	0	0	0	0	0	0	0
LATC	4-5	19	4+	.1764523	.138397	.1591229	.1511043	.1760377	.1988858	0	0	0	0	0	0	0	0	0	0	0	0	0	0	0	0	0	0	0
LATC	4-5	20	4+	.1764523	.138397	.1591229	.1511043	.1760377	.1988858	0	0	0	0	0	0	0	0	0	0	0	0	0	0	0	0	0	0	0
LATC	4-5	21	4+	.1764523	.138397	.1591229	.1511043	.1760377	.1988858	0	0	0	0	0	0	0	0	0	0	0	0	0	0	0	0	0	0	0
LATC	4-5	22	4+	.1764523	.138397	.1591229	.1511043	.1760377	.1988858	0	0	0	0	0	0	0	0	0	0	0	0	0	0	0	0	0	0	0
LATC	4-5	23	4+	.1764523	.138397	.1591229	.1511043	.1760377	.1988858	0	0	0	0	0	0	0	0	0	0	0	0	0	0	0	0	0	0	0
LATC	4-5	24	4+	.1764523	.138397	.1591229	.1511043	.1760377	.1988858	0	0	0	0	0	0	0	0	0	0	0	0	0	0	0	0	0	0	0
LATC	4-5	25	4+	.1764523	.138397	.1591229	.1511043	.1760377	.1988858	0	0	0	0	0	0	0	0	0	0	0	0	0	0	0	0	0	0	0
LATC	4-5	26	4+	.1764523	.138397	.1591229	.1511043	.1760377	.1988858	0	0	0	0	0	0	0	0	0	0	0	0	0	0	0	0	0	0	0
LATC	4-5	27	4+	.1764523	.138397	.1591229	.1511043	.1760377	.1988858	0	0	0	0	0	0	0	0	0	0	0	0	0	0	0	0	0	0	0
LATC	4-5	28	4+	.1764523	.138397	.1591229	.1511043	.1760377	.1988858	0	0	0	0	0	0	0	0	0	0	0	0	0	0	0	0	0	0	0
LATC	4-5	29	4+	.1764523	.138397	.1591229	.1511043	.1760377	.1988858	0	0	0	0	0	0	0	0	0	0	0	0	0	0	0	0	0	0	0
LATC	4-5	30	4+	.1764523	.138397	.1591229	.1511043	.1760377	.1988858	0	0	0	0	0	0	0	0	0	0	0	0	0	0	0	0	0	0	0
LATC	4-5	31	4+	.1764523	.138397	.1591229	.1511043	.1760377	.1988858	0	0	0	0	0	0	0	0	0	0	0	0	0	0	0	0	0	0	0
LATC	4-5	32	4+	.1764523	.138397	.1591229	.1511043	.1760377	.1988858	0	0	0	0	0	0	0	0	0	0	0	0	0	0	0	0	0	0	0
LATC	4-5	33	4+	.1764523	.138397	.1591229	.1511043	.1760377	.1988858	0	0	0	0	0	0	0	0	0	0	0	0	0	0	0	0	0	0	0
LATC	4-5	34	4+	.1764523	.138397	.1591229	.1511043	.1760377	.1988858	0	0	0	0	0	0	0	0	0	0	0	0	0	0	0	0	0	0	0
LATC	4-5	35	4+	.1764523	.138397	.1591229	.1511043	.1760377	.1988858	0	0	0	0	0	0	0	0	0	0	0	0	0	0	0	0	0	0	0
LATC	4-5	36	4+	.1764523	.138397	.1591229	.1511043	.1760377	.1988858	0	0	0	0	0	0	0	0	0	0	0	0	0	0	0	0	0	0	0
LATC	4-5	37	4+	.1764523	.138397	.1591229	.1511043	.1760377	.1988858	0	0	0	0	0	0	0	0	0	0	0	0	0	0	0	0	0	0	0
LATC	4-5	38	4+	.1764523	.138397	.1591229	.1511043	.1760377	.1988858	0	0	0	0	0	0	0	0	0	0	0	0	0	0	0	0	0	0	0
LATC	4-5	39	4+	.1764523	.138397	.1591229	.1511043	.1760377	.1988858	0	0	0	0	0	0	0	0	0	0	0	0	0	0	0	0	0	0	0
LATC	4-5	40	4+	.1764523	.138397	.1591229	.1511043	.1760377	.1988858	0	0	0	0	0	0	0	0	0	0	0	0	0	0	0	0	0	0	0
LATC	6-7	1	1	0	0	0	0	0	0	.5555068	.4444932	0	0	0	0	0	0	0	0	0	0	0	0	0	0	0	0	0
LATC	6-7	2	2	.0504541	.0729155	.0815244	.0888424	.100889	.0783935	.2841865	.2427948	0	0	0	0	0	0	0	0	0	0	0	0	0	0	0	0	0
LATC	6-7	3	3	.0800854	.1048722	.1051187	.104359	.1320877	.1007036	.2055915	.1671819	0	0	0	0	0	0	0	0	0	0	0	0	0	0	0	0	0
LATC	6-7	4	4	.1157866	.1020441	.1097432	.1251748	.1181812	.1205927	.1550893	.1533881	0	0	0	0	0	0	0	0	0	0	0	0	0	0	0	0	0
LATC	6-7	5	5+	.1254756	.0971517	.1200251	.1166174	.1266143	.1194591	.1501961	.1444607	0	0	0	0	0	0	0	0	0	0	0	0	0	0	0	0	0
LATC	6-7	6	5+	.1254756	.0971517	.1200251	.1166174	.1266143	.1194591	.1501961	.1444607	0	0	0	0	0	0	0	0	0	0	0	0	0	0	0	0	0
LATC	6-7	7	5+	.1254756	.0971517	.1200251	.1166174	.1266143	.1194591	.1501961	.1444607	0	0	0	0	0	0	0	0	0	0	0	0	0	0	0	0	0
LATC	6-7	8	5+	.1254756	.0971517	.1200251	.1166174	.1266143	.1194591	.1501961	.1444607	0	0	0	0	0	0	0	0	0	0	0	0	0	0	0	0	0
LATC	6-7	9	5+	.1254756	.0971517	.1200251	.1166174	.1266143	.1194591	.1501961	.1444607	0	0	0	0	0	0	0	0	0	0	0	0	0	0	0	0	0
LATC	6-7	10	5+	.1254756	.0971517	.1200251	.1166174	.1266143	.1194591	.1501961	.1444607	0	0	0	0	0	0	0	0	0	0	0	0	0	0	0	0	0
LATC	6-7	11	5+	.1254756	.0971517	.1200251	.1166174	.1266143	.1194591	.1501961	.1444607	0	0	0	0	0	0	0	0	0	0	0	0	0	0	0	0	0
LATC	6-7	12	5+	.1254756	.0971517	.1200251	.1166174	.1266143	.1194591	.1501961	.1444607	0	0	0	0	0	0	0	0	0	0	0	0	0	0	0	0	0
LATC	6-7	13	5+	.1254756	.0971517	.1200251	.1166174	.1266143	.1194591	.1501961	.1444607	0	0	0	0	0	0	0	0	0	0	0	0	0	0	0	0	0
LATC	6-7	14	5+	.1254756	.0971517	.1200251	.1166174	.1266143	.1194591	.1501961	.1444607	0	0	0	0	0	0	0	0	0	0	0	0	0	0	0	0	0
LATC	6-7	15	5+	.1254756	.0971517	.1200251	.1166174	.1266143	.1194591	.1501961	.1444607	0	0	0	0	0	0	0	0	0	0	0	0	0	0	0	0	0
LATC	6-7	16	5+	.1254756	.0971517	.1200251	.1166174	.1266143	.1194591	.1501961	.1444607	0	0	0	0	0	0	0	0	0	0	0	0	0	0	0	0	0
LATC	6-7	17	5+	.1254756	.0971517	.1200251	.1166174	.1266143	.1194591	.1501961	.1444607	0	0	0	0	0	0	0	0	0	0	0	0	0	0	0	0	0
LATC	6-7	18	5+	.1254756	.0971517	.1200251	.1166174	.1266143	.1194591	.1501961	.1444607	0	0	0	0	0	0	0	0	0	0	0	0	0	0	0	0	0
LATC	6-7	19	5+	.1254756	.0971517	.1200251	.1166174	.1266143	.1194591	.1501961	.1444607	0	0	0	0	0	0	0	0	0	0	0	0	0	0	0	0	0
LATC	6-7	20	5+	.1254756	.0971517	.1200251	.1166174	.1266143	.1194591	.1501961	.1444607	0	0	0	0	0	0	0	0	0	0	0	0	0	0	0	0	0
LATC	6-7	21	5+	.1254756	.0971517	.1200251	.1166174	.1266143	.1194591	.1501961	.1444607	0	0	0	0	0	0	0	0	0	0	0	0	0	0	0	0	0
LATC	6-7	22	5+	.1254756	.0971517	.1200251	.1166174	.1266143	.1194591	.1501961	.1444607	0	0	0	0	0	0	0	0	0	0	0	0	0	0	0	0	0
LATC	6-7	23	5+	.1254756	.0971517	.1200251	.1166174	.1266143	.1194591	.1501961	.1444607	0	0	0	0	0	0	0	0	0	0	0	0	0	0	0	0	0
LATC	6-7	24	5+	.1254756	.0971517	.1200251	.1166174	.1266143	.1194591	.1501961	.1444607	0	0	0	0	0	0	0	0	0	0	0	0	0	0	0	0	0
LATC	6-7	25	5+	.1254756	.0971517	.1200251	.1166174	.1266143	.1194591	.1501961	.1444607	0	0	0	0	0	0	0	0	0	0	0	0	0	0	0	0	0
LATC	6-7	26	5+	.1254756	.0971517	.1200251	.1166174	.1266143	.1194591	.1501961	.1444607	0	0	0	0	0	0	0	0	0	0	0	0	0	0	0	0	0
LATC	6-7	27	5+	.1254756	.0971517	.1200251	.1166174	.1266143	.1194591	.1501961	.1444607	0	0	0	0	0	0	0	0	0	0	0	0	0	0	0	0	0
LATC	6-7	28	5+	.1254756	.0971517	.1200251	.1166174	.1266143	.1194591	.1501961	.1444607	0	0	0	0	0	0	0	0	0	0	0	0	0	0	0	0	0
LATC	6-7	29	5+	.1254756	.0971517	.1200251	.1166174	.1266143	.1194591	.1501961	.1444607	0	0	0	0	0	0	0	0	0	0	0	0	0	0	0	0	0
LATC	6-7	30	5+	.1254756	.0971517	.1200251	.1166174	.1266143	.1194591	.1501961	.1444607	0	0	0	0	0	0	0	0	0	0	0	0	0	0	0	0	0
LATC	6-7	31	5+	.1254756	.0971517	.1200251	.1166174	.1266143	.1194591	.1501961	.1444607	0	0	0	0	0	0	0	0	0	0	0	0	0	0	0	0	0
LATC	6-7	32	5+	.1254756	.0971517	.1200251	.1166174	.1266143	.1194591	.1501961	.1444607	0	0	0	0	0	0	0	0	0	0	0	0	0	0	0	0	0
LATC	6-7	33	5+	.1254756	.0971517	.1200251	.1166174	.1266143	.1194591	.1501961	.1444607	0	0	0	0	0	0	0	0	0	0	0	0	0	0	0	0	0
LATC	6-7	34	5+	.1254756	.0971517	.1200251	.1166174	.1266143	.1194591	.1501961	.1444607	0	0	0	0	0	0	0	0	0	0	0	0	0	0	0	0	0
LATC	6-7	35	5+	.1254756	.0971517	.1200251	.1166174	.1266143	.1194591	.1501961	.1444607	0	0	0	0	0	0	0	0	0	0	0	0	0	0	0	0	0
LATC	6-7	36	5+	.1254756	.0971517	.1200251	.1166174	.1266143	.1194591	.1501961	.1444607	0	0	0	0	0	0	0	0	0	0	0	0	0	0	0	0	0
LATC	6-7	37	5+	.1254756	.0971517	.1200251	.1166174	.1266143	.1194591	.1501961	.1444607	0	0	0	0	0	0	0	0	0	0	0	0	0	0	0	0	0
LATC	6-7	38	5+	.1254756	.0971517	.1200251	.1166174	.1266143	.1194591	.1501961	.1444607	0	0	0	0	0	0	0	0	0	0	0	0	0	0	0	0	0
LATC	6-7	39	5+	.1254756	.0971517	.1200251	.1166174	.1266143	.1194591	.1501961	.1444607	0	0	0	0	0	0	0	0	0	0	0	0	0	0	0	0	0
LATC	6-7	40	5+	.1254756	.0971517	.1200251	.1166174	.1266143	.1194591	.1501961	.1444607	0	0	0	0	0	0	0	0	0	0	0	0	0	0	0	0	0
LATC	8-9	1	1	0	0	0	0	0	0	0	0	.5615665	.4384335	0	0	0	0	0	0	0	0	0	0	0	0	0	0	0
LATC	8-9	2	2	.0291397	.0417081	.0501235	.0552841	.0630944	.0720414	.0877425	.0738522	.282625	.2443892	0	0	0	0	0	0	0	0	0	0	0	0	0	0	0
LATC	8-9	3	3	.0444174	.0613855	.0668663	.0764573	.0849752	.0958463	.1128118	.0896241	.1990198	.1685275	0	0	0	0	0	.0000689	0	0	0	0	0	0	0	0	0
LATC	8-9	4	4	.0645351	.0784649	.0843157	.0891581	.0994026	.0936326	.1141806	.0927018	.1594156	.124193	0	0	0	0	0	0	0	0	0	0	0	0	0	0	0
LATC	8-9	5	5	.0827385	.0870783	.0874689	.1004351	.08619	.1024184	.1018394	.1060725	.1243061	.1214528	0	0	0	0	0	0	0	0	0	0	0	0	0	0	0
LATC	8-9	6	6	.099125	.0687061	.0960006	.0904126	.0944135	.0914338	.1144476	.1092505	.1190989	.1171116	0	0	0	0	0	0	0	0	0	0	0	0	0	0	0
LATC	8-9	7	7+	.1045996	.0795276	.0847349	.0887272	.1013403	.095441	.1220111	.0938729	.1255097	.1042357	0	0	0	0	0	0	0	0	0	0	0	0	0	0	0
LATC	8-9	8	7+	.1045996	.0795276	.0847349	.0887272	.1013403	.095441	.1220111	.0938729	.1255097	.1042357	0	0	0	0	0	0	0	0	0	0	0	0	0	0	0
LATC	8-9	9	7+	.1045996	.0795276	.0847349	.0887272	.1013403	.095441	.1220111	.0938729	.1255097	.1042357	0	0	0	0	0	0	0	0	0	0	0	0	0	0	0
LATC	8-9	10	7+	.1045996	.0795276	.0847349	.0887272	.1013403	.095441	.1220111	.0938729	.1255097	.1042357	0	0	0	0	0	0	0	0	0	0	0	0	0	0	0
LATC	8-9	11	7+	.1045996	.0795276	.0847349	.0887272	.1013403	.095441	.1220111	.0938729	.1255097	.1042357	0	0	0	0	0	0	0	0	0	0	0	0	0	0	0
LATC	8-9	12	7+	.1045996	.0795276	.0847349	.0887272	.1013403	.095441	.1220111	.0938729	.1255097	.1042357	0	0	0	0	0	0	0	0	0	0	0	0	0	0	0
LATC	8-9	13	7+	.1045996	.0795276	.0847349	.0887272	.1013403	.095441	.1220111	.0938729	.1255097	.1042357	0	0	0	0	0	0	0	0	0	0	0	0	0	0	0
LATC	8-9	14	7+	.1045996	.0795276	.0847349	.0887272	.1013403	.095441	.1220111	.0938729	.1255097	.1042357	0	0	0	0	0	0	0	0	0	0	0	0	0	0	0
LATC	8-9	15	7+	.1045996	.0795276	.0847349	.0887272	.1013403	.095441	.1220111	.0938729	.1255097	.1042357	0	0	0	0	0	0	0	0	0	0	0	0	0	0	0
LATC	8-9	16	7+	.1045996	.0795276	.0847349	.0887272	.1013403	.095441	.1220111	.0938729	.1255097	.1042357	0	0	0	0	0	0	0	0	0	0	0	0	0	0	0
LATC	8-9	17	7+	.1045996	.0795276	.0847349	.0887272	.1013403	.095441	.1220111	.0938729	.1255097	.1042357	0	0	0	0	0	0	0	0	0	0	0	0	0	0	0
LATC	8-9	18	7+	.1045996	.0795276	.0847349	.0887272	.1013403	.095441	.1220111	.0938729	.1255097	.1042357	0	0	0	0	0	0	0	0	0	0	0	0	0	0	0
LATC	8-9	19	7+	.1045996	.0795276	.0847349	.0887272	.1013403	.095441	.1220111	.0938729	.1255097	.1042357	0	0	0	0	0	0	0	0	0	0	0	0	0	0	0
LATC	8-9	20	7+	.1045996	.0795276	.0847349	.0887272	.1013403	.095441	.1220111	.0938729	.1255097	.1042357	0	0	0	0	0	0	0	0	0	0	0	0	0	0	0
LATC	8-9	21	7+	.1045996	.0795276	.0847349	.0887272	.1013403	.095441	.1220111	.0938729	.1255097	.1042357	0	0	0	0	0	0	0	0	0	0	0	0	0	0	0
LATC	8-9	22	7+	.1045996	.0795276	.0847349	.0887272	.1013403	.095441	.1220111	.0938729	.1255097	.1042357	0	0	0	0	0	0	0	0	0	0	0	0	0	0	0
LATC	8-9	23	7+	.1045996	.0795276	.0847349	.0887272	.1013403	.095441	.1220111	.0938729	.1255097	.1042357	0	0	0	0	0	0	0	0	0	0	0	0	0	0	0
LATC	8-9	24	7+	.1045996	.0795276	.0847349	.0887272	.1013403	.095441	.1220111	.0938729	.1255097	.1042357	0	0	0	0	0	0	0	0	0	0	0	0	0	0	0
LATC	8-9	25	7+	.1045996	.0795276	.0847349	.0887272	.1013403	.095441	.1220111	.0938729	.1255097	.1042357	0	0	0	0	0	0	0	0	0	0	0	0	0	0	0
LATC	8-9	26	7+	.1045996	.0795276	.0847349	.0887272	.1013403	.095441	.1220111	.0938729	.1255097	.1042357	0	0	0	0	0	0	0	0	0	0	0	0	0	0	0
LATC	8-9	27	7+	.1045996	.0795276	.0847349	.0887272	.1013403	.095441	.1220111	.0938729	.1255097	.1042357	0	0	0	0	0	0	0	0	0	0	0	0	0	0	0
LATC	8-9	28	7+	.1045996	.0795276	.0847349	.0887272	.1013403	.095441	.1220111	.0938729	.1255097	.1042357	0	0	0	0	0	0	0	0	0	0	0	0	0	0	0
LATC	8-9	29	7+	.1045996	.0795276	.0847349	.0887272	.1013403	.095441	.1220111	.0938729	.1255097	.1042357	0	0	0	0	0	0	0	0	0	0	0	0	0	0	0
LATC	8-9	30	7+	.1045996	.0795276	.0847349	.0887272	.1013403	.095441	.1220111	.0938729	.1255097	.1042357	0	0	0	0	0	0	0	0	0	0	0	0	0	0	0
LATC	8-9	31	7+	.1045996	.0795276	.0847349	.0887272	.1013403	.095441	.1220111	.0938729	.1255097	.1042357	0	0	0	0	0	0	0	0	0	0	0	0	0	0	0
LATC	8-9	32	7+	.1045996	.0795276	.0847349	.0887272	.1013403	.095441	.1220111	.0938729	.1255097	.1042357	0	0	0	0	0	0	0	0	0	0	0	0	0	0	0
LATC	8-9	33	7+	.1045996	.0795276	.0847349	.0887272	.1013403	.095441	.1220111	.0938729	.1255097	.1042357	0	0	0	0	0	0	0	0	0	0	0	0	0	0	0
LATC	8-9	34	7+	.1045996	.0795276	.0847349	.0887272	.1013403	.095441	.1220111	.0938729	.1255097	.1042357	0	0	0	0	0	0	0	0	0	0	0	0	0	0	0
LATC	8-9	35	7+	.1045996	.0795276	.0847349	.0887272	.1013403	.095441	.1220111	.0938729	.1255097	.1042357	0	0	0	0	0	0	0	0	0	0	0	0	0	0	0
LATC	8-9	36	7+	.1045996	.0795276	.0847349	.0887272	.1013403	.095441	.1220111	.0938729	.1255097	.1042357	0	0	0	0	0	0	0	0	0	0	0	0	0	0	0
LATC	8-9	37	7+	.1045996	.0795276	.0847349	.0887272	.1013403	.095441	.1220111	.0938729	.1255097	.1042357	0	0	0	0	0	0	0	0	0	0	0	0	0	0	0
LATC	8-9	38	7+	.1045996	.0795276	.0847349	.0887272	.1013403	.095441	.1220111	.0938729	.1255097	.1042357	0	0	0	0	0	0	0	0	0	0	0	0	0	0	0
LATC	8-9	39	7+	.1045996	.0795276	.0847349	.0887272	.1013403	.095441	.1220111	.0938729	.1255097	.1042357	0	0	0	0	0	0	0	0	0	0	0	0	0	0	0
LATC	8-9	40	7+	.1045996	.0795276	.0847349	.0887272	.1013403	.095441	.1220111	.0938729	.1255097	.1042357	0	0	0	0	0	0	0	0	0	0	0	0	0	0	0
NAME	0-1	1	1	.5478422	.4521578	0	0	0	0	0	0	0	0	0	0	0	0	0	0	0	0	0	0	0	0	0	0	0
NAME	0-1	2	2+	.4898308	.5101692	0	0	0	0	0	0	0	0	0	0	0	0	0	0	0	0	0	0	0	0	0	0	0
NAME	0-1	3	2+	.4898308	.5101692	0	0	0	0	0	0	0	0	0	0	0	0	0	0	0	0	0	0	0	0	0	0	0
NAME	0-1	4	2+	.4898308	.5101692	0	0	0	0	0	0	0	0	0	0	0	0	0	0	0	0	0	0	0	0	0	0	0
NAME	0-1	5	2+	.4898308	.5101692	0	0	0	0	0	0	0	0	0	0	0	0	0	0	0	0	0	0	0	0	0	0	0
NAME	0-1	6	2+	.4898308	.5101692	0	0	0	0	0	0	0	0	0	0	0	0	0	0	0	0	0	0	0	0	0	0	0
NAME	0-1	7	2+	.4898308	.5101692	0	0	0	0	0	0	0	0	0	0	0	0	0	0	0	0	0	0	0	0	0	0	0
NAME	0-1	8	2+	.4898308	.5101692	0	0	0	0	0	0	0	0	0	0	0	0	0	0	0	0	0	0	0	0	0	0	0
NAME	0-1	9	2+	.4898308	.5101692	0	0	0	0	0	0	0	0	0	0	0	0	0	0	0	0	0	0	0	0	0	0	0
NAME	0-1	10	2+	.4898308	.5101692	0	0	0	0	0	0	0	0	0	0	0	0	0	0	0	0	0	0	0	0	0	0	0
NAME	0-1	11	2+	.4898308	.5101692	0	0	0	0	0	0	0	0	0	0	0	0	0	0	0	0	0	0	0	0	0	0	0
NAME	0-1	12	2+	.4898308	.5101692	0	0	0	0	0	0	0	0	0	0	0	0	0	0	0	0	0	0	0	0	0	0	0
NAME	0-1	13	2+	.4898308	.5101692	0	0	0	0	0	0	0	0	0	0	0	0	0	0	0	0	0	0	0	0	0	0	0
NAME	0-1	14	2+	.4898308	.5101692	0	0	0	0	0	0	0	0	0	0	0	0	0	0	0	0	0	0	0	0	0	0	0
NAME	0-1	15	2+	.4898308	.5101692	0	0	0	0	0	0	0	0	0	0	0	0	0	0	0	0	0	0	0	0	0	0	0
NAME	0-1	16	2+	.4898308	.5101692	0	0	0	0	0	0	0	0	0	0	0	0	0	0	0	0	0	0	0	0	0	0	0
NAME	0-1	17	2+	.4898308	.5101692	0	0	0	0	0	0	0	0	0	0	0	0	0	0	0	0	0	0	0	0	0	0	0
NAME	0-1	18	2+	.4898308	.5101692	0	0	0	0	0	0	0	0	0	0	0	0	0	0	0	0	0	0	0	0	0	0	0
NAME	0-1	19	2+	.4898308	.5101692	0	0	0	0	0	0	0	0	0	0	0	0	0	0	0	0	0	0	0	0	0	0	0
NAME	0-1	20	2+	.4898308	.5101692	0	0	0	0	0	0	0	0	0	0	0	0	0	0	0	0	0	0	0	0	0	0	0
NAME	0-1	21	2+	.4898308	.5101692	0	0	0	0	0	0	0	0	0	0	0	0	0	0	0	0	0	0	0	0	0	0	0
NAME	0-1	22	2+	.4898308	.5101692	0	0	0	0	0	0	0	0	0	0	0	0	0	0	0	0	0	0	0	0	0	0	0
NAME	0-1	23	2+	.4898308	.5101692	0	0	0	0	0	0	0	0	0	0	0	0	0	0	0	0	0	0	0	0	0	0	0
NAME	0-1	24	2+	.4898308	.5101692	0	0	0	0	0	0	0	0	0	0	0	0	0	0	0	0	0	0	0	0	0	0	0
NAME	0-1	25	2+	.4898308	.5101692	0	0	0	0	0	0	0	0	0	0	0	0	0	0	0	0	0	0	0	0	0	0	0
NAME	0-1	26	2+	.4898308	.5101692	0	0	0	0	0	0	0	0	0	0	0	0	0	0	0	0	0	0	0	0	0	0	0
NAME	0-1	27	2+	.4898308	.5101692	0	0	0	0	0	0	0	0	0	0	0	0	0	0	0	0	0	0	0	0	0	0	0
NAME	0-1	28	2+	.4898308	.5101692	0	0	0	0	0	0	0	0	0	0	0	0	0	0	0	0	0	0	0	0	0	0	0
NAME	0-1	29	2+	.4898308	.5101692	0	0	0	0	0	0	0	0	0	0	0	0	0	0	0	0	0	0	0	0	0	0	0
NAME	0-1	30	2+	.4898308	.5101692	0	0	0	0	0	0	0	0	0	0	0	0	0	0	0	0	0	0	0	0	0	0	0
NAME	0-1	31	2+	.4898308	.5101692	0	0	0	0	0	0	0	0	0	0	0	0	0	0	0	0	0	0	0	0	0	0	0
NAME	0-1	32	2+	.4898308	.5101692	0	0	0	0	0	0	0	0	0	0	0	0	0	0	0	0	0	0	0	0	0	0	0
NAME	0-1	33	2+	.4898308	.5101692	0	0	0	0	0	0	0	0	0	0	0	0	0	0	0	0	0	0	0	0	0	0	0
NAME	0-1	34	2+	.4898308	.5101692	0	0	0	0	0	0	0	0	0	0	0	0	0	0	0	0	0	0	0	0	0	0	0
NAME	0-1	35	2+	.4898308	.5101692	0	0	0	0	0	0	0	0	0	0	0	0	0	0	0	0	0	0	0	0	0	0	0
NAME	0-1	36	2+	.4898308	.5101692	0	0	0	0	0	0	0	0	0	0	0	0	0	0	0	0	0	0	0	0	0	0	0
NAME	0-1	37	2+	.4898308	.5101692	0	0	0	0	0	0	0	0	0	0	0	0	0	0	0	0	0	0	0	0	0	0	0
NAME	0-1	38	2+	.4898308	.5101692	0	0	0	0	0	0	0	0	0	0	0	0	0	0	0	0	0	0	0	0	0	0	0
NAME	0-1	39	2+	.4898308	.5101692	0	0	0	0	0	0	0	0	0	0	0	0	0	0	0	0	0	0	0	0	0	0	0
NAME	0-1	40	2+	.4898308	.5101692	0	0	0	0	0	0	0	0	0	0	0	0	0	0	0	0	0	0	0	0	0	0	0
NAME	10-11	1	2-	.0087599	.0068333	.0141749	.0166601	.0321708	.0432887	.0783226	.0760119	.0814239	.063103	.336837	.2424139	0	0	0	0	0	0	0	0	0	0	0	0	0
NAME	10-11	2	2-	.0087599	.0068333	.0141749	.0166601	.0321708	.0432887	.0783226	.0760119	.0814239	.063103	.336837	.2424139	0	0	0	0	0	0	0	0	0	0	0	0	0
NAME	10-11	3	3	.0257751	.0345661	.0383546	.0522372	.0617232	.069126	.0740774	.0871213	.1070275	.0879354	.2080467	.1540095	0	0	0	0	0	0	0	0	0	0	0	0	0
NAME	10-11	4	4	.0450589	.0469901	.0561996	.0599589	.0709516	.0767499	.0829509	.0842678	.0971286	.0910579	.1660333	.1226526	0	0	0	0	0	0	0	0	0	0	0	0	0
NAME	10-11	5	5	.0570453	.0598902	.0635271	.0661733	.069649	.0800537	.0906852	.0847559	.0945817	.0923057	.1337367	.1075963	0	0	0	0	0	0	0	0	0	0	0	0	0
NAME	10-11	6	6	.0717871	.0655963	.0631758	.0729097	.0769259	.0800164	.0837668	.0812755	.0951012	.0934238	.1221482	.0938733	0	0	0	0	0	0	0	0	0	0	0	0	0
NAME	10-11	7	7	.0697877	.0610837	.065714	.0758778	.0728711	.0841103	.0834454	.0868886	.0970842	.0984634	.1172909	.0873828	0	0	0	0	0	0	0	0	0	0	0	0	0
NAME	10-11	8	8+	.0708861	.0583652	.0784455	.0642083	.0720592	.0856697	.0923003	.0955424	.1061756	.0927386	.1057569	.0778522	0	0	0	0	0	0	0	0	0	0	0	0	0
NAME	10-11	9	8+	.0708861	.0583652	.0784455	.0642083	.0720592	.0856697	.0923003	.0955424	.1061756	.0927386	.1057569	.0778522	0	0	0	0	0	0	0	0	0	0	0	0	0
NAME	10-11	10	8+	.0708861	.0583652	.0784455	.0642083	.0720592	.0856697	.0923003	.0955424	.1061756	.0927386	.1057569	.0778522	0	0	0	0	0	0	0	0	0	0	0	0	0
NAME	10-11	11	8+	.0708861	.0583652	.0784455	.0642083	.0720592	.0856697	.0923003	.0955424	.1061756	.0927386	.1057569	.0778522	0	0	0	0	0	0	0	0	0	0	0	0	0
NAME	10-11	12	8+	.0708861	.0583652	.0784455	.0642083	.0720592	.0856697	.0923003	.0955424	.1061756	.0927386	.1057569	.0778522	0	0	0	0	0	0	0	0	0	0	0	0	0
NAME	10-11	13	8+	.0708861	.0583652	.0784455	.0642083	.0720592	.0856697	.0923003	.0955424	.1061756	.0927386	.1057569	.0778522	0	0	0	0	0	0	0	0	0	0	0	0	0
NAME	10-11	14	8+	.0708861	.0583652	.0784455	.0642083	.0720592	.0856697	.0923003	.0955424	.1061756	.0927386	.1057569	.0778522	0	0	0	0	0	0	0	0	0	0	0	0	0
NAME	10-11	15	8+	.0708861	.0583652	.0784455	.0642083	.0720592	.0856697	.0923003	.0955424	.1061756	.0927386	.1057569	.0778522	0	0	0	0	0	0	0	0	0	0	0	0	0
NAME	10-11	16	8+	.0708861	.0583652	.0784455	.0642083	.0720592	.0856697	.0923003	.0955424	.1061756	.0927386	.1057569	.0778522	0	0	0	0	0	0	0	0	0	0	0	0	0
NAME	10-11	17	8+	.0708861	.0583652	.0784455	.0642083	.0720592	.0856697	.0923003	.0955424	.1061756	.0927386	.1057569	.0778522	0	0	0	0	0	0	0	0	0	0	0	0	0
NAME	10-11	18	8+	.0708861	.0583652	.0784455	.0642083	.0720592	.0856697	.0923003	.0955424	.1061756	.0927386	.1057569	.0778522	0	0	0	0	0	0	0	0	0	0	0	0	0
NAME	10-11	19	8+	.0708861	.0583652	.0784455	.0642083	.0720592	.0856697	.0923003	.0955424	.1061756	.0927386	.1057569	.0778522	0	0	0	0	0	0	0	0	0	0	0	0	0
NAME	10-11	20	8+	.0708861	.0583652	.0784455	.0642083	.0720592	.0856697	.0923003	.0955424	.1061756	.0927386	.1057569	.0778522	0	0	0	0	0	0	0	0	0	0	0	0	0
NAME	10-11	21	8+	.0708861	.0583652	.0784455	.0642083	.0720592	.0856697	.0923003	.0955424	.1061756	.0927386	.1057569	.0778522	0	0	0	0	0	0	0	0	0	0	0	0	0
NAME	10-11	22	8+	.0708861	.0583652	.0784455	.0642083	.0720592	.0856697	.0923003	.0955424	.1061756	.0927386	.1057569	.0778522	0	0	0	0	0	0	0	0	0	0	0	0	0
NAME	10-11	23	8+	.0708861	.0583652	.0784455	.0642083	.0720592	.0856697	.0923003	.0955424	.1061756	.0927386	.1057569	.0778522	0	0	0	0	0	0	0	0	0	0	0	0	0
NAME	10-11	24	8+	.0708861	.0583652	.0784455	.0642083	.0720592	.0856697	.0923003	.0955424	.1061756	.0927386	.1057569	.0778522	0	0	0	0	0	0	0	0	0	0	0	0	0
NAME	10-11	25	8+	.0708861	.0583652	.0784455	.0642083	.0720592	.0856697	.0923003	.0955424	.1061756	.0927386	.1057569	.0778522	0	0	0	0	0	0	0	0	0	0	0	0	0
NAME	10-11	26	8+	.0708861	.0583652	.0784455	.0642083	.0720592	.0856697	.0923003	.0955424	.1061756	.0927386	.1057569	.0778522	0	0	0	0	0	0	0	0	0	0	0	0	0
NAME	10-11	27	8+	.0708861	.0583652	.0784455	.0642083	.0720592	.0856697	.0923003	.0955424	.1061756	.0927386	.1057569	.0778522	0	0	0	0	0	0	0	0	0	0	0	0	0
NAME	10-11	28	8+	.0708861	.0583652	.0784455	.0642083	.0720592	.0856697	.0923003	.0955424	.1061756	.0927386	.1057569	.0778522	0	0	0	0	0	0	0	0	0	0	0	0	0
NAME	10-11	29	8+	.0708861	.0583652	.0784455	.0642083	.0720592	.0856697	.0923003	.0955424	.1061756	.0927386	.1057569	.0778522	0	0	0	0	0	0	0	0	0	0	0	0	0
NAME	10-11	30	8+	.0708861	.0583652	.0784455	.0642083	.0720592	.0856697	.0923003	.0955424	.1061756	.0927386	.1057569	.0778522	0	0	0	0	0	0	0	0	0	0	0	0	0
NAME	10-11	31	8+	.0708861	.0583652	.0784455	.0642083	.0720592	.0856697	.0923003	.0955424	.1061756	.0927386	.1057569	.0778522	0	0	0	0	0	0	0	0	0	0	0	0	0
NAME	10-11	32	8+	.0708861	.0583652	.0784455	.0642083	.0720592	.0856697	.0923003	.0955424	.1061756	.0927386	.1057569	.0778522	0	0	0	0	0	0	0	0	0	0	0	0	0
NAME	10-11	33	8+	.0708861	.0583652	.0784455	.0642083	.0720592	.0856697	.0923003	.0955424	.1061756	.0927386	.1057569	.0778522	0	0	0	0	0	0	0	0	0	0	0	0	0
NAME	10-11	34	8+	.0708861	.0583652	.0784455	.0642083	.0720592	.0856697	.0923003	.0955424	.1061756	.0927386	.1057569	.0778522	0	0	0	0	0	0	0	0	0	0	0	0	0
NAME	10-11	35	8+	.0708861	.0583652	.0784455	.0642083	.0720592	.0856697	.0923003	.0955424	.1061756	.0927386	.1057569	.0778522	0	0	0	0	0	0	0	0	0	0	0	0	0
NAME	10-11	36	8+	.0708861	.0583652	.0784455	.0642083	.0720592	.0856697	.0923003	.0955424	.1061756	.0927386	.1057569	.0778522	0	0	0	0	0	0	0	0	0	0	0	0	0
NAME	10-11	37	8+	.0708861	.0583652	.0784455	.0642083	.0720592	.0856697	.0923003	.0955424	.1061756	.0927386	.1057569	.0778522	0	0	0	0	0	0	0	0	0	0	0	0	0
NAME	10-11	38	8+	.0708861	.0583652	.0784455	.0642083	.0720592	.0856697	.0923003	.0955424	.1061756	.0927386	.1057569	.0778522	0	0	0	0	0	0	0	0	0	0	0	0	0
NAME	10-11	39	8+	.0708861	.0583652	.0784455	.0642083	.0720592	.0856697	.0923003	.0955424	.1061756	.0927386	.1057569	.0778522	0	0	0	0	0	0	0	0	0	0	0	0	0
NAME	10-11	40	8+	.0708861	.0583652	.0784455	.0642083	.0720592	.0856697	.0923003	.0955424	.1061756	.0927386	.1057569	.0778522	0	0	0	0	0	0	0	0	0	0	0	0	0
NAME	12-13	1	2-	.0046172	.0058848	.0032615	.0114505	.0096847	.0152424	.0333914	.0431588	.0666837	.0901256	.0774765	.0600293	.3234564	.255537	0	0	0	0	0	0	0	0	0	0	0
NAME	12-13	2	2-	.0046172	.0058848	.0032615	.0114505	.0096847	.0152424	.0333914	.0431588	.0666837	.0901256	.0774765	.0600293	.3234564	.255537	0	0	0	0	0	0	0	0	0	0	0
NAME	12-13	3	3	.0142268	.0171906	.0269286	.0308394	.0393988	.0426786	.0535773	.0590418	.0673967	.0898501	.1059418	.0849913	.2094742	.1584639	0	0	0	0	0	0	0	0	0	0	0
NAME	12-13	4	4	.0261751	.0313544	.0366651	.0377093	.0434998	.0579891	.066129	.0605775	.0838783	.0791643	.1002671	.0877577	.1663264	.1225068	0	0	0	0	0	0	0	0	0	0	0
NAME	12-13	5	5	.0305807	.0466842	.0443865	.055022	.0518531	.0634685	.0744431	.0698302	.076431	.0788012	.094657	.079052	.1374069	.0973837	0	0	0	0	0	0	0	0	0	0	0
NAME	12-13	6	6	.0502335	.0505843	.0505093	.0539965	.0615669	.0639668	.076253	.0680643	.0781856	.0783843	.0834639	.0785436	.1174519	.0887962	0	0	0	0	0	0	0	0	0	0	0
NAME	12-13	7	7	.0528744	.0476183	.0630971	.0606406	.0571805	.0675254	.0786807	.0713982	.0768755	.0752135	.0817675	.0819309	.102085	.0831125	0	0	0	0	0	0	0	0	0	0	0
NAME	12-13	8	8	.0678727	.0463859	.0586377	.0619261	.0592116	.0646557	.0695818	.0810279	.0741095	.0769514	.0811922	.0810581	.1024471	.0749423	0	0	0	0	0	0	0	0	0	0	0
NAME	12-13	9	9+	.0565775	.0499511	.065975	.0538322	.0625319	.07382	.0729965	.0752799	.0716518	.0893847	.086654	.0831938	.0867224	.0714294	0	0	0	0	0	0	0	0	0	0	0
NAME	12-13	10	9+	.0565775	.0499511	.065975	.0538322	.0625319	.07382	.0729965	.0752799	.0716518	.0893847	.086654	.0831938	.0867224	.0714294	0	0	0	0	0	0	0	0	0	0	0
NAME	12-13	11	9+	.0565775	.0499511	.065975	.0538322	.0625319	.07382	.0729965	.0752799	.0716518	.0893847	.086654	.0831938	.0867224	.0714294	0	0	0	0	0	0	0	0	0	0	0
NAME	12-13	12	9+	.0565775	.0499511	.065975	.0538322	.0625319	.07382	.0729965	.0752799	.0716518	.0893847	.086654	.0831938	.0867224	.0714294	0	0	0	0	0	0	0	0	0	0	0
NAME	12-13	13	9+	.0565775	.0499511	.065975	.0538322	.0625319	.07382	.0729965	.0752799	.0716518	.0893847	.086654	.0831938	.0867224	.0714294	0	0	0	0	0	0	0	0	0	0	0
NAME	12-13	14	9+	.0565775	.0499511	.065975	.0538322	.0625319	.07382	.0729965	.0752799	.0716518	.0893847	.086654	.0831938	.0867224	.0714294	0	0	0	0	0	0	0	0	0	0	0
NAME	12-13	15	9+	.0565775	.0499511	.065975	.0538322	.0625319	.07382	.0729965	.0752799	.0716518	.0893847	.086654	.0831938	.0867224	.0714294	0	0	0	0	0	0	0	0	0	0	0
NAME	12-13	16	9+	.0565775	.0499511	.065975	.0538322	.0625319	.07382	.0729965	.0752799	.0716518	.0893847	.086654	.0831938	.0867224	.0714294	0	0	0	0	0	0	0	0	0	0	0
NAME	12-13	17	9+	.0565775	.0499511	.065975	.0538322	.0625319	.07382	.0729965	.0752799	.0716518	.0893847	.086654	.0831938	.0867224	.0714294	0	0	0	0	0	0	0	0	0	0	0
NAME	12-13	18	9+	.0565775	.0499511	.065975	.0538322	.0625319	.07382	.0729965	.0752799	.0716518	.0893847	.086654	.0831938	.0867224	.0714294	0	0	0	0	0	0	0	0	0	0	0
NAME	12-13	19	9+	.0565775	.0499511	.065975	.0538322	.0625319	.07382	.0729965	.0752799	.0716518	.0893847	.086654	.0831938	.0867224	.0714294	0	0	0	0	0	0	0	0	0	0	0
NAME	12-13	20	9+	.0565775	.0499511	.065975	.0538322	.0625319	.07382	.0729965	.0752799	.0716518	.0893847	.086654	.0831938	.0867224	.0714294	0	0	0	0	0	0	0	0	0	0	0
NAME	12-13	21	9+	.0565775	.0499511	.065975	.0538322	.0625319	.07382	.0729965	.0752799	.0716518	.0893847	.086654	.0831938	.0867224	.0714294	0	0	0	0	0	0	0	0	0	0	0
NAME	12-13	22	9+	.0565775	.0499511	.065975	.0538322	.0625319	.07382	.0729965	.0752799	.0716518	.0893847	.086654	.0831938	.0867224	.0714294	0	0	0	0	0	0	0	0	0	0	0
NAME	12-13	23	9+	.0565775	.0499511	.065975	.0538322	.0625319	.07382	.0729965	.0752799	.0716518	.0893847	.086654	.0831938	.0867224	.0714294	0	0	0	0	0	0	0	0	0	0	0
NAME	12-13	24	9+	.0565775	.0499511	.065975	.0538322	.0625319	.07382	.0729965	.0752799	.0716518	.0893847	.086654	.0831938	.0867224	.0714294	0	0	0	0	0	0	0	0	0	0	0
NAME	12-13	25	9+	.0565775	.0499511	.065975	.0538322	.0625319	.07382	.0729965	.0752799	.0716518	.0893847	.086654	.0831938	.0867224	.0714294	0	0	0	0	0	0	0	0	0	0	0
NAME	12-13	26	9+	.0565775	.0499511	.065975	.0538322	.0625319	.07382	.0729965	.0752799	.0716518	.0893847	.086654	.0831938	.0867224	.0714294	0	0	0	0	0	0	0	0	0	0	0
NAME	12-13	27	9+	.0565775	.0499511	.065975	.0538322	.0625319	.07382	.0729965	.0752799	.0716518	.0893847	.086654	.0831938	.0867224	.0714294	0	0	0	0	0	0	0	0	0	0	0
NAME	12-13	28	9+	.0565775	.0499511	.065975	.0538322	.0625319	.07382	.0729965	.0752799	.0716518	.0893847	.086654	.0831938	.0867224	.0714294	0	0	0	0	0	0	0	0	0	0	0
NAME	12-13	29	9+	.0565775	.0499511	.065975	.0538322	.0625319	.07382	.0729965	.0752799	.0716518	.0893847	.086654	.0831938	.0867224	.0714294	0	0	0	0	0	0	0	0	0	0	0
NAME	12-13	30	9+	.0565775	.0499511	.065975	.0538322	.0625319	.07382	.0729965	.0752799	.0716518	.0893847	.086654	.0831938	.0867224	.0714294	0	0	0	0	0	0	0	0	0	0	0
NAME	12-13	31	9+	.0565775	.0499511	.065975	.0538322	.0625319	.07382	.0729965	.0752799	.0716518	.0893847	.086654	.0831938	.0867224	.0714294	0	0	0	0	0	0	0	0	0	0	0
NAME	12-13	32	9+	.0565775	.0499511	.065975	.0538322	.0625319	.07382	.0729965	.0752799	.0716518	.0893847	.086654	.0831938	.0867224	.0714294	0	0	0	0	0	0	0	0	0	0	0
NAME	12-13	33	9+	.0565775	.0499511	.065975	.0538322	.0625319	.07382	.0729965	.0752799	.0716518	.0893847	.086654	.0831938	.0867224	.0714294	0	0	0	0	0	0	0	0	0	0	0
NAME	12-13	34	9+	.0565775	.0499511	.065975	.0538322	.0625319	.07382	.0729965	.0752799	.0716518	.0893847	.086654	.0831938	.0867224	.0714294	0	0	0	0	0	0	0	0	0	0	0
NAME	12-13	35	9+	.0565775	.0499511	.065975	.0538322	.0625319	.07382	.0729965	.0752799	.0716518	.0893847	.086654	.0831938	.0867224	.0714294	0	0	0	0	0	0	0	0	0	0	0
NAME	12-13	36	9+	.0565775	.0499511	.065975	.0538322	.0625319	.07382	.0729965	.0752799	.0716518	.0893847	.086654	.0831938	.0867224	.0714294	0	0	0	0	0	0	0	0	0	0	0
NAME	12-13	37	9+	.0565775	.0499511	.065975	.0538322	.0625319	.07382	.0729965	.0752799	.0716518	.0893847	.086654	.0831938	.0867224	.0714294	0	0	0	0	0	0	0	0	0	0	0
NAME	12-13	38	9+	.0565775	.0499511	.065975	.0538322	.0625319	.07382	.0729965	.0752799	.0716518	.0893847	.086654	.0831938	.0867224	.0714294	0	0	0	0	0	0	0	0	0	0	0
NAME	12-13	39	9+	.0565775	.0499511	.065975	.0538322	.0625319	.07382	.0729965	.0752799	.0716518	.0893847	.086654	.0831938	.0867224	.0714294	0	0	0	0	0	0	0	0	0	0	0
NAME	12-13	40	9+	.0565775	.0499511	.065975	.0538322	.0625319	.07382	.0729965	.0752799	.0716518	.0893847	.086654	.0831938	.0867224	.0714294	0	0	0	0	0	0	0	0	0	0	0
NAME	14-15	1	2-	.0014294	.0031963	.0056643	.0045498	.0057374	.0032128	.0118127	.0193175	.0231004	.0490486	.0651373	.0730811	.0859172	.0659029	.3226781	.2602144	0	0	0	0	0	0	0	0	0
NAME	14-15	2	2-	.0014294	.0031963	.0056643	.0045498	.0057374	.0032128	.0118127	.0193175	.0231004	.0490486	.0651373	.0730811	.0859172	.0659029	.3226781	.2602144	0	0	0	0	0	0	0	0	0
NAME	14-15	3	3	.0087584	.009423	.0143807	.0190503	.0222254	.0283525	.0355992	.0439374	.0552123	.0524518	.0666487	.0808712	.1028072	.0881598	.2108539	.1612682	0	0	0	0	0	0	0	0	0
NAME	14-15	4	4	.0114113	.0191015	.0249064	.0329897	.0306422	.0404468	.0518753	.049624	.0567239	.061834	.0785081	.0747476	.0977182	.0802216	.1683895	.1208599	0	0	0	0	0	0	0	0	0
NAME	14-15	5	5	.0239836	.0245314	.0301439	.0343263	.0409051	.0472919	.0563985	.0544398	.0630193	.0736725	.0737038	.0787176	.0830938	.0814632	.1351514	.0991577	0	0	0	0	0	0	0	0	0
NAME	14-15	6	6	.0305396	.0335783	.039388	.0440131	.0467519	.0549768	.058693	.0613281	.0609233	.0667361	.0750257	.0718664	.0799649	.0774094	.1141139	.0846915	0	0	0	0	0	0	0	0	0
NAME	14-15	7	7	.0381591	.0431858	.0490718	.0474609	.0540673	.0589111	.055986	.0609509	.0668629	.0665303	.069375	.0688828	.0755545	.0714126	.0929621	.0806269	0	0	0	0	0	0	0	0	0
NAME	14-15	8	8	.0460473	.0357633	.0481518	.0547605	.0529999	.0529592	.0668777	.0620582	.0607558	.0668245	.0721287	.0645706	.0719413	.0790647	.0900793	.0750171	0	0	0	0	0	0	0	0	0
NAME	14-15	9	9	.0490968	.0489538	.0473387	.0509854	.0491421	.0567671	.0581426	.0749837	.0612429	.0692733	.0685304	.0636609	.0734383	.0694109	.0843789	.0746542	0	0	0	0	0	0	0	0	0
NAME	14-15	10	10	.0542551	.0499955	.048464	.0554015	.0569194	.0582104	.0587269	.07201	.0482304	.0662468	.0691362	.0726286	.080501	.0670621	.078513	.063699	0	0	0	0	0	0	0	0	0
NAME	14-15	11	11+	.0346703	.0556986	.0593179	.0570232	.0475161	.0629685	.0727995	.0574096	.0577822	.0755883	.0662866	.0650868	.0611346	.0741282	.0814246	.071165	0	0	0	0	0	0	0	0	0
NAME	14-15	12	11+	.0346703	.0556986	.0593179	.0570232	.0475161	.0629685	.0727995	.0574096	.0577822	.0755883	.0662866	.0650868	.0611346	.0741282	.0814246	.071165	0	0	0	0	0	0	0	0	0
NAME	14-15	13	11+	.0346703	.0556986	.0593179	.0570232	.0475161	.0629685	.0727995	.0574096	.0577822	.0755883	.0662866	.0650868	.0611346	.0741282	.0814246	.071165	0	0	0	0	0	0	0	0	0
NAME	14-15	14	11+	.0346703	.0556986	.0593179	.0570232	.0475161	.0629685	.0727995	.0574096	.0577822	.0755883	.0662866	.0650868	.0611346	.0741282	.0814246	.071165	0	0	0	0	0	0	0	0	0
NAME	14-15	15	11+	.0346703	.0556986	.0593179	.0570232	.0475161	.0629685	.0727995	.0574096	.0577822	.0755883	.0662866	.0650868	.0611346	.0741282	.0814246	.071165	0	0	0	0	0	0	0	0	0
NAME	14-15	16	11+	.0346703	.0556986	.0593179	.0570232	.0475161	.0629685	.0727995	.0574096	.0577822	.0755883	.0662866	.0650868	.0611346	.0741282	.0814246	.071165	0	0	0	0	0	0	0	0	0
NAME	14-15	17	11+	.0346703	.0556986	.0593179	.0570232	.0475161	.0629685	.0727995	.0574096	.0577822	.0755883	.0662866	.0650868	.0611346	.0741282	.0814246	.071165	0	0	0	0	0	0	0	0	0
NAME	14-15	18	11+	.0346703	.0556986	.0593179	.0570232	.0475161	.0629685	.0727995	.0574096	.0577822	.0755883	.0662866	.0650868	.0611346	.0741282	.0814246	.071165	0	0	0	0	0	0	0	0	0
NAME	14-15	19	11+	.0346703	.0556986	.0593179	.0570232	.0475161	.0629685	.0727995	.0574096	.0577822	.0755883	.0662866	.0650868	.0611346	.0741282	.0814246	.071165	0	0	0	0	0	0	0	0	0
NAME	14-15	20	11+	.0346703	.0556986	.0593179	.0570232	.0475161	.0629685	.0727995	.0574096	.0577822	.0755883	.0662866	.0650868	.0611346	.0741282	.0814246	.071165	0	0	0	0	0	0	0	0	0
NAME	14-15	21	11+	.0346703	.0556986	.0593179	.0570232	.0475161	.0629685	.0727995	.0574096	.0577822	.0755883	.0662866	.0650868	.0611346	.0741282	.0814246	.071165	0	0	0	0	0	0	0	0	0
NAME	14-15	22	11+	.0346703	.0556986	.0593179	.0570232	.0475161	.0629685	.0727995	.0574096	.0577822	.0755883	.0662866	.0650868	.0611346	.0741282	.0814246	.071165	0	0	0	0	0	0	0	0	0
NAME	14-15	23	11+	.0346703	.0556986	.0593179	.0570232	.0475161	.0629685	.0727995	.0574096	.0577822	.0755883	.0662866	.0650868	.0611346	.0741282	.0814246	.071165	0	0	0	0	0	0	0	0	0
NAME	14-15	24	11+	.0346703	.0556986	.0593179	.0570232	.0475161	.0629685	.0727995	.0574096	.0577822	.0755883	.0662866	.0650868	.0611346	.0741282	.0814246	.071165	0	0	0	0	0	0	0	0	0
NAME	14-15	25	11+	.0346703	.0556986	.0593179	.0570232	.0475161	.0629685	.0727995	.0574096	.0577822	.0755883	.0662866	.0650868	.0611346	.0741282	.0814246	.071165	0	0	0	0	0	0	0	0	0
NAME	14-15	26	11+	.0346703	.0556986	.0593179	.0570232	.0475161	.0629685	.0727995	.0574096	.0577822	.0755883	.0662866	.0650868	.0611346	.0741282	.0814246	.071165	0	0	0	0	0	0	0	0	0
NAME	14-15	27	11+	.0346703	.0556986	.0593179	.0570232	.0475161	.0629685	.0727995	.0574096	.0577822	.0755883	.0662866	.0650868	.0611346	.0741282	.0814246	.071165	0	0	0	0	0	0	0	0	0
NAME	14-15	28	11+	.0346703	.0556986	.0593179	.0570232	.0475161	.0629685	.0727995	.0574096	.0577822	.0755883	.0662866	.0650868	.0611346	.0741282	.0814246	.071165	0	0	0	0	0	0	0	0	0
NAME	14-15	29	11+	.0346703	.0556986	.0593179	.0570232	.0475161	.0629685	.0727995	.0574096	.0577822	.0755883	.0662866	.0650868	.0611346	.0741282	.0814246	.071165	0	0	0	0	0	0	0	0	0
NAME	14-15	30	11+	.0346703	.0556986	.0593179	.0570232	.0475161	.0629685	.0727995	.0574096	.0577822	.0755883	.0662866	.0650868	.0611346	.0741282	.0814246	.071165	0	0	0	0	0	0	0	0	0
NAME	14-15	31	11+	.0346703	.0556986	.0593179	.0570232	.0475161	.0629685	.0727995	.0574096	.0577822	.0755883	.0662866	.0650868	.0611346	.0741282	.0814246	.071165	0	0	0	0	0	0	0	0	0
NAME	14-15	32	11+	.0346703	.0556986	.0593179	.0570232	.0475161	.0629685	.0727995	.0574096	.0577822	.0755883	.0662866	.0650868	.0611346	.0741282	.0814246	.071165	0	0	0	0	0	0	0	0	0
NAME	14-15	33	11+	.0346703	.0556986	.0593179	.0570232	.0475161	.0629685	.0727995	.0574096	.0577822	.0755883	.0662866	.0650868	.0611346	.0741282	.0814246	.071165	0	0	0	0	0	0	0	0	0
NAME	14-15	34	11+	.0346703	.0556986	.0593179	.0570232	.0475161	.0629685	.0727995	.0574096	.0577822	.0755883	.0662866	.0650868	.0611346	.0741282	.0814246	.071165	0	0	0	0	0	0	0	0	0
NAME	14-15	35	11+	.0346703	.0556986	.0593179	.0570232	.0475161	.0629685	.0727995	.0574096	.0577822	.0755883	.0662866	.0650868	.0611346	.0741282	.0814246	.071165	0	0	0	0	0	0	0	0	0
NAME	14-15	36	11+	.0346703	.0556986	.0593179	.0570232	.0475161	.0629685	.0727995	.0574096	.0577822	.0755883	.0662866	.0650868	.0611346	.0741282	.0814246	.071165	0	0	0	0	0	0	0	0	0
NAME	14-15	37	11+	.0346703	.0556986	.0593179	.0570232	.0475161	.0629685	.0727995	.0574096	.0577822	.0755883	.0662866	.0650868	.0611346	.0741282	.0814246	.071165	0	0	0	0	0	0	0	0	0
NAME	14-15	38	11+	.0346703	.0556986	.0593179	.0570232	.0475161	.0629685	.0727995	.0574096	.0577822	.0755883	.0662866	.0650868	.0611346	.0741282	.0814246	.071165	0	0	0	0	0	0	0	0	0
NAME	14-15	39	11+	.0346703	.0556986	.0593179	.0570232	.0475161	.0629685	.0727995	.0574096	.0577822	.0755883	.0662866	.0650868	.0611346	.0741282	.0814246	.071165	0	0	0	0	0	0	0	0	0
NAME	14-15	40	11+	.0346703	.0556986	.0593179	.0570232	.0475161	.0629685	.0727995	.0574096	.0577822	.0755883	.0662866	.0650868	.0611346	.0741282	.0814246	.071165	0	0	0	0	0	0	0	0	0
NAME	16-17	1	2-	.0013312	.0028938	.0020895	.0016611	.0018064	.005123	.0072061	.0129646	.0100764	.0180451	.0275127	.0410699	.0493212	.0751978	.0874557	.0691987	.3227274	.2643195	0	0	0	0	0	0	0
NAME	16-17	2	2-	.0013312	.0028938	.0020895	.0016611	.0018064	.005123	.0072061	.0129646	.0100764	.0180451	.0275127	.0410699	.0493212	.0751978	.0874557	.0691987	.3227274	.2643195	0	0	0	0	0	0	0
NAME	16-17	3	3	.0037953	.0051779	.0089103	.0068668	.0116935	.020699	.0257327	.0300572	.0352416	.0371934	.0492621	.0562865	.0665872	.08189	.1040151	.0866087	.222774	.1472086	0	0	0	0	0	0	0
NAME	16-17	4	4	.008472	.0108605	.0166033	.0181029	.0234455	.0239055	.0356285	.0425316	.044012	.051486	.0559412	.0645069	.0733108	.074752	.093488	.080879	.16154	.1205342	0	0	0	0	0	0	0
NAME	16-17	5	5	.0157979	.0186508	.0188997	.0237301	.0261885	.0342441	.0407787	.0422787	.0472992	.0552202	.0668135	.0696252	.0726108	.0770564	.0833846	.0729008	.1384374	.0960837	0	0	0	0	0	0	0
NAME	16-17	6	6	.0170839	.0233883	.0292048	.0341125	.033102	.0412139	.0508227	.0483209	.0497938	.0589067	.0624235	.0625163	.072363	.0662445	.0801303	.0739808	.1149429	.0814491	0	0	0	0	0	0	0
NAME	16-17	7	7	.0225938	.0300427	.0310856	.0367634	.0419756	.0442073	.0550072	.0459757	.0563794	.0570504	.0619836	.0666366	.0639565	.0683736	.0714397	.0711974	.0975776	.0777536	0	0	0	0	0	0	0
NAME	16-17	8	8	.0343718	.0292173	.040303	.0428056	.0451921	.0480349	.0547247	.0542965	.0563052	.0561686	.0605573	.0607369	.0644626	.0615038	.0692243	.064695	.0937598	.0636406	0	0	0	0	0	0	0
NAME	16-17	9	9	.038369	.0370147	.0397502	.0439776	.0431827	.0477867	.0562354	.0584316	.0520014	.056666	.0608074	.0583516	.0668333	.0623762	.0623491	.0688524	.0839169	.0630977	0	0	0	0	0	0	0
NAME	16-17	10	10	.0345834	.0457619	.0381098	.0443741	.0468679	.0473754	.0506796	.0533935	.0607597	.0511104	.0606731	.0679661	.0566581	.0690634	.0581148	.0750165	.0781604	.0613317	0	0	0	0	0	0	0
NAME	16-17	11	11	.0383453	.0446148	.0287291	.0516562	.0414879	.0542278	.0583085	.0544059	.0613385	.0602919	.0631824	.0709797	.0610954	.0631227	.0594245	.0647283	.0822555	.0418056	0	0	0	0	0	0	0
NAME	16-17	12	12+	.0405265	.027182	.0358663	.0515921	.0341427	.0513768	.0686558	.0561437	.0562917	.0565532	.0614099	.0688506	.0695491	.0557784	.0757853	.0602624	.0788082	.0512251	0	0	0	0	0	0	0
NAME	16-17	13	12+	.0405265	.027182	.0358663	.0515921	.0341427	.0513768	.0686558	.0561437	.0562917	.0565532	.0614099	.0688506	.0695491	.0557784	.0757853	.0602624	.0788082	.0512251	0	0	0	0	0	0	0
NAME	16-17	14	12+	.0405265	.027182	.0358663	.0515921	.0341427	.0513768	.0686558	.0561437	.0562917	.0565532	.0614099	.0688506	.0695491	.0557784	.0757853	.0602624	.0788082	.0512251	0	0	0	0	0	0	0
NAME	16-17	15	12+	.0405265	.027182	.0358663	.0515921	.0341427	.0513768	.0686558	.0561437	.0562917	.0565532	.0614099	.0688506	.0695491	.0557784	.0757853	.0602624	.0788082	.0512251	0	0	0	0	0	0	0
NAME	16-17	16	12+	.0405265	.027182	.0358663	.0515921	.0341427	.0513768	.0686558	.0561437	.0562917	.0565532	.0614099	.0688506	.0695491	.0557784	.0757853	.0602624	.0788082	.0512251	0	0	0	0	0	0	0
NAME	16-17	17	12+	.0405265	.027182	.0358663	.0515921	.0341427	.0513768	.0686558	.0561437	.0562917	.0565532	.0614099	.0688506	.0695491	.0557784	.0757853	.0602624	.0788082	.0512251	0	0	0	0	0	0	0
NAME	16-17	18	12+	.0405265	.027182	.0358663	.0515921	.0341427	.0513768	.0686558	.0561437	.0562917	.0565532	.0614099	.0688506	.0695491	.0557784	.0757853	.0602624	.0788082	.0512251	0	0	0	0	0	0	0
NAME	16-17	19	12+	.0405265	.027182	.0358663	.0515921	.0341427	.0513768	.0686558	.0561437	.0562917	.0565532	.0614099	.0688506	.0695491	.0557784	.0757853	.0602624	.0788082	.0512251	0	0	0	0	0	0	0
NAME	16-17	20	12+	.0405265	.027182	.0358663	.0515921	.0341427	.0513768	.0686558	.0561437	.0562917	.0565532	.0614099	.0688506	.0695491	.0557784	.0757853	.0602624	.0788082	.0512251	0	0	0	0	0	0	0
NAME	16-17	21	12+	.0405265	.027182	.0358663	.0515921	.0341427	.0513768	.0686558	.0561437	.0562917	.0565532	.0614099	.0688506	.0695491	.0557784	.0757853	.0602624	.0788082	.0512251	0	0	0	0	0	0	0
NAME	16-17	22	12+	.0405265	.027182	.0358663	.0515921	.0341427	.0513768	.0686558	.0561437	.0562917	.0565532	.0614099	.0688506	.0695491	.0557784	.0757853	.0602624	.0788082	.0512251	0	0	0	0	0	0	0
NAME	16-17	23	12+	.0405265	.027182	.0358663	.0515921	.0341427	.0513768	.0686558	.0561437	.0562917	.0565532	.0614099	.0688506	.0695491	.0557784	.0757853	.0602624	.0788082	.0512251	0	0	0	0	0	0	0
NAME	16-17	24	12+	.0405265	.027182	.0358663	.0515921	.0341427	.0513768	.0686558	.0561437	.0562917	.0565532	.0614099	.0688506	.0695491	.0557784	.0757853	.0602624	.0788082	.0512251	0	0	0	0	0	0	0
NAME	16-17	25	12+	.0405265	.027182	.0358663	.0515921	.0341427	.0513768	.0686558	.0561437	.0562917	.0565532	.0614099	.0688506	.0695491	.0557784	.0757853	.0602624	.0788082	.0512251	0	0	0	0	0	0	0
NAME	16-17	26	12+	.0405265	.027182	.0358663	.0515921	.0341427	.0513768	.0686558	.0561437	.0562917	.0565532	.0614099	.0688506	.0695491	.0557784	.0757853	.0602624	.0788082	.0512251	0	0	0	0	0	0	0
NAME	16-17	27	12+	.0405265	.027182	.0358663	.0515921	.0341427	.0513768	.0686558	.0561437	.0562917	.0565532	.0614099	.0688506	.0695491	.0557784	.0757853	.0602624	.0788082	.0512251	0	0	0	0	0	0	0
NAME	16-17	28	12+	.0405265	.027182	.0358663	.0515921	.0341427	.0513768	.0686558	.0561437	.0562917	.0565532	.0614099	.0688506	.0695491	.0557784	.0757853	.0602624	.0788082	.0512251	0	0	0	0	0	0	0
NAME	16-17	29	12+	.0405265	.027182	.0358663	.0515921	.0341427	.0513768	.0686558	.0561437	.0562917	.0565532	.0614099	.0688506	.0695491	.0557784	.0757853	.0602624	.0788082	.0512251	0	0	0	0	0	0	0
NAME	16-17	30	12+	.0405265	.027182	.0358663	.0515921	.0341427	.0513768	.0686558	.0561437	.0562917	.0565532	.0614099	.0688506	.0695491	.0557784	.0757853	.0602624	.0788082	.0512251	0	0	0	0	0	0	0
NAME	16-17	31	12+	.0405265	.027182	.0358663	.0515921	.0341427	.0513768	.0686558	.0561437	.0562917	.0565532	.0614099	.0688506	.0695491	.0557784	.0757853	.0602624	.0788082	.0512251	0	0	0	0	0	0	0
NAME	16-17	32	12+	.0405265	.027182	.0358663	.0515921	.0341427	.0513768	.0686558	.0561437	.0562917	.0565532	.0614099	.0688506	.0695491	.0557784	.0757853	.0602624	.0788082	.0512251	0	0	0	0	0	0	0
NAME	16-17	33	12+	.0405265	.027182	.0358663	.0515921	.0341427	.0513768	.0686558	.0561437	.0562917	.0565532	.0614099	.0688506	.0695491	.0557784	.0757853	.0602624	.0788082	.0512251	0	0	0	0	0	0	0
NAME	16-17	34	12+	.0405265	.027182	.0358663	.0515921	.0341427	.0513768	.0686558	.0561437	.0562917	.0565532	.0614099	.0688506	.0695491	.0557784	.0757853	.0602624	.0788082	.0512251	0	0	0	0	0	0	0
NAME	16-17	35	12+	.0405265	.027182	.0358663	.0515921	.0341427	.0513768	.0686558	.0561437	.0562917	.0565532	.0614099	.0688506	.0695491	.0557784	.0757853	.0602624	.0788082	.0512251	0	0	0	0	0	0	0
NAME	16-17	36	12+	.0405265	.027182	.0358663	.0515921	.0341427	.0513768	.0686558	.0561437	.0562917	.0565532	.0614099	.0688506	.0695491	.0557784	.0757853	.0602624	.0788082	.0512251	0	0	0	0	0	0	0
NAME	16-17	37	12+	.0405265	.027182	.0358663	.0515921	.0341427	.0513768	.0686558	.0561437	.0562917	.0565532	.0614099	.0688506	.0695491	.0557784	.0757853	.0602624	.0788082	.0512251	0	0	0	0	0	0	0
NAME	16-17	38	12+	.0405265	.027182	.0358663	.0515921	.0341427	.0513768	.0686558	.0561437	.0562917	.0565532	.0614099	.0688506	.0695491	.0557784	.0757853	.0602624	.0788082	.0512251	0	0	0	0	0	0	0
NAME	16-17	39	12+	.0405265	.027182	.0358663	.0515921	.0341427	.0513768	.0686558	.0561437	.0562917	.0565532	.0614099	.0688506	.0695491	.0557784	.0757853	.0602624	.0788082	.0512251	0	0	0	0	0	0	0
NAME	16-17	40	12+	.0405265	.027182	.0358663	.0515921	.0341427	.0513768	.0686558	.0561437	.0562917	.0565532	.0614099	.0688506	.0695491	.0557784	.0757853	.0602624	.0788082	.0512251	0	0	0	0	0	0	0
NAME	18-19	1	2-	0	.0020284	.003827	.0016526	.0027618	.0048083	.0031585	.003651	.0060214	.0090448	.0120066	.0161503	.0242673	.0520288	.0467314	.0676294	.075736	.0772076	.3354143	.2558746	0	0	0	0	0
NAME	18-19	2	2-	0	.0020284	.003827	.0016526	.0027618	.0048083	.0031585	.003651	.0060214	.0090448	.0120066	.0161503	.0242673	.0520288	.0467314	.0676294	.075736	.0772076	.3354143	.2558746	0	0	0	0	0
NAME	18-19	3	3	.0023609	.003908	.0033063	.0055934	.0055226	.0065395	.0134763	.0156547	.022462	.0291788	.033161	.0419877	.0456885	.0588501	.0643952	.0870828	.101587	.0867327	.212219	.1602936	0	0	0	0	0
NAME	18-19	4	4	.0048055	.0052508	.0071257	.010793	.0133378	.0167708	.0232551	.0253049	.0270086	.0350022	.0405788	.0488221	.0596424	.0665081	.0714434	.0727772	.0974673	.0894855	.1620064	.1226145	0	0	0	0	0
NAME	18-19	5	5	.0075595	.0101298	.0130413	.0149694	.0167088	.0221355	.0285595	.0321704	.0338321	.0424479	.0504287	.051619	.061322	.0748331	.0675104	.0701626	.0891714	.0811209	.1321485	.1001293	0	0	0	0	0
NAME	18-19	6	6	.0081408	.0109947	.0194545	.0167731	.0260389	.0260742	.034301	.0372367	.0397781	.0491669	.057881	.0575522	.0630951	.0655789	.0720762	.0704704	.0765804	.0688415	.1167341	.0832312	0	0	0	0	0
NAME	18-19	7	7	.0131585	.0181619	.0228767	.0225725	.0358836	.0377299	.0412764	.0396466	.0494699	.0510045	.0588336	.0515462	.0643135	.0618291	.0618664	.0599406	.072355	.0642488	.1005915	.0726947	0	0	0	0	0
NAME	18-19	8	8	.0191002	.0256859	.0280516	.0330564	.0301483	.0427968	.0501058	.0445308	.0500489	.0531805	.052821	.0542593	.0627492	.0562102	.0576576	.0602611	.06455	.0607657	.0939018	.0601189	0	0	0	0	0
NAME	18-19	9	9	.0261858	.0273612	.0350959	.0327412	.0382861	.0411959	.053863	.0404326	.0486976	.0530365	.0552454	.0524138	.0596004	.0545775	.0574846	.0595215	.0564274	.0684863	.0810562	.058291	0	0	0	0	0
NAME	18-19	10	10	.0310014	.0374938	.0327622	.0388198	.0398486	.0421889	.048045	.0453375	.0521112	.0459511	.0579652	.0555289	.0490626	.0578226	.0546618	.0594833	.0624398	.0604981	.0738337	.0551445	0	0	0	0	0
NAME	18-19	11	11	.0343641	.0424229	.0231575	.036471	.0441848	.043379	.0425835	.0459055	.0625147	.0525631	.0503407	.0562891	.0521648	.0497732	.0579975	.0617991	.0633212	.0581185	.0710812	.0515686	0	0	0	0	0
NAME	18-19	12	12+	.0333905	.0379673	.0373193	.0456334	.035511	.042427	.0486371	.0425044	.0548903	.050884	.0547055	.052087	.056455	.0627823	.0548554	.0561185	.0550879	.0586265	.072814	.0473037	0	0	0	0	0
NAME	18-19	13	12+	.0333905	.0379673	.0373193	.0456334	.035511	.042427	.0486371	.0425044	.0548903	.050884	.0547055	.052087	.056455	.0627823	.0548554	.0561185	.0550879	.0586265	.072814	.0473037	0	0	0	0	0
NAME	18-19	14	12+	.0333905	.0379673	.0373193	.0456334	.035511	.042427	.0486371	.0425044	.0548903	.050884	.0547055	.052087	.056455	.0627823	.0548554	.0561185	.0550879	.0586265	.072814	.0473037	0	0	0	0	0
NAME	18-19	15	12+	.0333905	.0379673	.0373193	.0456334	.035511	.042427	.0486371	.0425044	.0548903	.050884	.0547055	.052087	.056455	.0627823	.0548554	.0561185	.0550879	.0586265	.072814	.0473037	0	0	0	0	0
NAME	18-19	16	12+	.0333905	.0379673	.0373193	.0456334	.035511	.042427	.0486371	.0425044	.0548903	.050884	.0547055	.052087	.056455	.0627823	.0548554	.0561185	.0550879	.0586265	.072814	.0473037	0	0	0	0	0
NAME	18-19	17	12+	.0333905	.0379673	.0373193	.0456334	.035511	.042427	.0486371	.0425044	.0548903	.050884	.0547055	.052087	.056455	.0627823	.0548554	.0561185	.0550879	.0586265	.072814	.0473037	0	0	0	0	0
NAME	18-19	18	12+	.0333905	.0379673	.0373193	.0456334	.035511	.042427	.0486371	.0425044	.0548903	.050884	.0547055	.052087	.056455	.0627823	.0548554	.0561185	.0550879	.0586265	.072814	.0473037	0	0	0	0	0
NAME	18-19	19	12+	.0333905	.0379673	.0373193	.0456334	.035511	.042427	.0486371	.0425044	.0548903	.050884	.0547055	.052087	.056455	.0627823	.0548554	.0561185	.0550879	.0586265	.072814	.0473037	0	0	0	0	0
NAME	18-19	20	12+	.0333905	.0379673	.0373193	.0456334	.035511	.042427	.0486371	.0425044	.0548903	.050884	.0547055	.052087	.056455	.0627823	.0548554	.0561185	.0550879	.0586265	.072814	.0473037	0	0	0	0	0
NAME	18-19	21	12+	.0333905	.0379673	.0373193	.0456334	.035511	.042427	.0486371	.0425044	.0548903	.050884	.0547055	.052087	.056455	.0627823	.0548554	.0561185	.0550879	.0586265	.072814	.0473037	0	0	0	0	0
NAME	18-19	22	12+	.0333905	.0379673	.0373193	.0456334	.035511	.042427	.0486371	.0425044	.0548903	.050884	.0547055	.052087	.056455	.0627823	.0548554	.0561185	.0550879	.0586265	.072814	.0473037	0	0	0	0	0
NAME	18-19	23	12+	.0333905	.0379673	.0373193	.0456334	.035511	.042427	.0486371	.0425044	.0548903	.050884	.0547055	.052087	.056455	.0627823	.0548554	.0561185	.0550879	.0586265	.072814	.0473037	0	0	0	0	0
NAME	18-19	24	12+	.0333905	.0379673	.0373193	.0456334	.035511	.042427	.0486371	.0425044	.0548903	.050884	.0547055	.052087	.056455	.0627823	.0548554	.0561185	.0550879	.0586265	.072814	.0473037	0	0	0	0	0
NAME	18-19	25	12+	.0333905	.0379673	.0373193	.0456334	.035511	.042427	.0486371	.0425044	.0548903	.050884	.0547055	.052087	.056455	.0627823	.0548554	.0561185	.0550879	.0586265	.072814	.0473037	0	0	0	0	0
NAME	18-19	26	12+	.0333905	.0379673	.0373193	.0456334	.035511	.042427	.0486371	.0425044	.0548903	.050884	.0547055	.052087	.056455	.0627823	.0548554	.0561185	.0550879	.0586265	.072814	.0473037	0	0	0	0	0
NAME	18-19	27	12+	.0333905	.0379673	.0373193	.0456334	.035511	.042427	.0486371	.0425044	.0548903	.050884	.0547055	.052087	.056455	.0627823	.0548554	.0561185	.0550879	.0586265	.072814	.0473037	0	0	0	0	0
NAME	18-19	28	12+	.0333905	.0379673	.0373193	.0456334	.035511	.042427	.0486371	.0425044	.0548903	.050884	.0547055	.052087	.056455	.0627823	.0548554	.0561185	.0550879	.0586265	.072814	.0473037	0	0	0	0	0
NAME	18-19	29	12+	.0333905	.0379673	.0373193	.0456334	.035511	.042427	.0486371	.0425044	.0548903	.050884	.0547055	.052087	.056455	.0627823	.0548554	.0561185	.0550879	.0586265	.072814	.0473037	0	0	0	0	0
NAME	18-19	30	12+	.0333905	.0379673	.0373193	.0456334	.035511	.042427	.0486371	.0425044	.0548903	.050884	.0547055	.052087	.056455	.0627823	.0548554	.0561185	.0550879	.0586265	.072814	.0473037	0	0	0	0	0
NAME	18-19	31	12+	.0333905	.0379673	.0373193	.0456334	.035511	.042427	.0486371	.0425044	.0548903	.050884	.0547055	.052087	.056455	.0627823	.0548554	.0561185	.0550879	.0586265	.072814	.0473037	0	0	0	0	0
NAME	18-19	32	12+	.0333905	.0379673	.0373193	.0456334	.035511	.042427	.0486371	.0425044	.0548903	.050884	.0547055	.052087	.056455	.0627823	.0548554	.0561185	.0550879	.0586265	.072814	.0473037	0	0	0	0	0
NAME	18-19	33	12+	.0333905	.0379673	.0373193	.0456334	.035511	.042427	.0486371	.0425044	.0548903	.050884	.0547055	.052087	.056455	.0627823	.0548554	.0561185	.0550879	.0586265	.072814	.0473037	0	0	0	0	0
NAME	18-19	34	12+	.0333905	.0379673	.0373193	.0456334	.035511	.042427	.0486371	.0425044	.0548903	.050884	.0547055	.052087	.056455	.0627823	.0548554	.0561185	.0550879	.0586265	.072814	.0473037	0	0	0	0	0
NAME	18-19	35	12+	.0333905	.0379673	.0373193	.0456334	.035511	.042427	.0486371	.0425044	.0548903	.050884	.0547055	.052087	.056455	.0627823	.0548554	.0561185	.0550879	.0586265	.072814	.0473037	0	0	0	0	0
NAME	18-19	36	12+	.0333905	.0379673	.0373193	.0456334	.035511	.042427	.0486371	.0425044	.0548903	.050884	.0547055	.052087	.056455	.0627823	.0548554	.0561185	.0550879	.0586265	.072814	.0473037	0	0	0	0	0
NAME	18-19	37	12+	.0333905	.0379673	.0373193	.0456334	.035511	.042427	.0486371	.0425044	.0548903	.050884	.0547055	.052087	.056455	.0627823	.0548554	.0561185	.0550879	.0586265	.072814	.0473037	0	0	0	0	0
NAME	18-19	38	12+	.0333905	.0379673	.0373193	.0456334	.035511	.042427	.0486371	.0425044	.0548903	.050884	.0547055	.052087	.056455	.0627823	.0548554	.0561185	.0550879	.0586265	.072814	.0473037	0	0	0	0	0
NAME	18-19	39	12+	.0333905	.0379673	.0373193	.0456334	.035511	.042427	.0486371	.0425044	.0548903	.050884	.0547055	.052087	.056455	.0627823	.0548554	.0561185	.0550879	.0586265	.072814	.0473037	0	0	0	0	0
NAME	18-19	40	12+	.0333905	.0379673	.0373193	.0456334	.035511	.042427	.0486371	.0425044	.0548903	.050884	.0547055	.052087	.056455	.0627823	.0548554	.0561185	.0550879	.0586265	.072814	.0473037	0	0	0	0	0
NAME	2-3	1	1	0	0	.6359034	.3640966	0	0	0	0	0	0	0	0	0	0	0	0	0	0	0	0	0	0	0	0	0
NAME	2-3	2	2	.2402502	.2004477	.276603	.2826992	0	0	0	0	0	0	0	0	0	0	0	0	0	0	0	0	0	0	0	0	0
NAME	2-3	3	3+	.2684581	.2053781	.2392401	.2869237	0	0	0	0	0	0	0	0	0	0	0	0	0	0	0	0	0	0	0	0	0
NAME	2-3	4	3+	.2684581	.2053781	.2392401	.2869237	0	0	0	0	0	0	0	0	0	0	0	0	0	0	0	0	0	0	0	0	0
NAME	2-3	5	3+	.2684581	.2053781	.2392401	.2869237	0	0	0	0	0	0	0	0	0	0	0	0	0	0	0	0	0	0	0	0	0
NAME	2-3	6	3+	.2684581	.2053781	.2392401	.2869237	0	0	0	0	0	0	0	0	0	0	0	0	0	0	0	0	0	0	0	0	0
NAME	2-3	7	3+	.2684581	.2053781	.2392401	.2869237	0	0	0	0	0	0	0	0	0	0	0	0	0	0	0	0	0	0	0	0	0
NAME	2-3	8	3+	.2684581	.2053781	.2392401	.2869237	0	0	0	0	0	0	0	0	0	0	0	0	0	0	0	0	0	0	0	0	0
NAME	2-3	9	3+	.2684581	.2053781	.2392401	.2869237	0	0	0	0	0	0	0	0	0	0	0	0	0	0	0	0	0	0	0	0	0
NAME	2-3	10	3+	.2684581	.2053781	.2392401	.2869237	0	0	0	0	0	0	0	0	0	0	0	0	0	0	0	0	0	0	0	0	0
NAME	2-3	11	3+	.2684581	.2053781	.2392401	.2869237	0	0	0	0	0	0	0	0	0	0	0	0	0	0	0	0	0	0	0	0	0
NAME	2-3	12	3+	.2684581	.2053781	.2392401	.2869237	0	0	0	0	0	0	0	0	0	0	0	0	0	0	0	0	0	0	0	0	0
NAME	2-3	13	3+	.2684581	.2053781	.2392401	.2869237	0	0	0	0	0	0	0	0	0	0	0	0	0	0	0	0	0	0	0	0	0
NAME	2-3	14	3+	.2684581	.2053781	.2392401	.2869237	0	0	0	0	0	0	0	0	0	0	0	0	0	0	0	0	0	0	0	0	0
NAME	2-3	15	3+	.2684581	.2053781	.2392401	.2869237	0	0	0	0	0	0	0	0	0	0	0	0	0	0	0	0	0	0	0	0	0
NAME	2-3	16	3+	.2684581	.2053781	.2392401	.2869237	0	0	0	0	0	0	0	0	0	0	0	0	0	0	0	0	0	0	0	0	0
NAME	2-3	17	3+	.2684581	.2053781	.2392401	.2869237	0	0	0	0	0	0	0	0	0	0	0	0	0	0	0	0	0	0	0	0	0
NAME	2-3	18	3+	.2684581	.2053781	.2392401	.2869237	0	0	0	0	0	0	0	0	0	0	0	0	0	0	0	0	0	0	0	0	0
NAME	2-3	19	3+	.2684581	.2053781	.2392401	.2869237	0	0	0	0	0	0	0	0	0	0	0	0	0	0	0	0	0	0	0	0	0
NAME	2-3	20	3+	.2684581	.2053781	.2392401	.2869237	0	0	0	0	0	0	0	0	0	0	0	0	0	0	0	0	0	0	0	0	0
NAME	2-3	21	3+	.2684581	.2053781	.2392401	.2869237	0	0	0	0	0	0	0	0	0	0	0	0	0	0	0	0	0	0	0	0	0
NAME	2-3	22	3+	.2684581	.2053781	.2392401	.2869237	0	0	0	0	0	0	0	0	0	0	0	0	0	0	0	0	0	0	0	0	0
NAME	2-3	23	3+	.2684581	.2053781	.2392401	.2869237	0	0	0	0	0	0	0	0	0	0	0	0	0	0	0	0	0	0	0	0	0
NAME	2-3	24	3+	.2684581	.2053781	.2392401	.2869237	0	0	0	0	0	0	0	0	0	0	0	0	0	0	0	0	0	0	0	0	0
NAME	2-3	25	3+	.2684581	.2053781	.2392401	.2869237	0	0	0	0	0	0	0	0	0	0	0	0	0	0	0	0	0	0	0	0	0
NAME	2-3	26	3+	.2684581	.2053781	.2392401	.2869237	0	0	0	0	0	0	0	0	0	0	0	0	0	0	0	0	0	0	0	0	0
NAME	2-3	27	3+	.2684581	.2053781	.2392401	.2869237	0	0	0	0	0	0	0	0	0	0	0	0	0	0	0	0	0	0	0	0	0
NAME	2-3	28	3+	.2684581	.2053781	.2392401	.2869237	0	0	0	0	0	0	0	0	0	0	0	0	0	0	0	0	0	0	0	0	0
NAME	2-3	29	3+	.2684581	.2053781	.2392401	.2869237	0	0	0	0	0	0	0	0	0	0	0	0	0	0	0	0	0	0	0	0	0
NAME	2-3	30	3+	.2684581	.2053781	.2392401	.2869237	0	0	0	0	0	0	0	0	0	0	0	0	0	0	0	0	0	0	0	0	0
NAME	2-3	31	3+	.2684581	.2053781	.2392401	.2869237	0	0	0	0	0	0	0	0	0	0	0	0	0	0	0	0	0	0	0	0	0
NAME	2-3	32	3+	.2684581	.2053781	.2392401	.2869237	0	0	0	0	0	0	0	0	0	0	0	0	0	0	0	0	0	0	0	0	0
NAME	2-3	33	3+	.2684581	.2053781	.2392401	.2869237	0	0	0	0	0	0	0	0	0	0	0	0	0	0	0	0	0	0	0	0	0
NAME	2-3	34	3+	.2684581	.2053781	.2392401	.2869237	0	0	0	0	0	0	0	0	0	0	0	0	0	0	0	0	0	0	0	0	0
NAME	2-3	35	3+	.2684581	.2053781	.2392401	.2869237	0	0	0	0	0	0	0	0	0	0	0	0	0	0	0	0	0	0	0	0	0
NAME	2-3	36	3+	.2684581	.2053781	.2392401	.2869237	0	0	0	0	0	0	0	0	0	0	0	0	0	0	0	0	0	0	0	0	0
NAME	2-3	37	3+	.2684581	.2053781	.2392401	.2869237	0	0	0	0	0	0	0	0	0	0	0	0	0	0	0	0	0	0	0	0	0
NAME	2-3	38	3+	.2684581	.2053781	.2392401	.2869237	0	0	0	0	0	0	0	0	0	0	0	0	0	0	0	0	0	0	0	0	0
NAME	2-3	39	3+	.2684581	.2053781	.2392401	.2869237	0	0	0	0	0	0	0	0	0	0	0	0	0	0	0	0	0	0	0	0	0
NAME	2-3	40	3+	.2684581	.2053781	.2392401	.2869237	0	0	0	0	0	0	0	0	0	0	0	0	0	0	0	0	0	0	0	0	0
NAME	20-21	1	2-	.0012995	.0026817	.0007085	.0029167	.0024625	.0003168	.0020911	.0032639	.0049074	.0025411	.0069656	.0082497	.0101349	.027676	.0129849	.0389645	.0505953	.0709983	.0894936	.0730018	.3144585	.273288	0	0	0
NAME	20-21	2	2-	.0012995	.0026817	.0007085	.0029167	.0024625	.0003168	.0020911	.0032639	.0049074	.0025411	.0069656	.0082497	.0101349	.027676	.0129849	.0389645	.0505953	.0709983	.0894936	.0730018	.3144585	.273288	0	0	0
NAME	20-21	3	3	.0012618	.0003544	.0009425	.0020891	.0044363	.0045562	.0077718	.0079045	.0129135	.0190506	.0182052	.0261292	.0292108	.035175	.045032	.056875	.0709482	.0848097	.1131554	.0880412	.2170398	.1540977	0	0	0
NAME	20-21	4	4	.0026667	.0028782	.0044208	.0051499	.007057	.0088177	.0176286	.0160757	.0193375	.0226952	.0262773	.027801	.0425111	.053624	.049091	.0659446	.0737042	.080316	.1020705	.0861088	.172968	.1128563	0	0	0
NAME	20-21	5	5	.0036822	.005634	.0057966	.0092391	.0109702	.0152485	.0162382	.0240207	.0245337	.026848	.0373231	.0422713	.0432034	.0534309	.0562141	.0697953	.0770472	.0766013	.0971244	.0707398	.1435843	.0904539	0	0	0
NAME	20-21	6	6	.004506	.0079033	.009605	.0131851	.0165967	.0223943	.0228781	.0289873	.0311742	.0389675	.0465975	.0478716	.0509467	.0593846	.0563682	.0666114	.0641317	.0732222	.0765823	.0645726	.1213581	.0761554	0	0	0
NAME	20-21	7	7	.0090215	.0118695	.016559	.0207284	.0203916	.0283279	.0348808	.0306716	.0414748	.0361936	.0507452	.0497553	.0557989	.0528148	.0550626	.059115	.0602046	.0689021	.0660495	.0618642	.1022766	.0672923	0	0	0
NAME	20-21	8	8	.0132392	.0130176	.0220334	.0198917	.0296405	.0300528	.0368424	.0406167	.0454114	.0382804	.055141	.0456586	.0556731	.0533117	.0587841	.0558883	.0602939	.0581337	.0609961	.0596774	.0909086	.0565074	0	0	0
NAME	20-21	9	9	.0163425	.0203187	.0244734	.026083	.0307002	.034462	.0431448	.0444653	.0430724	.0382177	.0465962	.0482083	.0532961	.0496866	.0557677	.052872	.0600784	.0541489	.0651145	.0522802	.0852586	.0554126	0	0	0
NAME	20-21	10	10	.0189047	.0231335	.0290266	.0268276	.0328671	.0340516	.0435037	.0426216	.0422678	.0473766	.0447397	.0498817	.0537836	.0552143	.0456251	.0549926	.0560625	.0618985	.0564887	.0561719	.0758108	.0487495	0	0	0
NAME	20-21	11	11	.0254991	.0246214	.0267366	.0325602	.0366419	.0330572	.0440838	.0453714	.045566	.0434114	.046473	.0452303	.0441947	.0507914	.0555143	.0599294	.0485276	.0585139	.0559715	.0564509	.073958	.0468962	0	0	0
NAME	20-21	12	12	.0203567	.0326448	.0233805	.0311176	.0323405	.0384706	.0485479	.0364034	.0537096	.044399	.0544723	.0498347	.0556802	.0505292	.0504591	.0638502	.0504062	.0410412	.0584956	.0538774	.0708121	.0391711	0	0	0
NAME	20-21	13	13+	.0251796	.0326702	.0274622	.0380312	.0346192	.0437451	.0482112	.045727	.0447581	.0536406	.0504387	.0525945	.0498786	.0434425	.0502544	.057504	.0461379	.0579587	.0525055	.0393876	.0604736	.0453795	0	0	0
NAME	20-21	14	13+	.0251796	.0326702	.0274622	.0380312	.0346192	.0437451	.0482112	.045727	.0447581	.0536406	.0504387	.0525945	.0498786	.0434425	.0502544	.057504	.0461379	.0579587	.0525055	.0393876	.0604736	.0453795	0	0	0
NAME	20-21	15	13+	.0251796	.0326702	.0274622	.0380312	.0346192	.0437451	.0482112	.045727	.0447581	.0536406	.0504387	.0525945	.0498786	.0434425	.0502544	.057504	.0461379	.0579587	.0525055	.0393876	.0604736	.0453795	0	0	0
NAME	20-21	16	13+	.0251796	.0326702	.0274622	.0380312	.0346192	.0437451	.0482112	.045727	.0447581	.0536406	.0504387	.0525945	.0498786	.0434425	.0502544	.057504	.0461379	.0579587	.0525055	.0393876	.0604736	.0453795	0	0	0
NAME	20-21	17	13+	.0251796	.0326702	.0274622	.0380312	.0346192	.0437451	.0482112	.045727	.0447581	.0536406	.0504387	.0525945	.0498786	.0434425	.0502544	.057504	.0461379	.0579587	.0525055	.0393876	.0604736	.0453795	0	0	0
NAME	20-21	18	13+	.0251796	.0326702	.0274622	.0380312	.0346192	.0437451	.0482112	.045727	.0447581	.0536406	.0504387	.0525945	.0498786	.0434425	.0502544	.057504	.0461379	.0579587	.0525055	.0393876	.0604736	.0453795	0	0	0
NAME	20-21	19	13+	.0251796	.0326702	.0274622	.0380312	.0346192	.0437451	.0482112	.045727	.0447581	.0536406	.0504387	.0525945	.0498786	.0434425	.0502544	.057504	.0461379	.0579587	.0525055	.0393876	.0604736	.0453795	0	0	0
NAME	20-21	20	13+	.0251796	.0326702	.0274622	.0380312	.0346192	.0437451	.0482112	.045727	.0447581	.0536406	.0504387	.0525945	.0498786	.0434425	.0502544	.057504	.0461379	.0579587	.0525055	.0393876	.0604736	.0453795	0	0	0
NAME	20-21	21	13+	.0251796	.0326702	.0274622	.0380312	.0346192	.0437451	.0482112	.045727	.0447581	.0536406	.0504387	.0525945	.0498786	.0434425	.0502544	.057504	.0461379	.0579587	.0525055	.0393876	.0604736	.0453795	0	0	0
NAME	20-21	22	13+	.0251796	.0326702	.0274622	.0380312	.0346192	.0437451	.0482112	.045727	.0447581	.0536406	.0504387	.0525945	.0498786	.0434425	.0502544	.057504	.0461379	.0579587	.0525055	.0393876	.0604736	.0453795	0	0	0
NAME	20-21	23	13+	.0251796	.0326702	.0274622	.0380312	.0346192	.0437451	.0482112	.045727	.0447581	.0536406	.0504387	.0525945	.0498786	.0434425	.0502544	.057504	.0461379	.0579587	.0525055	.0393876	.0604736	.0453795	0	0	0
NAME	20-21	24	13+	.0251796	.0326702	.0274622	.0380312	.0346192	.0437451	.0482112	.045727	.0447581	.0536406	.0504387	.0525945	.0498786	.0434425	.0502544	.057504	.0461379	.0579587	.0525055	.0393876	.0604736	.0453795	0	0	0
NAME	20-21	25	13+	.0251796	.0326702	.0274622	.0380312	.0346192	.0437451	.0482112	.045727	.0447581	.0536406	.0504387	.0525945	.0498786	.0434425	.0502544	.057504	.0461379	.0579587	.0525055	.0393876	.0604736	.0453795	0	0	0
NAME	20-21	26	13+	.0251796	.0326702	.0274622	.0380312	.0346192	.0437451	.0482112	.045727	.0447581	.0536406	.0504387	.0525945	.0498786	.0434425	.0502544	.057504	.0461379	.0579587	.0525055	.0393876	.0604736	.0453795	0	0	0
NAME	20-21	27	13+	.0251796	.0326702	.0274622	.0380312	.0346192	.0437451	.0482112	.045727	.0447581	.0536406	.0504387	.0525945	.0498786	.0434425	.0502544	.057504	.0461379	.0579587	.0525055	.0393876	.0604736	.0453795	0	0	0
NAME	20-21	28	13+	.0251796	.0326702	.0274622	.0380312	.0346192	.0437451	.0482112	.045727	.0447581	.0536406	.0504387	.0525945	.0498786	.0434425	.0502544	.057504	.0461379	.0579587	.0525055	.0393876	.0604736	.0453795	0	0	0
NAME	20-21	29	13+	.0251796	.0326702	.0274622	.0380312	.0346192	.0437451	.0482112	.045727	.0447581	.0536406	.0504387	.0525945	.0498786	.0434425	.0502544	.057504	.0461379	.0579587	.0525055	.0393876	.0604736	.0453795	0	0	0
NAME	20-21	30	13+	.0251796	.0326702	.0274622	.0380312	.0346192	.0437451	.0482112	.045727	.0447581	.0536406	.0504387	.0525945	.0498786	.0434425	.0502544	.057504	.0461379	.0579587	.0525055	.0393876	.0604736	.0453795	0	0	0
NAME	20-21	31	13+	.0251796	.0326702	.0274622	.0380312	.0346192	.0437451	.0482112	.045727	.0447581	.0536406	.0504387	.0525945	.0498786	.0434425	.0502544	.057504	.0461379	.0579587	.0525055	.0393876	.0604736	.0453795	0	0	0
NAME	20-21	32	13+	.0251796	.0326702	.0274622	.0380312	.0346192	.0437451	.0482112	.045727	.0447581	.0536406	.0504387	.0525945	.0498786	.0434425	.0502544	.057504	.0461379	.0579587	.0525055	.0393876	.0604736	.0453795	0	0	0
NAME	20-21	33	13+	.0251796	.0326702	.0274622	.0380312	.0346192	.0437451	.0482112	.045727	.0447581	.0536406	.0504387	.0525945	.0498786	.0434425	.0502544	.057504	.0461379	.0579587	.0525055	.0393876	.0604736	.0453795	0	0	0
NAME	20-21	34	13+	.0251796	.0326702	.0274622	.0380312	.0346192	.0437451	.0482112	.045727	.0447581	.0536406	.0504387	.0525945	.0498786	.0434425	.0502544	.057504	.0461379	.0579587	.0525055	.0393876	.0604736	.0453795	0	0	0
NAME	20-21	35	13+	.0251796	.0326702	.0274622	.0380312	.0346192	.0437451	.0482112	.045727	.0447581	.0536406	.0504387	.0525945	.0498786	.0434425	.0502544	.057504	.0461379	.0579587	.0525055	.0393876	.0604736	.0453795	0	0	0
NAME	20-21	36	13+	.0251796	.0326702	.0274622	.0380312	.0346192	.0437451	.0482112	.045727	.0447581	.0536406	.0504387	.0525945	.0498786	.0434425	.0502544	.057504	.0461379	.0579587	.0525055	.0393876	.0604736	.0453795	0	0	0
NAME	20-21	37	13+	.0251796	.0326702	.0274622	.0380312	.0346192	.0437451	.0482112	.045727	.0447581	.0536406	.0504387	.0525945	.0498786	.0434425	.0502544	.057504	.0461379	.0579587	.0525055	.0393876	.0604736	.0453795	0	0	0
NAME	20-21	38	13+	.0251796	.0326702	.0274622	.0380312	.0346192	.0437451	.0482112	.045727	.0447581	.0536406	.0504387	.0525945	.0498786	.0434425	.0502544	.057504	.0461379	.0579587	.0525055	.0393876	.0604736	.0453795	0	0	0
NAME	20-21	39	13+	.0251796	.0326702	.0274622	.0380312	.0346192	.0437451	.0482112	.045727	.0447581	.0536406	.0504387	.0525945	.0498786	.0434425	.0502544	.057504	.0461379	.0579587	.0525055	.0393876	.0604736	.0453795	0	0	0
NAME	20-21	40	13+	.0251796	.0326702	.0274622	.0380312	.0346192	.0437451	.0482112	.045727	.0447581	.0536406	.0504387	.0525945	.0498786	.0434425	.0502544	.057504	.0461379	.0579587	.0525055	.0393876	.0604736	.0453795	0	0	0
NAME	22-23	1	2-	0	0	0	.0018541	0	0	.0034116	.0001806	.005216	.0022531	.00092	.0038066	.0035803	.0090152	.0117728	.0159565	.0280698	.0340351	.0605086	.0594992	.1099437	.0681609	.3235022	.2583139	0
NAME	22-23	2	2-	0	0	0	.0018541	0	0	.0034116	.0001806	.005216	.0022531	.00092	.0038066	.0035803	.0090152	.0117728	.0159565	.0280698	.0340351	.0605086	.0594992	.1099437	.0681609	.3235022	.2583139	0
NAME	22-23	3	3	0	.0005546	0	.0025636	.0004581	.0024934	.0107895	.0087096	.0054143	.0079197	.0083711	.0120473	.0206889	.0204639	.0266562	.0464942	.0361226	.0691375	.0681439	.0894986	.0997897	.0951351	.2038699	.1646784	0
NAME	22-23	4	4	.0011715	.0009945	.0030012	.0021508	.0027061	.005739	.0054861	.0052502	.0120378	.0183351	.0207856	.0204509	.0265124	.0352794	.0451079	.0463263	.0627126	.0698115	.0714841	.0810372	.0971532	.0768408	.1580646	.1315613	0
NAME	22-23	5	5	.0024054	.0025553	.0049042	.0042496	.0065307	.013347	.012845	.0124224	.0220359	.0197664	.0260158	.0345052	.030894	.0405222	.0486234	.0520958	.0597169	.0618343	.0754006	.0780834	.0845163	.0745221	.1359189	.0962891	0
NAME	22-23	6	6	.0035585	.0042797	.0055687	.0075128	.0122619	.0100518	.0191108	.0179644	.0207837	.0271634	.0260806	.039971	.0447179	.0486195	.0472159	.059164	.0604873	.0669059	.0688052	.0626548	.0843608	.0641286	.120987	.0776459	0
NAME	22-23	7	7	.0040656	.0069504	.008096	.0119147	.0146231	.0183666	.0259518	.0232029	.0314331	.0368663	.0378558	.0375085	.045787	.0492892	.0522556	.0570333	.0584568	.0586638	.0629212	.0582254	.0720483	.0565928	.1042233	.0676686	0
NAME	22-23	8	8	.0061015	.0111539	.0131885	.013169	.0187579	.0197388	.0280127	.031669	.0349032	.0365728	.0457661	.0381427	.0483748	.0512012	.049365	.0505808	.0569726	.0550493	.0591598	.0602775	.0636496	.0597497	.0921314	.0563121	0
NAME	22-23	9	9	.0090475	.0117252	.0161264	.0178	.0231331	.0268176	.0331754	.0340479	.0351428	.0394012	.0391259	.0479687	.0482631	.046294	.0503719	.0524358	.0516628	.0502566	.0606143	.0526508	.0665545	.0513341	.0814465	.054604	0
NAME	22-23	10	10	.0140806	.0139247	.0182099	.0235683	.0299143	.0300806	.0318003	.0407309	.0394711	.0432383	.0412837	.0441912	.0437129	.0465351	.0490105	.0538916	.0509071	.0515101	.0535449	.0534171	.0548578	.0457754	.0777102	.0486334	0
NAME	22-23	11	11	.0204085	.0195727	.0223716	.0223091	.0289153	.0325696	.0358591	.04068	.0384752	.043833	.0423328	.0487629	.0430782	.0546868	.0422291	.0473874	.0545003	.0475367	.0529441	.048074	.0518022	.0469704	.0751191	.0395819	0
NAME	22-23	12	12	.0154788	.0186871	.0237146	.0286708	.0285736	.0285886	.0441387	.0398503	.0449081	.0422804	.0408474	.0535532	.0394884	.047932	.0494662	.0505815	.0474392	.0408296	.0523269	.0454196	.0556819	.0482264	.0650042	.0483123	0
NAME	22-23	13	13	.0259972	.017042	.0275698	.0304846	.0237384	.0300541	.0426705	.0435187	.0452675	.0338995	.0467926	.0488903	.0435269	.0427223	.0505629	.0569311	.0469002	.0536566	.0451505	.0377763	.0448457	.0565583	.0637465	.0416973	0
NAME	22-23	14	14+	.0219895	.0269173	.033541	.0273751	.0228328	.0298566	.0452071	.0472364	.0393867	.0474987	.050726	.0477133	.0501981	.0469333	.0496445	.047626	.0530544	.0450336	.0501817	.038538	.0469384	.0414108	.0591829	.0309777	0
NAME	22-23	15	14+	.0219895	.0269173	.033541	.0273751	.0228328	.0298566	.0452071	.0472364	.0393867	.0474987	.050726	.0477133	.0501981	.0469333	.0496445	.047626	.0530544	.0450336	.0501817	.038538	.0469384	.0414108	.0591829	.0309777	0
NAME	22-23	16	14+	.0219895	.0269173	.033541	.0273751	.0228328	.0298566	.0452071	.0472364	.0393867	.0474987	.050726	.0477133	.0501981	.0469333	.0496445	.047626	.0530544	.0450336	.0501817	.038538	.0469384	.0414108	.0591829	.0309777	0
NAME	22-23	17	14+	.0219895	.0269173	.033541	.0273751	.0228328	.0298566	.0452071	.0472364	.0393867	.0474987	.050726	.0477133	.0501981	.0469333	.0496445	.047626	.0530544	.0450336	.0501817	.038538	.0469384	.0414108	.0591829	.0309777	0
NAME	22-23	18	14+	.0219895	.0269173	.033541	.0273751	.0228328	.0298566	.0452071	.0472364	.0393867	.0474987	.050726	.0477133	.0501981	.0469333	.0496445	.047626	.0530544	.0450336	.0501817	.038538	.0469384	.0414108	.0591829	.0309777	0
NAME	22-23	19	14+	.0219895	.0269173	.033541	.0273751	.0228328	.0298566	.0452071	.0472364	.0393867	.0474987	.050726	.0477133	.0501981	.0469333	.0496445	.047626	.0530544	.0450336	.0501817	.038538	.0469384	.0414108	.0591829	.0309777	0
NAME	22-23	20	14+	.0219895	.0269173	.033541	.0273751	.0228328	.0298566	.0452071	.0472364	.0393867	.0474987	.050726	.0477133	.0501981	.0469333	.0496445	.047626	.0530544	.0450336	.0501817	.038538	.0469384	.0414108	.0591829	.0309777	0
NAME	22-23	21	14+	.0219895	.0269173	.033541	.0273751	.0228328	.0298566	.0452071	.0472364	.0393867	.0474987	.050726	.0477133	.0501981	.0469333	.0496445	.047626	.0530544	.0450336	.0501817	.038538	.0469384	.0414108	.0591829	.0309777	0
NAME	22-23	22	14+	.0219895	.0269173	.033541	.0273751	.0228328	.0298566	.0452071	.0472364	.0393867	.0474987	.050726	.0477133	.0501981	.0469333	.0496445	.047626	.0530544	.0450336	.0501817	.038538	.0469384	.0414108	.0591829	.0309777	0
NAME	22-23	23	14+	.0219895	.0269173	.033541	.0273751	.0228328	.0298566	.0452071	.0472364	.0393867	.0474987	.050726	.0477133	.0501981	.0469333	.0496445	.047626	.0530544	.0450336	.0501817	.038538	.0469384	.0414108	.0591829	.0309777	0
NAME	22-23	24	14+	.0219895	.0269173	.033541	.0273751	.0228328	.0298566	.0452071	.0472364	.0393867	.0474987	.050726	.0477133	.0501981	.0469333	.0496445	.047626	.0530544	.0450336	.0501817	.038538	.0469384	.0414108	.0591829	.0309777	0
NAME	22-23	25	14+	.0219895	.0269173	.033541	.0273751	.0228328	.0298566	.0452071	.0472364	.0393867	.0474987	.050726	.0477133	.0501981	.0469333	.0496445	.047626	.0530544	.0450336	.0501817	.038538	.0469384	.0414108	.0591829	.0309777	0
NAME	22-23	26	14+	.0219895	.0269173	.033541	.0273751	.0228328	.0298566	.0452071	.0472364	.0393867	.0474987	.050726	.0477133	.0501981	.0469333	.0496445	.047626	.0530544	.0450336	.0501817	.038538	.0469384	.0414108	.0591829	.0309777	0
NAME	22-23	27	14+	.0219895	.0269173	.033541	.0273751	.0228328	.0298566	.0452071	.0472364	.0393867	.0474987	.050726	.0477133	.0501981	.0469333	.0496445	.047626	.0530544	.0450336	.0501817	.038538	.0469384	.0414108	.0591829	.0309777	0
NAME	22-23	28	14+	.0219895	.0269173	.033541	.0273751	.0228328	.0298566	.0452071	.0472364	.0393867	.0474987	.050726	.0477133	.0501981	.0469333	.0496445	.047626	.0530544	.0450336	.0501817	.038538	.0469384	.0414108	.0591829	.0309777	0
NAME	22-23	29	14+	.0219895	.0269173	.033541	.0273751	.0228328	.0298566	.0452071	.0472364	.0393867	.0474987	.050726	.0477133	.0501981	.0469333	.0496445	.047626	.0530544	.0450336	.0501817	.038538	.0469384	.0414108	.0591829	.0309777	0
NAME	22-23	30	14+	.0219895	.0269173	.033541	.0273751	.0228328	.0298566	.0452071	.0472364	.0393867	.0474987	.050726	.0477133	.0501981	.0469333	.0496445	.047626	.0530544	.0450336	.0501817	.038538	.0469384	.0414108	.0591829	.0309777	0
NAME	22-23	31	14+	.0219895	.0269173	.033541	.0273751	.0228328	.0298566	.0452071	.0472364	.0393867	.0474987	.050726	.0477133	.0501981	.0469333	.0496445	.047626	.0530544	.0450336	.0501817	.038538	.0469384	.0414108	.0591829	.0309777	0
NAME	22-23	32	14+	.0219895	.0269173	.033541	.0273751	.0228328	.0298566	.0452071	.0472364	.0393867	.0474987	.050726	.0477133	.0501981	.0469333	.0496445	.047626	.0530544	.0450336	.0501817	.038538	.0469384	.0414108	.0591829	.0309777	0
NAME	22-23	33	14+	.0219895	.0269173	.033541	.0273751	.0228328	.0298566	.0452071	.0472364	.0393867	.0474987	.050726	.0477133	.0501981	.0469333	.0496445	.047626	.0530544	.0450336	.0501817	.038538	.0469384	.0414108	.0591829	.0309777	0
NAME	22-23	34	14+	.0219895	.0269173	.033541	.0273751	.0228328	.0298566	.0452071	.0472364	.0393867	.0474987	.050726	.0477133	.0501981	.0469333	.0496445	.047626	.0530544	.0450336	.0501817	.038538	.0469384	.0414108	.0591829	.0309777	0
NAME	22-23	35	14+	.0219895	.0269173	.033541	.0273751	.0228328	.0298566	.0452071	.0472364	.0393867	.0474987	.050726	.0477133	.0501981	.0469333	.0496445	.047626	.0530544	.0450336	.0501817	.038538	.0469384	.0414108	.0591829	.0309777	0
NAME	22-23	36	14+	.0219895	.0269173	.033541	.0273751	.0228328	.0298566	.0452071	.0472364	.0393867	.0474987	.050726	.0477133	.0501981	.0469333	.0496445	.047626	.0530544	.0450336	.0501817	.038538	.0469384	.0414108	.0591829	.0309777	0
NAME	22-23	37	14+	.0219895	.0269173	.033541	.0273751	.0228328	.0298566	.0452071	.0472364	.0393867	.0474987	.050726	.0477133	.0501981	.0469333	.0496445	.047626	.0530544	.0450336	.0501817	.038538	.0469384	.0414108	.0591829	.0309777	0
NAME	22-23	38	14+	.0219895	.0269173	.033541	.0273751	.0228328	.0298566	.0452071	.0472364	.0393867	.0474987	.050726	.0477133	.0501981	.0469333	.0496445	.047626	.0530544	.0450336	.0501817	.038538	.0469384	.0414108	.0591829	.0309777	0
NAME	22-23	39	14+	.0219895	.0269173	.033541	.0273751	.0228328	.0298566	.0452071	.0472364	.0393867	.0474987	.050726	.0477133	.0501981	.0469333	.0496445	.047626	.0530544	.0450336	.0501817	.038538	.0469384	.0414108	.0591829	.0309777	0
NAME	22-23	40	14+	.0219895	.0269173	.033541	.0273751	.0228328	.0298566	.0452071	.0472364	.0393867	.0474987	.050726	.0477133	.0501981	.0469333	.0496445	.047626	.0530544	.0450336	.0501817	.038538	.0469384	.0414108	.0591829	.0309777	0
NAME	24-25	1	2-	.0013628	0	0	.0019985	0	0	.0042728	.0020038	.0003526	.0051845	0	.0030391	.0046883	0	.0101511	.0061533	.0092463	.0158248	.0267528	.0220554	.0588442	.0745371	.086336	.0722908	.3192871
NAME	24-25	2	2-	.0013628	0	0	.0019985	0	0	.0042728	.0020038	.0003526	.0051845	0	.0030391	.0046883	0	.0101511	.0061533	.0092463	.0158248	.0267528	.0220554	.0588442	.0745371	.086336	.0722908	.3192871
NAME	24-25	3	3	.0005738	0	.0007886	.0014276	.002838	0	.0026602	.0033423	.0075467	.0074434	.0077727	.005987	.0153285	.0146961	.0193691	.0296951	.0334742	.0337156	.0407333	.0566026	.0776335	.07759	.1064085	.089181	.2005177
NAME	24-25	4	4	0	.0003897	.0007973	.0011173	.0026215	.0034073	.0038835	.003558	.0073108	.010263	.0122064	.018606	.0220023	.0275698	.0294246	.0424704	.0392147	.0450619	.0549446	.0666322	.0694016	.0728907	.0953632	.0847153	.1678559
NAME	24-25	5	5	.0005032	.0009169	.0023029	.0021148	.0035529	.0050418	.0086352	.0060578	.0120169	.0143593	.019065	.0225788	.0275181	.0301731	.0327407	.0453208	.0477989	.0554885	.0658232	.0614837	.0709879	.0688836	.07823	.0847206	.1303099
NAME	24-25	6	6	.0016646	.0006506	.0031016	.0044991	.0051043	.0069643	.0115457	.010341	.0139833	.0187409	.0243202	.0274339	.0316492	.03627	.0495136	.0448435	.0539047	.0564906	.065108	.0613001	.07203	.0618568	.0774994	.063209	.1124025
NAME	24-25	7	7	.0026434	.0027995	.003688	.0059833	.0078684	.0085036	.0144891	.0151361	.0173506	.0279369	.02996	.0320116	.0381859	.0432609	.0420224	.0490156	.0516935	.0579601	.0590962	.0606749	.0632749	.0625803	.0664941	.0657308	.098
NAME	24-25	8	8	.0019883	.0036019	.0062218	.0073781	.0090069	.0156386	.0179103	.0239109	.0222225	.0263049	.0350981	.0392956	.038499	.0456858	.0497063	.0518295	.0521601	.0503332	.0533794	.0589431	.0587798	.0531337	.0648592	.0632854	.0864931
NAME	24-25	9	9	.0031576	.0033895	.0080005	.0108773	.0135478	.0181568	.0247383	.0269696	.0303575	.033725	.0375894	.0354298	.0408579	.0472095	.0500503	.0493133	.0548245	.0511656	.0519114	.052367	.0505421	.0546561	.056586	.0593325	.0745203
NAME	24-25	10	10	.0062906	.0082732	.0126457	.0173008	.0177322	.0245295	.0288072	.0270746	.0339868	.0372865	.0396514	.0460761	.0378222	.0463787	.0422141	.0454921	.0423822	.052242	.0515722	.0481611	.0533813	.0522108	.0506379	.0553932	.0718735
NAME	24-25	11	11	.0093533	.0131984	.0152247	.0166455	.0228152	.0250377	.0342495	.037356	.0321391	.035179	.0382511	.0407395	.0418144	.0460964	.0402779	.0490439	.0423966	.0430855	.0501599	.0463631	.0532012	.0466736	.0560116	.0494895	.0605579
NAME	24-25	12	12	.0111876	.0120313	.0215224	.018604	.0229317	.0313329	.0293279	.032535	.0393571	.0411062	.0367932	.0400472	.0413754	.0492773	.0411226	.0412945	.045421	.0407739	.0532864	.0479056	.0492613	.045601	.0477313	.0521965	.0627629
NAME	24-25	13	13	.0142739	.0133753	.0229973	.0148395	.0224881	.0278726	.0334139	.0368746	.0347067	.0353153	.047936	.0357509	.0354887	.034836	.0385541	.0546519	.0505694	.0503503	.0444006	.05186	.0471349	.0499596	.0528171	.0514533	.051409
NAME	24-25	14	14+	.0123093	.0196473	.0145514	.0241427	.0266892	.0278529	.030739	.0440525	.0386755	.0456235	.0351504	.0405154	.03897	.0484965	.0306112	.0551982	.0405501	.041107	.0488665	.0508452	.0407096	.0498872	.0501268	.0505297	.0557429
NAME	24-25	15	14+	.0123093	.0196473	.0145514	.0241427	.0266892	.0278529	.030739	.0440525	.0386755	.0456235	.0351504	.0405154	.03897	.0484965	.0306112	.0551982	.0405501	.041107	.0488665	.0508452	.0407096	.0498872	.0501268	.0505297	.0557429
NAME	24-25	16	14+	.0123093	.0196473	.0145514	.0241427	.0266892	.0278529	.030739	.0440525	.0386755	.0456235	.0351504	.0405154	.03897	.0484965	.0306112	.0551982	.0405501	.041107	.0488665	.0508452	.0407096	.0498872	.0501268	.0505297	.0557429
NAME	24-25	17	14+	.0123093	.0196473	.0145514	.0241427	.0266892	.0278529	.030739	.0440525	.0386755	.0456235	.0351504	.0405154	.03897	.0484965	.0306112	.0551982	.0405501	.041107	.0488665	.0508452	.0407096	.0498872	.0501268	.0505297	.0557429
NAME	24-25	18	14+	.0123093	.0196473	.0145514	.0241427	.0266892	.0278529	.030739	.0440525	.0386755	.0456235	.0351504	.0405154	.03897	.0484965	.0306112	.0551982	.0405501	.041107	.0488665	.0508452	.0407096	.0498872	.0501268	.0505297	.0557429
NAME	24-25	19	14+	.0123093	.0196473	.0145514	.0241427	.0266892	.0278529	.030739	.0440525	.0386755	.0456235	.0351504	.0405154	.03897	.0484965	.0306112	.0551982	.0405501	.041107	.0488665	.0508452	.0407096	.0498872	.0501268	.0505297	.0557429
NAME	24-25	20	14+	.0123093	.0196473	.0145514	.0241427	.0266892	.0278529	.030739	.0440525	.0386755	.0456235	.0351504	.0405154	.03897	.0484965	.0306112	.0551982	.0405501	.041107	.0488665	.0508452	.0407096	.0498872	.0501268	.0505297	.0557429
NAME	24-25	21	14+	.0123093	.0196473	.0145514	.0241427	.0266892	.0278529	.030739	.0440525	.0386755	.0456235	.0351504	.0405154	.03897	.0484965	.0306112	.0551982	.0405501	.041107	.0488665	.0508452	.0407096	.0498872	.0501268	.0505297	.0557429
NAME	24-25	22	14+	.0123093	.0196473	.0145514	.0241427	.0266892	.0278529	.030739	.0440525	.0386755	.0456235	.0351504	.0405154	.03897	.0484965	.0306112	.0551982	.0405501	.041107	.0488665	.0508452	.0407096	.0498872	.0501268	.0505297	.0557429
NAME	24-25	23	14+	.0123093	.0196473	.0145514	.0241427	.0266892	.0278529	.030739	.0440525	.0386755	.0456235	.0351504	.0405154	.03897	.0484965	.0306112	.0551982	.0405501	.041107	.0488665	.0508452	.0407096	.0498872	.0501268	.0505297	.0557429
NAME	24-25	24	14+	.0123093	.0196473	.0145514	.0241427	.0266892	.0278529	.030739	.0440525	.0386755	.0456235	.0351504	.0405154	.03897	.0484965	.0306112	.0551982	.0405501	.041107	.0488665	.0508452	.0407096	.0498872	.0501268	.0505297	.0557429
NAME	24-25	25	14+	.0123093	.0196473	.0145514	.0241427	.0266892	.0278529	.030739	.0440525	.0386755	.0456235	.0351504	.0405154	.03897	.0484965	.0306112	.0551982	.0405501	.041107	.0488665	.0508452	.0407096	.0498872	.0501268	.0505297	.0557429
NAME	24-25	26	14+	.0123093	.0196473	.0145514	.0241427	.0266892	.0278529	.030739	.0440525	.0386755	.0456235	.0351504	.0405154	.03897	.0484965	.0306112	.0551982	.0405501	.041107	.0488665	.0508452	.0407096	.0498872	.0501268	.0505297	.0557429
NAME	24-25	27	14+	.0123093	.0196473	.0145514	.0241427	.0266892	.0278529	.030739	.0440525	.0386755	.0456235	.0351504	.0405154	.03897	.0484965	.0306112	.0551982	.0405501	.041107	.0488665	.0508452	.0407096	.0498872	.0501268	.0505297	.0557429
NAME	24-25	28	14+	.0123093	.0196473	.0145514	.0241427	.0266892	.0278529	.030739	.0440525	.0386755	.0456235	.0351504	.0405154	.03897	.0484965	.0306112	.0551982	.0405501	.041107	.0488665	.0508452	.0407096	.0498872	.0501268	.0505297	.0557429
NAME	24-25	29	14+	.0123093	.0196473	.0145514	.0241427	.0266892	.0278529	.030739	.0440525	.0386755	.0456235	.0351504	.0405154	.03897	.0484965	.0306112	.0551982	.0405501	.041107	.0488665	.0508452	.0407096	.0498872	.0501268	.0505297	.0557429
NAME	24-25	30	14+	.0123093	.0196473	.0145514	.0241427	.0266892	.0278529	.030739	.0440525	.0386755	.0456235	.0351504	.0405154	.03897	.0484965	.0306112	.0551982	.0405501	.041107	.0488665	.0508452	.0407096	.0498872	.0501268	.0505297	.0557429
NAME	24-25	31	14+	.0123093	.0196473	.0145514	.0241427	.0266892	.0278529	.030739	.0440525	.0386755	.0456235	.0351504	.0405154	.03897	.0484965	.0306112	.0551982	.0405501	.041107	.0488665	.0508452	.0407096	.0498872	.0501268	.0505297	.0557429
NAME	24-25	32	14+	.0123093	.0196473	.0145514	.0241427	.0266892	.0278529	.030739	.0440525	.0386755	.0456235	.0351504	.0405154	.03897	.0484965	.0306112	.0551982	.0405501	.041107	.0488665	.0508452	.0407096	.0498872	.0501268	.0505297	.0557429
NAME	24-25	33	14+	.0123093	.0196473	.0145514	.0241427	.0266892	.0278529	.030739	.0440525	.0386755	.0456235	.0351504	.0405154	.03897	.0484965	.0306112	.0551982	.0405501	.041107	.0488665	.0508452	.0407096	.0498872	.0501268	.0505297	.0557429
NAME	24-25	34	14+	.0123093	.0196473	.0145514	.0241427	.0266892	.0278529	.030739	.0440525	.0386755	.0456235	.0351504	.0405154	.03897	.0484965	.0306112	.0551982	.0405501	.041107	.0488665	.0508452	.0407096	.0498872	.0501268	.0505297	.0557429
NAME	24-25	35	14+	.0123093	.0196473	.0145514	.0241427	.0266892	.0278529	.030739	.0440525	.0386755	.0456235	.0351504	.0405154	.03897	.0484965	.0306112	.0551982	.0405501	.041107	.0488665	.0508452	.0407096	.0498872	.0501268	.0505297	.0557429
NAME	24-25	36	14+	.0123093	.0196473	.0145514	.0241427	.0266892	.0278529	.030739	.0440525	.0386755	.0456235	.0351504	.0405154	.03897	.0484965	.0306112	.0551982	.0405501	.041107	.0488665	.0508452	.0407096	.0498872	.0501268	.0505297	.0557429
NAME	24-25	37	14+	.0123093	.0196473	.0145514	.0241427	.0266892	.0278529	.030739	.0440525	.0386755	.0456235	.0351504	.0405154	.03897	.0484965	.0306112	.0551982	.0405501	.041107	.0488665	.0508452	.0407096	.0498872	.0501268	.0505297	.0557429
NAME	24-25	38	14+	.0123093	.0196473	.0145514	.0241427	.0266892	.0278529	.030739	.0440525	.0386755	.0456235	.0351504	.0405154	.03897	.0484965	.0306112	.0551982	.0405501	.041107	.0488665	.0508452	.0407096	.0498872	.0501268	.0505297	.0557429
NAME	24-25	39	14+	.0123093	.0196473	.0145514	.0241427	.0266892	.0278529	.030739	.0440525	.0386755	.0456235	.0351504	.0405154	.03897	.0484965	.0306112	.0551982	.0405501	.041107	.0488665	.0508452	.0407096	.0498872	.0501268	.0505297	.0557429
NAME	24-25	40	14+	.0123093	.0196473	.0145514	.0241427	.0266892	.0278529	.030739	.0440525	.0386755	.0456235	.0351504	.0405154	.03897	.0484965	.0306112	.0551982	.0405501	.041107	.0488665	.0508452	.0407096	.0498872	.0501268	.0505297	.0557429
NAME	26-27	1	1+	0	0	0	0	.0011653	0	.0022358	0	.0018957	0	.0029891	.0003789	.0031745	.0041185	.0019124	.0062404	.0137285	.0081229	.0120408	.0113362	.022411	.0417497	.0820852	.0860634	.065314
NAME	26-27	2	1+	0	0	0	0	.0011653	0	.0022358	0	.0018957	0	.0029891	.0003789	.0031745	.0041185	.0019124	.0062404	.0137285	.0081229	.0120408	.0113362	.022411	.0417497	.0820852	.0860634	.065314
NAME	26-27	3	3	0	0	0	0	.0024297	.0008231	.0008231	.0025287	.0060243	.0019979	.0078522	.0045178	.0100997	.0184253	.0135665	.0182325	.0142538	.0257902	.026258	.0345205	.042669	.055662	.0721637	.085136	.1020276
NAME	26-27	4	4	0	0	.0006369	.0006112	.0005147	.0014807	.0014176	.001245	.004227	.004492	.0084408	.0084856	.0111131	.0148508	.0177881	.0303606	.0269634	.0337695	.0509576	.0477309	.0572231	.0691425	.0739753	.083437	.0966931
NAME	26-27	5	5	0	.001654	.0011791	.0007895	.0003892	.0026046	.0043173	.0049867	.0079061	.0071077	.0141574	.0141866	.0194064	.0261256	.0258684	.0344543	.0374672	.0436214	.0450541	.0560899	.0651666	.0549925	.0639508	.0759463	.0835827
NAME	26-27	6	6	.0007413	.0006174	.0014406	.0024098	.0031096	.0050031	.0066031	.0101048	.0118255	.0128507	.0187615	.0206271	.0227883	.0307257	.0326039	.0400465	.0418793	.0516254	.0531351	.0570212	.0613588	.0544064	.0619598	.0669815	.0699377
NAME	26-27	7	7	.0006828	.0015988	.0034707	.0005577	.004514	.0076256	.0065506	.0121353	.0121098	.0181176	.0234991	.0243503	.0295458	.0340954	.0398339	.0429116	.0441455	.0475177	.0535389	.0571896	.0561385	.0563055	.0632781	.0583366	.0676325
NAME	26-27	8	8	.0019921	.001599	.0030299	.0046563	.0056856	.0099985	.0123535	.0144999	.0145155	.0228037	.0334913	.0303632	.0352004	.0346766	.0398051	.0433656	.0528804	.0498613	.0516676	.0545583	.0525621	.053389	.0536045	.0606215	.0577189
NAME	26-27	9	9	.0011349	.0035795	.0061564	.0050059	.0112447	.0108976	.0214942	.0185561	.024123	.0245192	.0322993	.0310273	.0429827	.0381361	.0428941	.0446203	.0459721	.0474064	.0512238	.0521312	.0530101	.0462544	.0502805	.0505344	.0579066
NAME	26-27	10	10	.0022962	.005254	.0042333	.0101757	.0161392	.0196427	.0162016	.0250032	.0257161	.0310398	.0338682	.0362971	.0401853	.0389093	.049449	.0448191	.0489131	.0460868	.0431631	.0470901	.0484108	.045544	.0469219	.0461139	.054427
NAME	26-27	11	11	.0025943	.0044135	.0076668	.0148072	.0127508	.0168063	.0307577	.026881	.040009	.0361107	.0322387	.0377454	.0446002	.0379648	.0385811	.0420229	.0480184	.042128	.0456319	.0489185	.0402501	.0455485	.043419	.0455792	.055634
NAME	26-27	12	12	.0036635	.0078066	.0079176	.0197941	.0138288	.0189442	.0392907	.0259614	.0340115	.0356837	.0422182	.0325089	.0390676	.0384884	.044542	.042678	.0408628	.0439664	.0465773	.0424198	.0451515	.0399084	.0450187	.045599	.0498471
NAME	26-27	13	13	.0073569	.0070765	.0107214	.0132006	.0169787	.0275723	.027068	.0225105	.0318014	.0365553	.0372108	.0387304	.0411278	.0317739	.0530591	.0395409	.0410275	.0480941	.0401318	.0535699	.0484358	.0451632	.036843	.0557089	.0437846
NAME	26-27	14	14+	.0037698	.0164612	.017432	.0215452	.0221629	.0207432	.0408847	.0303877	.0355481	.0327545	.0417088	.0354235	.0431011	.0549059	.0437274	.0339007	.0435177	.0362148	.0461789	.0415435	.0376491	.0401908	.0348511	.0530102	.0403464
NAME	26-27	15	14+	.0037698	.0164612	.017432	.0215452	.0221629	.0207432	.0408847	.0303877	.0355481	.0327545	.0417088	.0354235	.0431011	.0549059	.0437274	.0339007	.0435177	.0362148	.0461789	.0415435	.0376491	.0401908	.0348511	.0530102	.0403464
NAME	26-27	16	14+	.0037698	.0164612	.017432	.0215452	.0221629	.0207432	.0408847	.0303877	.0355481	.0327545	.0417088	.0354235	.0431011	.0549059	.0437274	.0339007	.0435177	.0362148	.0461789	.0415435	.0376491	.0401908	.0348511	.0530102	.0403464
NAME	26-27	17	14+	.0037698	.0164612	.017432	.0215452	.0221629	.0207432	.0408847	.0303877	.0355481	.0327545	.0417088	.0354235	.0431011	.0549059	.0437274	.0339007	.0435177	.0362148	.0461789	.0415435	.0376491	.0401908	.0348511	.0530102	.0403464
NAME	26-27	18	14+	.0037698	.0164612	.017432	.0215452	.0221629	.0207432	.0408847	.0303877	.0355481	.0327545	.0417088	.0354235	.0431011	.0549059	.0437274	.0339007	.0435177	.0362148	.0461789	.0415435	.0376491	.0401908	.0348511	.0530102	.0403464
NAME	26-27	19	14+	.0037698	.0164612	.017432	.0215452	.0221629	.0207432	.0408847	.0303877	.0355481	.0327545	.0417088	.0354235	.0431011	.0549059	.0437274	.0339007	.0435177	.0362148	.0461789	.0415435	.0376491	.0401908	.0348511	.0530102	.0403464
NAME	26-27	20	14+	.0037698	.0164612	.017432	.0215452	.0221629	.0207432	.0408847	.0303877	.0355481	.0327545	.0417088	.0354235	.0431011	.0549059	.0437274	.0339007	.0435177	.0362148	.0461789	.0415435	.0376491	.0401908	.0348511	.0530102	.0403464
NAME	26-27	21	14+	.0037698	.0164612	.017432	.0215452	.0221629	.0207432	.0408847	.0303877	.0355481	.0327545	.0417088	.0354235	.0431011	.0549059	.0437274	.0339007	.0435177	.0362148	.0461789	.0415435	.0376491	.0401908	.0348511	.0530102	.0403464
NAME	26-27	22	14+	.0037698	.0164612	.017432	.0215452	.0221629	.0207432	.0408847	.0303877	.0355481	.0327545	.0417088	.0354235	.0431011	.0549059	.0437274	.0339007	.0435177	.0362148	.0461789	.0415435	.0376491	.0401908	.0348511	.0530102	.0403464
NAME	26-27	23	14+	.0037698	.0164612	.017432	.0215452	.0221629	.0207432	.0408847	.0303877	.0355481	.0327545	.0417088	.0354235	.0431011	.0549059	.0437274	.0339007	.0435177	.0362148	.0461789	.0415435	.0376491	.0401908	.0348511	.0530102	.0403464
NAME	26-27	24	14+	.0037698	.0164612	.017432	.0215452	.0221629	.0207432	.0408847	.0303877	.0355481	.0327545	.0417088	.0354235	.0431011	.0549059	.0437274	.0339007	.0435177	.0362148	.0461789	.0415435	.0376491	.0401908	.0348511	.0530102	.0403464
NAME	26-27	25	14+	.0037698	.0164612	.017432	.0215452	.0221629	.0207432	.0408847	.0303877	.0355481	.0327545	.0417088	.0354235	.0431011	.0549059	.0437274	.0339007	.0435177	.0362148	.0461789	.0415435	.0376491	.0401908	.0348511	.0530102	.0403464
NAME	26-27	26	14+	.0037698	.0164612	.017432	.0215452	.0221629	.0207432	.0408847	.0303877	.0355481	.0327545	.0417088	.0354235	.0431011	.0549059	.0437274	.0339007	.0435177	.0362148	.0461789	.0415435	.0376491	.0401908	.0348511	.0530102	.0403464
NAME	26-27	27	14+	.0037698	.0164612	.017432	.0215452	.0221629	.0207432	.0408847	.0303877	.0355481	.0327545	.0417088	.0354235	.0431011	.0549059	.0437274	.0339007	.0435177	.0362148	.0461789	.0415435	.0376491	.0401908	.0348511	.0530102	.0403464
NAME	26-27	28	14+	.0037698	.0164612	.017432	.0215452	.0221629	.0207432	.0408847	.0303877	.0355481	.0327545	.0417088	.0354235	.0431011	.0549059	.0437274	.0339007	.0435177	.0362148	.0461789	.0415435	.0376491	.0401908	.0348511	.0530102	.0403464
NAME	26-27	29	14+	.0037698	.0164612	.017432	.0215452	.0221629	.0207432	.0408847	.0303877	.0355481	.0327545	.0417088	.0354235	.0431011	.0549059	.0437274	.0339007	.0435177	.0362148	.0461789	.0415435	.0376491	.0401908	.0348511	.0530102	.0403464
NAME	26-27	30	14+	.0037698	.0164612	.017432	.0215452	.0221629	.0207432	.0408847	.0303877	.0355481	.0327545	.0417088	.0354235	.0431011	.0549059	.0437274	.0339007	.0435177	.0362148	.0461789	.0415435	.0376491	.0401908	.0348511	.0530102	.0403464
NAME	26-27	31	14+	.0037698	.0164612	.017432	.0215452	.0221629	.0207432	.0408847	.0303877	.0355481	.0327545	.0417088	.0354235	.0431011	.0549059	.0437274	.0339007	.0435177	.0362148	.0461789	.0415435	.0376491	.0401908	.0348511	.0530102	.0403464
NAME	26-27	32	14+	.0037698	.0164612	.017432	.0215452	.0221629	.0207432	.0408847	.0303877	.0355481	.0327545	.0417088	.0354235	.0431011	.0549059	.0437274	.0339007	.0435177	.0362148	.0461789	.0415435	.0376491	.0401908	.0348511	.0530102	.0403464
NAME	26-27	33	14+	.0037698	.0164612	.017432	.0215452	.0221629	.0207432	.0408847	.0303877	.0355481	.0327545	.0417088	.0354235	.0431011	.0549059	.0437274	.0339007	.0435177	.0362148	.0461789	.0415435	.0376491	.0401908	.0348511	.0530102	.0403464
NAME	26-27	34	14+	.0037698	.0164612	.017432	.0215452	.0221629	.0207432	.0408847	.0303877	.0355481	.0327545	.0417088	.0354235	.0431011	.0549059	.0437274	.0339007	.0435177	.0362148	.0461789	.0415435	.0376491	.0401908	.0348511	.0530102	.0403464
NAME	26-27	35	14+	.0037698	.0164612	.017432	.0215452	.0221629	.0207432	.0408847	.0303877	.0355481	.0327545	.0417088	.0354235	.0431011	.0549059	.0437274	.0339007	.0435177	.0362148	.0461789	.0415435	.0376491	.0401908	.0348511	.0530102	.0403464
NAME	26-27	36	14+	.0037698	.0164612	.017432	.0215452	.0221629	.0207432	.0408847	.0303877	.0355481	.0327545	.0417088	.0354235	.0431011	.0549059	.0437274	.0339007	.0435177	.0362148	.0461789	.0415435	.0376491	.0401908	.0348511	.0530102	.0403464
NAME	26-27	37	14+	.0037698	.0164612	.017432	.0215452	.0221629	.0207432	.0408847	.0303877	.0355481	.0327545	.0417088	.0354235	.0431011	.0549059	.0437274	.0339007	.0435177	.0362148	.0461789	.0415435	.0376491	.0401908	.0348511	.0530102	.0403464
NAME	26-27	38	14+	.0037698	.0164612	.017432	.0215452	.0221629	.0207432	.0408847	.0303877	.0355481	.0327545	.0417088	.0354235	.0431011	.0549059	.0437274	.0339007	.0435177	.0362148	.0461789	.0415435	.0376491	.0401908	.0348511	.0530102	.0403464
NAME	26-27	39	14+	.0037698	.0164612	.017432	.0215452	.0221629	.0207432	.0408847	.0303877	.0355481	.0327545	.0417088	.0354235	.0431011	.0549059	.0437274	.0339007	.0435177	.0362148	.0461789	.0415435	.0376491	.0401908	.0348511	.0530102	.0403464
NAME	26-27	40	14+	.0037698	.0164612	.017432	.0215452	.0221629	.0207432	.0408847	.0303877	.0355481	.0327545	.0417088	.0354235	.0431011	.0549059	.0437274	.0339007	.0435177	.0362148	.0461789	.0415435	.0376491	.0401908	.0348511	.0530102	.0403464
NAME	28-29	1	1+	0	0	0	.0035946	.0039872	0	0	0	0	0	0	.0051297	.0033956	.0073635	.0035946	.0060818	0	.0059814	.008593	.0054505	.003436	.0171426	.0342694	.0381218	.0513318
NAME	28-29	2	1+	0	0	0	.0035946	.0039872	0	0	0	0	0	0	.0051297	.0033956	.0073635	.0035946	.0060818	0	.0059814	.008593	.0054505	.003436	.0171426	.0342694	.0381218	.0513318
NAME	28-29	3	3	0	0	.002608	0	0	0	.002608	.0014741	.0031493	.0051859	0	.0035795	.0099088	.0069756	.0042683	.0080944	.0163189	.0218578	.0394938	.0211613	.0355408	.0308259	.0532098	.0462144	.0526187
NAME	28-29	4	4	0	0	0	.0023908	0	.0012828	.0016126	.0035256	.0022932	.0034881	.0044039	.0035905	.0079748	.0136024	.0113107	.017622	.0216305	.0278976	.0243701	.0355946	.0463689	.0401091	.0737155	.0584333	.0777964
NAME	28-29	5	5	0	0	.00012	.0005725	.0005347	.0017929	.0029794	.0018984	.0019532	.0055821	.0118486	.0130982	.0127784	.0114702	.0202804	.0280485	.0330499	.033298	.0372714	.0434421	.0460211	.0572208	.0581151	.058608	.0713174
NAME	28-29	6	6	.0002631	.0007009	.0001141	.0006755	.0014252	.0026381	.0029441	.0022672	.0046845	.0035654	.0122825	.0112305	.016813	.021566	.0193417	.0329765	.033265	.0397358	.0474101	.0453218	.0606672	.047974	.067817	.0662265	.0652155
NAME	28-29	7	7	.0009735	.0004396	.0005863	.0011307	.0007912	.0033599	.0066149	.0083912	.0082874	.0139489	.0156787	.0215797	.0209802	.0261966	.0289866	.0428114	.0456138	.0339659	.0468813	.0463579	.046944	.0546227	.0532608	.061611	.0594543
NAME	28-29	8	8	.0000308	.0005005	.0019024	.0017931	.0024765	.0055336	.0071759	.0114078	.0136785	.0174614	.0207132	.0226615	.0301535	.0318123	.0357966	.0381343	.0392684	.044066	.0474586	.046695	.0514054	.0521864	.0550241	.0508297	.0549977
NAME	28-29	9	9	0	.0005856	.0022565	.0021137	.0053786	.0048879	.0097835	.0093135	.015845	.0199737	.0241354	.0277784	.0316965	.0402654	.0397484	.0426832	.0395123	.0416269	.0553586	.0428576	.048211	.050163	.0475158	.0540337	.0482473
NAME	28-29	10	10	.0016419	.0022833	.0020271	.0065407	.005387	.010647	.0151331	.0129066	.0231141	.0275567	.0312126	.0278441	.0345026	.0344783	.0364706	.0398777	.0501217	.035764	.0491269	.0460124	.0444633	.0441034	.0486431	.0473781	.0545635
NAME	28-29	11	11	.001611	.003154	.0036103	.0073396	.0082638	.0174285	.0184996	.0244655	.0275261	.0307283	.0306078	.0317711	.0377553	.0388128	.0384873	.0382012	.0393666	.0420038	.0465258	.0433811	.0447766	.0372677	.0482553	.0490371	.0461572
NAME	28-29	12	12	.0032239	.0036969	.0037101	.0123724	.0111977	.0106438	.0204082	.0211651	.0278971	.0275432	.0360387	.0296555	.0403523	.0385061	.0360133	.0425042	.0354236	.0416098	.0362101	.0480162	.0367749	.0434641	.0476713	.0525063	.0449466
NAME	28-29	13	13	.001364	.0030219	.0068907	.0175357	.0076401	.0161911	.0183576	.025886	.0236029	.0317298	.034307	.0374037	.0347952	.0416948	.0310003	.0404014	.0420104	.0443126	.0456663	.0368359	.0440317	.0419373	.0579824	.0337254	.0463546
NAME	28-29	14	14	.0027723	.004296	.02151	.0074421	.0138526	.0238882	.0273459	.028519	.0330464	.0323172	.0345551	.0312578	.0303853	.0370004	.0386887	.0347411	.0412173	.0424497	.0354806	.0317304	.0428965	.0277089	.0416428	.0565772	.0469389
NAME	28-29	15	15+	.004856	.0101248	.0070154	.0131639	.0116583	.0218662	.0211164	.037175	.0255052	.0384239	.0401421	.0388042	.0365178	.0378373	.0378335	.0297238	.0415658	.0450452	.0291479	.0533766	.0414071	.0326933	.0460718	.0422829	.048222
NAME	28-29	16	15+	.004856	.0101248	.0070154	.0131639	.0116583	.0218662	.0211164	.037175	.0255052	.0384239	.0401421	.0388042	.0365178	.0378373	.0378335	.0297238	.0415658	.0450452	.0291479	.0533766	.0414071	.0326933	.0460718	.0422829	.048222
NAME	28-29	17	15+	.004856	.0101248	.0070154	.0131639	.0116583	.0218662	.0211164	.037175	.0255052	.0384239	.0401421	.0388042	.0365178	.0378373	.0378335	.0297238	.0415658	.0450452	.0291479	.0533766	.0414071	.0326933	.0460718	.0422829	.048222
NAME	28-29	18	15+	.004856	.0101248	.0070154	.0131639	.0116583	.0218662	.0211164	.037175	.0255052	.0384239	.0401421	.0388042	.0365178	.0378373	.0378335	.0297238	.0415658	.0450452	.0291479	.0533766	.0414071	.0326933	.0460718	.0422829	.048222
NAME	28-29	19	15+	.004856	.0101248	.0070154	.0131639	.0116583	.0218662	.0211164	.037175	.0255052	.0384239	.0401421	.0388042	.0365178	.0378373	.0378335	.0297238	.0415658	.0450452	.0291479	.0533766	.0414071	.0326933	.0460718	.0422829	.048222
NAME	28-29	20	15+	.004856	.0101248	.0070154	.0131639	.0116583	.0218662	.0211164	.037175	.0255052	.0384239	.0401421	.0388042	.0365178	.0378373	.0378335	.0297238	.0415658	.0450452	.0291479	.0533766	.0414071	.0326933	.0460718	.0422829	.048222
NAME	28-29	21	15+	.004856	.0101248	.0070154	.0131639	.0116583	.0218662	.0211164	.037175	.0255052	.0384239	.0401421	.0388042	.0365178	.0378373	.0378335	.0297238	.0415658	.0450452	.0291479	.0533766	.0414071	.0326933	.0460718	.0422829	.048222
NAME	28-29	22	15+	.004856	.0101248	.0070154	.0131639	.0116583	.0218662	.0211164	.037175	.0255052	.0384239	.0401421	.0388042	.0365178	.0378373	.0378335	.0297238	.0415658	.0450452	.0291479	.0533766	.0414071	.0326933	.0460718	.0422829	.048222
NAME	28-29	23	15+	.004856	.0101248	.0070154	.0131639	.0116583	.0218662	.0211164	.037175	.0255052	.0384239	.0401421	.0388042	.0365178	.0378373	.0378335	.0297238	.0415658	.0450452	.0291479	.0533766	.0414071	.0326933	.0460718	.0422829	.048222
NAME	28-29	24	15+	.004856	.0101248	.0070154	.0131639	.0116583	.0218662	.0211164	.037175	.0255052	.0384239	.0401421	.0388042	.0365178	.0378373	.0378335	.0297238	.0415658	.0450452	.0291479	.0533766	.0414071	.0326933	.0460718	.0422829	.048222
NAME	28-29	25	15+	.004856	.0101248	.0070154	.0131639	.0116583	.0218662	.0211164	.037175	.0255052	.0384239	.0401421	.0388042	.0365178	.0378373	.0378335	.0297238	.0415658	.0450452	.0291479	.0533766	.0414071	.0326933	.0460718	.0422829	.048222
NAME	28-29	26	15+	.004856	.0101248	.0070154	.0131639	.0116583	.0218662	.0211164	.037175	.0255052	.0384239	.0401421	.0388042	.0365178	.0378373	.0378335	.0297238	.0415658	.0450452	.0291479	.0533766	.0414071	.0326933	.0460718	.0422829	.048222
NAME	28-29	27	15+	.004856	.0101248	.0070154	.0131639	.0116583	.0218662	.0211164	.037175	.0255052	.0384239	.0401421	.0388042	.0365178	.0378373	.0378335	.0297238	.0415658	.0450452	.0291479	.0533766	.0414071	.0326933	.0460718	.0422829	.048222
NAME	28-29	28	15+	.004856	.0101248	.0070154	.0131639	.0116583	.0218662	.0211164	.037175	.0255052	.0384239	.0401421	.0388042	.0365178	.0378373	.0378335	.0297238	.0415658	.0450452	.0291479	.0533766	.0414071	.0326933	.0460718	.0422829	.048222
NAME	28-29	29	15+	.004856	.0101248	.0070154	.0131639	.0116583	.0218662	.0211164	.037175	.0255052	.0384239	.0401421	.0388042	.0365178	.0378373	.0378335	.0297238	.0415658	.0450452	.0291479	.0533766	.0414071	.0326933	.0460718	.0422829	.048222
NAME	28-29	30	15+	.004856	.0101248	.0070154	.0131639	.0116583	.0218662	.0211164	.037175	.0255052	.0384239	.0401421	.0388042	.0365178	.0378373	.0378335	.0297238	.0415658	.0450452	.0291479	.0533766	.0414071	.0326933	.0460718	.0422829	.048222
NAME	28-29	31	15+	.004856	.0101248	.0070154	.0131639	.0116583	.0218662	.0211164	.037175	.0255052	.0384239	.0401421	.0388042	.0365178	.0378373	.0378335	.0297238	.0415658	.0450452	.0291479	.0533766	.0414071	.0326933	.0460718	.0422829	.048222
NAME	28-29	32	15+	.004856	.0101248	.0070154	.0131639	.0116583	.0218662	.0211164	.037175	.0255052	.0384239	.0401421	.0388042	.0365178	.0378373	.0378335	.0297238	.0415658	.0450452	.0291479	.0533766	.0414071	.0326933	.0460718	.0422829	.048222
NAME	28-29	33	15+	.004856	.0101248	.0070154	.0131639	.0116583	.0218662	.0211164	.037175	.0255052	.0384239	.0401421	.0388042	.0365178	.0378373	.0378335	.0297238	.0415658	.0450452	.0291479	.0533766	.0414071	.0326933	.0460718	.0422829	.048222
NAME	28-29	34	15+	.004856	.0101248	.0070154	.0131639	.0116583	.0218662	.0211164	.037175	.0255052	.0384239	.0401421	.0388042	.0365178	.0378373	.0378335	.0297238	.0415658	.0450452	.0291479	.0533766	.0414071	.0326933	.0460718	.0422829	.048222
NAME	28-29	35	15+	.004856	.0101248	.0070154	.0131639	.0116583	.0218662	.0211164	.037175	.0255052	.0384239	.0401421	.0388042	.0365178	.0378373	.0378335	.0297238	.0415658	.0450452	.0291479	.0533766	.0414071	.0326933	.0460718	.0422829	.048222
NAME	28-29	36	15+	.004856	.0101248	.0070154	.0131639	.0116583	.0218662	.0211164	.037175	.0255052	.0384239	.0401421	.0388042	.0365178	.0378373	.0378335	.0297238	.0415658	.0450452	.0291479	.0533766	.0414071	.0326933	.0460718	.0422829	.048222
NAME	28-29	37	15+	.004856	.0101248	.0070154	.0131639	.0116583	.0218662	.0211164	.037175	.0255052	.0384239	.0401421	.0388042	.0365178	.0378373	.0378335	.0297238	.0415658	.0450452	.0291479	.0533766	.0414071	.0326933	.0460718	.0422829	.048222
NAME	28-29	38	15+	.004856	.0101248	.0070154	.0131639	.0116583	.0218662	.0211164	.037175	.0255052	.0384239	.0401421	.0388042	.0365178	.0378373	.0378335	.0297238	.0415658	.0450452	.0291479	.0533766	.0414071	.0326933	.0460718	.0422829	.048222
NAME	28-29	39	15+	.004856	.0101248	.0070154	.0131639	.0116583	.0218662	.0211164	.037175	.0255052	.0384239	.0401421	.0388042	.0365178	.0378373	.0378335	.0297238	.0415658	.0450452	.0291479	.0533766	.0414071	.0326933	.0460718	.0422829	.048222
NAME	28-29	40	15+	.004856	.0101248	.0070154	.0131639	.0116583	.0218662	.0211164	.037175	.0255052	.0384239	.0401421	.0388042	.0365178	.0378373	.0378335	.0297238	.0415658	.0450452	.0291479	.0533766	.0414071	.0326933	.0460718	.0422829	.048222
NAME	30-31	1	1+	0	0	0	0	0	0	.0004835	0	.0020489	.0016221	.0042454	.0023056	.0016221	.0026755	.0038681	.0025573	.010884	.0064631	.0187739	.0196558	.0216498	.0182133	.024177	.0370709	.0465769
NAME	30-31	2	1+	0	0	0	0	0	0	.0004835	0	.0020489	.0016221	.0042454	.0023056	.0016221	.0026755	.0038681	.0025573	.010884	.0064631	.0187739	.0196558	.0216498	.0182133	.024177	.0370709	.0465769
NAME	30-31	3	1+	0	0	0	0	0	0	.0004835	0	.0020489	.0016221	.0042454	.0023056	.0016221	.0026755	.0038681	.0025573	.010884	.0064631	.0187739	.0196558	.0216498	.0182133	.024177	.0370709	.0465769
NAME	30-31	4	4	0	0	0	0	0	.0006991	0	0	.0003795	.0043724	0	.0044981	.0115947	.0042123	.0157895	.0198632	.0093881	.0229271	.0212168	.0262191	.0395825	.0314401	.0333389	.038823	.052874
NAME	30-31	5	5	0	0	0	.0007277	.0007277	.0007277	.002356	.0029677	.0029545	.0022323	.0045148	.0068369	.0072959	.0148724	.0145231	.0169231	.0191433	.0364604	.024206	.0269272	.0422631	.0417617	.0475542	.0471227	.0633334
NAME	30-31	6	6	0	.0014845	0	0	.0007739	.0014785	.0014999	.0014818	.0029044	.0090067	.0067284	.0059817	.0123627	.0181267	.0234339	.0275843	.0363474	.0287453	.035028	.042948	.0406567	.0497094	.0526067	.0500763	.0623224
NAME	30-31	7	7	0	.0011532	.00059	.0003368	.0030571	.0011948	.0041371	.0047847	.0032988	.0075845	.01338	.0109277	.0145433	.0201812	.0205137	.0273215	.0342996	.0379203	.0423039	.0383723	.0518727	.0438107	.0513869	.0457924	.0578305
NAME	30-31	8	8	.0004156	0	.0010376	.0005055	.0012775	.0028951	.0050369	.010177	.0079484	.0074759	.013942	.0215839	.0190995	.0282008	.0261468	.0346793	.0421608	.0346639	.0420822	.0411322	.0482186	.0463508	.0452783	.0554058	.0494654
NAME	30-31	9	9	0	.0010376	.0012576	.0014906	.0022896	.005128	.0084671	.0054811	.0093499	.0137514	.0218563	.0237847	.0226108	.0255588	.028258	.0391803	.0389774	.0356393	.0370683	.04317	.043321	.0498703	.0558567	.047278	.047667
NAME	30-31	10	10	.0004567	.0009681	.0017949	.0021294	.0056177	.0035395	.0162582	.0074964	.0200474	.0253641	.0270822	.0274787	.0341446	.0302071	.037131	.0393676	.0404719	.0371613	.0437759	.0338649	.0450237	.038786	.0452931	.0359435	.0456995
NAME	30-31	11	11	0	.0001197	.0015531	.0027733	.0047377	.0102748	.0117242	.0094396	.016977	.0171752	.0276532	.0343605	.0327218	.0314365	.0327022	.0354568	.0422646	.0426696	.0408683	.0457382	.0416134	.0464457	.0433512	.0410847	.0407882
NAME	30-31	12	12	.0002191	.0084726	.0043994	.0062859	.0081591	.0124585	.0229625	.0143537	.0234338	.0235772	.0296475	.0352549	.0315544	.0307512	.0401429	.0428991	.0358309	.0349135	.03957	.027526	.0386974	.0321229	.0417774	.0392325	.0454622
NAME	30-31	13	13	.0012004	.001462	.0042766	.0053403	.0114142	.0167975	.0207522	.0146071	.0232651	.0278038	.0365291	.0317461	.0476431	.031327	.0424965	.0347573	.0350312	.0384609	.0427546	.0325328	.0332723	.0408802	.0485909	.0306589	.0440457
NAME	30-31	14	14+	.0015675	.002523	.008007	.016654	.0154283	.0182615	.0238057	.0219533	.0323454	.0349949	.0285784	.0315585	.0330466	.0365192	.0341216	.0390908	.0375039	.0311455	.0378731	.0401487	.036002	.042228	.0468397	.0363561	.0424546
NAME	30-31	15	14+	.0015675	.002523	.008007	.016654	.0154283	.0182615	.0238057	.0219533	.0323454	.0349949	.0285784	.0315585	.0330466	.0365192	.0341216	.0390908	.0375039	.0311455	.0378731	.0401487	.036002	.042228	.0468397	.0363561	.0424546
NAME	30-31	16	14+	.0015675	.002523	.008007	.016654	.0154283	.0182615	.0238057	.0219533	.0323454	.0349949	.0285784	.0315585	.0330466	.0365192	.0341216	.0390908	.0375039	.0311455	.0378731	.0401487	.036002	.042228	.0468397	.0363561	.0424546
NAME	30-31	17	14+	.0015675	.002523	.008007	.016654	.0154283	.0182615	.0238057	.0219533	.0323454	.0349949	.0285784	.0315585	.0330466	.0365192	.0341216	.0390908	.0375039	.0311455	.0378731	.0401487	.036002	.042228	.0468397	.0363561	.0424546
NAME	30-31	18	14+	.0015675	.002523	.008007	.016654	.0154283	.0182615	.0238057	.0219533	.0323454	.0349949	.0285784	.0315585	.0330466	.0365192	.0341216	.0390908	.0375039	.0311455	.0378731	.0401487	.036002	.042228	.0468397	.0363561	.0424546
NAME	30-31	19	14+	.0015675	.002523	.008007	.016654	.0154283	.0182615	.0238057	.0219533	.0323454	.0349949	.0285784	.0315585	.0330466	.0365192	.0341216	.0390908	.0375039	.0311455	.0378731	.0401487	.036002	.042228	.0468397	.0363561	.0424546
NAME	30-31	20	14+	.0015675	.002523	.008007	.016654	.0154283	.0182615	.0238057	.0219533	.0323454	.0349949	.0285784	.0315585	.0330466	.0365192	.0341216	.0390908	.0375039	.0311455	.0378731	.0401487	.036002	.042228	.0468397	.0363561	.0424546
NAME	30-31	21	14+	.0015675	.002523	.008007	.016654	.0154283	.0182615	.0238057	.0219533	.0323454	.0349949	.0285784	.0315585	.0330466	.0365192	.0341216	.0390908	.0375039	.0311455	.0378731	.0401487	.036002	.042228	.0468397	.0363561	.0424546
NAME	30-31	22	14+	.0015675	.002523	.008007	.016654	.0154283	.0182615	.0238057	.0219533	.0323454	.0349949	.0285784	.0315585	.0330466	.0365192	.0341216	.0390908	.0375039	.0311455	.0378731	.0401487	.036002	.042228	.0468397	.0363561	.0424546
NAME	30-31	23	14+	.0015675	.002523	.008007	.016654	.0154283	.0182615	.0238057	.0219533	.0323454	.0349949	.0285784	.0315585	.0330466	.0365192	.0341216	.0390908	.0375039	.0311455	.0378731	.0401487	.036002	.042228	.0468397	.0363561	.0424546
NAME	30-31	24	14+	.0015675	.002523	.008007	.016654	.0154283	.0182615	.0238057	.0219533	.0323454	.0349949	.0285784	.0315585	.0330466	.0365192	.0341216	.0390908	.0375039	.0311455	.0378731	.0401487	.036002	.042228	.0468397	.0363561	.0424546
NAME	30-31	25	14+	.0015675	.002523	.008007	.016654	.0154283	.0182615	.0238057	.0219533	.0323454	.0349949	.0285784	.0315585	.0330466	.0365192	.0341216	.0390908	.0375039	.0311455	.0378731	.0401487	.036002	.042228	.0468397	.0363561	.0424546
NAME	30-31	26	14+	.0015675	.002523	.008007	.016654	.0154283	.0182615	.0238057	.0219533	.0323454	.0349949	.0285784	.0315585	.0330466	.0365192	.0341216	.0390908	.0375039	.0311455	.0378731	.0401487	.036002	.042228	.0468397	.0363561	.0424546
NAME	30-31	27	14+	.0015675	.002523	.008007	.016654	.0154283	.0182615	.0238057	.0219533	.0323454	.0349949	.0285784	.0315585	.0330466	.0365192	.0341216	.0390908	.0375039	.0311455	.0378731	.0401487	.036002	.042228	.0468397	.0363561	.0424546
NAME	30-31	28	14+	.0015675	.002523	.008007	.016654	.0154283	.0182615	.0238057	.0219533	.0323454	.0349949	.0285784	.0315585	.0330466	.0365192	.0341216	.0390908	.0375039	.0311455	.0378731	.0401487	.036002	.042228	.0468397	.0363561	.0424546
NAME	30-31	29	14+	.0015675	.002523	.008007	.016654	.0154283	.0182615	.0238057	.0219533	.0323454	.0349949	.0285784	.0315585	.0330466	.0365192	.0341216	.0390908	.0375039	.0311455	.0378731	.0401487	.036002	.042228	.0468397	.0363561	.0424546
NAME	30-31	30	14+	.0015675	.002523	.008007	.016654	.0154283	.0182615	.0238057	.0219533	.0323454	.0349949	.0285784	.0315585	.0330466	.0365192	.0341216	.0390908	.0375039	.0311455	.0378731	.0401487	.036002	.042228	.0468397	.0363561	.0424546
NAME	30-31	31	14+	.0015675	.002523	.008007	.016654	.0154283	.0182615	.0238057	.0219533	.0323454	.0349949	.0285784	.0315585	.0330466	.0365192	.0341216	.0390908	.0375039	.0311455	.0378731	.0401487	.036002	.042228	.0468397	.0363561	.0424546
NAME	30-31	32	14+	.0015675	.002523	.008007	.016654	.0154283	.0182615	.0238057	.0219533	.0323454	.0349949	.0285784	.0315585	.0330466	.0365192	.0341216	.0390908	.0375039	.0311455	.0378731	.0401487	.036002	.042228	.0468397	.0363561	.0424546
NAME	30-31	33	14+	.0015675	.002523	.008007	.016654	.0154283	.0182615	.0238057	.0219533	.0323454	.0349949	.0285784	.0315585	.0330466	.0365192	.0341216	.0390908	.0375039	.0311455	.0378731	.0401487	.036002	.042228	.0468397	.0363561	.0424546
NAME	30-31	34	14+	.0015675	.002523	.008007	.016654	.0154283	.0182615	.0238057	.0219533	.0323454	.0349949	.0285784	.0315585	.0330466	.0365192	.0341216	.0390908	.0375039	.0311455	.0378731	.0401487	.036002	.042228	.0468397	.0363561	.0424546
NAME	30-31	35	14+	.0015675	.002523	.008007	.016654	.0154283	.0182615	.0238057	.0219533	.0323454	.0349949	.0285784	.0315585	.0330466	.0365192	.0341216	.0390908	.0375039	.0311455	.0378731	.0401487	.036002	.042228	.0468397	.0363561	.0424546
NAME	30-31	36	14+	.0015675	.002523	.008007	.016654	.0154283	.0182615	.0238057	.0219533	.0323454	.0349949	.0285784	.0315585	.0330466	.0365192	.0341216	.0390908	.0375039	.0311455	.0378731	.0401487	.036002	.042228	.0468397	.0363561	.0424546
NAME	30-31	37	14+	.0015675	.002523	.008007	.016654	.0154283	.0182615	.0238057	.0219533	.0323454	.0349949	.0285784	.0315585	.0330466	.0365192	.0341216	.0390908	.0375039	.0311455	.0378731	.0401487	.036002	.042228	.0468397	.0363561	.0424546
NAME	30-31	38	14+	.0015675	.002523	.008007	.016654	.0154283	.0182615	.0238057	.0219533	.0323454	.0349949	.0285784	.0315585	.0330466	.0365192	.0341216	.0390908	.0375039	.0311455	.0378731	.0401487	.036002	.042228	.0468397	.0363561	.0424546
NAME	30-31	39	14+	.0015675	.002523	.008007	.016654	.0154283	.0182615	.0238057	.0219533	.0323454	.0349949	.0285784	.0315585	.0330466	.0365192	.0341216	.0390908	.0375039	.0311455	.0378731	.0401487	.036002	.042228	.0468397	.0363561	.0424546
NAME	30-31	40	14+	.0015675	.002523	.008007	.016654	.0154283	.0182615	.0238057	.0219533	.0323454	.0349949	.0285784	.0315585	.0330466	.0365192	.0341216	.0390908	.0375039	.0311455	.0378731	.0401487	.036002	.042228	.0468397	.0363561	.0424546
NAME	32-34	1	1+	0	0	0	0	0	0	0	0	.018369	0	0	0	0	0	0	0	0	0	.0467221	0	0	0	0	.0477671	.0211317
NAME	32-34	2	1+	0	0	0	0	0	0	0	0	.018369	0	0	0	0	0	0	0	0	0	.0467221	0	0	0	0	.0477671	.0211317
NAME	32-34	3	3+	0	0	0	0	0	0	.0023249	.0015201	0	.0008755	.0068464	.0055263	.0047061	.0115052	.0096253	.0120868	.0062278	.022105	.020202	.0192155	.0317501	.0205112	.0426092	.0295788	.0270298
NAME	32-34	4	3+	0	0	0	0	0	0	.0023249	.0015201	0	.0008755	.0068464	.0055263	.0047061	.0115052	.0096253	.0120868	.0062278	.022105	.020202	.0192155	.0317501	.0205112	.0426092	.0295788	.0270298
NAME	32-34	5	5	0	0	0	0	0	.0028404	.0003892	0	0	.007186	.0021596	.0042529	.0130717	.0091185	.0141768	.01242	.0133873	.0147783	.0354719	.0229584	.0437007	.033593	.0288619	.0419863	.0471815
NAME	32-34	6	6	0	0	0	.0012004	0	.0014525	.001053	0	.0014525	.0026609	.0040925	.0070855	.0070217	.0129217	.0112881	.0076595	.0193948	.0218127	.0221584	.0348108	.0341161	.0417699	.0374006	.0489617	.0394904
NAME	32-34	7	7	0	0	0	0	0	.0006066	0	.0012489	.0015345	.0069366	.0057626	.007602	.0128737	.0097023	.0228743	.0261676	.0225451	.0251617	.0315226	.0389094	.0359781	.032525	.0410958	.0434833	.0531573
NAME	32-34	8	8	0	0	0	.0014363	.0016101	.0003922	.0053269	.0053084	.0029014	.0090021	.0075881	.0113641	.0175949	.0170851	.0185599	.0354915	.0319055	.0343191	.0245476	.041519	.0371456	.0441399	.0439182	.0427853	.0525252
NAME	32-34	9	9	0	0	0	.0008918	0	.003333	.0046114	.0034596	.0089795	.0134516	.0071628	.0235075	.020138	.0228594	.0257342	.0340863	.0325982	.0330106	.0301064	.0403464	.0345837	.0464966	.0403664	.0496231	.0416749
NAME	32-34	10	10	.0009848	.0007429	.0007505	.0023347	.0013599	.0027215	.0052709	.0076312	.0092024	.0105481	.0221914	.0187795	.0191925	.0305261	.0289019	.0345451	.0400223	.0352742	.0417704	.0329557	.0441212	.04311	.0391057	.0346164	.0411545
NAME	32-34	11	11	.0011648	.0011648	0	.0015723	.0035698	.0056333	.0064972	.0084529	.0084294	.0166319	.017036	.0190324	.0269561	.0347068	.0254435	.0342023	.0387691	.035216	.0370499	.0363892	.0322824	.0490051	.0385605	.0459401	.0377304
NAME	32-34	12	12	0	0	.0038949	0	.0017466	.0032	.0066385	.012844	.010247	.0179343	.0183632	.0306401	.0250818	.0276902	.0265504	.0471533	.0322565	.0276701	.041823	.0370081	.0357856	.0364175	.0484693	.0401882	.0347679
NAME	32-34	13	13+	0	0	.000342	.0060288	.0038962	.0050495	.0085285	.0092438	.0156493	.0173501	.0123857	.0333646	.0302541	.0320027	.0253366	.0394321	.036126	.0338799	.0364908	.0365302	.0372588	.0435728	.0414685	.036303	.0513603
NAME	32-34	14	13+	0	0	.000342	.0060288	.0038962	.0050495	.0085285	.0092438	.0156493	.0173501	.0123857	.0333646	.0302541	.0320027	.0253366	.0394321	.036126	.0338799	.0364908	.0365302	.0372588	.0435728	.0414685	.036303	.0513603
NAME	32-34	15	13+	0	0	.000342	.0060288	.0038962	.0050495	.0085285	.0092438	.0156493	.0173501	.0123857	.0333646	.0302541	.0320027	.0253366	.0394321	.036126	.0338799	.0364908	.0365302	.0372588	.0435728	.0414685	.036303	.0513603
NAME	32-34	16	13+	0	0	.000342	.0060288	.0038962	.0050495	.0085285	.0092438	.0156493	.0173501	.0123857	.0333646	.0302541	.0320027	.0253366	.0394321	.036126	.0338799	.0364908	.0365302	.0372588	.0435728	.0414685	.036303	.0513603
NAME	32-34	17	13+	0	0	.000342	.0060288	.0038962	.0050495	.0085285	.0092438	.0156493	.0173501	.0123857	.0333646	.0302541	.0320027	.0253366	.0394321	.036126	.0338799	.0364908	.0365302	.0372588	.0435728	.0414685	.036303	.0513603
NAME	32-34	18	13+	0	0	.000342	.0060288	.0038962	.0050495	.0085285	.0092438	.0156493	.0173501	.0123857	.0333646	.0302541	.0320027	.0253366	.0394321	.036126	.0338799	.0364908	.0365302	.0372588	.0435728	.0414685	.036303	.0513603
NAME	32-34	19	13+	0	0	.000342	.0060288	.0038962	.0050495	.0085285	.0092438	.0156493	.0173501	.0123857	.0333646	.0302541	.0320027	.0253366	.0394321	.036126	.0338799	.0364908	.0365302	.0372588	.0435728	.0414685	.036303	.0513603
NAME	32-34	20	13+	0	0	.000342	.0060288	.0038962	.0050495	.0085285	.0092438	.0156493	.0173501	.0123857	.0333646	.0302541	.0320027	.0253366	.0394321	.036126	.0338799	.0364908	.0365302	.0372588	.0435728	.0414685	.036303	.0513603
NAME	32-34	21	13+	0	0	.000342	.0060288	.0038962	.0050495	.0085285	.0092438	.0156493	.0173501	.0123857	.0333646	.0302541	.0320027	.0253366	.0394321	.036126	.0338799	.0364908	.0365302	.0372588	.0435728	.0414685	.036303	.0513603
NAME	32-34	22	13+	0	0	.000342	.0060288	.0038962	.0050495	.0085285	.0092438	.0156493	.0173501	.0123857	.0333646	.0302541	.0320027	.0253366	.0394321	.036126	.0338799	.0364908	.0365302	.0372588	.0435728	.0414685	.036303	.0513603
NAME	32-34	23	13+	0	0	.000342	.0060288	.0038962	.0050495	.0085285	.0092438	.0156493	.0173501	.0123857	.0333646	.0302541	.0320027	.0253366	.0394321	.036126	.0338799	.0364908	.0365302	.0372588	.0435728	.0414685	.036303	.0513603
NAME	32-34	24	13+	0	0	.000342	.0060288	.0038962	.0050495	.0085285	.0092438	.0156493	.0173501	.0123857	.0333646	.0302541	.0320027	.0253366	.0394321	.036126	.0338799	.0364908	.0365302	.0372588	.0435728	.0414685	.036303	.0513603
NAME	32-34	25	13+	0	0	.000342	.0060288	.0038962	.0050495	.0085285	.0092438	.0156493	.0173501	.0123857	.0333646	.0302541	.0320027	.0253366	.0394321	.036126	.0338799	.0364908	.0365302	.0372588	.0435728	.0414685	.036303	.0513603
NAME	32-34	26	13+	0	0	.000342	.0060288	.0038962	.0050495	.0085285	.0092438	.0156493	.0173501	.0123857	.0333646	.0302541	.0320027	.0253366	.0394321	.036126	.0338799	.0364908	.0365302	.0372588	.0435728	.0414685	.036303	.0513603
NAME	32-34	27	13+	0	0	.000342	.0060288	.0038962	.0050495	.0085285	.0092438	.0156493	.0173501	.0123857	.0333646	.0302541	.0320027	.0253366	.0394321	.036126	.0338799	.0364908	.0365302	.0372588	.0435728	.0414685	.036303	.0513603
NAME	32-34	28	13+	0	0	.000342	.0060288	.0038962	.0050495	.0085285	.0092438	.0156493	.0173501	.0123857	.0333646	.0302541	.0320027	.0253366	.0394321	.036126	.0338799	.0364908	.0365302	.0372588	.0435728	.0414685	.036303	.0513603
NAME	32-34	29	13+	0	0	.000342	.0060288	.0038962	.0050495	.0085285	.0092438	.0156493	.0173501	.0123857	.0333646	.0302541	.0320027	.0253366	.0394321	.036126	.0338799	.0364908	.0365302	.0372588	.0435728	.0414685	.036303	.0513603
NAME	32-34	30	13+	0	0	.000342	.0060288	.0038962	.0050495	.0085285	.0092438	.0156493	.0173501	.0123857	.0333646	.0302541	.0320027	.0253366	.0394321	.036126	.0338799	.0364908	.0365302	.0372588	.0435728	.0414685	.036303	.0513603
NAME	32-34	31	13+	0	0	.000342	.0060288	.0038962	.0050495	.0085285	.0092438	.0156493	.0173501	.0123857	.0333646	.0302541	.0320027	.0253366	.0394321	.036126	.0338799	.0364908	.0365302	.0372588	.0435728	.0414685	.036303	.0513603
NAME	32-34	32	13+	0	0	.000342	.0060288	.0038962	.0050495	.0085285	.0092438	.0156493	.0173501	.0123857	.0333646	.0302541	.0320027	.0253366	.0394321	.036126	.0338799	.0364908	.0365302	.0372588	.0435728	.0414685	.036303	.0513603
NAME	32-34	33	13+	0	0	.000342	.0060288	.0038962	.0050495	.0085285	.0092438	.0156493	.0173501	.0123857	.0333646	.0302541	.0320027	.0253366	.0394321	.036126	.0338799	.0364908	.0365302	.0372588	.0435728	.0414685	.036303	.0513603
NAME	32-34	34	13+	0	0	.000342	.0060288	.0038962	.0050495	.0085285	.0092438	.0156493	.0173501	.0123857	.0333646	.0302541	.0320027	.0253366	.0394321	.036126	.0338799	.0364908	.0365302	.0372588	.0435728	.0414685	.036303	.0513603
NAME	32-34	35	13+	0	0	.000342	.0060288	.0038962	.0050495	.0085285	.0092438	.0156493	.0173501	.0123857	.0333646	.0302541	.0320027	.0253366	.0394321	.036126	.0338799	.0364908	.0365302	.0372588	.0435728	.0414685	.036303	.0513603
NAME	32-34	36	13+	0	0	.000342	.0060288	.0038962	.0050495	.0085285	.0092438	.0156493	.0173501	.0123857	.0333646	.0302541	.0320027	.0253366	.0394321	.036126	.0338799	.0364908	.0365302	.0372588	.0435728	.0414685	.036303	.0513603
NAME	32-34	37	13+	0	0	.000342	.0060288	.0038962	.0050495	.0085285	.0092438	.0156493	.0173501	.0123857	.0333646	.0302541	.0320027	.0253366	.0394321	.036126	.0338799	.0364908	.0365302	.0372588	.0435728	.0414685	.036303	.0513603
NAME	32-34	38	13+	0	0	.000342	.0060288	.0038962	.0050495	.0085285	.0092438	.0156493	.0173501	.0123857	.0333646	.0302541	.0320027	.0253366	.0394321	.036126	.0338799	.0364908	.0365302	.0372588	.0435728	.0414685	.036303	.0513603
NAME	32-34	39	13+	0	0	.000342	.0060288	.0038962	.0050495	.0085285	.0092438	.0156493	.0173501	.0123857	.0333646	.0302541	.0320027	.0253366	.0394321	.036126	.0338799	.0364908	.0365302	.0372588	.0435728	.0414685	.036303	.0513603
NAME	32-34	40	13+	0	0	.000342	.0060288	.0038962	.0050495	.0085285	.0092438	.0156493	.0173501	.0123857	.0333646	.0302541	.0320027	.0253366	.0394321	.036126	.0338799	.0364908	.0365302	.0372588	.0435728	.0414685	.036303	.0513603
NAME	4-5	1	1	0	0	0	0	.628443	.371557	0	0	0	0	0	0	0	0	0	0	0	0	0	0	0	0	0	0	0
NAME	4-5	2	2	.0727879	.1341469	.1669634	.0956967	.2996116	.2307934	0	0	0	0	0	0	0	0	0	0	0	0	0	0	0	0	0	0	0
NAME	4-5	3	3	.1608686	.1318473	.1461353	.1604108	.2050232	.1957149	0	0	0	0	0	0	0	0	0	0	0	0	0	0	0	0	0	0	0
NAME	4-5	4	4+	.1785721	.1364212	.1580435	.1592401	.1771814	.1905418	0	0	0	0	0	0	0	0	0	0	0	0	0	0	0	0	0	0	0
NAME	4-5	5	4+	.1785721	.1364212	.1580435	.1592401	.1771814	.1905418	0	0	0	0	0	0	0	0	0	0	0	0	0	0	0	0	0	0	0
NAME	4-5	6	4+	.1785721	.1364212	.1580435	.1592401	.1771814	.1905418	0	0	0	0	0	0	0	0	0	0	0	0	0	0	0	0	0	0	0
NAME	4-5	7	4+	.1785721	.1364212	.1580435	.1592401	.1771814	.1905418	0	0	0	0	0	0	0	0	0	0	0	0	0	0	0	0	0	0	0
NAME	4-5	8	4+	.1785721	.1364212	.1580435	.1592401	.1771814	.1905418	0	0	0	0	0	0	0	0	0	0	0	0	0	0	0	0	0	0	0
NAME	4-5	9	4+	.1785721	.1364212	.1580435	.1592401	.1771814	.1905418	0	0	0	0	0	0	0	0	0	0	0	0	0	0	0	0	0	0	0
NAME	4-5	10	4+	.1785721	.1364212	.1580435	.1592401	.1771814	.1905418	0	0	0	0	0	0	0	0	0	0	0	0	0	0	0	0	0	0	0
NAME	4-5	11	4+	.1785721	.1364212	.1580435	.1592401	.1771814	.1905418	0	0	0	0	0	0	0	0	0	0	0	0	0	0	0	0	0	0	0
NAME	4-5	12	4+	.1785721	.1364212	.1580435	.1592401	.1771814	.1905418	0	0	0	0	0	0	0	0	0	0	0	0	0	0	0	0	0	0	0
NAME	4-5	13	4+	.1785721	.1364212	.1580435	.1592401	.1771814	.1905418	0	0	0	0	0	0	0	0	0	0	0	0	0	0	0	0	0	0	0
NAME	4-5	14	4+	.1785721	.1364212	.1580435	.1592401	.1771814	.1905418	0	0	0	0	0	0	0	0	0	0	0	0	0	0	0	0	0	0	0
NAME	4-5	15	4+	.1785721	.1364212	.1580435	.1592401	.1771814	.1905418	0	0	0	0	0	0	0	0	0	0	0	0	0	0	0	0	0	0	0
NAME	4-5	16	4+	.1785721	.1364212	.1580435	.1592401	.1771814	.1905418	0	0	0	0	0	0	0	0	0	0	0	0	0	0	0	0	0	0	0
NAME	4-5	17	4+	.1785721	.1364212	.1580435	.1592401	.1771814	.1905418	0	0	0	0	0	0	0	0	0	0	0	0	0	0	0	0	0	0	0
NAME	4-5	18	4+	.1785721	.1364212	.1580435	.1592401	.1771814	.1905418	0	0	0	0	0	0	0	0	0	0	0	0	0	0	0	0	0	0	0
NAME	4-5	19	4+	.1785721	.1364212	.1580435	.1592401	.1771814	.1905418	0	0	0	0	0	0	0	0	0	0	0	0	0	0	0	0	0	0	0
NAME	4-5	20	4+	.1785721	.1364212	.1580435	.1592401	.1771814	.1905418	0	0	0	0	0	0	0	0	0	0	0	0	0	0	0	0	0	0	0
NAME	4-5	21	4+	.1785721	.1364212	.1580435	.1592401	.1771814	.1905418	0	0	0	0	0	0	0	0	0	0	0	0	0	0	0	0	0	0	0
NAME	4-5	22	4+	.1785721	.1364212	.1580435	.1592401	.1771814	.1905418	0	0	0	0	0	0	0	0	0	0	0	0	0	0	0	0	0	0	0
NAME	4-5	23	4+	.1785721	.1364212	.1580435	.1592401	.1771814	.1905418	0	0	0	0	0	0	0	0	0	0	0	0	0	0	0	0	0	0	0
NAME	4-5	24	4+	.1785721	.1364212	.1580435	.1592401	.1771814	.1905418	0	0	0	0	0	0	0	0	0	0	0	0	0	0	0	0	0	0	0
NAME	4-5	25	4+	.1785721	.1364212	.1580435	.1592401	.1771814	.1905418	0	0	0	0	0	0	0	0	0	0	0	0	0	0	0	0	0	0	0
NAME	4-5	26	4+	.1785721	.1364212	.1580435	.1592401	.1771814	.1905418	0	0	0	0	0	0	0	0	0	0	0	0	0	0	0	0	0	0	0
NAME	4-5	27	4+	.1785721	.1364212	.1580435	.1592401	.1771814	.1905418	0	0	0	0	0	0	0	0	0	0	0	0	0	0	0	0	0	0	0
NAME	4-5	28	4+	.1785721	.1364212	.1580435	.1592401	.1771814	.1905418	0	0	0	0	0	0	0	0	0	0	0	0	0	0	0	0	0	0	0
NAME	4-5	29	4+	.1785721	.1364212	.1580435	.1592401	.1771814	.1905418	0	0	0	0	0	0	0	0	0	0	0	0	0	0	0	0	0	0	0
NAME	4-5	30	4+	.1785721	.1364212	.1580435	.1592401	.1771814	.1905418	0	0	0	0	0	0	0	0	0	0	0	0	0	0	0	0	0	0	0
NAME	4-5	31	4+	.1785721	.1364212	.1580435	.1592401	.1771814	.1905418	0	0	0	0	0	0	0	0	0	0	0	0	0	0	0	0	0	0	0
NAME	4-5	32	4+	.1785721	.1364212	.1580435	.1592401	.1771814	.1905418	0	0	0	0	0	0	0	0	0	0	0	0	0	0	0	0	0	0	0
NAME	4-5	33	4+	.1785721	.1364212	.1580435	.1592401	.1771814	.1905418	0	0	0	0	0	0	0	0	0	0	0	0	0	0	0	0	0	0	0
NAME	4-5	34	4+	.1785721	.1364212	.1580435	.1592401	.1771814	.1905418	0	0	0	0	0	0	0	0	0	0	0	0	0	0	0	0	0	0	0
NAME	4-5	35	4+	.1785721	.1364212	.1580435	.1592401	.1771814	.1905418	0	0	0	0	0	0	0	0	0	0	0	0	0	0	0	0	0	0	0
NAME	4-5	36	4+	.1785721	.1364212	.1580435	.1592401	.1771814	.1905418	0	0	0	0	0	0	0	0	0	0	0	0	0	0	0	0	0	0	0
NAME	4-5	37	4+	.1785721	.1364212	.1580435	.1592401	.1771814	.1905418	0	0	0	0	0	0	0	0	0	0	0	0	0	0	0	0	0	0	0
NAME	4-5	38	4+	.1785721	.1364212	.1580435	.1592401	.1771814	.1905418	0	0	0	0	0	0	0	0	0	0	0	0	0	0	0	0	0	0	0
NAME	4-5	39	4+	.1785721	.1364212	.1580435	.1592401	.1771814	.1905418	0	0	0	0	0	0	0	0	0	0	0	0	0	0	0	0	0	0	0
NAME	4-5	40	4+	.1785721	.1364212	.1580435	.1592401	.1771814	.1905418	0	0	0	0	0	0	0	0	0	0	0	0	0	0	0	0	0	0	0
NAME	6-7	1	1	0	0	0	0	0	0	.5941666	.4058334	0	0	0	0	0	0	0	0	0	0	0	0	0	0	0	0	0
NAME	6-7	2	2	.0266246	.0476521	.0778905	.1175379	.1180733	.0848657	.3050949	.2222612	0	0	0	0	0	0	0	0	0	0	0	0	0	0	0	0	0
NAME	6-7	3	3	.0804099	.1016105	.1025433	.0992049	.1290508	.1106878	.214099	.1623938	0	0	0	0	0	0	0	0	0	0	0	0	0	0	0	0	0
NAME	6-7	4	4	.1107185	.1057982	.1001723	.1224705	.1152605	.1258072	.1738015	.1459714	0	0	0	0	0	0	0	0	0	0	0	0	0	0	0	0	0
NAME	6-7	5	5	.129292	.0878184	.1154671	.1097875	.1271431	.1355675	.1630736	.1318508	0	0	0	0	0	0	0	0	0	0	0	0	0	0	0	0	0
NAME	6-7	6	6+	.1142043	.1025597	.1219793	.1214407	.1398511	.1232006	.1462228	.1305415	0	0	0	0	0	0	0	0	0	0	0	0	0	0	0	0	0
NAME	6-7	7	6+	.1142043	.1025597	.1219793	.1214407	.1398511	.1232006	.1462228	.1305415	0	0	0	0	0	0	0	0	0	0	0	0	0	0	0	0	0
NAME	6-7	8	6+	.1142043	.1025597	.1219793	.1214407	.1398511	.1232006	.1462228	.1305415	0	0	0	0	0	0	0	0	0	0	0	0	0	0	0	0	0
NAME	6-7	9	6+	.1142043	.1025597	.1219793	.1214407	.1398511	.1232006	.1462228	.1305415	0	0	0	0	0	0	0	0	0	0	0	0	0	0	0	0	0
NAME	6-7	10	6+	.1142043	.1025597	.1219793	.1214407	.1398511	.1232006	.1462228	.1305415	0	0	0	0	0	0	0	0	0	0	0	0	0	0	0	0	0
NAME	6-7	11	6+	.1142043	.1025597	.1219793	.1214407	.1398511	.1232006	.1462228	.1305415	0	0	0	0	0	0	0	0	0	0	0	0	0	0	0	0	0
NAME	6-7	12	6+	.1142043	.1025597	.1219793	.1214407	.1398511	.1232006	.1462228	.1305415	0	0	0	0	0	0	0	0	0	0	0	0	0	0	0	0	0
NAME	6-7	13	6+	.1142043	.1025597	.1219793	.1214407	.1398511	.1232006	.1462228	.1305415	0	0	0	0	0	0	0	0	0	0	0	0	0	0	0	0	0
NAME	6-7	14	6+	.1142043	.1025597	.1219793	.1214407	.1398511	.1232006	.1462228	.1305415	0	0	0	0	0	0	0	0	0	0	0	0	0	0	0	0	0
NAME	6-7	15	6+	.1142043	.1025597	.1219793	.1214407	.1398511	.1232006	.1462228	.1305415	0	0	0	0	0	0	0	0	0	0	0	0	0	0	0	0	0
NAME	6-7	16	6+	.1142043	.1025597	.1219793	.1214407	.1398511	.1232006	.1462228	.1305415	0	0	0	0	0	0	0	0	0	0	0	0	0	0	0	0	0
NAME	6-7	17	6+	.1142043	.1025597	.1219793	.1214407	.1398511	.1232006	.1462228	.1305415	0	0	0	0	0	0	0	0	0	0	0	0	0	0	0	0	0
NAME	6-7	18	6+	.1142043	.1025597	.1219793	.1214407	.1398511	.1232006	.1462228	.1305415	0	0	0	0	0	0	0	0	0	0	0	0	0	0	0	0	0
NAME	6-7	19	6+	.1142043	.1025597	.1219793	.1214407	.1398511	.1232006	.1462228	.1305415	0	0	0	0	0	0	0	0	0	0	0	0	0	0	0	0	0
NAME	6-7	20	6+	.1142043	.1025597	.1219793	.1214407	.1398511	.1232006	.1462228	.1305415	0	0	0	0	0	0	0	0	0	0	0	0	0	0	0	0	0
NAME	6-7	21	6+	.1142043	.1025597	.1219793	.1214407	.1398511	.1232006	.1462228	.1305415	0	0	0	0	0	0	0	0	0	0	0	0	0	0	0	0	0
NAME	6-7	22	6+	.1142043	.1025597	.1219793	.1214407	.1398511	.1232006	.1462228	.1305415	0	0	0	0	0	0	0	0	0	0	0	0	0	0	0	0	0
NAME	6-7	23	6+	.1142043	.1025597	.1219793	.1214407	.1398511	.1232006	.1462228	.1305415	0	0	0	0	0	0	0	0	0	0	0	0	0	0	0	0	0
NAME	6-7	24	6+	.1142043	.1025597	.1219793	.1214407	.1398511	.1232006	.1462228	.1305415	0	0	0	0	0	0	0	0	0	0	0	0	0	0	0	0	0
NAME	6-7	25	6+	.1142043	.1025597	.1219793	.1214407	.1398511	.1232006	.1462228	.1305415	0	0	0	0	0	0	0	0	0	0	0	0	0	0	0	0	0
NAME	6-7	26	6+	.1142043	.1025597	.1219793	.1214407	.1398511	.1232006	.1462228	.1305415	0	0	0	0	0	0	0	0	0	0	0	0	0	0	0	0	0
NAME	6-7	27	6+	.1142043	.1025597	.1219793	.1214407	.1398511	.1232006	.1462228	.1305415	0	0	0	0	0	0	0	0	0	0	0	0	0	0	0	0	0
NAME	6-7	28	6+	.1142043	.1025597	.1219793	.1214407	.1398511	.1232006	.1462228	.1305415	0	0	0	0	0	0	0	0	0	0	0	0	0	0	0	0	0
NAME	6-7	29	6+	.1142043	.1025597	.1219793	.1214407	.1398511	.1232006	.1462228	.1305415	0	0	0	0	0	0	0	0	0	0	0	0	0	0	0	0	0
NAME	6-7	30	6+	.1142043	.1025597	.1219793	.1214407	.1398511	.1232006	.1462228	.1305415	0	0	0	0	0	0	0	0	0	0	0	0	0	0	0	0	0
NAME	6-7	31	6+	.1142043	.1025597	.1219793	.1214407	.1398511	.1232006	.1462228	.1305415	0	0	0	0	0	0	0	0	0	0	0	0	0	0	0	0	0
NAME	6-7	32	6+	.1142043	.1025597	.1219793	.1214407	.1398511	.1232006	.1462228	.1305415	0	0	0	0	0	0	0	0	0	0	0	0	0	0	0	0	0
NAME	6-7	33	6+	.1142043	.1025597	.1219793	.1214407	.1398511	.1232006	.1462228	.1305415	0	0	0	0	0	0	0	0	0	0	0	0	0	0	0	0	0
NAME	6-7	34	6+	.1142043	.1025597	.1219793	.1214407	.1398511	.1232006	.1462228	.1305415	0	0	0	0	0	0	0	0	0	0	0	0	0	0	0	0	0
NAME	6-7	35	6+	.1142043	.1025597	.1219793	.1214407	.1398511	.1232006	.1462228	.1305415	0	0	0	0	0	0	0	0	0	0	0	0	0	0	0	0	0
NAME	6-7	36	6+	.1142043	.1025597	.1219793	.1214407	.1398511	.1232006	.1462228	.1305415	0	0	0	0	0	0	0	0	0	0	0	0	0	0	0	0	0
NAME	6-7	37	6+	.1142043	.1025597	.1219793	.1214407	.1398511	.1232006	.1462228	.1305415	0	0	0	0	0	0	0	0	0	0	0	0	0	0	0	0	0
NAME	6-7	38	6+	.1142043	.1025597	.1219793	.1214407	.1398511	.1232006	.1462228	.1305415	0	0	0	0	0	0	0	0	0	0	0	0	0	0	0	0	0
NAME	6-7	39	6+	.1142043	.1025597	.1219793	.1214407	.1398511	.1232006	.1462228	.1305415	0	0	0	0	0	0	0	0	0	0	0	0	0	0	0	0	0
[truncated: 1,401 more rows]
