# Supplementary material for: Measuring Under-Five Mortality: Validation of New Low-Cost Methods
Source: PLoS Med. 2010 Apr 13;7(4):e1000253. doi: 10.1371/journal.pmed.1000253 (PMC2854123; doi:10.1371/journal.pmed.1000253)
Supplement: Text S1 — Application of summary birth history methods for estimating under-five mortality. (7.27 MB ZIP) [file pmed.1000253.s004.zip › TFBP - distribution of death days.csv]

region	timefbgroup	cd	cd_group	t_0	t_1	t_2	t_3	t_4	t_5	t_6	t_7	t_8	t_9	t_10	t_11	t_12	t_13	t_14	t_15	t_16	t_17	t_18	t_19	t_20	t_21	t_22	t_23	t_24
ASIA	0-1	1	1+	.5872755	.4127245	0	0	0	0	0	0	0	0	0	0	0	0	0	0	0	0	0	0	0	0	0	0	0
ASIA	0-1	2	1+	.5872755	.4127245	0	0	0	0	0	0	0	0	0	0	0	0	0	0	0	0	0	0	0	0	0	0	0
ASIA	0-1	3	1+	.5872755	.4127245	0	0	0	0	0	0	0	0	0	0	0	0	0	0	0	0	0	0	0	0	0	0	0
ASIA	0-1	4	1+	.5872755	.4127245	0	0	0	0	0	0	0	0	0	0	0	0	0	0	0	0	0	0	0	0	0	0	0
ASIA	0-1	5	1+	.5872755	.4127245	0	0	0	0	0	0	0	0	0	0	0	0	0	0	0	0	0	0	0	0	0	0	0
ASIA	0-1	6	1+	.5872755	.4127245	0	0	0	0	0	0	0	0	0	0	0	0	0	0	0	0	0	0	0	0	0	0	0
ASIA	0-1	7	1+	.5872755	.4127245	0	0	0	0	0	0	0	0	0	0	0	0	0	0	0	0	0	0	0	0	0	0	0
ASIA	0-1	8	1+	.5872755	.4127245	0	0	0	0	0	0	0	0	0	0	0	0	0	0	0	0	0	0	0	0	0	0	0
ASIA	0-1	9	1+	.5872755	.4127245	0	0	0	0	0	0	0	0	0	0	0	0	0	0	0	0	0	0	0	0	0	0	0
ASIA	0-1	10	1+	.5872755	.4127245	0	0	0	0	0	0	0	0	0	0	0	0	0	0	0	0	0	0	0	0	0	0	0
ASIA	0-1	11	1+	.5872755	.4127245	0	0	0	0	0	0	0	0	0	0	0	0	0	0	0	0	0	0	0	0	0	0	0
ASIA	0-1	12	1+	.5872755	.4127245	0	0	0	0	0	0	0	0	0	0	0	0	0	0	0	0	0	0	0	0	0	0	0
ASIA	0-1	13	1+	.5872755	.4127245	0	0	0	0	0	0	0	0	0	0	0	0	0	0	0	0	0	0	0	0	0	0	0
ASIA	0-1	14	1+	.5872755	.4127245	0	0	0	0	0	0	0	0	0	0	0	0	0	0	0	0	0	0	0	0	0	0	0
ASIA	0-1	15	1+	.5872755	.4127245	0	0	0	0	0	0	0	0	0	0	0	0	0	0	0	0	0	0	0	0	0	0	0
ASIA	0-1	16	1+	.5872755	.4127245	0	0	0	0	0	0	0	0	0	0	0	0	0	0	0	0	0	0	0	0	0	0	0
ASIA	0-1	17	1+	.5872755	.4127245	0	0	0	0	0	0	0	0	0	0	0	0	0	0	0	0	0	0	0	0	0	0	0
ASIA	0-1	18	1+	.5872755	.4127245	0	0	0	0	0	0	0	0	0	0	0	0	0	0	0	0	0	0	0	0	0	0	0
ASIA	0-1	19	1+	.5872755	.4127245	0	0	0	0	0	0	0	0	0	0	0	0	0	0	0	0	0	0	0	0	0	0	0
ASIA	0-1	20	1+	.5872755	.4127245	0	0	0	0	0	0	0	0	0	0	0	0	0	0	0	0	0	0	0	0	0	0	0
ASIA	0-1	21	1+	.5872755	.4127245	0	0	0	0	0	0	0	0	0	0	0	0	0	0	0	0	0	0	0	0	0	0	0
ASIA	0-1	22	1+	.5872755	.4127245	0	0	0	0	0	0	0	0	0	0	0	0	0	0	0	0	0	0	0	0	0	0	0
ASIA	0-1	23	1+	.5872755	.4127245	0	0	0	0	0	0	0	0	0	0	0	0	0	0	0	0	0	0	0	0	0	0	0
ASIA	0-1	24	1+	.5872755	.4127245	0	0	0	0	0	0	0	0	0	0	0	0	0	0	0	0	0	0	0	0	0	0	0
ASIA	0-1	25	1+	.5872755	.4127245	0	0	0	0	0	0	0	0	0	0	0	0	0	0	0	0	0	0	0	0	0	0	0
ASIA	0-1	26	1+	.5872755	.4127245	0	0	0	0	0	0	0	0	0	0	0	0	0	0	0	0	0	0	0	0	0	0	0
ASIA	0-1	27	1+	.5872755	.4127245	0	0	0	0	0	0	0	0	0	0	0	0	0	0	0	0	0	0	0	0	0	0	0
ASIA	0-1	28	1+	.5872755	.4127245	0	0	0	0	0	0	0	0	0	0	0	0	0	0	0	0	0	0	0	0	0	0	0
ASIA	0-1	29	1+	.5872755	.4127245	0	0	0	0	0	0	0	0	0	0	0	0	0	0	0	0	0	0	0	0	0	0	0
ASIA	0-1	30	1+	.5872755	.4127245	0	0	0	0	0	0	0	0	0	0	0	0	0	0	0	0	0	0	0	0	0	0	0
ASIA	0-1	31	1+	.5872755	.4127245	0	0	0	0	0	0	0	0	0	0	0	0	0	0	0	0	0	0	0	0	0	0	0
ASIA	0-1	32	1+	.5872755	.4127245	0	0	0	0	0	0	0	0	0	0	0	0	0	0	0	0	0	0	0	0	0	0	0
ASIA	0-1	33	1+	.5872755	.4127245	0	0	0	0	0	0	0	0	0	0	0	0	0	0	0	0	0	0	0	0	0	0	0
ASIA	0-1	34	1+	.5872755	.4127245	0	0	0	0	0	0	0	0	0	0	0	0	0	0	0	0	0	0	0	0	0	0	0
ASIA	0-1	35	1+	.5872755	.4127245	0	0	0	0	0	0	0	0	0	0	0	0	0	0	0	0	0	0	0	0	0	0	0
ASIA	0-1	36	1+	.5872755	.4127245	0	0	0	0	0	0	0	0	0	0	0	0	0	0	0	0	0	0	0	0	0	0	0
ASIA	0-1	37	1+	.5872755	.4127245	0	0	0	0	0	0	0	0	0	0	0	0	0	0	0	0	0	0	0	0	0	0	0
ASIA	0-1	38	1+	.5872755	.4127245	0	0	0	0	0	0	0	0	0	0	0	0	0	0	0	0	0	0	0	0	0	0	0
ASIA	0-1	39	1+	.5872755	.4127245	0	0	0	0	0	0	0	0	0	0	0	0	0	0	0	0	0	0	0	0	0	0	0
ASIA	0-1	40	1+	.5872755	.4127245	0	0	0	0	0	0	0	0	0	0	0	0	0	0	0	0	0	0	0	0	0	0	0
ASIA	10-11	1	1	.0377135	.035333	.0459115	.0536967	.0637092	.0642613	.0862229	.096216	.0913917	.101347	.1893066	.1348907	0	0	0	0	0	0	0	0	0	0	0	0	0
ASIA	10-11	2	2	.0325886	.0399551	.0564673	.058122	.0792693	.078836	.0978676	.0894705	.1099518	.112706	.1485188	.096247	0	0	0	0	0	0	0	0	0	0	0	0	0
ASIA	10-11	3	3	.0486954	.0461996	.0561427	.0542849	.0685366	.0923417	.1054318	.1034795	.1073146	.1059842	.1296441	.081945	0	0	0	0	0	0	0	0	0	0	0	0	0
ASIA	10-11	4	4+	.0336977	.0494018	.0526329	.0567493	.075423	.0958101	.118185	.1100767	.1213322	.1308819	.1059353	.0498741	0	0	0	0	0	0	0	0	0	0	0	0	0
ASIA	10-11	5	4+	.0336977	.0494018	.0526329	.0567493	.075423	.0958101	.118185	.1100767	.1213322	.1308819	.1059353	.0498741	0	0	0	0	0	0	0	0	0	0	0	0	0
ASIA	10-11	6	4+	.0336977	.0494018	.0526329	.0567493	.075423	.0958101	.118185	.1100767	.1213322	.1308819	.1059353	.0498741	0	0	0	0	0	0	0	0	0	0	0	0	0
ASIA	10-11	7	4+	.0336977	.0494018	.0526329	.0567493	.075423	.0958101	.118185	.1100767	.1213322	.1308819	.1059353	.0498741	0	0	0	0	0	0	0	0	0	0	0	0	0
ASIA	10-11	8	4+	.0336977	.0494018	.0526329	.0567493	.075423	.0958101	.118185	.1100767	.1213322	.1308819	.1059353	.0498741	0	0	0	0	0	0	0	0	0	0	0	0	0
ASIA	10-11	9	4+	.0336977	.0494018	.0526329	.0567493	.075423	.0958101	.118185	.1100767	.1213322	.1308819	.1059353	.0498741	0	0	0	0	0	0	0	0	0	0	0	0	0
ASIA	10-11	10	4+	.0336977	.0494018	.0526329	.0567493	.075423	.0958101	.118185	.1100767	.1213322	.1308819	.1059353	.0498741	0	0	0	0	0	0	0	0	0	0	0	0	0
ASIA	10-11	11	4+	.0336977	.0494018	.0526329	.0567493	.075423	.0958101	.118185	.1100767	.1213322	.1308819	.1059353	.0498741	0	0	0	0	0	0	0	0	0	0	0	0	0
ASIA	10-11	12	4+	.0336977	.0494018	.0526329	.0567493	.075423	.0958101	.118185	.1100767	.1213322	.1308819	.1059353	.0498741	0	0	0	0	0	0	0	0	0	0	0	0	0
ASIA	10-11	13	4+	.0336977	.0494018	.0526329	.0567493	.075423	.0958101	.118185	.1100767	.1213322	.1308819	.1059353	.0498741	0	0	0	0	0	0	0	0	0	0	0	0	0
ASIA	10-11	14	4+	.0336977	.0494018	.0526329	.0567493	.075423	.0958101	.118185	.1100767	.1213322	.1308819	.1059353	.0498741	0	0	0	0	0	0	0	0	0	0	0	0	0
ASIA	10-11	15	4+	.0336977	.0494018	.0526329	.0567493	.075423	.0958101	.118185	.1100767	.1213322	.1308819	.1059353	.0498741	0	0	0	0	0	0	0	0	0	0	0	0	0
ASIA	10-11	16	4+	.0336977	.0494018	.0526329	.0567493	.075423	.0958101	.118185	.1100767	.1213322	.1308819	.1059353	.0498741	0	0	0	0	0	0	0	0	0	0	0	0	0
ASIA	10-11	17	4+	.0336977	.0494018	.0526329	.0567493	.075423	.0958101	.118185	.1100767	.1213322	.1308819	.1059353	.0498741	0	0	0	0	0	0	0	0	0	0	0	0	0
ASIA	10-11	18	4+	.0336977	.0494018	.0526329	.0567493	.075423	.0958101	.118185	.1100767	.1213322	.1308819	.1059353	.0498741	0	0	0	0	0	0	0	0	0	0	0	0	0
ASIA	10-11	19	4+	.0336977	.0494018	.0526329	.0567493	.075423	.0958101	.118185	.1100767	.1213322	.1308819	.1059353	.0498741	0	0	0	0	0	0	0	0	0	0	0	0	0
ASIA	10-11	20	4+	.0336977	.0494018	.0526329	.0567493	.075423	.0958101	.118185	.1100767	.1213322	.1308819	.1059353	.0498741	0	0	0	0	0	0	0	0	0	0	0	0	0
ASIA	10-11	21	4+	.0336977	.0494018	.0526329	.0567493	.075423	.0958101	.118185	.1100767	.1213322	.1308819	.1059353	.0498741	0	0	0	0	0	0	0	0	0	0	0	0	0
ASIA	10-11	22	4+	.0336977	.0494018	.0526329	.0567493	.075423	.0958101	.118185	.1100767	.1213322	.1308819	.1059353	.0498741	0	0	0	0	0	0	0	0	0	0	0	0	0
ASIA	10-11	23	4+	.0336977	.0494018	.0526329	.0567493	.075423	.0958101	.118185	.1100767	.1213322	.1308819	.1059353	.0498741	0	0	0	0	0	0	0	0	0	0	0	0	0
ASIA	10-11	24	4+	.0336977	.0494018	.0526329	.0567493	.075423	.0958101	.118185	.1100767	.1213322	.1308819	.1059353	.0498741	0	0	0	0	0	0	0	0	0	0	0	0	0
ASIA	10-11	25	4+	.0336977	.0494018	.0526329	.0567493	.075423	.0958101	.118185	.1100767	.1213322	.1308819	.1059353	.0498741	0	0	0	0	0	0	0	0	0	0	0	0	0
ASIA	10-11	26	4+	.0336977	.0494018	.0526329	.0567493	.075423	.0958101	.118185	.1100767	.1213322	.1308819	.1059353	.0498741	0	0	0	0	0	0	0	0	0	0	0	0	0
ASIA	10-11	27	4+	.0336977	.0494018	.0526329	.0567493	.075423	.0958101	.118185	.1100767	.1213322	.1308819	.1059353	.0498741	0	0	0	0	0	0	0	0	0	0	0	0	0
ASIA	10-11	28	4+	.0336977	.0494018	.0526329	.0567493	.075423	.0958101	.118185	.1100767	.1213322	.1308819	.1059353	.0498741	0	0	0	0	0	0	0	0	0	0	0	0	0
ASIA	10-11	29	4+	.0336977	.0494018	.0526329	.0567493	.075423	.0958101	.118185	.1100767	.1213322	.1308819	.1059353	.0498741	0	0	0	0	0	0	0	0	0	0	0	0	0
ASIA	10-11	30	4+	.0336977	.0494018	.0526329	.0567493	.075423	.0958101	.118185	.1100767	.1213322	.1308819	.1059353	.0498741	0	0	0	0	0	0	0	0	0	0	0	0	0
ASIA	10-11	31	4+	.0336977	.0494018	.0526329	.0567493	.075423	.0958101	.118185	.1100767	.1213322	.1308819	.1059353	.0498741	0	0	0	0	0	0	0	0	0	0	0	0	0
ASIA	10-11	32	4+	.0336977	.0494018	.0526329	.0567493	.075423	.0958101	.118185	.1100767	.1213322	.1308819	.1059353	.0498741	0	0	0	0	0	0	0	0	0	0	0	0	0
ASIA	10-11	33	4+	.0336977	.0494018	.0526329	.0567493	.075423	.0958101	.118185	.1100767	.1213322	.1308819	.1059353	.0498741	0	0	0	0	0	0	0	0	0	0	0	0	0
ASIA	10-11	34	4+	.0336977	.0494018	.0526329	.0567493	.075423	.0958101	.118185	.1100767	.1213322	.1308819	.1059353	.0498741	0	0	0	0	0	0	0	0	0	0	0	0	0
ASIA	10-11	35	4+	.0336977	.0494018	.0526329	.0567493	.075423	.0958101	.118185	.1100767	.1213322	.1308819	.1059353	.0498741	0	0	0	0	0	0	0	0	0	0	0	0	0
ASIA	10-11	36	4+	.0336977	.0494018	.0526329	.0567493	.075423	.0958101	.118185	.1100767	.1213322	.1308819	.1059353	.0498741	0	0	0	0	0	0	0	0	0	0	0	0	0
ASIA	10-11	37	4+	.0336977	.0494018	.0526329	.0567493	.075423	.0958101	.118185	.1100767	.1213322	.1308819	.1059353	.0498741	0	0	0	0	0	0	0	0	0	0	0	0	0
ASIA	10-11	38	4+	.0336977	.0494018	.0526329	.0567493	.075423	.0958101	.118185	.1100767	.1213322	.1308819	.1059353	.0498741	0	0	0	0	0	0	0	0	0	0	0	0	0
ASIA	10-11	39	4+	.0336977	.0494018	.0526329	.0567493	.075423	.0958101	.118185	.1100767	.1213322	.1308819	.1059353	.0498741	0	0	0	0	0	0	0	0	0	0	0	0	0
ASIA	10-11	40	4+	.0336977	.0494018	.0526329	.0567493	.075423	.0958101	.118185	.1100767	.1213322	.1308819	.1059353	.0498741	0	0	0	0	0	0	0	0	0	0	0	0	0
ASIA	12-13	1	1	.0335326	.0311661	.0335465	.0434126	.0483999	.0555262	.0607624	.0644764	.0740589	.0727819	.0972703	.0975338	.172204	.1153285	0	0	0	0	0	0	0	0	0	0	0
ASIA	12-13	2	2	.0346174	.027287	.0358335	.0396276	.0440792	.0699231	.0771502	.0723515	.0791328	.0912715	.106741	.0992823	.137628	.0850749	0	0	0	0	0	0	0	0	0	0	0
ASIA	12-13	3	3	.0467337	.0340311	.0404181	.0448842	.0528128	.0609111	.0875849	.097439	.0923571	.0879709	.1087335	.0703113	.1058141	.069998	0	0	0	0	0	0	0	0	0	0	0
ASIA	12-13	4	4+	.0395473	.0472658	.0382427	.0424635	.0634858	.0739284	.0897994	.0968043	.0993728	.0942113	.0916726	.0899448	.0867333	.0465279	0	0	0	0	0	0	0	0	0	0	0
ASIA	12-13	5	4+	.0395473	.0472658	.0382427	.0424635	.0634858	.0739284	.0897994	.0968043	.0993728	.0942113	.0916726	.0899448	.0867333	.0465279	0	0	0	0	0	0	0	0	0	0	0
ASIA	12-13	6	4+	.0395473	.0472658	.0382427	.0424635	.0634858	.0739284	.0897994	.0968043	.0993728	.0942113	.0916726	.0899448	.0867333	.0465279	0	0	0	0	0	0	0	0	0	0	0
ASIA	12-13	7	4+	.0395473	.0472658	.0382427	.0424635	.0634858	.0739284	.0897994	.0968043	.0993728	.0942113	.0916726	.0899448	.0867333	.0465279	0	0	0	0	0	0	0	0	0	0	0
ASIA	12-13	8	4+	.0395473	.0472658	.0382427	.0424635	.0634858	.0739284	.0897994	.0968043	.0993728	.0942113	.0916726	.0899448	.0867333	.0465279	0	0	0	0	0	0	0	0	0	0	0
ASIA	12-13	9	4+	.0395473	.0472658	.0382427	.0424635	.0634858	.0739284	.0897994	.0968043	.0993728	.0942113	.0916726	.0899448	.0867333	.0465279	0	0	0	0	0	0	0	0	0	0	0
ASIA	12-13	10	4+	.0395473	.0472658	.0382427	.0424635	.0634858	.0739284	.0897994	.0968043	.0993728	.0942113	.0916726	.0899448	.0867333	.0465279	0	0	0	0	0	0	0	0	0	0	0
ASIA	12-13	11	4+	.0395473	.0472658	.0382427	.0424635	.0634858	.0739284	.0897994	.0968043	.0993728	.0942113	.0916726	.0899448	.0867333	.0465279	0	0	0	0	0	0	0	0	0	0	0
ASIA	12-13	12	4+	.0395473	.0472658	.0382427	.0424635	.0634858	.0739284	.0897994	.0968043	.0993728	.0942113	.0916726	.0899448	.0867333	.0465279	0	0	0	0	0	0	0	0	0	0	0
ASIA	12-13	13	4+	.0395473	.0472658	.0382427	.0424635	.0634858	.0739284	.0897994	.0968043	.0993728	.0942113	.0916726	.0899448	.0867333	.0465279	0	0	0	0	0	0	0	0	0	0	0
ASIA	12-13	14	4+	.0395473	.0472658	.0382427	.0424635	.0634858	.0739284	.0897994	.0968043	.0993728	.0942113	.0916726	.0899448	.0867333	.0465279	0	0	0	0	0	0	0	0	0	0	0
ASIA	12-13	15	4+	.0395473	.0472658	.0382427	.0424635	.0634858	.0739284	.0897994	.0968043	.0993728	.0942113	.0916726	.0899448	.0867333	.0465279	0	0	0	0	0	0	0	0	0	0	0
ASIA	12-13	16	4+	.0395473	.0472658	.0382427	.0424635	.0634858	.0739284	.0897994	.0968043	.0993728	.0942113	.0916726	.0899448	.0867333	.0465279	0	0	0	0	0	0	0	0	0	0	0
ASIA	12-13	17	4+	.0395473	.0472658	.0382427	.0424635	.0634858	.0739284	.0897994	.0968043	.0993728	.0942113	.0916726	.0899448	.0867333	.0465279	0	0	0	0	0	0	0	0	0	0	0
ASIA	12-13	18	4+	.0395473	.0472658	.0382427	.0424635	.0634858	.0739284	.0897994	.0968043	.0993728	.0942113	.0916726	.0899448	.0867333	.0465279	0	0	0	0	0	0	0	0	0	0	0
ASIA	12-13	19	4+	.0395473	.0472658	.0382427	.0424635	.0634858	.0739284	.0897994	.0968043	.0993728	.0942113	.0916726	.0899448	.0867333	.0465279	0	0	0	0	0	0	0	0	0	0	0
ASIA	12-13	20	4+	.0395473	.0472658	.0382427	.0424635	.0634858	.0739284	.0897994	.0968043	.0993728	.0942113	.0916726	.0899448	.0867333	.0465279	0	0	0	0	0	0	0	0	0	0	0
ASIA	12-13	21	4+	.0395473	.0472658	.0382427	.0424635	.0634858	.0739284	.0897994	.0968043	.0993728	.0942113	.0916726	.0899448	.0867333	.0465279	0	0	0	0	0	0	0	0	0	0	0
ASIA	12-13	22	4+	.0395473	.0472658	.0382427	.0424635	.0634858	.0739284	.0897994	.0968043	.0993728	.0942113	.0916726	.0899448	.0867333	.0465279	0	0	0	0	0	0	0	0	0	0	0
ASIA	12-13	23	4+	.0395473	.0472658	.0382427	.0424635	.0634858	.0739284	.0897994	.0968043	.0993728	.0942113	.0916726	.0899448	.0867333	.0465279	0	0	0	0	0	0	0	0	0	0	0
ASIA	12-13	24	4+	.0395473	.0472658	.0382427	.0424635	.0634858	.0739284	.0897994	.0968043	.0993728	.0942113	.0916726	.0899448	.0867333	.0465279	0	0	0	0	0	0	0	0	0	0	0
ASIA	12-13	25	4+	.0395473	.0472658	.0382427	.0424635	.0634858	.0739284	.0897994	.0968043	.0993728	.0942113	.0916726	.0899448	.0867333	.0465279	0	0	0	0	0	0	0	0	0	0	0
ASIA	12-13	26	4+	.0395473	.0472658	.0382427	.0424635	.0634858	.0739284	.0897994	.0968043	.0993728	.0942113	.0916726	.0899448	.0867333	.0465279	0	0	0	0	0	0	0	0	0	0	0
ASIA	12-13	27	4+	.0395473	.0472658	.0382427	.0424635	.0634858	.0739284	.0897994	.0968043	.0993728	.0942113	.0916726	.0899448	.0867333	.0465279	0	0	0	0	0	0	0	0	0	0	0
ASIA	12-13	28	4+	.0395473	.0472658	.0382427	.0424635	.0634858	.0739284	.0897994	.0968043	.0993728	.0942113	.0916726	.0899448	.0867333	.0465279	0	0	0	0	0	0	0	0	0	0	0
ASIA	12-13	29	4+	.0395473	.0472658	.0382427	.0424635	.0634858	.0739284	.0897994	.0968043	.0993728	.0942113	.0916726	.0899448	.0867333	.0465279	0	0	0	0	0	0	0	0	0	0	0
ASIA	12-13	30	4+	.0395473	.0472658	.0382427	.0424635	.0634858	.0739284	.0897994	.0968043	.0993728	.0942113	.0916726	.0899448	.0867333	.0465279	0	0	0	0	0	0	0	0	0	0	0
ASIA	12-13	31	4+	.0395473	.0472658	.0382427	.0424635	.0634858	.0739284	.0897994	.0968043	.0993728	.0942113	.0916726	.0899448	.0867333	.0465279	0	0	0	0	0	0	0	0	0	0	0
ASIA	12-13	32	4+	.0395473	.0472658	.0382427	.0424635	.0634858	.0739284	.0897994	.0968043	.0993728	.0942113	.0916726	.0899448	.0867333	.0465279	0	0	0	0	0	0	0	0	0	0	0
ASIA	12-13	33	4+	.0395473	.0472658	.0382427	.0424635	.0634858	.0739284	.0897994	.0968043	.0993728	.0942113	.0916726	.0899448	.0867333	.0465279	0	0	0	0	0	0	0	0	0	0	0
ASIA	12-13	34	4+	.0395473	.0472658	.0382427	.0424635	.0634858	.0739284	.0897994	.0968043	.0993728	.0942113	.0916726	.0899448	.0867333	.0465279	0	0	0	0	0	0	0	0	0	0	0
ASIA	12-13	35	4+	.0395473	.0472658	.0382427	.0424635	.0634858	.0739284	.0897994	.0968043	.0993728	.0942113	.0916726	.0899448	.0867333	.0465279	0	0	0	0	0	0	0	0	0	0	0
ASIA	12-13	36	4+	.0395473	.0472658	.0382427	.0424635	.0634858	.0739284	.0897994	.0968043	.0993728	.0942113	.0916726	.0899448	.0867333	.0465279	0	0	0	0	0	0	0	0	0	0	0
ASIA	12-13	37	4+	.0395473	.0472658	.0382427	.0424635	.0634858	.0739284	.0897994	.0968043	.0993728	.0942113	.0916726	.0899448	.0867333	.0465279	0	0	0	0	0	0	0	0	0	0	0
ASIA	12-13	38	4+	.0395473	.0472658	.0382427	.0424635	.0634858	.0739284	.0897994	.0968043	.0993728	.0942113	.0916726	.0899448	.0867333	.0465279	0	0	0	0	0	0	0	0	0	0	0
ASIA	12-13	39	4+	.0395473	.0472658	.0382427	.0424635	.0634858	.0739284	.0897994	.0968043	.0993728	.0942113	.0916726	.0899448	.0867333	.0465279	0	0	0	0	0	0	0	0	0	0	0
ASIA	12-13	40	4+	.0395473	.0472658	.0382427	.0424635	.0634858	.0739284	.0897994	.0968043	.0993728	.0942113	.0916726	.0899448	.0867333	.0465279	0	0	0	0	0	0	0	0	0	0	0
ASIA	14-15	1	1	.0266594	.0272946	.0292957	.0294627	.0347721	.0429532	.0486111	.0481602	.0507559	.0571288	.0649611	.0715325	.0821348	.1006605	.1741677	.1114496	0	0	0	0	0	0	0	0	0
ASIA	14-15	2	2	.0221996	.0231865	.0260954	.0280902	.0443993	.0445993	.0525045	.0571466	.0691983	.076059	.0762081	.0743442	.0916632	.0923035	.1413656	.0806365	0	0	0	0	0	0	0	0	0
ASIA	14-15	3	3	.0266881	.0293663	.0363828	.0366015	.0412974	.0482962	.0568807	.0707272	.0703525	.0682934	.0722758	.0961744	.0961996	.0918023	.0945787	.0640832	0	0	0	0	0	0	0	0	0
ASIA	14-15	4	4	.0145014	.0310862	.0213072	.0459294	.0633521	.0520193	.0661057	.0820422	.076641	.0626879	.0839795	.1018148	.1014147	.0729625	.0798064	.0443497	0	0	0	0	0	0	0	0	0
ASIA	14-15	5	5+	.0358937	.0258156	.0228707	.0402974	.0448288	.0456788	.0631165	.0565959	.0774364	.0973633	.0883219	.0908963	.0998291	.0970581	.0647157	.0492819	0	0	0	0	0	0	0	0	0
ASIA	14-15	6	5+	.0358937	.0258156	.0228707	.0402974	.0448288	.0456788	.0631165	.0565959	.0774364	.0973633	.0883219	.0908963	.0998291	.0970581	.0647157	.0492819	0	0	0	0	0	0	0	0	0
ASIA	14-15	7	5+	.0358937	.0258156	.0228707	.0402974	.0448288	.0456788	.0631165	.0565959	.0774364	.0973633	.0883219	.0908963	.0998291	.0970581	.0647157	.0492819	0	0	0	0	0	0	0	0	0
ASIA	14-15	8	5+	.0358937	.0258156	.0228707	.0402974	.0448288	.0456788	.0631165	.0565959	.0774364	.0973633	.0883219	.0908963	.0998291	.0970581	.0647157	.0492819	0	0	0	0	0	0	0	0	0
ASIA	14-15	9	5+	.0358937	.0258156	.0228707	.0402974	.0448288	.0456788	.0631165	.0565959	.0774364	.0973633	.0883219	.0908963	.0998291	.0970581	.0647157	.0492819	0	0	0	0	0	0	0	0	0
ASIA	14-15	10	5+	.0358937	.0258156	.0228707	.0402974	.0448288	.0456788	.0631165	.0565959	.0774364	.0973633	.0883219	.0908963	.0998291	.0970581	.0647157	.0492819	0	0	0	0	0	0	0	0	0
ASIA	14-15	11	5+	.0358937	.0258156	.0228707	.0402974	.0448288	.0456788	.0631165	.0565959	.0774364	.0973633	.0883219	.0908963	.0998291	.0970581	.0647157	.0492819	0	0	0	0	0	0	0	0	0
ASIA	14-15	12	5+	.0358937	.0258156	.0228707	.0402974	.0448288	.0456788	.0631165	.0565959	.0774364	.0973633	.0883219	.0908963	.0998291	.0970581	.0647157	.0492819	0	0	0	0	0	0	0	0	0
ASIA	14-15	13	5+	.0358937	.0258156	.0228707	.0402974	.0448288	.0456788	.0631165	.0565959	.0774364	.0973633	.0883219	.0908963	.0998291	.0970581	.0647157	.0492819	0	0	0	0	0	0	0	0	0
ASIA	14-15	14	5+	.0358937	.0258156	.0228707	.0402974	.0448288	.0456788	.0631165	.0565959	.0774364	.0973633	.0883219	.0908963	.0998291	.0970581	.0647157	.0492819	0	0	0	0	0	0	0	0	0
ASIA	14-15	15	5+	.0358937	.0258156	.0228707	.0402974	.0448288	.0456788	.0631165	.0565959	.0774364	.0973633	.0883219	.0908963	.0998291	.0970581	.0647157	.0492819	0	0	0	0	0	0	0	0	0
ASIA	14-15	16	5+	.0358937	.0258156	.0228707	.0402974	.0448288	.0456788	.0631165	.0565959	.0774364	.0973633	.0883219	.0908963	.0998291	.0970581	.0647157	.0492819	0	0	0	0	0	0	0	0	0
ASIA	14-15	17	5+	.0358937	.0258156	.0228707	.0402974	.0448288	.0456788	.0631165	.0565959	.0774364	.0973633	.0883219	.0908963	.0998291	.0970581	.0647157	.0492819	0	0	0	0	0	0	0	0	0
ASIA	14-15	18	5+	.0358937	.0258156	.0228707	.0402974	.0448288	.0456788	.0631165	.0565959	.0774364	.0973633	.0883219	.0908963	.0998291	.0970581	.0647157	.0492819	0	0	0	0	0	0	0	0	0
ASIA	14-15	19	5+	.0358937	.0258156	.0228707	.0402974	.0448288	.0456788	.0631165	.0565959	.0774364	.0973633	.0883219	.0908963	.0998291	.0970581	.0647157	.0492819	0	0	0	0	0	0	0	0	0
ASIA	14-15	20	5+	.0358937	.0258156	.0228707	.0402974	.0448288	.0456788	.0631165	.0565959	.0774364	.0973633	.0883219	.0908963	.0998291	.0970581	.0647157	.0492819	0	0	0	0	0	0	0	0	0
ASIA	14-15	21	5+	.0358937	.0258156	.0228707	.0402974	.0448288	.0456788	.0631165	.0565959	.0774364	.0973633	.0883219	.0908963	.0998291	.0970581	.0647157	.0492819	0	0	0	0	0	0	0	0	0
ASIA	14-15	22	5+	.0358937	.0258156	.0228707	.0402974	.0448288	.0456788	.0631165	.0565959	.0774364	.0973633	.0883219	.0908963	.0998291	.0970581	.0647157	.0492819	0	0	0	0	0	0	0	0	0
ASIA	14-15	23	5+	.0358937	.0258156	.0228707	.0402974	.0448288	.0456788	.0631165	.0565959	.0774364	.0973633	.0883219	.0908963	.0998291	.0970581	.0647157	.0492819	0	0	0	0	0	0	0	0	0
ASIA	14-15	24	5+	.0358937	.0258156	.0228707	.0402974	.0448288	.0456788	.0631165	.0565959	.0774364	.0973633	.0883219	.0908963	.0998291	.0970581	.0647157	.0492819	0	0	0	0	0	0	0	0	0
ASIA	14-15	25	5+	.0358937	.0258156	.0228707	.0402974	.0448288	.0456788	.0631165	.0565959	.0774364	.0973633	.0883219	.0908963	.0998291	.0970581	.0647157	.0492819	0	0	0	0	0	0	0	0	0
ASIA	14-15	26	5+	.0358937	.0258156	.0228707	.0402974	.0448288	.0456788	.0631165	.0565959	.0774364	.0973633	.0883219	.0908963	.0998291	.0970581	.0647157	.0492819	0	0	0	0	0	0	0	0	0
ASIA	14-15	27	5+	.0358937	.0258156	.0228707	.0402974	.0448288	.0456788	.0631165	.0565959	.0774364	.0973633	.0883219	.0908963	.0998291	.0970581	.0647157	.0492819	0	0	0	0	0	0	0	0	0
ASIA	14-15	28	5+	.0358937	.0258156	.0228707	.0402974	.0448288	.0456788	.0631165	.0565959	.0774364	.0973633	.0883219	.0908963	.0998291	.0970581	.0647157	.0492819	0	0	0	0	0	0	0	0	0
ASIA	14-15	29	5+	.0358937	.0258156	.0228707	.0402974	.0448288	.0456788	.0631165	.0565959	.0774364	.0973633	.0883219	.0908963	.0998291	.0970581	.0647157	.0492819	0	0	0	0	0	0	0	0	0
ASIA	14-15	30	5+	.0358937	.0258156	.0228707	.0402974	.0448288	.0456788	.0631165	.0565959	.0774364	.0973633	.0883219	.0908963	.0998291	.0970581	.0647157	.0492819	0	0	0	0	0	0	0	0	0
ASIA	14-15	31	5+	.0358937	.0258156	.0228707	.0402974	.0448288	.0456788	.0631165	.0565959	.0774364	.0973633	.0883219	.0908963	.0998291	.0970581	.0647157	.0492819	0	0	0	0	0	0	0	0	0
ASIA	14-15	32	5+	.0358937	.0258156	.0228707	.0402974	.0448288	.0456788	.0631165	.0565959	.0774364	.0973633	.0883219	.0908963	.0998291	.0970581	.0647157	.0492819	0	0	0	0	0	0	0	0	0
ASIA	14-15	33	5+	.0358937	.0258156	.0228707	.0402974	.0448288	.0456788	.0631165	.0565959	.0774364	.0973633	.0883219	.0908963	.0998291	.0970581	.0647157	.0492819	0	0	0	0	0	0	0	0	0
ASIA	14-15	34	5+	.0358937	.0258156	.0228707	.0402974	.0448288	.0456788	.0631165	.0565959	.0774364	.0973633	.0883219	.0908963	.0998291	.0970581	.0647157	.0492819	0	0	0	0	0	0	0	0	0
ASIA	14-15	35	5+	.0358937	.0258156	.0228707	.0402974	.0448288	.0456788	.0631165	.0565959	.0774364	.0973633	.0883219	.0908963	.0998291	.0970581	.0647157	.0492819	0	0	0	0	0	0	0	0	0
ASIA	14-15	36	5+	.0358937	.0258156	.0228707	.0402974	.0448288	.0456788	.0631165	.0565959	.0774364	.0973633	.0883219	.0908963	.0998291	.0970581	.0647157	.0492819	0	0	0	0	0	0	0	0	0
ASIA	14-15	37	5+	.0358937	.0258156	.0228707	.0402974	.0448288	.0456788	.0631165	.0565959	.0774364	.0973633	.0883219	.0908963	.0998291	.0970581	.0647157	.0492819	0	0	0	0	0	0	0	0	0
ASIA	14-15	38	5+	.0358937	.0258156	.0228707	.0402974	.0448288	.0456788	.0631165	.0565959	.0774364	.0973633	.0883219	.0908963	.0998291	.0970581	.0647157	.0492819	0	0	0	0	0	0	0	0	0
ASIA	14-15	39	5+	.0358937	.0258156	.0228707	.0402974	.0448288	.0456788	.0631165	.0565959	.0774364	.0973633	.0883219	.0908963	.0998291	.0970581	.0647157	.0492819	0	0	0	0	0	0	0	0	0
ASIA	14-15	40	5+	.0358937	.0258156	.0228707	.0402974	.0448288	.0456788	.0631165	.0565959	.0774364	.0973633	.0883219	.0908963	.0998291	.0970581	.0647157	.0492819	0	0	0	0	0	0	0	0	0
ASIA	16-17	1	1	.0245901	.018451	.0212782	.0226629	.0238575	.0341204	.0365182	.0404139	.03857	.0512112	.0541933	.0565409	.0620911	.07798	.0733955	.0863629	.1699696	.1077932	0	0	0	0	0	0	0
ASIA	16-17	2	2	.0169318	.0221019	.0238074	.0265787	.0338068	.0318139	.0394596	.0470219	.0490932	.0535524	.0607543	.0572045	.0651401	.0813467	.0914211	.0933108	.1223844	.0842708	0	0	0	0	0	0	0
ASIA	16-17	3	3	.0180995	.020679	.0220491	.0277574	.0334441	.0520223	.0461291	.0431981	.0583541	.068426	.0642142	.0723133	.0702405	.074838	.0844554	.0919306	.0923537	.0594955	0	0	0	0	0	0	0
ASIA	16-17	4	4	.018237	.018076	.0218907	.0195417	.0549318	.052239	.0586339	.0652452	.0755435	.0478912	.0580486	.0819649	.0810527	.0761652	.0891125	.0532681	.0688864	.0592716	0	0	0	0	0	0	0
ASIA	16-17	5	5+	.0255805	.0402636	.0207818	.0324668	.0316954	.0424312	.0420124	.0588659	.0635055	.0835314	.0788049	.0668808	.0775702	.0856702	.0862705	.0621367	.0662003	.0353321	0	0	0	0	0	0	0
ASIA	16-17	6	5+	.0255805	.0402636	.0207818	.0324668	.0316954	.0424312	.0420124	.0588659	.0635055	.0835314	.0788049	.0668808	.0775702	.0856702	.0862705	.0621367	.0662003	.0353321	0	0	0	0	0	0	0
ASIA	16-17	7	5+	.0255805	.0402636	.0207818	.0324668	.0316954	.0424312	.0420124	.0588659	.0635055	.0835314	.0788049	.0668808	.0775702	.0856702	.0862705	.0621367	.0662003	.0353321	0	0	0	0	0	0	0
ASIA	16-17	8	5+	.0255805	.0402636	.0207818	.0324668	.0316954	.0424312	.0420124	.0588659	.0635055	.0835314	.0788049	.0668808	.0775702	.0856702	.0862705	.0621367	.0662003	.0353321	0	0	0	0	0	0	0
ASIA	16-17	9	5+	.0255805	.0402636	.0207818	.0324668	.0316954	.0424312	.0420124	.0588659	.0635055	.0835314	.0788049	.0668808	.0775702	.0856702	.0862705	.0621367	.0662003	.0353321	0	0	0	0	0	0	0
ASIA	16-17	10	5+	.0255805	.0402636	.0207818	.0324668	.0316954	.0424312	.0420124	.0588659	.0635055	.0835314	.0788049	.0668808	.0775702	.0856702	.0862705	.0621367	.0662003	.0353321	0	0	0	0	0	0	0
ASIA	16-17	11	5+	.0255805	.0402636	.0207818	.0324668	.0316954	.0424312	.0420124	.0588659	.0635055	.0835314	.0788049	.0668808	.0775702	.0856702	.0862705	.0621367	.0662003	.0353321	0	0	0	0	0	0	0
ASIA	16-17	12	5+	.0255805	.0402636	.0207818	.0324668	.0316954	.0424312	.0420124	.0588659	.0635055	.0835314	.0788049	.0668808	.0775702	.0856702	.0862705	.0621367	.0662003	.0353321	0	0	0	0	0	0	0
ASIA	16-17	13	5+	.0255805	.0402636	.0207818	.0324668	.0316954	.0424312	.0420124	.0588659	.0635055	.0835314	.0788049	.0668808	.0775702	.0856702	.0862705	.0621367	.0662003	.0353321	0	0	0	0	0	0	0
ASIA	16-17	14	5+	.0255805	.0402636	.0207818	.0324668	.0316954	.0424312	.0420124	.0588659	.0635055	.0835314	.0788049	.0668808	.0775702	.0856702	.0862705	.0621367	.0662003	.0353321	0	0	0	0	0	0	0
ASIA	16-17	15	5+	.0255805	.0402636	.0207818	.0324668	.0316954	.0424312	.0420124	.0588659	.0635055	.0835314	.0788049	.0668808	.0775702	.0856702	.0862705	.0621367	.0662003	.0353321	0	0	0	0	0	0	0
ASIA	16-17	16	5+	.0255805	.0402636	.0207818	.0324668	.0316954	.0424312	.0420124	.0588659	.0635055	.0835314	.0788049	.0668808	.0775702	.0856702	.0862705	.0621367	.0662003	.0353321	0	0	0	0	0	0	0
ASIA	16-17	17	5+	.0255805	.0402636	.0207818	.0324668	.0316954	.0424312	.0420124	.0588659	.0635055	.0835314	.0788049	.0668808	.0775702	.0856702	.0862705	.0621367	.0662003	.0353321	0	0	0	0	0	0	0
ASIA	16-17	18	5+	.0255805	.0402636	.0207818	.0324668	.0316954	.0424312	.0420124	.0588659	.0635055	.0835314	.0788049	.0668808	.0775702	.0856702	.0862705	.0621367	.0662003	.0353321	0	0	0	0	0	0	0
ASIA	16-17	19	5+	.0255805	.0402636	.0207818	.0324668	.0316954	.0424312	.0420124	.0588659	.0635055	.0835314	.0788049	.0668808	.0775702	.0856702	.0862705	.0621367	.0662003	.0353321	0	0	0	0	0	0	0
ASIA	16-17	20	5+	.0255805	.0402636	.0207818	.0324668	.0316954	.0424312	.0420124	.0588659	.0635055	.0835314	.0788049	.0668808	.0775702	.0856702	.0862705	.0621367	.0662003	.0353321	0	0	0	0	0	0	0
ASIA	16-17	21	5+	.0255805	.0402636	.0207818	.0324668	.0316954	.0424312	.0420124	.0588659	.0635055	.0835314	.0788049	.0668808	.0775702	.0856702	.0862705	.0621367	.0662003	.0353321	0	0	0	0	0	0	0
ASIA	16-17	22	5+	.0255805	.0402636	.0207818	.0324668	.0316954	.0424312	.0420124	.0588659	.0635055	.0835314	.0788049	.0668808	.0775702	.0856702	.0862705	.0621367	.0662003	.0353321	0	0	0	0	0	0	0
ASIA	16-17	23	5+	.0255805	.0402636	.0207818	.0324668	.0316954	.0424312	.0420124	.0588659	.0635055	.0835314	.0788049	.0668808	.0775702	.0856702	.0862705	.0621367	.0662003	.0353321	0	0	0	0	0	0	0
ASIA	16-17	24	5+	.0255805	.0402636	.0207818	.0324668	.0316954	.0424312	.0420124	.0588659	.0635055	.0835314	.0788049	.0668808	.0775702	.0856702	.0862705	.0621367	.0662003	.0353321	0	0	0	0	0	0	0
ASIA	16-17	25	5+	.0255805	.0402636	.0207818	.0324668	.0316954	.0424312	.0420124	.0588659	.0635055	.0835314	.0788049	.0668808	.0775702	.0856702	.0862705	.0621367	.0662003	.0353321	0	0	0	0	0	0	0
ASIA	16-17	26	5+	.0255805	.0402636	.0207818	.0324668	.0316954	.0424312	.0420124	.0588659	.0635055	.0835314	.0788049	.0668808	.0775702	.0856702	.0862705	.0621367	.0662003	.0353321	0	0	0	0	0	0	0
ASIA	16-17	27	5+	.0255805	.0402636	.0207818	.0324668	.0316954	.0424312	.0420124	.0588659	.0635055	.0835314	.0788049	.0668808	.0775702	.0856702	.0862705	.0621367	.0662003	.0353321	0	0	0	0	0	0	0
ASIA	16-17	28	5+	.0255805	.0402636	.0207818	.0324668	.0316954	.0424312	.0420124	.0588659	.0635055	.0835314	.0788049	.0668808	.0775702	.0856702	.0862705	.0621367	.0662003	.0353321	0	0	0	0	0	0	0
ASIA	16-17	29	5+	.0255805	.0402636	.0207818	.0324668	.0316954	.0424312	.0420124	.0588659	.0635055	.0835314	.0788049	.0668808	.0775702	.0856702	.0862705	.0621367	.0662003	.0353321	0	0	0	0	0	0	0
ASIA	16-17	30	5+	.0255805	.0402636	.0207818	.0324668	.0316954	.0424312	.0420124	.0588659	.0635055	.0835314	.0788049	.0668808	.0775702	.0856702	.0862705	.0621367	.0662003	.0353321	0	0	0	0	0	0	0
ASIA	16-17	31	5+	.0255805	.0402636	.0207818	.0324668	.0316954	.0424312	.0420124	.0588659	.0635055	.0835314	.0788049	.0668808	.0775702	.0856702	.0862705	.0621367	.0662003	.0353321	0	0	0	0	0	0	0
ASIA	16-17	32	5+	.0255805	.0402636	.0207818	.0324668	.0316954	.0424312	.0420124	.0588659	.0635055	.0835314	.0788049	.0668808	.0775702	.0856702	.0862705	.0621367	.0662003	.0353321	0	0	0	0	0	0	0
ASIA	16-17	33	5+	.0255805	.0402636	.0207818	.0324668	.0316954	.0424312	.0420124	.0588659	.0635055	.0835314	.0788049	.0668808	.0775702	.0856702	.0862705	.0621367	.0662003	.0353321	0	0	0	0	0	0	0
ASIA	16-17	34	5+	.0255805	.0402636	.0207818	.0324668	.0316954	.0424312	.0420124	.0588659	.0635055	.0835314	.0788049	.0668808	.0775702	.0856702	.0862705	.0621367	.0662003	.0353321	0	0	0	0	0	0	0
ASIA	16-17	35	5+	.0255805	.0402636	.0207818	.0324668	.0316954	.0424312	.0420124	.0588659	.0635055	.0835314	.0788049	.0668808	.0775702	.0856702	.0862705	.0621367	.0662003	.0353321	0	0	0	0	0	0	0
ASIA	16-17	36	5+	.0255805	.0402636	.0207818	.0324668	.0316954	.0424312	.0420124	.0588659	.0635055	.0835314	.0788049	.0668808	.0775702	.0856702	.0862705	.0621367	.0662003	.0353321	0	0	0	0	0	0	0
ASIA	16-17	37	5+	.0255805	.0402636	.0207818	.0324668	.0316954	.0424312	.0420124	.0588659	.0635055	.0835314	.0788049	.0668808	.0775702	.0856702	.0862705	.0621367	.0662003	.0353321	0	0	0	0	0	0	0
ASIA	16-17	38	5+	.0255805	.0402636	.0207818	.0324668	.0316954	.0424312	.0420124	.0588659	.0635055	.0835314	.0788049	.0668808	.0775702	.0856702	.0862705	.0621367	.0662003	.0353321	0	0	0	0	0	0	0
ASIA	16-17	39	5+	.0255805	.0402636	.0207818	.0324668	.0316954	.0424312	.0420124	.0588659	.0635055	.0835314	.0788049	.0668808	.0775702	.0856702	.0862705	.0621367	.0662003	.0353321	0	0	0	0	0	0	0
ASIA	16-17	40	5+	.0255805	.0402636	.0207818	.0324668	.0316954	.0424312	.0420124	.0588659	.0635055	.0835314	.0788049	.0668808	.0775702	.0856702	.0862705	.0621367	.0662003	.0353321	0	0	0	0	0	0	0
ASIA	18-19	1	1	.0173711	.0183728	.0170441	.0167712	.0179622	.0209905	.0278357	.0344933	.0360497	.039596	.0460969	.0462362	.0528318	.0605349	.0636239	.0719816	.0783618	.0871471	.1470207	.0996785	0	0	0	0	0
ASIA	18-19	2	2	.0203145	.0154355	.0211829	.0202344	.02303	.030172	.0350226	.0381712	.049159	.0396069	.0500374	.0537383	.0534605	.060374	.0621829	.071324	.0836722	.088444	.1102367	.0742009	0	0	0	0	0
ASIA	18-19	3	3	.0149211	.0148544	.01369	.0226063	.0308208	.0399746	.0408183	.03972	.0552333	.0500835	.0616179	.0580842	.05543	.0655476	.0707316	.0732922	.0736371	.0729788	.0859308	.0600275	0	0	0	0	0
ASIA	18-19	4	4	.0150681	.022582	.0131554	.0180986	.0309898	.0380072	.0395349	.0432318	.0491759	.0495647	.0727587	.0564822	.0774918	.0669754	.0793125	.0767423	.0767148	.0639373	.0714172	.0387594	0	0	0	0	0
ASIA	18-19	5	5	.0195451	.0155641	.0258275	.0293535	.0296327	.0432166	.0359115	.0435145	.0325857	.051738	.0410457	.037721	.0592725	.072274	.0768456	.0765472	.0841667	.0967714	.092816	.0356507	0	0	0	0	0
ASIA	18-19	6	6+	.0136981	.0148572	.0190814	.0228764	.0253639	.0394901	.0432635	.034034	.0632161	.0501403	.0619626	.0488695	.0572971	.0842771	.1052559	.0650916	.0695129	.0707	.0819476	.0290647	0	0	0	0	0
ASIA	18-19	7	6+	.0136981	.0148572	.0190814	.0228764	.0253639	.0394901	.0432635	.034034	.0632161	.0501403	.0619626	.0488695	.0572971	.0842771	.1052559	.0650916	.0695129	.0707	.0819476	.0290647	0	0	0	0	0
ASIA	18-19	8	6+	.0136981	.0148572	.0190814	.0228764	.0253639	.0394901	.0432635	.034034	.0632161	.0501403	.0619626	.0488695	.0572971	.0842771	.1052559	.0650916	.0695129	.0707	.0819476	.0290647	0	0	0	0	0
ASIA	18-19	9	6+	.0136981	.0148572	.0190814	.0228764	.0253639	.0394901	.0432635	.034034	.0632161	.0501403	.0619626	.0488695	.0572971	.0842771	.1052559	.0650916	.0695129	.0707	.0819476	.0290647	0	0	0	0	0
ASIA	18-19	10	6+	.0136981	.0148572	.0190814	.0228764	.0253639	.0394901	.0432635	.034034	.0632161	.0501403	.0619626	.0488695	.0572971	.0842771	.1052559	.0650916	.0695129	.0707	.0819476	.0290647	0	0	0	0	0
ASIA	18-19	11	6+	.0136981	.0148572	.0190814	.0228764	.0253639	.0394901	.0432635	.034034	.0632161	.0501403	.0619626	.0488695	.0572971	.0842771	.1052559	.0650916	.0695129	.0707	.0819476	.0290647	0	0	0	0	0
ASIA	18-19	12	6+	.0136981	.0148572	.0190814	.0228764	.0253639	.0394901	.0432635	.034034	.0632161	.0501403	.0619626	.0488695	.0572971	.0842771	.1052559	.0650916	.0695129	.0707	.0819476	.0290647	0	0	0	0	0
ASIA	18-19	13	6+	.0136981	.0148572	.0190814	.0228764	.0253639	.0394901	.0432635	.034034	.0632161	.0501403	.0619626	.0488695	.0572971	.0842771	.1052559	.0650916	.0695129	.0707	.0819476	.0290647	0	0	0	0	0
ASIA	18-19	14	6+	.0136981	.0148572	.0190814	.0228764	.0253639	.0394901	.0432635	.034034	.0632161	.0501403	.0619626	.0488695	.0572971	.0842771	.1052559	.0650916	.0695129	.0707	.0819476	.0290647	0	0	0	0	0
ASIA	18-19	15	6+	.0136981	.0148572	.0190814	.0228764	.0253639	.0394901	.0432635	.034034	.0632161	.0501403	.0619626	.0488695	.0572971	.0842771	.1052559	.0650916	.0695129	.0707	.0819476	.0290647	0	0	0	0	0
ASIA	18-19	16	6+	.0136981	.0148572	.0190814	.0228764	.0253639	.0394901	.0432635	.034034	.0632161	.0501403	.0619626	.0488695	.0572971	.0842771	.1052559	.0650916	.0695129	.0707	.0819476	.0290647	0	0	0	0	0
ASIA	18-19	17	6+	.0136981	.0148572	.0190814	.0228764	.0253639	.0394901	.0432635	.034034	.0632161	.0501403	.0619626	.0488695	.0572971	.0842771	.1052559	.0650916	.0695129	.0707	.0819476	.0290647	0	0	0	0	0
ASIA	18-19	18	6+	.0136981	.0148572	.0190814	.0228764	.0253639	.0394901	.0432635	.034034	.0632161	.0501403	.0619626	.0488695	.0572971	.0842771	.1052559	.0650916	.0695129	.0707	.0819476	.0290647	0	0	0	0	0
ASIA	18-19	19	6+	.0136981	.0148572	.0190814	.0228764	.0253639	.0394901	.0432635	.034034	.0632161	.0501403	.0619626	.0488695	.0572971	.0842771	.1052559	.0650916	.0695129	.0707	.0819476	.0290647	0	0	0	0	0
ASIA	18-19	20	6+	.0136981	.0148572	.0190814	.0228764	.0253639	.0394901	.0432635	.034034	.0632161	.0501403	.0619626	.0488695	.0572971	.0842771	.1052559	.0650916	.0695129	.0707	.0819476	.0290647	0	0	0	0	0
ASIA	18-19	21	6+	.0136981	.0148572	.0190814	.0228764	.0253639	.0394901	.0432635	.034034	.0632161	.0501403	.0619626	.0488695	.0572971	.0842771	.1052559	.0650916	.0695129	.0707	.0819476	.0290647	0	0	0	0	0
ASIA	18-19	22	6+	.0136981	.0148572	.0190814	.0228764	.0253639	.0394901	.0432635	.034034	.0632161	.0501403	.0619626	.0488695	.0572971	.0842771	.1052559	.0650916	.0695129	.0707	.0819476	.0290647	0	0	0	0	0
ASIA	18-19	23	6+	.0136981	.0148572	.0190814	.0228764	.0253639	.0394901	.0432635	.034034	.0632161	.0501403	.0619626	.0488695	.0572971	.0842771	.1052559	.0650916	.0695129	.0707	.0819476	.0290647	0	0	0	0	0
ASIA	18-19	24	6+	.0136981	.0148572	.0190814	.0228764	.0253639	.0394901	.0432635	.034034	.0632161	.0501403	.0619626	.0488695	.0572971	.0842771	.1052559	.0650916	.0695129	.0707	.0819476	.0290647	0	0	0	0	0
ASIA	18-19	25	6+	.0136981	.0148572	.0190814	.0228764	.0253639	.0394901	.0432635	.034034	.0632161	.0501403	.0619626	.0488695	.0572971	.0842771	.1052559	.0650916	.0695129	.0707	.0819476	.0290647	0	0	0	0	0
ASIA	18-19	26	6+	.0136981	.0148572	.0190814	.0228764	.0253639	.0394901	.0432635	.034034	.0632161	.0501403	.0619626	.0488695	.0572971	.0842771	.1052559	.0650916	.0695129	.0707	.0819476	.0290647	0	0	0	0	0
ASIA	18-19	27	6+	.0136981	.0148572	.0190814	.0228764	.0253639	.0394901	.0432635	.034034	.0632161	.0501403	.0619626	.0488695	.0572971	.0842771	.1052559	.0650916	.0695129	.0707	.0819476	.0290647	0	0	0	0	0
ASIA	18-19	28	6+	.0136981	.0148572	.0190814	.0228764	.0253639	.0394901	.0432635	.034034	.0632161	.0501403	.0619626	.0488695	.0572971	.0842771	.1052559	.0650916	.0695129	.0707	.0819476	.0290647	0	0	0	0	0
ASIA	18-19	29	6+	.0136981	.0148572	.0190814	.0228764	.0253639	.0394901	.0432635	.034034	.0632161	.0501403	.0619626	.0488695	.0572971	.0842771	.1052559	.0650916	.0695129	.0707	.0819476	.0290647	0	0	0	0	0
ASIA	18-19	30	6+	.0136981	.0148572	.0190814	.0228764	.0253639	.0394901	.0432635	.034034	.0632161	.0501403	.0619626	.0488695	.0572971	.0842771	.1052559	.0650916	.0695129	.0707	.0819476	.0290647	0	0	0	0	0
ASIA	18-19	31	6+	.0136981	.0148572	.0190814	.0228764	.0253639	.0394901	.0432635	.034034	.0632161	.0501403	.0619626	.0488695	.0572971	.0842771	.1052559	.0650916	.0695129	.0707	.0819476	.0290647	0	0	0	0	0
ASIA	18-19	32	6+	.0136981	.0148572	.0190814	.0228764	.0253639	.0394901	.0432635	.034034	.0632161	.0501403	.0619626	.0488695	.0572971	.0842771	.1052559	.0650916	.0695129	.0707	.0819476	.0290647	0	0	0	0	0
ASIA	18-19	33	6+	.0136981	.0148572	.0190814	.0228764	.0253639	.0394901	.0432635	.034034	.0632161	.0501403	.0619626	.0488695	.0572971	.0842771	.1052559	.0650916	.0695129	.0707	.0819476	.0290647	0	0	0	0	0
ASIA	18-19	34	6+	.0136981	.0148572	.0190814	.0228764	.0253639	.0394901	.0432635	.034034	.0632161	.0501403	.0619626	.0488695	.0572971	.0842771	.1052559	.0650916	.0695129	.0707	.0819476	.0290647	0	0	0	0	0
ASIA	18-19	35	6+	.0136981	.0148572	.0190814	.0228764	.0253639	.0394901	.0432635	.034034	.0632161	.0501403	.0619626	.0488695	.0572971	.0842771	.1052559	.0650916	.0695129	.0707	.0819476	.0290647	0	0	0	0	0
ASIA	18-19	36	6+	.0136981	.0148572	.0190814	.0228764	.0253639	.0394901	.0432635	.034034	.0632161	.0501403	.0619626	.0488695	.0572971	.0842771	.1052559	.0650916	.0695129	.0707	.0819476	.0290647	0	0	0	0	0
ASIA	18-19	37	6+	.0136981	.0148572	.0190814	.0228764	.0253639	.0394901	.0432635	.034034	.0632161	.0501403	.0619626	.0488695	.0572971	.0842771	.1052559	.0650916	.0695129	.0707	.0819476	.0290647	0	0	0	0	0
ASIA	18-19	38	6+	.0136981	.0148572	.0190814	.0228764	.0253639	.0394901	.0432635	.034034	.0632161	.0501403	.0619626	.0488695	.0572971	.0842771	.1052559	.0650916	.0695129	.0707	.0819476	.0290647	0	0	0	0	0
ASIA	18-19	39	6+	.0136981	.0148572	.0190814	.0228764	.0253639	.0394901	.0432635	.034034	.0632161	.0501403	.0619626	.0488695	.0572971	.0842771	.1052559	.0650916	.0695129	.0707	.0819476	.0290647	0	0	0	0	0
ASIA	18-19	40	6+	.0136981	.0148572	.0190814	.0228764	.0253639	.0394901	.0432635	.034034	.0632161	.0501403	.0619626	.0488695	.0572971	.0842771	.1052559	.0650916	.0695129	.0707	.0819476	.0290647	0	0	0	0	0
ASIA	2-3	1	1	.1570351	.1692385	.3983746	.2753518	0	0	0	0	0	0	0	0	0	0	0	0	0	0	0	0	0	0	0	0	0
ASIA	2-3	2	2+	.2079561	.2487814	.3089917	.2342708	0	0	0	0	0	0	0	0	0	0	0	0	0	0	0	0	0	0	0	0	0
ASIA	2-3	3	2+	.2079561	.2487814	.3089917	.2342708	0	0	0	0	0	0	0	0	0	0	0	0	0	0	0	0	0	0	0	0	0
ASIA	2-3	4	2+	.2079561	.2487814	.3089917	.2342708	0	0	0	0	0	0	0	0	0	0	0	0	0	0	0	0	0	0	0	0	0
ASIA	2-3	5	2+	.2079561	.2487814	.3089917	.2342708	0	0	0	0	0	0	0	0	0	0	0	0	0	0	0	0	0	0	0	0	0
ASIA	2-3	6	2+	.2079561	.2487814	.3089917	.2342708	0	0	0	0	0	0	0	0	0	0	0	0	0	0	0	0	0	0	0	0	0
ASIA	2-3	7	2+	.2079561	.2487814	.3089917	.2342708	0	0	0	0	0	0	0	0	0	0	0	0	0	0	0	0	0	0	0	0	0
ASIA	2-3	8	2+	.2079561	.2487814	.3089917	.2342708	0	0	0	0	0	0	0	0	0	0	0	0	0	0	0	0	0	0	0	0	0
ASIA	2-3	9	2+	.2079561	.2487814	.3089917	.2342708	0	0	0	0	0	0	0	0	0	0	0	0	0	0	0	0	0	0	0	0	0
ASIA	2-3	10	2+	.2079561	.2487814	.3089917	.2342708	0	0	0	0	0	0	0	0	0	0	0	0	0	0	0	0	0	0	0	0	0
ASIA	2-3	11	2+	.2079561	.2487814	.3089917	.2342708	0	0	0	0	0	0	0	0	0	0	0	0	0	0	0	0	0	0	0	0	0
ASIA	2-3	12	2+	.2079561	.2487814	.3089917	.2342708	0	0	0	0	0	0	0	0	0	0	0	0	0	0	0	0	0	0	0	0	0
ASIA	2-3	13	2+	.2079561	.2487814	.3089917	.2342708	0	0	0	0	0	0	0	0	0	0	0	0	0	0	0	0	0	0	0	0	0
ASIA	2-3	14	2+	.2079561	.2487814	.3089917	.2342708	0	0	0	0	0	0	0	0	0	0	0	0	0	0	0	0	0	0	0	0	0
ASIA	2-3	15	2+	.2079561	.2487814	.3089917	.2342708	0	0	0	0	0	0	0	0	0	0	0	0	0	0	0	0	0	0	0	0	0
ASIA	2-3	16	2+	.2079561	.2487814	.3089917	.2342708	0	0	0	0	0	0	0	0	0	0	0	0	0	0	0	0	0	0	0	0	0
ASIA	2-3	17	2+	.2079561	.2487814	.3089917	.2342708	0	0	0	0	0	0	0	0	0	0	0	0	0	0	0	0	0	0	0	0	0
ASIA	2-3	18	2+	.2079561	.2487814	.3089917	.2342708	0	0	0	0	0	0	0	0	0	0	0	0	0	0	0	0	0	0	0	0	0
ASIA	2-3	19	2+	.2079561	.2487814	.3089917	.2342708	0	0	0	0	0	0	0	0	0	0	0	0	0	0	0	0	0	0	0	0	0
ASIA	2-3	20	2+	.2079561	.2487814	.3089917	.2342708	0	0	0	0	0	0	0	0	0	0	0	0	0	0	0	0	0	0	0	0	0
ASIA	2-3	21	2+	.2079561	.2487814	.3089917	.2342708	0	0	0	0	0	0	0	0	0	0	0	0	0	0	0	0	0	0	0	0	0
ASIA	2-3	22	2+	.2079561	.2487814	.3089917	.2342708	0	0	0	0	0	0	0	0	0	0	0	0	0	0	0	0	0	0	0	0	0
ASIA	2-3	23	2+	.2079561	.2487814	.3089917	.2342708	0	0	0	0	0	0	0	0	0	0	0	0	0	0	0	0	0	0	0	0	0
ASIA	2-3	24	2+	.2079561	.2487814	.3089917	.2342708	0	0	0	0	0	0	0	0	0	0	0	0	0	0	0	0	0	0	0	0	0
ASIA	2-3	25	2+	.2079561	.2487814	.3089917	.2342708	0	0	0	0	0	0	0	0	0	0	0	0	0	0	0	0	0	0	0	0	0
ASIA	2-3	26	2+	.2079561	.2487814	.3089917	.2342708	0	0	0	0	0	0	0	0	0	0	0	0	0	0	0	0	0	0	0	0	0
ASIA	2-3	27	2+	.2079561	.2487814	.3089917	.2342708	0	0	0	0	0	0	0	0	0	0	0	0	0	0	0	0	0	0	0	0	0
ASIA	2-3	28	2+	.2079561	.2487814	.3089917	.2342708	0	0	0	0	0	0	0	0	0	0	0	0	0	0	0	0	0	0	0	0	0
ASIA	2-3	29	2+	.2079561	.2487814	.3089917	.2342708	0	0	0	0	0	0	0	0	0	0	0	0	0	0	0	0	0	0	0	0	0
ASIA	2-3	30	2+	.2079561	.2487814	.3089917	.2342708	0	0	0	0	0	0	0	0	0	0	0	0	0	0	0	0	0	0	0	0	0
ASIA	2-3	31	2+	.2079561	.2487814	.3089917	.2342708	0	0	0	0	0	0	0	0	0	0	0	0	0	0	0	0	0	0	0	0	0
ASIA	2-3	32	2+	.2079561	.2487814	.3089917	.2342708	0	0	0	0	0	0	0	0	0	0	0	0	0	0	0	0	0	0	0	0	0
ASIA	2-3	33	2+	.2079561	.2487814	.3089917	.2342708	0	0	0	0	0	0	0	0	0	0	0	0	0	0	0	0	0	0	0	0	0
ASIA	2-3	34	2+	.2079561	.2487814	.3089917	.2342708	0	0	0	0	0	0	0	0	0	0	0	0	0	0	0	0	0	0	0	0	0
ASIA	2-3	35	2+	.2079561	.2487814	.3089917	.2342708	0	0	0	0	0	0	0	0	0	0	0	0	0	0	0	0	0	0	0	0	0
ASIA	2-3	36	2+	.2079561	.2487814	.3089917	.2342708	0	0	0	0	0	0	0	0	0	0	0	0	0	0	0	0	0	0	0	0	0
ASIA	2-3	37	2+	.2079561	.2487814	.3089917	.2342708	0	0	0	0	0	0	0	0	0	0	0	0	0	0	0	0	0	0	0	0	0
ASIA	2-3	38	2+	.2079561	.2487814	.3089917	.2342708	0	0	0	0	0	0	0	0	0	0	0	0	0	0	0	0	0	0	0	0	0
ASIA	2-3	39	2+	.2079561	.2487814	.3089917	.2342708	0	0	0	0	0	0	0	0	0	0	0	0	0	0	0	0	0	0	0	0	0
ASIA	2-3	40	2+	.2079561	.2487814	.3089917	.2342708	0	0	0	0	0	0	0	0	0	0	0	0	0	0	0	0	0	0	0	0	0
ASIA	20-21	1	1	.0216423	.0112572	.0160802	.0162761	.0161322	.018174	.0230576	.0263501	.031452	.0311886	.036179	.0387797	.0405389	.0457247	.0500402	.0558225	.0618575	.0616386	.0760247	.085224	.1440872	.0924728	0	0	0
ASIA	20-21	2	2	.0127705	.0137958	.0136252	.0178394	.0164285	.0228152	.0286676	.0395593	.0338022	.0348894	.0404099	.0461115	.0547447	.0475644	.0581444	.0600478	.0606333	.0727505	.0788706	.0802128	.1046281	.0616889	0	0	0
ASIA	20-21	3	3	.0203073	.0133462	.0145817	.0204278	.0213789	.0217028	.0288832	.0264627	.0342567	.0534111	.051071	.0497019	.0488657	.0584489	.0600142	.0637535	.067475	.0723619	.0759858	.0710682	.0738861	.0526095	0	0	0
ASIA	20-21	4	4	.0101499	.0196896	.0251246	.0187903	.0340766	.0211267	.0442996	.0366003	.0385617	.0397272	.049019	.0592984	.0636774	.0531664	.0614556	.0637377	.0629796	.0617127	.0632629	.0669043	.0788078	.0278315	0	0	0
ASIA	20-21	5	5	.0081905	.0102763	.0256668	.0195227	.013274	.0331672	.0346453	.0385597	.0303869	.0376222	.0521266	.0652347	.0593693	.0670571	.0647417	.0595228	.0759599	.0845813	.0671588	.0639554	.0492731	.0397077	0	0	0
ASIA	20-21	6	6+	.0160803	.0255124	.0098134	.016675	.0189561	.0255806	.0521145	.0328804	.0638897	.0712156	.054365	.0485827	.0547991	.0652409	.0729556	.0854386	.067158	.0614002	.0477016	.0319657	.0417823	.0358924	0	0	0
ASIA	20-21	7	6+	.0160803	.0255124	.0098134	.016675	.0189561	.0255806	.0521145	.0328804	.0638897	.0712156	.054365	.0485827	.0547991	.0652409	.0729556	.0854386	.067158	.0614002	.0477016	.0319657	.0417823	.0358924	0	0	0
ASIA	20-21	8	6+	.0160803	.0255124	.0098134	.016675	.0189561	.0255806	.0521145	.0328804	.0638897	.0712156	.054365	.0485827	.0547991	.0652409	.0729556	.0854386	.067158	.0614002	.0477016	.0319657	.0417823	.0358924	0	0	0
ASIA	20-21	9	6+	.0160803	.0255124	.0098134	.016675	.0189561	.0255806	.0521145	.0328804	.0638897	.0712156	.054365	.0485827	.0547991	.0652409	.0729556	.0854386	.067158	.0614002	.0477016	.0319657	.0417823	.0358924	0	0	0
ASIA	20-21	10	6+	.0160803	.0255124	.0098134	.016675	.0189561	.0255806	.0521145	.0328804	.0638897	.0712156	.054365	.0485827	.0547991	.0652409	.0729556	.0854386	.067158	.0614002	.0477016	.0319657	.0417823	.0358924	0	0	0
ASIA	20-21	11	6+	.0160803	.0255124	.0098134	.016675	.0189561	.0255806	.0521145	.0328804	.0638897	.0712156	.054365	.0485827	.0547991	.0652409	.0729556	.0854386	.067158	.0614002	.0477016	.0319657	.0417823	.0358924	0	0	0
ASIA	20-21	12	6+	.0160803	.0255124	.0098134	.016675	.0189561	.0255806	.0521145	.0328804	.0638897	.0712156	.054365	.0485827	.0547991	.0652409	.0729556	.0854386	.067158	.0614002	.0477016	.0319657	.0417823	.0358924	0	0	0
ASIA	20-21	13	6+	.0160803	.0255124	.0098134	.016675	.0189561	.0255806	.0521145	.0328804	.0638897	.0712156	.054365	.0485827	.0547991	.0652409	.0729556	.0854386	.067158	.0614002	.0477016	.0319657	.0417823	.0358924	0	0	0
ASIA	20-21	14	6+	.0160803	.0255124	.0098134	.016675	.0189561	.0255806	.0521145	.0328804	.0638897	.0712156	.054365	.0485827	.0547991	.0652409	.0729556	.0854386	.067158	.0614002	.0477016	.0319657	.0417823	.0358924	0	0	0
ASIA	20-21	15	6+	.0160803	.0255124	.0098134	.016675	.0189561	.0255806	.0521145	.0328804	.0638897	.0712156	.054365	.0485827	.0547991	.0652409	.0729556	.0854386	.067158	.0614002	.0477016	.0319657	.0417823	.0358924	0	0	0
ASIA	20-21	16	6+	.0160803	.0255124	.0098134	.016675	.0189561	.0255806	.0521145	.0328804	.0638897	.0712156	.054365	.0485827	.0547991	.0652409	.0729556	.0854386	.067158	.0614002	.0477016	.0319657	.0417823	.0358924	0	0	0
ASIA	20-21	17	6+	.0160803	.0255124	.0098134	.016675	.0189561	.0255806	.0521145	.0328804	.0638897	.0712156	.054365	.0485827	.0547991	.0652409	.0729556	.0854386	.067158	.0614002	.0477016	.0319657	.0417823	.0358924	0	0	0
ASIA	20-21	18	6+	.0160803	.0255124	.0098134	.016675	.0189561	.0255806	.0521145	.0328804	.0638897	.0712156	.054365	.0485827	.0547991	.0652409	.0729556	.0854386	.067158	.0614002	.0477016	.0319657	.0417823	.0358924	0	0	0
ASIA	20-21	19	6+	.0160803	.0255124	.0098134	.016675	.0189561	.0255806	.0521145	.0328804	.0638897	.0712156	.054365	.0485827	.0547991	.0652409	.0729556	.0854386	.067158	.0614002	.0477016	.0319657	.0417823	.0358924	0	0	0
ASIA	20-21	20	6+	.0160803	.0255124	.0098134	.016675	.0189561	.0255806	.0521145	.0328804	.0638897	.0712156	.054365	.0485827	.0547991	.0652409	.0729556	.0854386	.067158	.0614002	.0477016	.0319657	.0417823	.0358924	0	0	0
ASIA	20-21	21	6+	.0160803	.0255124	.0098134	.016675	.0189561	.0255806	.0521145	.0328804	.0638897	.0712156	.054365	.0485827	.0547991	.0652409	.0729556	.0854386	.067158	.0614002	.0477016	.0319657	.0417823	.0358924	0	0	0
ASIA	20-21	22	6+	.0160803	.0255124	.0098134	.016675	.0189561	.0255806	.0521145	.0328804	.0638897	.0712156	.054365	.0485827	.0547991	.0652409	.0729556	.0854386	.067158	.0614002	.0477016	.0319657	.0417823	.0358924	0	0	0
ASIA	20-21	23	6+	.0160803	.0255124	.0098134	.016675	.0189561	.0255806	.0521145	.0328804	.0638897	.0712156	.054365	.0485827	.0547991	.0652409	.0729556	.0854386	.067158	.0614002	.0477016	.0319657	.0417823	.0358924	0	0	0
ASIA	20-21	24	6+	.0160803	.0255124	.0098134	.016675	.0189561	.0255806	.0521145	.0328804	.0638897	.0712156	.054365	.0485827	.0547991	.0652409	.0729556	.0854386	.067158	.0614002	.0477016	.0319657	.0417823	.0358924	0	0	0
ASIA	20-21	25	6+	.0160803	.0255124	.0098134	.016675	.0189561	.0255806	.0521145	.0328804	.0638897	.0712156	.054365	.0485827	.0547991	.0652409	.0729556	.0854386	.067158	.0614002	.0477016	.0319657	.0417823	.0358924	0	0	0
ASIA	20-21	26	6+	.0160803	.0255124	.0098134	.016675	.0189561	.0255806	.0521145	.0328804	.0638897	.0712156	.054365	.0485827	.0547991	.0652409	.0729556	.0854386	.067158	.0614002	.0477016	.0319657	.0417823	.0358924	0	0	0
ASIA	20-21	27	6+	.0160803	.0255124	.0098134	.016675	.0189561	.0255806	.0521145	.0328804	.0638897	.0712156	.054365	.0485827	.0547991	.0652409	.0729556	.0854386	.067158	.0614002	.0477016	.0319657	.0417823	.0358924	0	0	0
ASIA	20-21	28	6+	.0160803	.0255124	.0098134	.016675	.0189561	.0255806	.0521145	.0328804	.0638897	.0712156	.054365	.0485827	.0547991	.0652409	.0729556	.0854386	.067158	.0614002	.0477016	.0319657	.0417823	.0358924	0	0	0
ASIA	20-21	29	6+	.0160803	.0255124	.0098134	.016675	.0189561	.0255806	.0521145	.0328804	.0638897	.0712156	.054365	.0485827	.0547991	.0652409	.0729556	.0854386	.067158	.0614002	.0477016	.0319657	.0417823	.0358924	0	0	0
ASIA	20-21	30	6+	.0160803	.0255124	.0098134	.016675	.0189561	.0255806	.0521145	.0328804	.0638897	.0712156	.054365	.0485827	.0547991	.0652409	.0729556	.0854386	.067158	.0614002	.0477016	.0319657	.0417823	.0358924	0	0	0
ASIA	20-21	31	6+	.0160803	.0255124	.0098134	.016675	.0189561	.0255806	.0521145	.0328804	.0638897	.0712156	.054365	.0485827	.0547991	.0652409	.0729556	.0854386	.067158	.0614002	.0477016	.0319657	.0417823	.0358924	0	0	0
ASIA	20-21	32	6+	.0160803	.0255124	.0098134	.016675	.0189561	.0255806	.0521145	.0328804	.0638897	.0712156	.054365	.0485827	.0547991	.0652409	.0729556	.0854386	.067158	.0614002	.0477016	.0319657	.0417823	.0358924	0	0	0
ASIA	20-21	33	6+	.0160803	.0255124	.0098134	.016675	.0189561	.0255806	.0521145	.0328804	.0638897	.0712156	.054365	.0485827	.0547991	.0652409	.0729556	.0854386	.067158	.0614002	.0477016	.0319657	.0417823	.0358924	0	0	0
ASIA	20-21	34	6+	.0160803	.0255124	.0098134	.016675	.0189561	.0255806	.0521145	.0328804	.0638897	.0712156	.054365	.0485827	.0547991	.0652409	.0729556	.0854386	.067158	.0614002	.0477016	.0319657	.0417823	.0358924	0	0	0
ASIA	20-21	35	6+	.0160803	.0255124	.0098134	.016675	.0189561	.0255806	.0521145	.0328804	.0638897	.0712156	.054365	.0485827	.0547991	.0652409	.0729556	.0854386	.067158	.0614002	.0477016	.0319657	.0417823	.0358924	0	0	0
ASIA	20-21	36	6+	.0160803	.0255124	.0098134	.016675	.0189561	.0255806	.0521145	.0328804	.0638897	.0712156	.054365	.0485827	.0547991	.0652409	.0729556	.0854386	.067158	.0614002	.0477016	.0319657	.0417823	.0358924	0	0	0
ASIA	20-21	37	6+	.0160803	.0255124	.0098134	.016675	.0189561	.0255806	.0521145	.0328804	.0638897	.0712156	.054365	.0485827	.0547991	.0652409	.0729556	.0854386	.067158	.0614002	.0477016	.0319657	.0417823	.0358924	0	0	0
ASIA	20-21	38	6+	.0160803	.0255124	.0098134	.016675	.0189561	.0255806	.0521145	.0328804	.0638897	.0712156	.054365	.0485827	.0547991	.0652409	.0729556	.0854386	.067158	.0614002	.0477016	.0319657	.0417823	.0358924	0	0	0
ASIA	20-21	39	6+	.0160803	.0255124	.0098134	.016675	.0189561	.0255806	.0521145	.0328804	.0638897	.0712156	.054365	.0485827	.0547991	.0652409	.0729556	.0854386	.067158	.0614002	.0477016	.0319657	.0417823	.0358924	0	0	0
ASIA	20-21	40	6+	.0160803	.0255124	.0098134	.016675	.0189561	.0255806	.0521145	.0328804	.0638897	.0712156	.054365	.0485827	.0547991	.0652409	.0729556	.0854386	.067158	.0614002	.0477016	.0319657	.0417823	.0358924	0	0	0
ASIA	22-23	1	1	.016765	.0144236	.0129586	.0130363	.0167981	.0188461	.0186292	.0187075	.0231847	.0185709	.0250337	.0300134	.0330153	.0367921	.04593	.0499722	.0509461	.0588054	.0520489	.0635586	.0795513	.0691475	.1432819	.0899837	0
ASIA	22-23	2	2	.011535	.0095932	.0091562	.013568	.0153665	.01875	.0187824	.0261498	.0251955	.0300256	.0290066	.0342703	.0449358	.0403249	.0448356	.0568	.0552189	.0579389	.0649844	.0641739	.077533	.0860719	.1027057	.0630778	0
ASIA	22-23	3	3	.0103748	.009345	.0137516	.0162811	.0209584	.0214292	.0272323	.0286772	.0389928	.033389	.0419863	.0305469	.0432894	.0490665	.0459022	.0444133	.058176	.0656948	.0763459	.0656361	.0710767	.0623413	.0783914	.046702	0
ASIA	22-23	4	4	.0096995	.0097826	.0075623	.0158474	.014589	.0223187	.0250394	.0258909	.0334355	.0385264	.052967	.0443238	.0451587	.0490125	.0600889	.0555073	.0636431	.0636716	.0679422	.0688223	.0587134	.0584446	.0660284	.0429845	0
ASIA	22-23	5	5	.0054504	.0073975	.0112076	.0137683	.0183884	.0163001	.0286506	.0220754	.0392094	.0383839	.0409115	.0490618	.0485395	.0517794	.055026	.077409	.0522629	.0726465	.0685799	.0683245	.0597282	.0490029	.0720464	.0338497	0
ASIA	22-23	6	6+	.0181	.0196747	.0016647	.0246885	.0238592	.0301932	.02644	.0316162	.0426089	.0438826	.0312612	.0485871	.0714543	.0379258	.084474	.0548986	.0524426	.0545098	.0806127	.0531938	.0493122	.0463998	.0464694	.0257306	0
ASIA	22-23	7	6+	.0181	.0196747	.0016647	.0246885	.0238592	.0301932	.02644	.0316162	.0426089	.0438826	.0312612	.0485871	.0714543	.0379258	.084474	.0548986	.0524426	.0545098	.0806127	.0531938	.0493122	.0463998	.0464694	.0257306	0
ASIA	22-23	8	6+	.0181	.0196747	.0016647	.0246885	.0238592	.0301932	.02644	.0316162	.0426089	.0438826	.0312612	.0485871	.0714543	.0379258	.084474	.0548986	.0524426	.0545098	.0806127	.0531938	.0493122	.0463998	.0464694	.0257306	0
ASIA	22-23	9	6+	.0181	.0196747	.0016647	.0246885	.0238592	.0301932	.02644	.0316162	.0426089	.0438826	.0312612	.0485871	.0714543	.0379258	.084474	.0548986	.0524426	.0545098	.0806127	.0531938	.0493122	.0463998	.0464694	.0257306	0
ASIA	22-23	10	6+	.0181	.0196747	.0016647	.0246885	.0238592	.0301932	.02644	.0316162	.0426089	.0438826	.0312612	.0485871	.0714543	.0379258	.084474	.0548986	.0524426	.0545098	.0806127	.0531938	.0493122	.0463998	.0464694	.0257306	0
ASIA	22-23	11	6+	.0181	.0196747	.0016647	.0246885	.0238592	.0301932	.02644	.0316162	.0426089	.0438826	.0312612	.0485871	.0714543	.0379258	.084474	.0548986	.0524426	.0545098	.0806127	.0531938	.0493122	.0463998	.0464694	.0257306	0
ASIA	22-23	12	6+	.0181	.0196747	.0016647	.0246885	.0238592	.0301932	.02644	.0316162	.0426089	.0438826	.0312612	.0485871	.0714543	.0379258	.084474	.0548986	.0524426	.0545098	.0806127	.0531938	.0493122	.0463998	.0464694	.0257306	0
ASIA	22-23	13	6+	.0181	.0196747	.0016647	.0246885	.0238592	.0301932	.02644	.0316162	.0426089	.0438826	.0312612	.0485871	.0714543	.0379258	.084474	.0548986	.0524426	.0545098	.0806127	.0531938	.0493122	.0463998	.0464694	.0257306	0
ASIA	22-23	14	6+	.0181	.0196747	.0016647	.0246885	.0238592	.0301932	.02644	.0316162	.0426089	.0438826	.0312612	.0485871	.0714543	.0379258	.084474	.0548986	.0524426	.0545098	.0806127	.0531938	.0493122	.0463998	.0464694	.0257306	0
ASIA	22-23	15	6+	.0181	.0196747	.0016647	.0246885	.0238592	.0301932	.02644	.0316162	.0426089	.0438826	.0312612	.0485871	.0714543	.0379258	.084474	.0548986	.0524426	.0545098	.0806127	.0531938	.0493122	.0463998	.0464694	.0257306	0
ASIA	22-23	16	6+	.0181	.0196747	.0016647	.0246885	.0238592	.0301932	.02644	.0316162	.0426089	.0438826	.0312612	.0485871	.0714543	.0379258	.084474	.0548986	.0524426	.0545098	.0806127	.0531938	.0493122	.0463998	.0464694	.0257306	0
ASIA	22-23	17	6+	.0181	.0196747	.0016647	.0246885	.0238592	.0301932	.02644	.0316162	.0426089	.0438826	.0312612	.0485871	.0714543	.0379258	.084474	.0548986	.0524426	.0545098	.0806127	.0531938	.0493122	.0463998	.0464694	.0257306	0
ASIA	22-23	18	6+	.0181	.0196747	.0016647	.0246885	.0238592	.0301932	.02644	.0316162	.0426089	.0438826	.0312612	.0485871	.0714543	.0379258	.084474	.0548986	.0524426	.0545098	.0806127	.0531938	.0493122	.0463998	.0464694	.0257306	0
ASIA	22-23	19	6+	.0181	.0196747	.0016647	.0246885	.0238592	.0301932	.02644	.0316162	.0426089	.0438826	.0312612	.0485871	.0714543	.0379258	.084474	.0548986	.0524426	.0545098	.0806127	.0531938	.0493122	.0463998	.0464694	.0257306	0
ASIA	22-23	20	6+	.0181	.0196747	.0016647	.0246885	.0238592	.0301932	.02644	.0316162	.0426089	.0438826	.0312612	.0485871	.0714543	.0379258	.084474	.0548986	.0524426	.0545098	.0806127	.0531938	.0493122	.0463998	.0464694	.0257306	0
ASIA	22-23	21	6+	.0181	.0196747	.0016647	.0246885	.0238592	.0301932	.02644	.0316162	.0426089	.0438826	.0312612	.0485871	.0714543	.0379258	.084474	.0548986	.0524426	.0545098	.0806127	.0531938	.0493122	.0463998	.0464694	.0257306	0
ASIA	22-23	22	6+	.0181	.0196747	.0016647	.0246885	.0238592	.0301932	.02644	.0316162	.0426089	.0438826	.0312612	.0485871	.0714543	.0379258	.084474	.0548986	.0524426	.0545098	.0806127	.0531938	.0493122	.0463998	.0464694	.0257306	0
ASIA	22-23	23	6+	.0181	.0196747	.0016647	.0246885	.0238592	.0301932	.02644	.0316162	.0426089	.0438826	.0312612	.0485871	.0714543	.0379258	.084474	.0548986	.0524426	.0545098	.0806127	.0531938	.0493122	.0463998	.0464694	.0257306	0
ASIA	22-23	24	6+	.0181	.0196747	.0016647	.0246885	.0238592	.0301932	.02644	.0316162	.0426089	.0438826	.0312612	.0485871	.0714543	.0379258	.084474	.0548986	.0524426	.0545098	.0806127	.0531938	.0493122	.0463998	.0464694	.0257306	0
ASIA	22-23	25	6+	.0181	.0196747	.0016647	.0246885	.0238592	.0301932	.02644	.0316162	.0426089	.0438826	.0312612	.0485871	.0714543	.0379258	.084474	.0548986	.0524426	.0545098	.0806127	.0531938	.0493122	.0463998	.0464694	.0257306	0
ASIA	22-23	26	6+	.0181	.0196747	.0016647	.0246885	.0238592	.0301932	.02644	.0316162	.0426089	.0438826	.0312612	.0485871	.0714543	.0379258	.084474	.0548986	.0524426	.0545098	.0806127	.0531938	.0493122	.0463998	.0464694	.0257306	0
ASIA	22-23	27	6+	.0181	.0196747	.0016647	.0246885	.0238592	.0301932	.02644	.0316162	.0426089	.0438826	.0312612	.0485871	.0714543	.0379258	.084474	.0548986	.0524426	.0545098	.0806127	.0531938	.0493122	.0463998	.0464694	.0257306	0
ASIA	22-23	28	6+	.0181	.0196747	.0016647	.0246885	.0238592	.0301932	.02644	.0316162	.0426089	.0438826	.0312612	.0485871	.0714543	.0379258	.084474	.0548986	.0524426	.0545098	.0806127	.0531938	.0493122	.0463998	.0464694	.0257306	0
ASIA	22-23	29	6+	.0181	.0196747	.0016647	.0246885	.0238592	.0301932	.02644	.0316162	.0426089	.0438826	.0312612	.0485871	.0714543	.0379258	.084474	.0548986	.0524426	.0545098	.0806127	.0531938	.0493122	.0463998	.0464694	.0257306	0
ASIA	22-23	30	6+	.0181	.0196747	.0016647	.0246885	.0238592	.0301932	.02644	.0316162	.0426089	.0438826	.0312612	.0485871	.0714543	.0379258	.084474	.0548986	.0524426	.0545098	.0806127	.0531938	.0493122	.0463998	.0464694	.0257306	0
ASIA	22-23	31	6+	.0181	.0196747	.0016647	.0246885	.0238592	.0301932	.02644	.0316162	.0426089	.0438826	.0312612	.0485871	.0714543	.0379258	.084474	.0548986	.0524426	.0545098	.0806127	.0531938	.0493122	.0463998	.0464694	.0257306	0
ASIA	22-23	32	6+	.0181	.0196747	.0016647	.0246885	.0238592	.0301932	.02644	.0316162	.0426089	.0438826	.0312612	.0485871	.0714543	.0379258	.084474	.0548986	.0524426	.0545098	.0806127	.0531938	.0493122	.0463998	.0464694	.0257306	0
ASIA	22-23	33	6+	.0181	.0196747	.0016647	.0246885	.0238592	.0301932	.02644	.0316162	.0426089	.0438826	.0312612	.0485871	.0714543	.0379258	.084474	.0548986	.0524426	.0545098	.0806127	.0531938	.0493122	.0463998	.0464694	.0257306	0
ASIA	22-23	34	6+	.0181	.0196747	.0016647	.0246885	.0238592	.0301932	.02644	.0316162	.0426089	.0438826	.0312612	.0485871	.0714543	.0379258	.084474	.0548986	.0524426	.0545098	.0806127	.0531938	.0493122	.0463998	.0464694	.0257306	0
ASIA	22-23	35	6+	.0181	.0196747	.0016647	.0246885	.0238592	.0301932	.02644	.0316162	.0426089	.0438826	.0312612	.0485871	.0714543	.0379258	.084474	.0548986	.0524426	.0545098	.0806127	.0531938	.0493122	.0463998	.0464694	.0257306	0
ASIA	22-23	36	6+	.0181	.0196747	.0016647	.0246885	.0238592	.0301932	.02644	.0316162	.0426089	.0438826	.0312612	.0485871	.0714543	.0379258	.084474	.0548986	.0524426	.0545098	.0806127	.0531938	.0493122	.0463998	.0464694	.0257306	0
ASIA	22-23	37	6+	.0181	.0196747	.0016647	.0246885	.0238592	.0301932	.02644	.0316162	.0426089	.0438826	.0312612	.0485871	.0714543	.0379258	.084474	.0548986	.0524426	.0545098	.0806127	.0531938	.0493122	.0463998	.0464694	.0257306	0
ASIA	22-23	38	6+	.0181	.0196747	.0016647	.0246885	.0238592	.0301932	.02644	.0316162	.0426089	.0438826	.0312612	.0485871	.0714543	.0379258	.084474	.0548986	.0524426	.0545098	.0806127	.0531938	.0493122	.0463998	.0464694	.0257306	0
ASIA	22-23	39	6+	.0181	.0196747	.0016647	.0246885	.0238592	.0301932	.02644	.0316162	.0426089	.0438826	.0312612	.0485871	.0714543	.0379258	.084474	.0548986	.0524426	.0545098	.0806127	.0531938	.0493122	.0463998	.0464694	.0257306	0
ASIA	22-23	40	6+	.0181	.0196747	.0016647	.0246885	.0238592	.0301932	.02644	.0316162	.0426089	.0438826	.0312612	.0485871	.0714543	.0379258	.084474	.0548986	.0524426	.0545098	.0806127	.0531938	.0493122	.0463998	.0464694	.0257306	0
ASIA	24-25	1	1	.0165337	.0111872	.0138792	.0138579	.0152782	.0192081	.017888	.0227785	.0209497	.0224458	.0267922	.0244575	.0279605	.0269614	.0316469	.0366151	.0440189	.042507	.0542254	.0493912	.0575957	.0607731	.0676833	.0711343	.1239179
ASIA	24-25	2	2	.0113528	.0100635	.00916	.0105188	.0166763	.0181446	.0192958	.0212807	.0216882	.0255573	.0277521	.0303766	.0307219	.0398629	.0348868	.0380169	.0494762	.0487355	.0606168	.0548914	.0741723	.0611452	.0622122	.0727811	.0960281
ASIA	24-25	3	3	.0107041	.0130296	.0113022	.0142243	.013293	.015023	.021146	.0243336	.0209511	.0272562	.0297515	.0338968	.0425959	.03641	.0339492	.049205	.0492026	.0517446	.0589027	.0588063	.0624592	.0699458	.0783733	.060341	.0771087
ASIA	24-25	4	4	.0116207	.0082092	.0077175	.0182634	.0175816	.0195952	.0146197	.0153952	.0289523	.0274398	.0401773	.0374003	.0431165	.0478199	.0469215	.0452439	.0462308	.0561455	.0472268	.0606765	.0562288	.0615752	.0709923	.0629244	.0711169
ASIA	24-25	5	5	.0008454	.0035352	.0106599	.0067254	.0151278	.0247437	.0283493	.0187486	.0179161	.03502	.0342251	.044328	.0393515	.0408352	.0510543	.0465498	.0598403	.0522823	.0610465	.0680385	.0694712	.0547583	.0833407	.0573305	.0443462
ASIA	24-25	6	6	.007811	.0060167	.0065245	.0122232	.0110557	.016952	.0083672	.0267493	.0251254	.0302991	.039758	.0495266	.0392304	.0413411	.0531342	.0586883	.0706876	.0649117	.0605426	.0378635	.074117	.0674048	.0686729	.0525389	.0550508
ASIA	24-25	7	7+	.0079188	.0020458	.0064839	.0038488	.0228305	.0200805	.0376383	.0347127	.0284873	.0424121	.0386617	.0326535	.0468491	.0459558	.0459709	.0547614	.0684289	.0524988	.0621488	.0372806	.0645015	.073804	.0571231	.0570712	.0445914
ASIA	24-25	8	7+	.0079188	.0020458	.0064839	.0038488	.0228305	.0200805	.0376383	.0347127	.0284873	.0424121	.0386617	.0326535	.0468491	.0459558	.0459709	.0547614	.0684289	.0524988	.0621488	.0372806	.0645015	.073804	.0571231	.0570712	.0445914
ASIA	24-25	9	7+	.0079188	.0020458	.0064839	.0038488	.0228305	.0200805	.0376383	.0347127	.0284873	.0424121	.0386617	.0326535	.0468491	.0459558	.0459709	.0547614	.0684289	.0524988	.0621488	.0372806	.0645015	.073804	.0571231	.0570712	.0445914
ASIA	24-25	10	7+	.0079188	.0020458	.0064839	.0038488	.0228305	.0200805	.0376383	.0347127	.0284873	.0424121	.0386617	.0326535	.0468491	.0459558	.0459709	.0547614	.0684289	.0524988	.0621488	.0372806	.0645015	.073804	.0571231	.0570712	.0445914
ASIA	24-25	11	7+	.0079188	.0020458	.0064839	.0038488	.0228305	.0200805	.0376383	.0347127	.0284873	.0424121	.0386617	.0326535	.0468491	.0459558	.0459709	.0547614	.0684289	.0524988	.0621488	.0372806	.0645015	.073804	.0571231	.0570712	.0445914
ASIA	24-25	12	7+	.0079188	.0020458	.0064839	.0038488	.0228305	.0200805	.0376383	.0347127	.0284873	.0424121	.0386617	.0326535	.0468491	.0459558	.0459709	.0547614	.0684289	.0524988	.0621488	.0372806	.0645015	.073804	.0571231	.0570712	.0445914
ASIA	24-25	13	7+	.0079188	.0020458	.0064839	.0038488	.0228305	.0200805	.0376383	.0347127	.0284873	.0424121	.0386617	.0326535	.0468491	.0459558	.0459709	.0547614	.0684289	.0524988	.0621488	.0372806	.0645015	.073804	.0571231	.0570712	.0445914
ASIA	24-25	14	7+	.0079188	.0020458	.0064839	.0038488	.0228305	.0200805	.0376383	.0347127	.0284873	.0424121	.0386617	.0326535	.0468491	.0459558	.0459709	.0547614	.0684289	.0524988	.0621488	.0372806	.0645015	.073804	.0571231	.0570712	.0445914
ASIA	24-25	15	7+	.0079188	.0020458	.0064839	.0038488	.0228305	.0200805	.0376383	.0347127	.0284873	.0424121	.0386617	.0326535	.0468491	.0459558	.0459709	.0547614	.0684289	.0524988	.0621488	.0372806	.0645015	.073804	.0571231	.0570712	.0445914
ASIA	24-25	16	7+	.0079188	.0020458	.0064839	.0038488	.0228305	.0200805	.0376383	.0347127	.0284873	.0424121	.0386617	.0326535	.0468491	.0459558	.0459709	.0547614	.0684289	.0524988	.0621488	.0372806	.0645015	.073804	.0571231	.0570712	.0445914
ASIA	24-25	17	7+	.0079188	.0020458	.0064839	.0038488	.0228305	.0200805	.0376383	.0347127	.0284873	.0424121	.0386617	.0326535	.0468491	.0459558	.0459709	.0547614	.0684289	.0524988	.0621488	.0372806	.0645015	.073804	.0571231	.0570712	.0445914
ASIA	24-25	18	7+	.0079188	.0020458	.0064839	.0038488	.0228305	.0200805	.0376383	.0347127	.0284873	.0424121	.0386617	.0326535	.0468491	.0459558	.0459709	.0547614	.0684289	.0524988	.0621488	.0372806	.0645015	.073804	.0571231	.0570712	.0445914
ASIA	24-25	19	7+	.0079188	.0020458	.0064839	.0038488	.0228305	.0200805	.0376383	.0347127	.0284873	.0424121	.0386617	.0326535	.0468491	.0459558	.0459709	.0547614	.0684289	.0524988	.0621488	.0372806	.0645015	.073804	.0571231	.0570712	.0445914
ASIA	24-25	20	7+	.0079188	.0020458	.0064839	.0038488	.0228305	.0200805	.0376383	.0347127	.0284873	.0424121	.0386617	.0326535	.0468491	.0459558	.0459709	.0547614	.0684289	.0524988	.0621488	.0372806	.0645015	.073804	.0571231	.0570712	.0445914
ASIA	24-25	21	7+	.0079188	.0020458	.0064839	.0038488	.0228305	.0200805	.0376383	.0347127	.0284873	.0424121	.0386617	.0326535	.0468491	.0459558	.0459709	.0547614	.0684289	.0524988	.0621488	.0372806	.0645015	.073804	.0571231	.0570712	.0445914
ASIA	24-25	22	7+	.0079188	.0020458	.0064839	.0038488	.0228305	.0200805	.0376383	.0347127	.0284873	.0424121	.0386617	.0326535	.0468491	.0459558	.0459709	.0547614	.0684289	.0524988	.0621488	.0372806	.0645015	.073804	.0571231	.0570712	.0445914
ASIA	24-25	23	7+	.0079188	.0020458	.0064839	.0038488	.0228305	.0200805	.0376383	.0347127	.0284873	.0424121	.0386617	.0326535	.0468491	.0459558	.0459709	.0547614	.0684289	.0524988	.0621488	.0372806	.0645015	.073804	.0571231	.0570712	.0445914
ASIA	24-25	24	7+	.0079188	.0020458	.0064839	.0038488	.0228305	.0200805	.0376383	.0347127	.0284873	.0424121	.0386617	.0326535	.0468491	.0459558	.0459709	.0547614	.0684289	.0524988	.0621488	.0372806	.0645015	.073804	.0571231	.0570712	.0445914
ASIA	24-25	25	7+	.0079188	.0020458	.0064839	.0038488	.0228305	.0200805	.0376383	.0347127	.0284873	.0424121	.0386617	.0326535	.0468491	.0459558	.0459709	.0547614	.0684289	.0524988	.0621488	.0372806	.0645015	.073804	.0571231	.0570712	.0445914
ASIA	24-25	26	7+	.0079188	.0020458	.0064839	.0038488	.0228305	.0200805	.0376383	.0347127	.0284873	.0424121	.0386617	.0326535	.0468491	.0459558	.0459709	.0547614	.0684289	.0524988	.0621488	.0372806	.0645015	.073804	.0571231	.0570712	.0445914
ASIA	24-25	27	7+	.0079188	.0020458	.0064839	.0038488	.0228305	.0200805	.0376383	.0347127	.0284873	.0424121	.0386617	.0326535	.0468491	.0459558	.0459709	.0547614	.0684289	.0524988	.0621488	.0372806	.0645015	.073804	.0571231	.0570712	.0445914
ASIA	24-25	28	7+	.0079188	.0020458	.0064839	.0038488	.0228305	.0200805	.0376383	.0347127	.0284873	.0424121	.0386617	.0326535	.0468491	.0459558	.0459709	.0547614	.0684289	.0524988	.0621488	.0372806	.0645015	.073804	.0571231	.0570712	.0445914
ASIA	24-25	29	7+	.0079188	.0020458	.0064839	.0038488	.0228305	.0200805	.0376383	.0347127	.0284873	.0424121	.0386617	.0326535	.0468491	.0459558	.0459709	.0547614	.0684289	.0524988	.0621488	.0372806	.0645015	.073804	.0571231	.0570712	.0445914
ASIA	24-25	30	7+	.0079188	.0020458	.0064839	.0038488	.0228305	.0200805	.0376383	.0347127	.0284873	.0424121	.0386617	.0326535	.0468491	.0459558	.0459709	.0547614	.0684289	.0524988	.0621488	.0372806	.0645015	.073804	.0571231	.0570712	.0445914
ASIA	24-25	31	7+	.0079188	.0020458	.0064839	.0038488	.0228305	.0200805	.0376383	.0347127	.0284873	.0424121	.0386617	.0326535	.0468491	.0459558	.0459709	.0547614	.0684289	.0524988	.0621488	.0372806	.0645015	.073804	.0571231	.0570712	.0445914
ASIA	24-25	32	7+	.0079188	.0020458	.0064839	.0038488	.0228305	.0200805	.0376383	.0347127	.0284873	.0424121	.0386617	.0326535	.0468491	.0459558	.0459709	.0547614	.0684289	.0524988	.0621488	.0372806	.0645015	.073804	.0571231	.0570712	.0445914
ASIA	24-25	33	7+	.0079188	.0020458	.0064839	.0038488	.0228305	.0200805	.0376383	.0347127	.0284873	.0424121	.0386617	.0326535	.0468491	.0459558	.0459709	.0547614	.0684289	.0524988	.0621488	.0372806	.0645015	.073804	.0571231	.0570712	.0445914
ASIA	24-25	34	7+	.0079188	.0020458	.0064839	.0038488	.0228305	.0200805	.0376383	.0347127	.0284873	.0424121	.0386617	.0326535	.0468491	.0459558	.0459709	.0547614	.0684289	.0524988	.0621488	.0372806	.0645015	.073804	.0571231	.0570712	.0445914
ASIA	24-25	35	7+	.0079188	.0020458	.0064839	.0038488	.0228305	.0200805	.0376383	.0347127	.0284873	.0424121	.0386617	.0326535	.0468491	.0459558	.0459709	.0547614	.0684289	.0524988	.0621488	.0372806	.0645015	.073804	.0571231	.0570712	.0445914
ASIA	24-25	36	7+	.0079188	.0020458	.0064839	.0038488	.0228305	.0200805	.0376383	.0347127	.0284873	.0424121	.0386617	.0326535	.0468491	.0459558	.0459709	.0547614	.0684289	.0524988	.0621488	.0372806	.0645015	.073804	.0571231	.0570712	.0445914
ASIA	24-25	37	7+	.0079188	.0020458	.0064839	.0038488	.0228305	.0200805	.0376383	.0347127	.0284873	.0424121	.0386617	.0326535	.0468491	.0459558	.0459709	.0547614	.0684289	.0524988	.0621488	.0372806	.0645015	.073804	.0571231	.0570712	.0445914
ASIA	24-25	38	7+	.0079188	.0020458	.0064839	.0038488	.0228305	.0200805	.0376383	.0347127	.0284873	.0424121	.0386617	.0326535	.0468491	.0459558	.0459709	.0547614	.0684289	.0524988	.0621488	.0372806	.0645015	.073804	.0571231	.0570712	.0445914
ASIA	24-25	39	7+	.0079188	.0020458	.0064839	.0038488	.0228305	.0200805	.0376383	.0347127	.0284873	.0424121	.0386617	.0326535	.0468491	.0459558	.0459709	.0547614	.0684289	.0524988	.0621488	.0372806	.0645015	.073804	.0571231	.0570712	.0445914
ASIA	24-25	40	7+	.0079188	.0020458	.0064839	.0038488	.0228305	.0200805	.0376383	.0347127	.0284873	.0424121	.0386617	.0326535	.0468491	.0459558	.0459709	.0547614	.0684289	.0524988	.0621488	.0372806	.0645015	.073804	.0571231	.0570712	.0445914
ASIA	26-27	1	1	.0131412	.0096854	.0104082	.0111268	.0095996	.0126105	.0215551	.0145868	.013435	.0173476	.0195167	.0222148	.028485	.0262792	.0345205	.0233455	.0304265	.0288128	.0404178	.0449431	.0499219	.0506507	.0454239	.0610114	.065949
ASIA	26-27	2	2	.0080982	.0062909	.0082661	.0064745	.011338	.0151576	.0144502	.0157234	.0175425	.0188819	.0190032	.0187464	.0243143	.028821	.0326719	.0349774	.0365088	.0445268	.0434121	.0546064	.0484785	.0521763	.0584616	.064668	.0743358
ASIA	26-27	3	3	.0064948	.0060621	.0068798	.0087115	.0129251	.0152804	.0151013	.0196518	.0189871	.0173414	.0181705	.0213855	.024084	.02972	.0415323	.0332771	.043457	.0448099	.0467498	.0564055	.0488188	.0612654	.0706981	.0691844	.066618
ASIA	26-27	4	4	.0082912	.0034998	.0068975	.0067313	.0076731	.0152527	.0169815	.0127166	.0213131	.0261911	.0237131	.0260184	.0278984	.0260596	.036593	.0449999	.0445026	.057237	.0403003	.0454517	.0530729	.0651301	.0767819	.0653216	.0655203
ASIA	26-27	5	5	.0106532	.0107605	.0038162	.0087313	.0073807	.0163884	.012583	.0273471	.0261274	.0341228	.0296256	.028048	.0417048	.0382868	.0255311	.0424035	.0425408	.0546287	.0453838	.0775491	.0520715	.0646868	.0523793	.0674379	.0454868
ASIA	26-27	6	6	.0031026	.0055388	.0136835	.0101207	.0011727	.012256	.0100217	.0235512	.0300082	.0213176	.0266078	.0385622	.0264366	.0596206	.0346681	.0468113	.0453083	.0641329	.0458952	.04099	.0547976	.0588414	.0402519	.0913721	.0639587
ASIA	26-27	7	7+	.0107654	.0015242	.0040396	.0096608	.012804	.0150446	.029886	.018697	.02956	.0249649	.0316001	.0314405	.0423977	.0439304	.0464959	.0370595	.057757	.0663865	.0369786	.060001	.0442775	.0879255	.0290579	.0707225	.0452943
ASIA	26-27	8	7+	.0107654	.0015242	.0040396	.0096608	.012804	.0150446	.029886	.018697	.02956	.0249649	.0316001	.0314405	.0423977	.0439304	.0464959	.0370595	.057757	.0663865	.0369786	.060001	.0442775	.0879255	.0290579	.0707225	.0452943
ASIA	26-27	9	7+	.0107654	.0015242	.0040396	.0096608	.012804	.0150446	.029886	.018697	.02956	.0249649	.0316001	.0314405	.0423977	.0439304	.0464959	.0370595	.057757	.0663865	.0369786	.060001	.0442775	.0879255	.0290579	.0707225	.0452943
ASIA	26-27	10	7+	.0107654	.0015242	.0040396	.0096608	.012804	.0150446	.029886	.018697	.02956	.0249649	.0316001	.0314405	.0423977	.0439304	.0464959	.0370595	.057757	.0663865	.0369786	.060001	.0442775	.0879255	.0290579	.0707225	.0452943
ASIA	26-27	11	7+	.0107654	.0015242	.0040396	.0096608	.012804	.0150446	.029886	.018697	.02956	.0249649	.0316001	.0314405	.0423977	.0439304	.0464959	.0370595	.057757	.0663865	.0369786	.060001	.0442775	.0879255	.0290579	.0707225	.0452943
ASIA	26-27	12	7+	.0107654	.0015242	.0040396	.0096608	.012804	.0150446	.029886	.018697	.02956	.0249649	.0316001	.0314405	.0423977	.0439304	.0464959	.0370595	.057757	.0663865	.0369786	.060001	.0442775	.0879255	.0290579	.0707225	.0452943
ASIA	26-27	13	7+	.0107654	.0015242	.0040396	.0096608	.012804	.0150446	.029886	.018697	.02956	.0249649	.0316001	.0314405	.0423977	.0439304	.0464959	.0370595	.057757	.0663865	.0369786	.060001	.0442775	.0879255	.0290579	.0707225	.0452943
ASIA	26-27	14	7+	.0107654	.0015242	.0040396	.0096608	.012804	.0150446	.029886	.018697	.02956	.0249649	.0316001	.0314405	.0423977	.0439304	.0464959	.0370595	.057757	.0663865	.0369786	.060001	.0442775	.0879255	.0290579	.0707225	.0452943
ASIA	26-27	15	7+	.0107654	.0015242	.0040396	.0096608	.012804	.0150446	.029886	.018697	.02956	.0249649	.0316001	.0314405	.0423977	.0439304	.0464959	.0370595	.057757	.0663865	.0369786	.060001	.0442775	.0879255	.0290579	.0707225	.0452943
ASIA	26-27	16	7+	.0107654	.0015242	.0040396	.0096608	.012804	.0150446	.029886	.018697	.02956	.0249649	.0316001	.0314405	.0423977	.0439304	.0464959	.0370595	.057757	.0663865	.0369786	.060001	.0442775	.0879255	.0290579	.0707225	.0452943
ASIA	26-27	17	7+	.0107654	.0015242	.0040396	.0096608	.012804	.0150446	.029886	.018697	.02956	.0249649	.0316001	.0314405	.0423977	.0439304	.0464959	.0370595	.057757	.0663865	.0369786	.060001	.0442775	.0879255	.0290579	.0707225	.0452943
ASIA	26-27	18	7+	.0107654	.0015242	.0040396	.0096608	.012804	.0150446	.029886	.018697	.02956	.0249649	.0316001	.0314405	.0423977	.0439304	.0464959	.0370595	.057757	.0663865	.0369786	.060001	.0442775	.0879255	.0290579	.0707225	.0452943
ASIA	26-27	19	7+	.0107654	.0015242	.0040396	.0096608	.012804	.0150446	.029886	.018697	.02956	.0249649	.0316001	.0314405	.0423977	.0439304	.0464959	.0370595	.057757	.0663865	.0369786	.060001	.0442775	.0879255	.0290579	.0707225	.0452943
ASIA	26-27	20	7+	.0107654	.0015242	.0040396	.0096608	.012804	.0150446	.029886	.018697	.02956	.0249649	.0316001	.0314405	.0423977	.0439304	.0464959	.0370595	.057757	.0663865	.0369786	.060001	.0442775	.0879255	.0290579	.0707225	.0452943
ASIA	26-27	21	7+	.0107654	.0015242	.0040396	.0096608	.012804	.0150446	.029886	.018697	.02956	.0249649	.0316001	.0314405	.0423977	.0439304	.0464959	.0370595	.057757	.0663865	.0369786	.060001	.0442775	.0879255	.0290579	.0707225	.0452943
ASIA	26-27	22	7+	.0107654	.0015242	.0040396	.0096608	.012804	.0150446	.029886	.018697	.02956	.0249649	.0316001	.0314405	.0423977	.0439304	.0464959	.0370595	.057757	.0663865	.0369786	.060001	.0442775	.0879255	.0290579	.0707225	.0452943
ASIA	26-27	23	7+	.0107654	.0015242	.0040396	.0096608	.012804	.0150446	.029886	.018697	.02956	.0249649	.0316001	.0314405	.0423977	.0439304	.0464959	.0370595	.057757	.0663865	.0369786	.060001	.0442775	.0879255	.0290579	.0707225	.0452943
ASIA	26-27	24	7+	.0107654	.0015242	.0040396	.0096608	.012804	.0150446	.029886	.018697	.02956	.0249649	.0316001	.0314405	.0423977	.0439304	.0464959	.0370595	.057757	.0663865	.0369786	.060001	.0442775	.0879255	.0290579	.0707225	.0452943
ASIA	26-27	25	7+	.0107654	.0015242	.0040396	.0096608	.012804	.0150446	.029886	.018697	.02956	.0249649	.0316001	.0314405	.0423977	.0439304	.0464959	.0370595	.057757	.0663865	.0369786	.060001	.0442775	.0879255	.0290579	.0707225	.0452943
ASIA	26-27	26	7+	.0107654	.0015242	.0040396	.0096608	.012804	.0150446	.029886	.018697	.02956	.0249649	.0316001	.0314405	.0423977	.0439304	.0464959	.0370595	.057757	.0663865	.0369786	.060001	.0442775	.0879255	.0290579	.0707225	.0452943
ASIA	26-27	27	7+	.0107654	.0015242	.0040396	.0096608	.012804	.0150446	.029886	.018697	.02956	.0249649	.0316001	.0314405	.0423977	.0439304	.0464959	.0370595	.057757	.0663865	.0369786	.060001	.0442775	.0879255	.0290579	.0707225	.0452943
ASIA	26-27	28	7+	.0107654	.0015242	.0040396	.0096608	.012804	.0150446	.029886	.018697	.02956	.0249649	.0316001	.0314405	.0423977	.0439304	.0464959	.0370595	.057757	.0663865	.0369786	.060001	.0442775	.0879255	.0290579	.0707225	.0452943
ASIA	26-27	29	7+	.0107654	.0015242	.0040396	.0096608	.012804	.0150446	.029886	.018697	.02956	.0249649	.0316001	.0314405	.0423977	.0439304	.0464959	.0370595	.057757	.0663865	.0369786	.060001	.0442775	.0879255	.0290579	.0707225	.0452943
ASIA	26-27	30	7+	.0107654	.0015242	.0040396	.0096608	.012804	.0150446	.029886	.018697	.02956	.0249649	.0316001	.0314405	.0423977	.0439304	.0464959	.0370595	.057757	.0663865	.0369786	.060001	.0442775	.0879255	.0290579	.0707225	.0452943
ASIA	26-27	31	7+	.0107654	.0015242	.0040396	.0096608	.012804	.0150446	.029886	.018697	.02956	.0249649	.0316001	.0314405	.0423977	.0439304	.0464959	.0370595	.057757	.0663865	.0369786	.060001	.0442775	.0879255	.0290579	.0707225	.0452943
ASIA	26-27	32	7+	.0107654	.0015242	.0040396	.0096608	.012804	.0150446	.029886	.018697	.02956	.0249649	.0316001	.0314405	.0423977	.0439304	.0464959	.0370595	.057757	.0663865	.0369786	.060001	.0442775	.0879255	.0290579	.0707225	.0452943
ASIA	26-27	33	7+	.0107654	.0015242	.0040396	.0096608	.012804	.0150446	.029886	.018697	.02956	.0249649	.0316001	.0314405	.0423977	.0439304	.0464959	.0370595	.057757	.0663865	.0369786	.060001	.0442775	.0879255	.0290579	.0707225	.0452943
ASIA	26-27	34	7+	.0107654	.0015242	.0040396	.0096608	.012804	.0150446	.029886	.018697	.02956	.0249649	.0316001	.0314405	.0423977	.0439304	.0464959	.0370595	.057757	.0663865	.0369786	.060001	.0442775	.0879255	.0290579	.0707225	.0452943
ASIA	26-27	35	7+	.0107654	.0015242	.0040396	.0096608	.012804	.0150446	.029886	.018697	.02956	.0249649	.0316001	.0314405	.0423977	.0439304	.0464959	.0370595	.057757	.0663865	.0369786	.060001	.0442775	.0879255	.0290579	.0707225	.0452943
ASIA	26-27	36	7+	.0107654	.0015242	.0040396	.0096608	.012804	.0150446	.029886	.018697	.02956	.0249649	.0316001	.0314405	.0423977	.0439304	.0464959	.0370595	.057757	.0663865	.0369786	.060001	.0442775	.0879255	.0290579	.0707225	.0452943
ASIA	26-27	37	7+	.0107654	.0015242	.0040396	.0096608	.012804	.0150446	.029886	.018697	.02956	.0249649	.0316001	.0314405	.0423977	.0439304	.0464959	.0370595	.057757	.0663865	.0369786	.060001	.0442775	.0879255	.0290579	.0707225	.0452943
ASIA	26-27	38	7+	.0107654	.0015242	.0040396	.0096608	.012804	.0150446	.029886	.018697	.02956	.0249649	.0316001	.0314405	.0423977	.0439304	.0464959	.0370595	.057757	.0663865	.0369786	.060001	.0442775	.0879255	.0290579	.0707225	.0452943
ASIA	26-27	39	7+	.0107654	.0015242	.0040396	.0096608	.012804	.0150446	.029886	.018697	.02956	.0249649	.0316001	.0314405	.0423977	.0439304	.0464959	.0370595	.057757	.0663865	.0369786	.060001	.0442775	.0879255	.0290579	.0707225	.0452943
ASIA	26-27	40	7+	.0107654	.0015242	.0040396	.0096608	.012804	.0150446	.029886	.018697	.02956	.0249649	.0316001	.0314405	.0423977	.0439304	.0464959	.0370595	.057757	.0663865	.0369786	.060001	.0442775	.0879255	.0290579	.0707225	.0452943
ASIA	28-29	1	1	.01384	.0104498	.0102979	.0115711	.0124333	.0092287	.0149456	.0116984	.0169036	.0155107	.0127817	.019125	.0149477	.0203405	.0247132	.0248947	.0298977	.0364493	.0295663	.0355978	.0378961	.0378017	.0409767	.0490495	.0539919
ASIA	28-29	2	2	.0088848	.0031553	.0069142	.0079893	.0070326	.0105177	.0111194	.0171487	.0152476	.0194415	.0234216	.0178416	.019782	.0221813	.0223376	.0329264	.0274974	.0377072	.0400985	.0419034	.0430048	.0490466	.0492493	.054538	.0571722
ASIA	28-29	3	3	.0084006	.0048431	.0058059	.0077927	.0054685	.0076626	.0103766	.0130611	.0136543	.0132271	.0159907	.0266226	.0300668	.0290959	.0327797	.0276858	.0318575	.034256	.0388574	.0467127	.0535536	.0508183	.055984	.0621541	.066485
ASIA	28-29	4	4	.0045577	.0047423	.0076961	.0081247	.0074019	.007984	.0128926	.0187249	.0190686	.0236081	.021954	.0269799	.0260819	.0241796	.0398027	.031295	.0402079	.0425086	.0362733	.0470624	.0565326	.060051	.0601389	.0515936	.0588287
ASIA	28-29	5	5	.0042195	.0020566	.0072651	.0041105	.0162056	.0114163	.0108025	.014618	.0156917	.0099421	.0254059	.0358751	.0372899	.0262215	.032119	.0413403	.0404053	.0336941	.0457374	.050193	.04223	.0496468	.0490697	.0646318	.0617154
ASIA	28-29	6	6+	.0018869	.0015989	.0029718	.0067093	.0132208	.013802	.0201038	.0174489	.0165621	.014829	.0243391	.02501	.018615	.0374274	.0292229	.0440227	.0436349	.0276711	.0400947	.0456625	.0527586	.0536733	.0775214	.0581049	.0707708
ASIA	28-29	7	6+	.0018869	.0015989	.0029718	.0067093	.0132208	.013802	.0201038	.0174489	.0165621	.014829	.0243391	.02501	.018615	.0374274	.0292229	.0440227	.0436349	.0276711	.0400947	.0456625	.0527586	.0536733	.0775214	.0581049	.0707708
ASIA	28-29	8	6+	.0018869	.0015989	.0029718	.0067093	.0132208	.013802	.0201038	.0174489	.0165621	.014829	.0243391	.02501	.018615	.0374274	.0292229	.0440227	.0436349	.0276711	.0400947	.0456625	.0527586	.0536733	.0775214	.0581049	.0707708
ASIA	28-29	9	6+	.0018869	.0015989	.0029718	.0067093	.0132208	.013802	.0201038	.0174489	.0165621	.014829	.0243391	.02501	.018615	.0374274	.0292229	.0440227	.0436349	.0276711	.0400947	.0456625	.0527586	.0536733	.0775214	.0581049	.0707708
ASIA	28-29	10	6+	.0018869	.0015989	.0029718	.0067093	.0132208	.013802	.0201038	.0174489	.0165621	.014829	.0243391	.02501	.018615	.0374274	.0292229	.0440227	.0436349	.0276711	.0400947	.0456625	.0527586	.0536733	.0775214	.0581049	.0707708
ASIA	28-29	11	6+	.0018869	.0015989	.0029718	.0067093	.0132208	.013802	.0201038	.0174489	.0165621	.014829	.0243391	.02501	.018615	.0374274	.0292229	.0440227	.0436349	.0276711	.0400947	.0456625	.0527586	.0536733	.0775214	.0581049	.0707708
ASIA	28-29	12	6+	.0018869	.0015989	.0029718	.0067093	.0132208	.013802	.0201038	.0174489	.0165621	.014829	.0243391	.02501	.018615	.0374274	.0292229	.0440227	.0436349	.0276711	.0400947	.0456625	.0527586	.0536733	.0775214	.0581049	.0707708
ASIA	28-29	13	6+	.0018869	.0015989	.0029718	.0067093	.0132208	.013802	.0201038	.0174489	.0165621	.014829	.0243391	.02501	.018615	.0374274	.0292229	.0440227	.0436349	.0276711	.0400947	.0456625	.0527586	.0536733	.0775214	.0581049	.0707708
ASIA	28-29	14	6+	.0018869	.0015989	.0029718	.0067093	.0132208	.013802	.0201038	.0174489	.0165621	.014829	.0243391	.02501	.018615	.0374274	.0292229	.0440227	.0436349	.0276711	.0400947	.0456625	.0527586	.0536733	.0775214	.0581049	.0707708
ASIA	28-29	15	6+	.0018869	.0015989	.0029718	.0067093	.0132208	.013802	.0201038	.0174489	.0165621	.014829	.0243391	.02501	.018615	.0374274	.0292229	.0440227	.0436349	.0276711	.0400947	.0456625	.0527586	.0536733	.0775214	.0581049	.0707708
ASIA	28-29	16	6+	.0018869	.0015989	.0029718	.0067093	.0132208	.013802	.0201038	.0174489	.0165621	.014829	.0243391	.02501	.018615	.0374274	.0292229	.0440227	.0436349	.0276711	.0400947	.0456625	.0527586	.0536733	.0775214	.0581049	.0707708
ASIA	28-29	17	6+	.0018869	.0015989	.0029718	.0067093	.0132208	.013802	.0201038	.0174489	.0165621	.014829	.0243391	.02501	.018615	.0374274	.0292229	.0440227	.0436349	.0276711	.0400947	.0456625	.0527586	.0536733	.0775214	.0581049	.0707708
ASIA	28-29	18	6+	.0018869	.0015989	.0029718	.0067093	.0132208	.013802	.0201038	.0174489	.0165621	.014829	.0243391	.02501	.018615	.0374274	.0292229	.0440227	.0436349	.0276711	.0400947	.0456625	.0527586	.0536733	.0775214	.0581049	.0707708
ASIA	28-29	19	6+	.0018869	.0015989	.0029718	.0067093	.0132208	.013802	.0201038	.0174489	.0165621	.014829	.0243391	.02501	.018615	.0374274	.0292229	.0440227	.0436349	.0276711	.0400947	.0456625	.0527586	.0536733	.0775214	.0581049	.0707708
ASIA	28-29	20	6+	.0018869	.0015989	.0029718	.0067093	.0132208	.013802	.0201038	.0174489	.0165621	.014829	.0243391	.02501	.018615	.0374274	.0292229	.0440227	.0436349	.0276711	.0400947	.0456625	.0527586	.0536733	.0775214	.0581049	.0707708
ASIA	28-29	21	6+	.0018869	.0015989	.0029718	.0067093	.0132208	.013802	.0201038	.0174489	.0165621	.014829	.0243391	.02501	.018615	.0374274	.0292229	.0440227	.0436349	.0276711	.0400947	.0456625	.0527586	.0536733	.0775214	.0581049	.0707708
ASIA	28-29	22	6+	.0018869	.0015989	.0029718	.0067093	.0132208	.013802	.0201038	.0174489	.0165621	.014829	.0243391	.02501	.018615	.0374274	.0292229	.0440227	.0436349	.0276711	.0400947	.0456625	.0527586	.0536733	.0775214	.0581049	.0707708
ASIA	28-29	23	6+	.0018869	.0015989	.0029718	.0067093	.0132208	.013802	.0201038	.0174489	.0165621	.014829	.0243391	.02501	.018615	.0374274	.0292229	.0440227	.0436349	.0276711	.0400947	.0456625	.0527586	.0536733	.0775214	.0581049	.0707708
ASIA	28-29	24	6+	.0018869	.0015989	.0029718	.0067093	.0132208	.013802	.0201038	.0174489	.0165621	.014829	.0243391	.02501	.018615	.0374274	.0292229	.0440227	.0436349	.0276711	.0400947	.0456625	.0527586	.0536733	.0775214	.0581049	.0707708
ASIA	28-29	25	6+	.0018869	.0015989	.0029718	.0067093	.0132208	.013802	.0201038	.0174489	.0165621	.014829	.0243391	.02501	.018615	.0374274	.0292229	.0440227	.0436349	.0276711	.0400947	.0456625	.0527586	.0536733	.0775214	.0581049	.0707708
ASIA	28-29	26	6+	.0018869	.0015989	.0029718	.0067093	.0132208	.013802	.0201038	.0174489	.0165621	.014829	.0243391	.02501	.018615	.0374274	.0292229	.0440227	.0436349	.0276711	.0400947	.0456625	.0527586	.0536733	.0775214	.0581049	.0707708
ASIA	28-29	27	6+	.0018869	.0015989	.0029718	.0067093	.0132208	.013802	.0201038	.0174489	.0165621	.014829	.0243391	.02501	.018615	.0374274	.0292229	.0440227	.0436349	.0276711	.0400947	.0456625	.0527586	.0536733	.0775214	.0581049	.0707708
ASIA	28-29	28	6+	.0018869	.0015989	.0029718	.0067093	.0132208	.013802	.0201038	.0174489	.0165621	.014829	.0243391	.02501	.018615	.0374274	.0292229	.0440227	.0436349	.0276711	.0400947	.0456625	.0527586	.0536733	.0775214	.0581049	.0707708
ASIA	28-29	29	6+	.0018869	.0015989	.0029718	.0067093	.0132208	.013802	.0201038	.0174489	.0165621	.014829	.0243391	.02501	.018615	.0374274	.0292229	.0440227	.0436349	.0276711	.0400947	.0456625	.0527586	.0536733	.0775214	.0581049	.0707708
ASIA	28-29	30	6+	.0018869	.0015989	.0029718	.0067093	.0132208	.013802	.0201038	.0174489	.0165621	.014829	.0243391	.02501	.018615	.0374274	.0292229	.0440227	.0436349	.0276711	.0400947	.0456625	.0527586	.0536733	.0775214	.0581049	.0707708
ASIA	28-29	31	6+	.0018869	.0015989	.0029718	.0067093	.0132208	.013802	.0201038	.0174489	.0165621	.014829	.0243391	.02501	.018615	.0374274	.0292229	.0440227	.0436349	.0276711	.0400947	.0456625	.0527586	.0536733	.0775214	.0581049	.0707708
ASIA	28-29	32	6+	.0018869	.0015989	.0029718	.0067093	.0132208	.013802	.0201038	.0174489	.0165621	.014829	.0243391	.02501	.018615	.0374274	.0292229	.0440227	.0436349	.0276711	.0400947	.0456625	.0527586	.0536733	.0775214	.0581049	.0707708
ASIA	28-29	33	6+	.0018869	.0015989	.0029718	.0067093	.0132208	.013802	.0201038	.0174489	.0165621	.014829	.0243391	.02501	.018615	.0374274	.0292229	.0440227	.0436349	.0276711	.0400947	.0456625	.0527586	.0536733	.0775214	.0581049	.0707708
ASIA	28-29	34	6+	.0018869	.0015989	.0029718	.0067093	.0132208	.013802	.0201038	.0174489	.0165621	.014829	.0243391	.02501	.018615	.0374274	.0292229	.0440227	.0436349	.0276711	.0400947	.0456625	.0527586	.0536733	.0775214	.0581049	.0707708
ASIA	28-29	35	6+	.0018869	.0015989	.0029718	.0067093	.0132208	.013802	.0201038	.0174489	.0165621	.014829	.0243391	.02501	.018615	.0374274	.0292229	.0440227	.0436349	.0276711	.0400947	.0456625	.0527586	.0536733	.0775214	.0581049	.0707708
ASIA	28-29	36	6+	.0018869	.0015989	.0029718	.0067093	.0132208	.013802	.0201038	.0174489	.0165621	.014829	.0243391	.02501	.018615	.0374274	.0292229	.0440227	.0436349	.0276711	.0400947	.0456625	.0527586	.0536733	.0775214	.0581049	.0707708
ASIA	28-29	37	6+	.0018869	.0015989	.0029718	.0067093	.0132208	.013802	.0201038	.0174489	.0165621	.014829	.0243391	.02501	.018615	.0374274	.0292229	.0440227	.0436349	.0276711	.0400947	.0456625	.0527586	.0536733	.0775214	.0581049	.0707708
ASIA	28-29	38	6+	.0018869	.0015989	.0029718	.0067093	.0132208	.013802	.0201038	.0174489	.0165621	.014829	.0243391	.02501	.018615	.0374274	.0292229	.0440227	.0436349	.0276711	.0400947	.0456625	.0527586	.0536733	.0775214	.0581049	.0707708
ASIA	28-29	39	6+	.0018869	.0015989	.0029718	.0067093	.0132208	.013802	.0201038	.0174489	.0165621	.014829	.0243391	.02501	.018615	.0374274	.0292229	.0440227	.0436349	.0276711	.0400947	.0456625	.0527586	.0536733	.0775214	.0581049	.0707708
ASIA	28-29	40	6+	.0018869	.0015989	.0029718	.0067093	.0132208	.013802	.0201038	.0174489	.0165621	.014829	.0243391	.02501	.018615	.0374274	.0292229	.0440227	.0436349	.0276711	.0400947	.0456625	.0527586	.0536733	.0775214	.0581049	.0707708
ASIA	30-31	1	1	.01298	.0100373	.0105995	.0091446	.0096683	.0142287	.0082721	.0117826	.0118365	.0166111	.0155335	.009594	.0149259	.0198457	.025221	.0250231	.0235044	.023665	.0334134	.0302022	.0303219	.0356423	.0440382	.0418434	.0449141
ASIA	30-31	2	2	.0089663	.0058911	.0073691	.0105829	.0070261	.0051554	.0103562	.014062	.0145873	.0093394	.0199193	.0156221	.0201874	.0250405	.0161621	.0269715	.0211573	.0268868	.0256662	.0388751	.04001	.0401546	.0593677	.0469255	.0542964
ASIA	30-31	3	3	.0056116	.0029443	.0063199	.0059731	.0056439	.0091002	.0074573	.0047176	.0120129	.0152585	.012778	.0248445	.013468	.0156588	.02697	.0276116	.0314264	.036287	.0431972	.039418	.040393	.0499911	.0573705	.047989	.0467243
ASIA	30-31	4	4	.0044463	.0011106	.0043337	.0071998	.0061092	.0082438	.0105607	.0037964	.0101224	.0101888	.017675	.0203298	.0253246	.0312081	.027885	.0252571	.0492323	.0337261	.0438296	.037271	.0400704	.0517852	.0568417	.056755	.0420219
ASIA	30-31	5	5	.0065997	.0047659	.0046041	.0087377	.0038986	.005449	.0151706	.0185609	.0209204	.018326	.0277168	.0228509	.017121	.0261563	.0326417	.044389	.0508521	.0200011	.0257571	.0318623	.052823	.0362671	.0565426	.0598878	.0587571
ASIA	30-31	6	6	.0040123	.0021762	.0028169	.0087263	.0075472	.0046081	.0050617	.0068095	.0014238	.0147193	.0181112	.0375545	.0396041	.0188727	.0255501	.0232193	.0319488	.021484	.0287466	.0564007	.040548	.067148	.0266045	.0616631	.0700283
ASIA	30-31	7	7+	.0011388	.0037533	.0066267	.0065239	.0035435	.02574	.0012103	.0136672	.0176486	.0346199	.0084867	.0250218	.025424	.0250856	.0260145	.0353543	.0360837	.0330138	.0267316	.047984	.0590146	.0747015	.0568707	.0255314	.067951
ASIA	30-31	8	7+	.0011388	.0037533	.0066267	.0065239	.0035435	.02574	.0012103	.0136672	.0176486	.0346199	.0084867	.0250218	.025424	.0250856	.0260145	.0353543	.0360837	.0330138	.0267316	.047984	.0590146	.0747015	.0568707	.0255314	.067951
ASIA	30-31	9	7+	.0011388	.0037533	.0066267	.0065239	.0035435	.02574	.0012103	.0136672	.0176486	.0346199	.0084867	.0250218	.025424	.0250856	.0260145	.0353543	.0360837	.0330138	.0267316	.047984	.0590146	.0747015	.0568707	.0255314	.067951
ASIA	30-31	10	7+	.0011388	.0037533	.0066267	.0065239	.0035435	.02574	.0012103	.0136672	.0176486	.0346199	.0084867	.0250218	.025424	.0250856	.0260145	.0353543	.0360837	.0330138	.0267316	.047984	.0590146	.0747015	.0568707	.0255314	.067951
ASIA	30-31	11	7+	.0011388	.0037533	.0066267	.0065239	.0035435	.02574	.0012103	.0136672	.0176486	.0346199	.0084867	.0250218	.025424	.0250856	.0260145	.0353543	.0360837	.0330138	.0267316	.047984	.0590146	.0747015	.0568707	.0255314	.067951
ASIA	30-31	12	7+	.0011388	.0037533	.0066267	.0065239	.0035435	.02574	.0012103	.0136672	.0176486	.0346199	.0084867	.0250218	.025424	.0250856	.0260145	.0353543	.0360837	.0330138	.0267316	.047984	.0590146	.0747015	.0568707	.0255314	.067951
ASIA	30-31	13	7+	.0011388	.0037533	.0066267	.0065239	.0035435	.02574	.0012103	.0136672	.0176486	.0346199	.0084867	.0250218	.025424	.0250856	.0260145	.0353543	.0360837	.0330138	.0267316	.047984	.0590146	.0747015	.0568707	.0255314	.067951
ASIA	30-31	14	7+	.0011388	.0037533	.0066267	.0065239	.0035435	.02574	.0012103	.0136672	.0176486	.0346199	.0084867	.0250218	.025424	.0250856	.0260145	.0353543	.0360837	.0330138	.0267316	.047984	.0590146	.0747015	.0568707	.0255314	.067951
ASIA	30-31	15	7+	.0011388	.0037533	.0066267	.0065239	.0035435	.02574	.0012103	.0136672	.0176486	.0346199	.0084867	.0250218	.025424	.0250856	.0260145	.0353543	.0360837	.0330138	.0267316	.047984	.0590146	.0747015	.0568707	.0255314	.067951
ASIA	30-31	16	7+	.0011388	.0037533	.0066267	.0065239	.0035435	.02574	.0012103	.0136672	.0176486	.0346199	.0084867	.0250218	.025424	.0250856	.0260145	.0353543	.0360837	.0330138	.0267316	.047984	.0590146	.0747015	.0568707	.0255314	.067951
ASIA	30-31	17	7+	.0011388	.0037533	.0066267	.0065239	.0035435	.02574	.0012103	.0136672	.0176486	.0346199	.0084867	.0250218	.025424	.0250856	.0260145	.0353543	.0360837	.0330138	.0267316	.047984	.0590146	.0747015	.0568707	.0255314	.067951
ASIA	30-31	18	7+	.0011388	.0037533	.0066267	.0065239	.0035435	.02574	.0012103	.0136672	.0176486	.0346199	.0084867	.0250218	.025424	.0250856	.0260145	.0353543	.0360837	.0330138	.0267316	.047984	.0590146	.0747015	.0568707	.0255314	.067951
ASIA	30-31	19	7+	.0011388	.0037533	.0066267	.0065239	.0035435	.02574	.0012103	.0136672	.0176486	.0346199	.0084867	.0250218	.025424	.0250856	.0260145	.0353543	.0360837	.0330138	.0267316	.047984	.0590146	.0747015	.0568707	.0255314	.067951
ASIA	30-31	20	7+	.0011388	.0037533	.0066267	.0065239	.0035435	.02574	.0012103	.0136672	.0176486	.0346199	.0084867	.0250218	.025424	.0250856	.0260145	.0353543	.0360837	.0330138	.0267316	.047984	.0590146	.0747015	.0568707	.0255314	.067951
ASIA	30-31	21	7+	.0011388	.0037533	.0066267	.0065239	.0035435	.02574	.0012103	.0136672	.0176486	.0346199	.0084867	.0250218	.025424	.0250856	.0260145	.0353543	.0360837	.0330138	.0267316	.047984	.0590146	.0747015	.0568707	.0255314	.067951
ASIA	30-31	22	7+	.0011388	.0037533	.0066267	.0065239	.0035435	.02574	.0012103	.0136672	.0176486	.0346199	.0084867	.0250218	.025424	.0250856	.0260145	.0353543	.0360837	.0330138	.0267316	.047984	.0590146	.0747015	.0568707	.0255314	.067951
ASIA	30-31	23	7+	.0011388	.0037533	.0066267	.0065239	.0035435	.02574	.0012103	.0136672	.0176486	.0346199	.0084867	.0250218	.025424	.0250856	.0260145	.0353543	.0360837	.0330138	.0267316	.047984	.0590146	.0747015	.0568707	.0255314	.067951
ASIA	30-31	24	7+	.0011388	.0037533	.0066267	.0065239	.0035435	.02574	.0012103	.0136672	.0176486	.0346199	.0084867	.0250218	.025424	.0250856	.0260145	.0353543	.0360837	.0330138	.0267316	.047984	.0590146	.0747015	.0568707	.0255314	.067951
ASIA	30-31	25	7+	.0011388	.0037533	.0066267	.0065239	.0035435	.02574	.0012103	.0136672	.0176486	.0346199	.0084867	.0250218	.025424	.0250856	.0260145	.0353543	.0360837	.0330138	.0267316	.047984	.0590146	.0747015	.0568707	.0255314	.067951
ASIA	30-31	26	7+	.0011388	.0037533	.0066267	.0065239	.0035435	.02574	.0012103	.0136672	.0176486	.0346199	.0084867	.0250218	.025424	.0250856	.0260145	.0353543	.0360837	.0330138	.0267316	.047984	.0590146	.0747015	.0568707	.0255314	.067951
ASIA	30-31	27	7+	.0011388	.0037533	.0066267	.0065239	.0035435	.02574	.0012103	.0136672	.0176486	.0346199	.0084867	.0250218	.025424	.0250856	.0260145	.0353543	.0360837	.0330138	.0267316	.047984	.0590146	.0747015	.0568707	.0255314	.067951
ASIA	30-31	28	7+	.0011388	.0037533	.0066267	.0065239	.0035435	.02574	.0012103	.0136672	.0176486	.0346199	.0084867	.0250218	.025424	.0250856	.0260145	.0353543	.0360837	.0330138	.0267316	.047984	.0590146	.0747015	.0568707	.0255314	.067951
ASIA	30-31	29	7+	.0011388	.0037533	.0066267	.0065239	.0035435	.02574	.0012103	.0136672	.0176486	.0346199	.0084867	.0250218	.025424	.0250856	.0260145	.0353543	.0360837	.0330138	.0267316	.047984	.0590146	.0747015	.0568707	.0255314	.067951
ASIA	30-31	30	7+	.0011388	.0037533	.0066267	.0065239	.0035435	.02574	.0012103	.0136672	.0176486	.0346199	.0084867	.0250218	.025424	.0250856	.0260145	.0353543	.0360837	.0330138	.0267316	.047984	.0590146	.0747015	.0568707	.0255314	.067951
ASIA	30-31	31	7+	.0011388	.0037533	.0066267	.0065239	.0035435	.02574	.0012103	.0136672	.0176486	.0346199	.0084867	.0250218	.025424	.0250856	.0260145	.0353543	.0360837	.0330138	.0267316	.047984	.0590146	.0747015	.0568707	.0255314	.067951
ASIA	30-31	32	7+	.0011388	.0037533	.0066267	.0065239	.0035435	.02574	.0012103	.0136672	.0176486	.0346199	.0084867	.0250218	.025424	.0250856	.0260145	.0353543	.0360837	.0330138	.0267316	.047984	.0590146	.0747015	.0568707	.0255314	.067951
ASIA	30-31	33	7+	.0011388	.0037533	.0066267	.0065239	.0035435	.02574	.0012103	.0136672	.0176486	.0346199	.0084867	.0250218	.025424	.0250856	.0260145	.0353543	.0360837	.0330138	.0267316	.047984	.0590146	.0747015	.0568707	.0255314	.067951
ASIA	30-31	34	7+	.0011388	.0037533	.0066267	.0065239	.0035435	.02574	.0012103	.0136672	.0176486	.0346199	.0084867	.0250218	.025424	.0250856	.0260145	.0353543	.0360837	.0330138	.0267316	.047984	.0590146	.0747015	.0568707	.0255314	.067951
ASIA	30-31	35	7+	.0011388	.0037533	.0066267	.0065239	.0035435	.02574	.0012103	.0136672	.0176486	.0346199	.0084867	.0250218	.025424	.0250856	.0260145	.0353543	.0360837	.0330138	.0267316	.047984	.0590146	.0747015	.0568707	.0255314	.067951
ASIA	30-31	36	7+	.0011388	.0037533	.0066267	.0065239	.0035435	.02574	.0012103	.0136672	.0176486	.0346199	.0084867	.0250218	.025424	.0250856	.0260145	.0353543	.0360837	.0330138	.0267316	.047984	.0590146	.0747015	.0568707	.0255314	.067951
ASIA	30-31	37	7+	.0011388	.0037533	.0066267	.0065239	.0035435	.02574	.0012103	.0136672	.0176486	.0346199	.0084867	.0250218	.025424	.0250856	.0260145	.0353543	.0360837	.0330138	.0267316	.047984	.0590146	.0747015	.0568707	.0255314	.067951
ASIA	30-31	38	7+	.0011388	.0037533	.0066267	.0065239	.0035435	.02574	.0012103	.0136672	.0176486	.0346199	.0084867	.0250218	.025424	.0250856	.0260145	.0353543	.0360837	.0330138	.0267316	.047984	.0590146	.0747015	.0568707	.0255314	.067951
ASIA	30-31	39	7+	.0011388	.0037533	.0066267	.0065239	.0035435	.02574	.0012103	.0136672	.0176486	.0346199	.0084867	.0250218	.025424	.0250856	.0260145	.0353543	.0360837	.0330138	.0267316	.047984	.0590146	.0747015	.0568707	.0255314	.067951
ASIA	30-31	40	7+	.0011388	.0037533	.0066267	.0065239	.0035435	.02574	.0012103	.0136672	.0176486	.0346199	.0084867	.0250218	.025424	.0250856	.0260145	.0353543	.0360837	.0330138	.0267316	.047984	.0590146	.0747015	.0568707	.0255314	.067951
ASIA	32-34	1	1	.0125495	.0118478	.0034433	.0090863	.0074289	.0083819	.0089502	.0177744	.015981	.0086138	.0059085	.0127532	.0147432	.0115915	.0255564	.0193119	.0216117	.0188024	.0181714	.0229229	.0222225	.0309406	.0326786	.0208199	.0421279
ASIA	32-34	2	2	.0027468	.0040841	.0038647	.0079447	.0044738	.0063401	.0054966	.0090406	.0077312	.0103747	.0153977	.0138896	.0081273	.0159916	.0230387	.0119713	.0261815	.0261339	.0189842	.0334435	.0328978	.0298419	.0457862	.0369653	.0359973
ASIA	32-34	3	3	.0049601	.0044819	.0119513	.0057944	.0037287	.0072066	.0152684	.0095105	.0114326	.0123836	.0150189	.0120697	.0116307	.0197245	.0280135	.0172539	.0264394	.0267407	.0427367	.0345475	.0301332	.0258333	.0378076	.0382068	.0353834
ASIA	32-34	4	4	.0043271	.0033635	.0034721	.0058134	.0043413	.0046261	.002761	.00512	.0042918	.0111543	.0173978	.0180502	.014561	.0161685	.0133975	.0172489	.0217041	.026611	.0388479	.0320061	.0350031	.0418169	.033146	.0479071	.040582
ASIA	32-34	5	5	0	.0073549	.0009437	.0026354	.0059038	.0050279	.0095009	.0059511	.0082558	.0094743	.0118399	.0051079	.0123078	.0157709	.0144829	.0126306	.0297136	.0311457	.0248857	.0359864	.0475064	.0519313	.0651182	.0433678	.0598358
ASIA	32-34	6	6+	.004492	.0075976	.0038245	.0012081	.005832	.0074533	.0098116	.0017808	.0156604	.0117416	.0186195	.0104511	.0112169	.017062	.0170191	.016873	.025733	.0312791	.0198312	.0538306	.0385432	.0568852	.0509581	.0521648	.0386238
ASIA	32-34	7	6+	.004492	.0075976	.0038245	.0012081	.005832	.0074533	.0098116	.0017808	.0156604	.0117416	.0186195	.0104511	.0112169	.017062	.0170191	.016873	.025733	.0312791	.0198312	.0538306	.0385432	.0568852	.0509581	.0521648	.0386238
ASIA	32-34	8	6+	.004492	.0075976	.0038245	.0012081	.005832	.0074533	.0098116	.0017808	.0156604	.0117416	.0186195	.0104511	.0112169	.017062	.0170191	.016873	.025733	.0312791	.0198312	.0538306	.0385432	.0568852	.0509581	.0521648	.0386238
ASIA	32-34	9	6+	.004492	.0075976	.0038245	.0012081	.005832	.0074533	.0098116	.0017808	.0156604	.0117416	.0186195	.0104511	.0112169	.017062	.0170191	.016873	.025733	.0312791	.0198312	.0538306	.0385432	.0568852	.0509581	.0521648	.0386238
ASIA	32-34	10	6+	.004492	.0075976	.0038245	.0012081	.005832	.0074533	.0098116	.0017808	.0156604	.0117416	.0186195	.0104511	.0112169	.017062	.0170191	.016873	.025733	.0312791	.0198312	.0538306	.0385432	.0568852	.0509581	.0521648	.0386238
ASIA	32-34	11	6+	.004492	.0075976	.0038245	.0012081	.005832	.0074533	.0098116	.0017808	.0156604	.0117416	.0186195	.0104511	.0112169	.017062	.0170191	.016873	.025733	.0312791	.0198312	.0538306	.0385432	.0568852	.0509581	.0521648	.0386238
ASIA	32-34	12	6+	.004492	.0075976	.0038245	.0012081	.005832	.0074533	.0098116	.0017808	.0156604	.0117416	.0186195	.0104511	.0112169	.017062	.0170191	.016873	.025733	.0312791	.0198312	.0538306	.0385432	.0568852	.0509581	.0521648	.0386238
ASIA	32-34	13	6+	.004492	.0075976	.0038245	.0012081	.005832	.0074533	.0098116	.0017808	.0156604	.0117416	.0186195	.0104511	.0112169	.017062	.0170191	.016873	.025733	.0312791	.0198312	.0538306	.0385432	.0568852	.0509581	.0521648	.0386238
ASIA	32-34	14	6+	.004492	.0075976	.0038245	.0012081	.005832	.0074533	.0098116	.0017808	.0156604	.0117416	.0186195	.0104511	.0112169	.017062	.0170191	.016873	.025733	.0312791	.0198312	.0538306	.0385432	.0568852	.0509581	.0521648	.0386238
ASIA	32-34	15	6+	.004492	.0075976	.0038245	.0012081	.005832	.0074533	.0098116	.0017808	.0156604	.0117416	.0186195	.0104511	.0112169	.017062	.0170191	.016873	.025733	.0312791	.0198312	.0538306	.0385432	.0568852	.0509581	.0521648	.0386238
ASIA	32-34	16	6+	.004492	.0075976	.0038245	.0012081	.005832	.0074533	.0098116	.0017808	.0156604	.0117416	.0186195	.0104511	.0112169	.017062	.0170191	.016873	.025733	.0312791	.0198312	.0538306	.0385432	.0568852	.0509581	.0521648	.0386238
ASIA	32-34	17	6+	.004492	.0075976	.0038245	.0012081	.005832	.0074533	.0098116	.0017808	.0156604	.0117416	.0186195	.0104511	.0112169	.017062	.0170191	.016873	.025733	.0312791	.0198312	.0538306	.0385432	.0568852	.0509581	.0521648	.0386238
ASIA	32-34	18	6+	.004492	.0075976	.0038245	.0012081	.005832	.0074533	.0098116	.0017808	.0156604	.0117416	.0186195	.0104511	.0112169	.017062	.0170191	.016873	.025733	.0312791	.0198312	.0538306	.0385432	.0568852	.0509581	.0521648	.0386238
ASIA	32-34	19	6+	.004492	.0075976	.0038245	.0012081	.005832	.0074533	.0098116	.0017808	.0156604	.0117416	.0186195	.0104511	.0112169	.017062	.0170191	.016873	.025733	.0312791	.0198312	.0538306	.0385432	.0568852	.0509581	.0521648	.0386238
ASIA	32-34	20	6+	.004492	.0075976	.0038245	.0012081	.005832	.0074533	.0098116	.0017808	.0156604	.0117416	.0186195	.0104511	.0112169	.017062	.0170191	.016873	.025733	.0312791	.0198312	.0538306	.0385432	.0568852	.0509581	.0521648	.0386238
ASIA	32-34	21	6+	.004492	.0075976	.0038245	.0012081	.005832	.0074533	.0098116	.0017808	.0156604	.0117416	.0186195	.0104511	.0112169	.017062	.0170191	.016873	.025733	.0312791	.0198312	.0538306	.0385432	.0568852	.0509581	.0521648	.0386238
ASIA	32-34	22	6+	.004492	.0075976	.0038245	.0012081	.005832	.0074533	.0098116	.0017808	.0156604	.0117416	.0186195	.0104511	.0112169	.017062	.0170191	.016873	.025733	.0312791	.0198312	.0538306	.0385432	.0568852	.0509581	.0521648	.0386238
ASIA	32-34	23	6+	.004492	.0075976	.0038245	.0012081	.005832	.0074533	.0098116	.0017808	.0156604	.0117416	.0186195	.0104511	.0112169	.017062	.0170191	.016873	.025733	.0312791	.0198312	.0538306	.0385432	.0568852	.0509581	.0521648	.0386238
ASIA	32-34	24	6+	.004492	.0075976	.0038245	.0012081	.005832	.0074533	.0098116	.0017808	.0156604	.0117416	.0186195	.0104511	.0112169	.017062	.0170191	.016873	.025733	.0312791	.0198312	.0538306	.0385432	.0568852	.0509581	.0521648	.0386238
ASIA	32-34	25	6+	.004492	.0075976	.0038245	.0012081	.005832	.0074533	.0098116	.0017808	.0156604	.0117416	.0186195	.0104511	.0112169	.017062	.0170191	.016873	.025733	.0312791	.0198312	.0538306	.0385432	.0568852	.0509581	.0521648	.0386238
ASIA	32-34	26	6+	.004492	.0075976	.0038245	.0012081	.005832	.0074533	.0098116	.0017808	.0156604	.0117416	.0186195	.0104511	.0112169	.017062	.0170191	.016873	.025733	.0312791	.0198312	.0538306	.0385432	.0568852	.0509581	.0521648	.0386238
ASIA	32-34	27	6+	.004492	.0075976	.0038245	.0012081	.005832	.0074533	.0098116	.0017808	.0156604	.0117416	.0186195	.0104511	.0112169	.017062	.0170191	.016873	.025733	.0312791	.0198312	.0538306	.0385432	.0568852	.0509581	.0521648	.0386238
ASIA	32-34	28	6+	.004492	.0075976	.0038245	.0012081	.005832	.0074533	.0098116	.0017808	.0156604	.0117416	.0186195	.0104511	.0112169	.017062	.0170191	.016873	.025733	.0312791	.0198312	.0538306	.0385432	.0568852	.0509581	.0521648	.0386238
ASIA	32-34	29	6+	.004492	.0075976	.0038245	.0012081	.005832	.0074533	.0098116	.0017808	.0156604	.0117416	.0186195	.0104511	.0112169	.017062	.0170191	.016873	.025733	.0312791	.0198312	.0538306	.0385432	.0568852	.0509581	.0521648	.0386238
ASIA	32-34	30	6+	.004492	.0075976	.0038245	.0012081	.005832	.0074533	.0098116	.0017808	.0156604	.0117416	.0186195	.0104511	.0112169	.017062	.0170191	.016873	.025733	.0312791	.0198312	.0538306	.0385432	.0568852	.0509581	.0521648	.0386238
ASIA	32-34	31	6+	.004492	.0075976	.0038245	.0012081	.005832	.0074533	.0098116	.0017808	.0156604	.0117416	.0186195	.0104511	.0112169	.017062	.0170191	.016873	.025733	.0312791	.0198312	.0538306	.0385432	.0568852	.0509581	.0521648	.0386238
ASIA	32-34	32	6+	.004492	.0075976	.0038245	.0012081	.005832	.0074533	.0098116	.0017808	.0156604	.0117416	.0186195	.0104511	.0112169	.017062	.0170191	.016873	.025733	.0312791	.0198312	.0538306	.0385432	.0568852	.0509581	.0521648	.0386238
ASIA	32-34	33	6+	.004492	.0075976	.0038245	.0012081	.005832	.0074533	.0098116	.0017808	.0156604	.0117416	.0186195	.0104511	.0112169	.017062	.0170191	.016873	.025733	.0312791	.0198312	.0538306	.0385432	.0568852	.0509581	.0521648	.0386238
ASIA	32-34	34	6+	.004492	.0075976	.0038245	.0012081	.005832	.0074533	.0098116	.0017808	.0156604	.0117416	.0186195	.0104511	.0112169	.017062	.0170191	.016873	.025733	.0312791	.0198312	.0538306	.0385432	.0568852	.0509581	.0521648	.0386238
ASIA	32-34	35	6+	.004492	.0075976	.0038245	.0012081	.005832	.0074533	.0098116	.0017808	.0156604	.0117416	.0186195	.0104511	.0112169	.017062	.0170191	.016873	.025733	.0312791	.0198312	.0538306	.0385432	.0568852	.0509581	.0521648	.0386238
ASIA	32-34	36	6+	.004492	.0075976	.0038245	.0012081	.005832	.0074533	.0098116	.0017808	.0156604	.0117416	.0186195	.0104511	.0112169	.017062	.0170191	.016873	.025733	.0312791	.0198312	.0538306	.0385432	.0568852	.0509581	.0521648	.0386238
ASIA	32-34	37	6+	.004492	.0075976	.0038245	.0012081	.005832	.0074533	.0098116	.0017808	.0156604	.0117416	.0186195	.0104511	.0112169	.017062	.0170191	.016873	.025733	.0312791	.0198312	.0538306	.0385432	.0568852	.0509581	.0521648	.0386238
ASIA	32-34	38	6+	.004492	.0075976	.0038245	.0012081	.005832	.0074533	.0098116	.0017808	.0156604	.0117416	.0186195	.0104511	.0112169	.017062	.0170191	.016873	.025733	.0312791	.0198312	.0538306	.0385432	.0568852	.0509581	.0521648	.0386238
ASIA	32-34	39	6+	.004492	.0075976	.0038245	.0012081	.005832	.0074533	.0098116	.0017808	.0156604	.0117416	.0186195	.0104511	.0112169	.017062	.0170191	.016873	.025733	.0312791	.0198312	.0538306	.0385432	.0568852	.0509581	.0521648	.0386238
ASIA	32-34	40	6+	.004492	.0075976	.0038245	.0012081	.005832	.0074533	.0098116	.0017808	.0156604	.0117416	.0186195	.0104511	.0112169	.017062	.0170191	.016873	.025733	.0312791	.0198312	.0538306	.0385432	.0568852	.0509581	.0521648	.0386238
ASIA	4-5	1	1	.1098272	.1148792	.1262237	.150289	.2763288	.2224519	0	0	0	0	0	0	0	0	0	0	0	0	0	0	0	0	0	0	0
ASIA	4-5	2	2+	.1012654	.1104174	.1546057	.1941545	.2430589	.1964981	0	0	0	0	0	0	0	0	0	0	0	0	0	0	0	0	0	0	0
ASIA	4-5	3	2+	.1012654	.1104174	.1546057	.1941545	.2430589	.1964981	0	0	0	0	0	0	0	0	0	0	0	0	0	0	0	0	0	0	0
ASIA	4-5	4	2+	.1012654	.1104174	.1546057	.1941545	.2430589	.1964981	0	0	0	0	0	0	0	0	0	0	0	0	0	0	0	0	0	0	0
ASIA	4-5	5	2+	.1012654	.1104174	.1546057	.1941545	.2430589	.1964981	0	0	0	0	0	0	0	0	0	0	0	0	0	0	0	0	0	0	0
ASIA	4-5	6	2+	.1012654	.1104174	.1546057	.1941545	.2430589	.1964981	0	0	0	0	0	0	0	0	0	0	0	0	0	0	0	0	0	0	0
ASIA	4-5	7	2+	.1012654	.1104174	.1546057	.1941545	.2430589	.1964981	0	0	0	0	0	0	0	0	0	0	0	0	0	0	0	0	0	0	0
ASIA	4-5	8	2+	.1012654	.1104174	.1546057	.1941545	.2430589	.1964981	0	0	0	0	0	0	0	0	0	0	0	0	0	0	0	0	0	0	0
ASIA	4-5	9	2+	.1012654	.1104174	.1546057	.1941545	.2430589	.1964981	0	0	0	0	0	0	0	0	0	0	0	0	0	0	0	0	0	0	0
ASIA	4-5	10	2+	.1012654	.1104174	.1546057	.1941545	.2430589	.1964981	0	0	0	0	0	0	0	0	0	0	0	0	0	0	0	0	0	0	0
ASIA	4-5	11	2+	.1012654	.1104174	.1546057	.1941545	.2430589	.1964981	0	0	0	0	0	0	0	0	0	0	0	0	0	0	0	0	0	0	0
ASIA	4-5	12	2+	.1012654	.1104174	.1546057	.1941545	.2430589	.1964981	0	0	0	0	0	0	0	0	0	0	0	0	0	0	0	0	0	0	0
ASIA	4-5	13	2+	.1012654	.1104174	.1546057	.1941545	.2430589	.1964981	0	0	0	0	0	0	0	0	0	0	0	0	0	0	0	0	0	0	0
ASIA	4-5	14	2+	.1012654	.1104174	.1546057	.1941545	.2430589	.1964981	0	0	0	0	0	0	0	0	0	0	0	0	0	0	0	0	0	0	0
ASIA	4-5	15	2+	.1012654	.1104174	.1546057	.1941545	.2430589	.1964981	0	0	0	0	0	0	0	0	0	0	0	0	0	0	0	0	0	0	0
ASIA	4-5	16	2+	.1012654	.1104174	.1546057	.1941545	.2430589	.1964981	0	0	0	0	0	0	0	0	0	0	0	0	0	0	0	0	0	0	0
ASIA	4-5	17	2+	.1012654	.1104174	.1546057	.1941545	.2430589	.1964981	0	0	0	0	0	0	0	0	0	0	0	0	0	0	0	0	0	0	0
ASIA	4-5	18	2+	.1012654	.1104174	.1546057	.1941545	.2430589	.1964981	0	0	0	0	0	0	0	0	0	0	0	0	0	0	0	0	0	0	0
ASIA	4-5	19	2+	.1012654	.1104174	.1546057	.1941545	.2430589	.1964981	0	0	0	0	0	0	0	0	0	0	0	0	0	0	0	0	0	0	0
ASIA	4-5	20	2+	.1012654	.1104174	.1546057	.1941545	.2430589	.1964981	0	0	0	0	0	0	0	0	0	0	0	0	0	0	0	0	0	0	0
ASIA	4-5	21	2+	.1012654	.1104174	.1546057	.1941545	.2430589	.1964981	0	0	0	0	0	0	0	0	0	0	0	0	0	0	0	0	0	0	0
ASIA	4-5	22	2+	.1012654	.1104174	.1546057	.1941545	.2430589	.1964981	0	0	0	0	0	0	0	0	0	0	0	0	0	0	0	0	0	0	0
ASIA	4-5	23	2+	.1012654	.1104174	.1546057	.1941545	.2430589	.1964981	0	0	0	0	0	0	0	0	0	0	0	0	0	0	0	0	0	0	0
ASIA	4-5	24	2+	.1012654	.1104174	.1546057	.1941545	.2430589	.1964981	0	0	0	0	0	0	0	0	0	0	0	0	0	0	0	0	0	0	0
ASIA	4-5	25	2+	.1012654	.1104174	.1546057	.1941545	.2430589	.1964981	0	0	0	0	0	0	0	0	0	0	0	0	0	0	0	0	0	0	0
ASIA	4-5	26	2+	.1012654	.1104174	.1546057	.1941545	.2430589	.1964981	0	0	0	0	0	0	0	0	0	0	0	0	0	0	0	0	0	0	0
ASIA	4-5	27	2+	.1012654	.1104174	.1546057	.1941545	.2430589	.1964981	0	0	0	0	0	0	0	0	0	0	0	0	0	0	0	0	0	0	0
ASIA	4-5	28	2+	.1012654	.1104174	.1546057	.1941545	.2430589	.1964981	0	0	0	0	0	0	0	0	0	0	0	0	0	0	0	0	0	0	0
ASIA	4-5	29	2+	.1012654	.1104174	.1546057	.1941545	.2430589	.1964981	0	0	0	0	0	0	0	0	0	0	0	0	0	0	0	0	0	0	0
ASIA	4-5	30	2+	.1012654	.1104174	.1546057	.1941545	.2430589	.1964981	0	0	0	0	0	0	0	0	0	0	0	0	0	0	0	0	0	0	0
ASIA	4-5	31	2+	.1012654	.1104174	.1546057	.1941545	.2430589	.1964981	0	0	0	0	0	0	0	0	0	0	0	0	0	0	0	0	0	0	0
ASIA	4-5	32	2+	.1012654	.1104174	.1546057	.1941545	.2430589	.1964981	0	0	0	0	0	0	0	0	0	0	0	0	0	0	0	0	0	0	0
ASIA	4-5	33	2+	.1012654	.1104174	.1546057	.1941545	.2430589	.1964981	0	0	0	0	0	0	0	0	0	0	0	0	0	0	0	0	0	0	0
ASIA	4-5	34	2+	.1012654	.1104174	.1546057	.1941545	.2430589	.1964981	0	0	0	0	0	0	0	0	0	0	0	0	0	0	0	0	0	0	0
ASIA	4-5	35	2+	.1012654	.1104174	.1546057	.1941545	.2430589	.1964981	0	0	0	0	0	0	0	0	0	0	0	0	0	0	0	0	0	0	0
ASIA	4-5	36	2+	.1012654	.1104174	.1546057	.1941545	.2430589	.1964981	0	0	0	0	0	0	0	0	0	0	0	0	0	0	0	0	0	0	0
ASIA	4-5	37	2+	.1012654	.1104174	.1546057	.1941545	.2430589	.1964981	0	0	0	0	0	0	0	0	0	0	0	0	0	0	0	0	0	0	0
ASIA	4-5	38	2+	.1012654	.1104174	.1546057	.1941545	.2430589	.1964981	0	0	0	0	0	0	0	0	0	0	0	0	0	0	0	0	0	0	0
ASIA	4-5	39	2+	.1012654	.1104174	.1546057	.1941545	.2430589	.1964981	0	0	0	0	0	0	0	0	0	0	0	0	0	0	0	0	0	0	0
ASIA	4-5	40	2+	.1012654	.1104174	.1546057	.1941545	.2430589	.1964981	0	0	0	0	0	0	0	0	0	0	0	0	0	0	0	0	0	0	0
ASIA	6-7	1	1	.0725862	.0722762	.0927939	.098549	.1128281	.1289082	.2556665	.166392	0	0	0	0	0	0	0	0	0	0	0	0	0	0	0	0	0
ASIA	6-7	2	2	.0828589	.066093	.0929397	.1074709	.1306752	.1594289	.2313006	.1292329	0	0	0	0	0	0	0	0	0	0	0	0	0	0	0	0	0
ASIA	6-7	3	3+	.0634676	.0889044	.1026848	.1316372	.1772245	.1777673	.1610216	.0972926	0	0	0	0	0	0	0	0	0	0	0	0	0	0	0	0	0
ASIA	6-7	4	3+	.0634676	.0889044	.1026848	.1316372	.1772245	.1777673	.1610216	.0972926	0	0	0	0	0	0	0	0	0	0	0	0	0	0	0	0	0
ASIA	6-7	5	3+	.0634676	.0889044	.1026848	.1316372	.1772245	.1777673	.1610216	.0972926	0	0	0	0	0	0	0	0	0	0	0	0	0	0	0	0	0
ASIA	6-7	6	3+	.0634676	.0889044	.1026848	.1316372	.1772245	.1777673	.1610216	.0972926	0	0	0	0	0	0	0	0	0	0	0	0	0	0	0	0	0
ASIA	6-7	7	3+	.0634676	.0889044	.1026848	.1316372	.1772245	.1777673	.1610216	.0972926	0	0	0	0	0	0	0	0	0	0	0	0	0	0	0	0	0
ASIA	6-7	8	3+	.0634676	.0889044	.1026848	.1316372	.1772245	.1777673	.1610216	.0972926	0	0	0	0	0	0	0	0	0	0	0	0	0	0	0	0	0
ASIA	6-7	9	3+	.0634676	.0889044	.1026848	.1316372	.1772245	.1777673	.1610216	.0972926	0	0	0	0	0	0	0	0	0	0	0	0	0	0	0	0	0
ASIA	6-7	10	3+	.0634676	.0889044	.1026848	.1316372	.1772245	.1777673	.1610216	.0972926	0	0	0	0	0	0	0	0	0	0	0	0	0	0	0	0	0
ASIA	6-7	11	3+	.0634676	.0889044	.1026848	.1316372	.1772245	.1777673	.1610216	.0972926	0	0	0	0	0	0	0	0	0	0	0	0	0	0	0	0	0
ASIA	6-7	12	3+	.0634676	.0889044	.1026848	.1316372	.1772245	.1777673	.1610216	.0972926	0	0	0	0	0	0	0	0	0	0	0	0	0	0	0	0	0
ASIA	6-7	13	3+	.0634676	.0889044	.1026848	.1316372	.1772245	.1777673	.1610216	.0972926	0	0	0	0	0	0	0	0	0	0	0	0	0	0	0	0	0
ASIA	6-7	14	3+	.0634676	.0889044	.1026848	.1316372	.1772245	.1777673	.1610216	.0972926	0	0	0	0	0	0	0	0	0	0	0	0	0	0	0	0	0
ASIA	6-7	15	3+	.0634676	.0889044	.1026848	.1316372	.1772245	.1777673	.1610216	.0972926	0	0	0	0	0	0	0	0	0	0	0	0	0	0	0	0	0
ASIA	6-7	16	3+	.0634676	.0889044	.1026848	.1316372	.1772245	.1777673	.1610216	.0972926	0	0	0	0	0	0	0	0	0	0	0	0	0	0	0	0	0
ASIA	6-7	17	3+	.0634676	.0889044	.1026848	.1316372	.1772245	.1777673	.1610216	.0972926	0	0	0	0	0	0	0	0	0	0	0	0	0	0	0	0	0
ASIA	6-7	18	3+	.0634676	.0889044	.1026848	.1316372	.1772245	.1777673	.1610216	.0972926	0	0	0	0	0	0	0	0	0	0	0	0	0	0	0	0	0
ASIA	6-7	19	3+	.0634676	.0889044	.1026848	.1316372	.1772245	.1777673	.1610216	.0972926	0	0	0	0	0	0	0	0	0	0	0	0	0	0	0	0	0
ASIA	6-7	20	3+	.0634676	.0889044	.1026848	.1316372	.1772245	.1777673	.1610216	.0972926	0	0	0	0	0	0	0	0	0	0	0	0	0	0	0	0	0
ASIA	6-7	21	3+	.0634676	.0889044	.1026848	.1316372	.1772245	.1777673	.1610216	.0972926	0	0	0	0	0	0	0	0	0	0	0	0	0	0	0	0	0
ASIA	6-7	22	3+	.0634676	.0889044	.1026848	.1316372	.1772245	.1777673	.1610216	.0972926	0	0	0	0	0	0	0	0	0	0	0	0	0	0	0	0	0
ASIA	6-7	23	3+	.0634676	.0889044	.1026848	.1316372	.1772245	.1777673	.1610216	.0972926	0	0	0	0	0	0	0	0	0	0	0	0	0	0	0	0	0
ASIA	6-7	24	3+	.0634676	.0889044	.1026848	.1316372	.1772245	.1777673	.1610216	.0972926	0	0	0	0	0	0	0	0	0	0	0	0	0	0	0	0	0
ASIA	6-7	25	3+	.0634676	.0889044	.1026848	.1316372	.1772245	.1777673	.1610216	.0972926	0	0	0	0	0	0	0	0	0	0	0	0	0	0	0	0	0
ASIA	6-7	26	3+	.0634676	.0889044	.1026848	.1316372	.1772245	.1777673	.1610216	.0972926	0	0	0	0	0	0	0	0	0	0	0	0	0	0	0	0	0
ASIA	6-7	27	3+	.0634676	.0889044	.1026848	.1316372	.1772245	.1777673	.1610216	.0972926	0	0	0	0	0	0	0	0	0	0	0	0	0	0	0	0	0
ASIA	6-7	28	3+	.0634676	.0889044	.1026848	.1316372	.1772245	.1777673	.1610216	.0972926	0	0	0	0	0	0	0	0	0	0	0	0	0	0	0	0	0
ASIA	6-7	29	3+	.0634676	.0889044	.1026848	.1316372	.1772245	.1777673	.1610216	.0972926	0	0	0	0	0	0	0	0	0	0	0	0	0	0	0	0	0
ASIA	6-7	30	3+	.0634676	.0889044	.1026848	.1316372	.1772245	.1777673	.1610216	.0972926	0	0	0	0	0	0	0	0	0	0	0	0	0	0	0	0	0
ASIA	6-7	31	3+	.0634676	.0889044	.1026848	.1316372	.1772245	.1777673	.1610216	.0972926	0	0	0	0	0	0	0	0	0	0	0	0	0	0	0	0	0
ASIA	6-7	32	3+	.0634676	.0889044	.1026848	.1316372	.1772245	.1777673	.1610216	.0972926	0	0	0	0	0	0	0	0	0	0	0	0	0	0	0	0	0
ASIA	6-7	33	3+	.0634676	.0889044	.1026848	.1316372	.1772245	.1777673	.1610216	.0972926	0	0	0	0	0	0	0	0	0	0	0	0	0	0	0	0	0
ASIA	6-7	34	3+	.0634676	.0889044	.1026848	.1316372	.1772245	.1777673	.1610216	.0972926	0	0	0	0	0	0	0	0	0	0	0	0	0	0	0	0	0
ASIA	6-7	35	3+	.0634676	.0889044	.1026848	.1316372	.1772245	.1777673	.1610216	.0972926	0	0	0	0	0	0	0	0	0	0	0	0	0	0	0	0	0
ASIA	6-7	36	3+	.0634676	.0889044	.1026848	.1316372	.1772245	.1777673	.1610216	.0972926	0	0	0	0	0	0	0	0	0	0	0	0	0	0	0	0	0
ASIA	6-7	37	3+	.0634676	.0889044	.1026848	.1316372	.1772245	.1777673	.1610216	.0972926	0	0	0	0	0	0	0	0	0	0	0	0	0	0	0	0	0
ASIA	6-7	38	3+	.0634676	.0889044	.1026848	.1316372	.1772245	.1777673	.1610216	.0972926	0	0	0	0	0	0	0	0	0	0	0	0	0	0	0	0	0
ASIA	6-7	39	3+	.0634676	.0889044	.1026848	.1316372	.1772245	.1777673	.1610216	.0972926	0	0	0	0	0	0	0	0	0	0	0	0	0	0	0	0	0
ASIA	6-7	40	3+	.0634676	.0889044	.1026848	.1316372	.1772245	.1777673	.1610216	.0972926	0	0	0	0	0	0	0	0	0	0	0	0	0	0	0	0	0
ASIA	8-9	1	1	.0498412	.0514185	.0628625	.0658194	.0745405	.0877684	.1055322	.1212834	.2227624	.1581715	0	0	0	0	0	0	0	0	0	0	0	0	0	0	0
ASIA	8-9	2	2	.0478382	.0598964	.0574847	.0729149	.0859828	.1202299	.1367208	.1219948	.1805814	.1163561	0	0	0	0	0	0	0	0	0	0	0	0	0	0	0
ASIA	8-9	3	3+	.0455236	.0692581	.072238	.0825541	.1112823	.0998356	.1459937	.1263027	.1564071	.0906049	0	0	0	0	0	0	0	0	0	0	0	0	0	0	0
ASIA	8-9	4	3+	.0455236	.0692581	.072238	.0825541	.1112823	.0998356	.1459937	.1263027	.1564071	.0906049	0	0	0	0	0	0	0	0	0	0	0	0	0	0	0
ASIA	8-9	5	3+	.0455236	.0692581	.072238	.0825541	.1112823	.0998356	.1459937	.1263027	.1564071	.0906049	0	0	0	0	0	0	0	0	0	0	0	0	0	0	0
ASIA	8-9	6	3+	.0455236	.0692581	.072238	.0825541	.1112823	.0998356	.1459937	.1263027	.1564071	.0906049	0	0	0	0	0	0	0	0	0	0	0	0	0	0	0
ASIA	8-9	7	3+	.0455236	.0692581	.072238	.0825541	.1112823	.0998356	.1459937	.1263027	.1564071	.0906049	0	0	0	0	0	0	0	0	0	0	0	0	0	0	0
ASIA	8-9	8	3+	.0455236	.0692581	.072238	.0825541	.1112823	.0998356	.1459937	.1263027	.1564071	.0906049	0	0	0	0	0	0	0	0	0	0	0	0	0	0	0
ASIA	8-9	9	3+	.0455236	.0692581	.072238	.0825541	.1112823	.0998356	.1459937	.1263027	.1564071	.0906049	0	0	0	0	0	0	0	0	0	0	0	0	0	0	0
ASIA	8-9	10	3+	.0455236	.0692581	.072238	.0825541	.1112823	.0998356	.1459937	.1263027	.1564071	.0906049	0	0	0	0	0	0	0	0	0	0	0	0	0	0	0
ASIA	8-9	11	3+	.0455236	.0692581	.072238	.0825541	.1112823	.0998356	.1459937	.1263027	.1564071	.0906049	0	0	0	0	0	0	0	0	0	0	0	0	0	0	0
ASIA	8-9	12	3+	.0455236	.0692581	.072238	.0825541	.1112823	.0998356	.1459937	.1263027	.1564071	.0906049	0	0	0	0	0	0	0	0	0	0	0	0	0	0	0
ASIA	8-9	13	3+	.0455236	.0692581	.072238	.0825541	.1112823	.0998356	.1459937	.1263027	.1564071	.0906049	0	0	0	0	0	0	0	0	0	0	0	0	0	0	0
ASIA	8-9	14	3+	.0455236	.0692581	.072238	.0825541	.1112823	.0998356	.1459937	.1263027	.1564071	.0906049	0	0	0	0	0	0	0	0	0	0	0	0	0	0	0
ASIA	8-9	15	3+	.0455236	.0692581	.072238	.0825541	.1112823	.0998356	.1459937	.1263027	.1564071	.0906049	0	0	0	0	0	0	0	0	0	0	0	0	0	0	0
ASIA	8-9	16	3+	.0455236	.0692581	.072238	.0825541	.1112823	.0998356	.1459937	.1263027	.1564071	.0906049	0	0	0	0	0	0	0	0	0	0	0	0	0	0	0
ASIA	8-9	17	3+	.0455236	.0692581	.072238	.0825541	.1112823	.0998356	.1459937	.1263027	.1564071	.0906049	0	0	0	0	0	0	0	0	0	0	0	0	0	0	0
ASIA	8-9	18	3+	.0455236	.0692581	.072238	.0825541	.1112823	.0998356	.1459937	.1263027	.1564071	.0906049	0	0	0	0	0	0	0	0	0	0	0	0	0	0	0
ASIA	8-9	19	3+	.0455236	.0692581	.072238	.0825541	.1112823	.0998356	.1459937	.1263027	.1564071	.0906049	0	0	0	0	0	0	0	0	0	0	0	0	0	0	0
ASIA	8-9	20	3+	.0455236	.0692581	.072238	.0825541	.1112823	.0998356	.1459937	.1263027	.1564071	.0906049	0	0	0	0	0	0	0	0	0	0	0	0	0	0	0
ASIA	8-9	21	3+	.0455236	.0692581	.072238	.0825541	.1112823	.0998356	.1459937	.1263027	.1564071	.0906049	0	0	0	0	0	0	0	0	0	0	0	0	0	0	0
ASIA	8-9	22	3+	.0455236	.0692581	.072238	.0825541	.1112823	.0998356	.1459937	.1263027	.1564071	.0906049	0	0	0	0	0	0	0	0	0	0	0	0	0	0	0
ASIA	8-9	23	3+	.0455236	.0692581	.072238	.0825541	.1112823	.0998356	.1459937	.1263027	.1564071	.0906049	0	0	0	0	0	0	0	0	0	0	0	0	0	0	0
ASIA	8-9	24	3+	.0455236	.0692581	.072238	.0825541	.1112823	.0998356	.1459937	.1263027	.1564071	.0906049	0	0	0	0	0	0	0	0	0	0	0	0	0	0	0
ASIA	8-9	25	3+	.0455236	.0692581	.072238	.0825541	.1112823	.0998356	.1459937	.1263027	.1564071	.0906049	0	0	0	0	0	0	0	0	0	0	0	0	0	0	0
ASIA	8-9	26	3+	.0455236	.0692581	.072238	.0825541	.1112823	.0998356	.1459937	.1263027	.1564071	.0906049	0	0	0	0	0	0	0	0	0	0	0	0	0	0	0
ASIA	8-9	27	3+	.0455236	.0692581	.072238	.0825541	.1112823	.0998356	.1459937	.1263027	.1564071	.0906049	0	0	0	0	0	0	0	0	0	0	0	0	0	0	0
ASIA	8-9	28	3+	.0455236	.0692581	.072238	.0825541	.1112823	.0998356	.1459937	.1263027	.1564071	.0906049	0	0	0	0	0	0	0	0	0	0	0	0	0	0	0
ASIA	8-9	29	3+	.0455236	.0692581	.072238	.0825541	.1112823	.0998356	.1459937	.1263027	.1564071	.0906049	0	0	0	0	0	0	0	0	0	0	0	0	0	0	0
ASIA	8-9	30	3+	.0455236	.0692581	.072238	.0825541	.1112823	.0998356	.1459937	.1263027	.1564071	.0906049	0	0	0	0	0	0	0	0	0	0	0	0	0	0	0
ASIA	8-9	31	3+	.0455236	.0692581	.072238	.0825541	.1112823	.0998356	.1459937	.1263027	.1564071	.0906049	0	0	0	0	0	0	0	0	0	0	0	0	0	0	0
ASIA	8-9	32	3+	.0455236	.0692581	.072238	.0825541	.1112823	.0998356	.1459937	.1263027	.1564071	.0906049	0	0	0	0	0	0	0	0	0	0	0	0	0	0	0
ASIA	8-9	33	3+	.0455236	.0692581	.072238	.0825541	.1112823	.0998356	.1459937	.1263027	.1564071	.0906049	0	0	0	0	0	0	0	0	0	0	0	0	0	0	0
ASIA	8-9	34	3+	.0455236	.0692581	.072238	.0825541	.1112823	.0998356	.1459937	.1263027	.1564071	.0906049	0	0	0	0	0	0	0	0	0	0	0	0	0	0	0
ASIA	8-9	35	3+	.0455236	.0692581	.072238	.0825541	.1112823	.0998356	.1459937	.1263027	.1564071	.0906049	0	0	0	0	0	0	0	0	0	0	0	0	0	0	0
ASIA	8-9	36	3+	.0455236	.0692581	.072238	.0825541	.1112823	.0998356	.1459937	.1263027	.1564071	.0906049	0	0	0	0	0	0	0	0	0	0	0	0	0	0	0
ASIA	8-9	37	3+	.0455236	.0692581	.072238	.0825541	.1112823	.0998356	.1459937	.1263027	.1564071	.0906049	0	0	0	0	0	0	0	0	0	0	0	0	0	0	0
ASIA	8-9	38	3+	.0455236	.0692581	.072238	.0825541	.1112823	.0998356	.1459937	.1263027	.1564071	.0906049	0	0	0	0	0	0	0	0	0	0	0	0	0	0	0
ASIA	8-9	39	3+	.0455236	.0692581	.072238	.0825541	.1112823	.0998356	.1459937	.1263027	.1564071	.0906049	0	0	0	0	0	0	0	0	0	0	0	0	0	0	0
ASIA	8-9	40	3+	.0455236	.0692581	.072238	.0825541	.1112823	.0998356	.1459937	.1263027	.1564071	.0906049	0	0	0	0	0	0	0	0	0	0	0	0	0	0	0
LATC	0-1	1	1+	.6203898	.3796102	0	0	0	0	0	0	0	0	0	0	0	0	0	0	0	0	0	0	0	0	0	0	0
LATC	0-1	2	1+	.6203898	.3796102	0	0	0	0	0	0	0	0	0	0	0	0	0	0	0	0	0	0	0	0	0	0	0
LATC	0-1	3	1+	.6203898	.3796102	0	0	0	0	0	0	0	0	0	0	0	0	0	0	0	0	0	0	0	0	0	0	0
LATC	0-1	4	1+	.6203898	.3796102	0	0	0	0	0	0	0	0	0	0	0	0	0	0	0	0	0	0	0	0	0	0	0
LATC	0-1	5	1+	.6203898	.3796102	0	0	0	0	0	0	0	0	0	0	0	0	0	0	0	0	0	0	0	0	0	0	0
LATC	0-1	6	1+	.6203898	.3796102	0	0	0	0	0	0	0	0	0	0	0	0	0	0	0	0	0	0	0	0	0	0	0
LATC	0-1	7	1+	.6203898	.3796102	0	0	0	0	0	0	0	0	0	0	0	0	0	0	0	0	0	0	0	0	0	0	0
LATC	0-1	8	1+	.6203898	.3796102	0	0	0	0	0	0	0	0	0	0	0	0	0	0	0	0	0	0	0	0	0	0	0
LATC	0-1	9	1+	.6203898	.3796102	0	0	0	0	0	0	0	0	0	0	0	0	0	0	0	0	0	0	0	0	0	0	0
LATC	0-1	10	1+	.6203898	.3796102	0	0	0	0	0	0	0	0	0	0	0	0	0	0	0	0	0	0	0	0	0	0	0
LATC	0-1	11	1+	.6203898	.3796102	0	0	0	0	0	0	0	0	0	0	0	0	0	0	0	0	0	0	0	0	0	0	0
LATC	0-1	12	1+	.6203898	.3796102	0	0	0	0	0	0	0	0	0	0	0	0	0	0	0	0	0	0	0	0	0	0	0
LATC	0-1	13	1+	.6203898	.3796102	0	0	0	0	0	0	0	0	0	0	0	0	0	0	0	0	0	0	0	0	0	0	0
LATC	0-1	14	1+	.6203898	.3796102	0	0	0	0	0	0	0	0	0	0	0	0	0	0	0	0	0	0	0	0	0	0	0
LATC	0-1	15	1+	.6203898	.3796102	0	0	0	0	0	0	0	0	0	0	0	0	0	0	0	0	0	0	0	0	0	0	0
LATC	0-1	16	1+	.6203898	.3796102	0	0	0	0	0	0	0	0	0	0	0	0	0	0	0	0	0	0	0	0	0	0	0
LATC	0-1	17	1+	.6203898	.3796102	0	0	0	0	0	0	0	0	0	0	0	0	0	0	0	0	0	0	0	0	0	0	0
LATC	0-1	18	1+	.6203898	.3796102	0	0	0	0	0	0	0	0	0	0	0	0	0	0	0	0	0	0	0	0	0	0	0
LATC	0-1	19	1+	.6203898	.3796102	0	0	0	0	0	0	0	0	0	0	0	0	0	0	0	0	0	0	0	0	0	0	0
LATC	0-1	20	1+	.6203898	.3796102	0	0	0	0	0	0	0	0	0	0	0	0	0	0	0	0	0	0	0	0	0	0	0
LATC	0-1	21	1+	.6203898	.3796102	0	0	0	0	0	0	0	0	0	0	0	0	0	0	0	0	0	0	0	0	0	0	0
LATC	0-1	22	1+	.6203898	.3796102	0	0	0	0	0	0	0	0	0	0	0	0	0	0	0	0	0	0	0	0	0	0	0
LATC	0-1	23	1+	.6203898	.3796102	0	0	0	0	0	0	0	0	0	0	0	0	0	0	0	0	0	0	0	0	0	0	0
LATC	0-1	24	1+	.6203898	.3796102	0	0	0	0	0	0	0	0	0	0	0	0	0	0	0	0	0	0	0	0	0	0	0
LATC	0-1	25	1+	.6203898	.3796102	0	0	0	0	0	0	0	0	0	0	0	0	0	0	0	0	0	0	0	0	0	0	0
LATC	0-1	26	1+	.6203898	.3796102	0	0	0	0	0	0	0	0	0	0	0	0	0	0	0	0	0	0	0	0	0	0	0
LATC	0-1	27	1+	.6203898	.3796102	0	0	0	0	0	0	0	0	0	0	0	0	0	0	0	0	0	0	0	0	0	0	0
LATC	0-1	28	1+	.6203898	.3796102	0	0	0	0	0	0	0	0	0	0	0	0	0	0	0	0	0	0	0	0	0	0	0
LATC	0-1	29	1+	.6203898	.3796102	0	0	0	0	0	0	0	0	0	0	0	0	0	0	0	0	0	0	0	0	0	0	0
LATC	0-1	30	1+	.6203898	.3796102	0	0	0	0	0	0	0	0	0	0	0	0	0	0	0	0	0	0	0	0	0	0	0
LATC	0-1	31	1+	.6203898	.3796102	0	0	0	0	0	0	0	0	0	0	0	0	0	0	0	0	0	0	0	0	0	0	0
LATC	0-1	32	1+	.6203898	.3796102	0	0	0	0	0	0	0	0	0	0	0	0	0	0	0	0	0	0	0	0	0	0	0
LATC	0-1	33	1+	.6203898	.3796102	0	0	0	0	0	0	0	0	0	0	0	0	0	0	0	0	0	0	0	0	0	0	0
LATC	0-1	34	1+	.6203898	.3796102	0	0	0	0	0	0	0	0	0	0	0	0	0	0	0	0	0	0	0	0	0	0	0
LATC	0-1	35	1+	.6203898	.3796102	0	0	0	0	0	0	0	0	0	0	0	0	0	0	0	0	0	0	0	0	0	0	0
LATC	0-1	36	1+	.6203898	.3796102	0	0	0	0	0	0	0	0	0	0	0	0	0	0	0	0	0	0	0	0	0	0	0
LATC	0-1	37	1+	.6203898	.3796102	0	0	0	0	0	0	0	0	0	0	0	0	0	0	0	0	0	0	0	0	0	0	0
LATC	0-1	38	1+	.6203898	.3796102	0	0	0	0	0	0	0	0	0	0	0	0	0	0	0	0	0	0	0	0	0	0	0
LATC	0-1	39	1+	.6203898	.3796102	0	0	0	0	0	0	0	0	0	0	0	0	0	0	0	0	0	0	0	0	0	0	0
LATC	0-1	40	1+	.6203898	.3796102	0	0	0	0	0	0	0	0	0	0	0	0	0	0	0	0	0	0	0	0	0	0	0
LATC	10-11	1	1	.0471934	.0415673	.050826	.0488697	.0607137	.0647016	.079276	.089835	.0971908	.1263648	.1866535	.1068081	0	0	0	0	0	0	0	0	0	0	0	0	0
LATC	10-11	2	2	.0393097	.041457	.0510836	.0470081	.0698547	.063156	.0917081	.1052153	.1070346	.1569495	.1567458	.0704775	0	0	0	0	0	0	0	0	0	0	0	0	0
LATC	10-11	3	3+	.0505334	.0664059	.066894	.083324	.0570633	.0874746	.0907012	.0958548	.0974011	.1147309	.1107497	.0788671	0	0	0	0	0	0	0	0	0	0	0	0	0
LATC	10-11	4	3+	.0505334	.0664059	.066894	.083324	.0570633	.0874746	.0907012	.0958548	.0974011	.1147309	.1107497	.0788671	0	0	0	0	0	0	0	0	0	0	0	0	0
LATC	10-11	5	3+	.0505334	.0664059	.066894	.083324	.0570633	.0874746	.0907012	.0958548	.0974011	.1147309	.1107497	.0788671	0	0	0	0	0	0	0	0	0	0	0	0	0
LATC	10-11	6	3+	.0505334	.0664059	.066894	.083324	.0570633	.0874746	.0907012	.0958548	.0974011	.1147309	.1107497	.0788671	0	0	0	0	0	0	0	0	0	0	0	0	0
LATC	10-11	7	3+	.0505334	.0664059	.066894	.083324	.0570633	.0874746	.0907012	.0958548	.0974011	.1147309	.1107497	.0788671	0	0	0	0	0	0	0	0	0	0	0	0	0
LATC	10-11	8	3+	.0505334	.0664059	.066894	.083324	.0570633	.0874746	.0907012	.0958548	.0974011	.1147309	.1107497	.0788671	0	0	0	0	0	0	0	0	0	0	0	0	0
LATC	10-11	9	3+	.0505334	.0664059	.066894	.083324	.0570633	.0874746	.0907012	.0958548	.0974011	.1147309	.1107497	.0788671	0	0	0	0	0	0	0	0	0	0	0	0	0
LATC	10-11	10	3+	.0505334	.0664059	.066894	.083324	.0570633	.0874746	.0907012	.0958548	.0974011	.1147309	.1107497	.0788671	0	0	0	0	0	0	0	0	0	0	0	0	0
LATC	10-11	11	3+	.0505334	.0664059	.066894	.083324	.0570633	.0874746	.0907012	.0958548	.0974011	.1147309	.1107497	.0788671	0	0	0	0	0	0	0	0	0	0	0	0	0
LATC	10-11	12	3+	.0505334	.0664059	.066894	.083324	.0570633	.0874746	.0907012	.0958548	.0974011	.1147309	.1107497	.0788671	0	0	0	0	0	0	0	0	0	0	0	0	0
LATC	10-11	13	3+	.0505334	.0664059	.066894	.083324	.0570633	.0874746	.0907012	.0958548	.0974011	.1147309	.1107497	.0788671	0	0	0	0	0	0	0	0	0	0	0	0	0
LATC	10-11	14	3+	.0505334	.0664059	.066894	.083324	.0570633	.0874746	.0907012	.0958548	.0974011	.1147309	.1107497	.0788671	0	0	0	0	0	0	0	0	0	0	0	0	0
LATC	10-11	15	3+	.0505334	.0664059	.066894	.083324	.0570633	.0874746	.0907012	.0958548	.0974011	.1147309	.1107497	.0788671	0	0	0	0	0	0	0	0	0	0	0	0	0
LATC	10-11	16	3+	.0505334	.0664059	.066894	.083324	.0570633	.0874746	.0907012	.0958548	.0974011	.1147309	.1107497	.0788671	0	0	0	0	0	0	0	0	0	0	0	0	0
LATC	10-11	17	3+	.0505334	.0664059	.066894	.083324	.0570633	.0874746	.0907012	.0958548	.0974011	.1147309	.1107497	.0788671	0	0	0	0	0	0	0	0	0	0	0	0	0
LATC	10-11	18	3+	.0505334	.0664059	.066894	.083324	.0570633	.0874746	.0907012	.0958548	.0974011	.1147309	.1107497	.0788671	0	0	0	0	0	0	0	0	0	0	0	0	0
LATC	10-11	19	3+	.0505334	.0664059	.066894	.083324	.0570633	.0874746	.0907012	.0958548	.0974011	.1147309	.1107497	.0788671	0	0	0	0	0	0	0	0	0	0	0	0	0
LATC	10-11	20	3+	.0505334	.0664059	.066894	.083324	.0570633	.0874746	.0907012	.0958548	.0974011	.1147309	.1107497	.0788671	0	0	0	0	0	0	0	0	0	0	0	0	0
LATC	10-11	21	3+	.0505334	.0664059	.066894	.083324	.0570633	.0874746	.0907012	.0958548	.0974011	.1147309	.1107497	.0788671	0	0	0	0	0	0	0	0	0	0	0	0	0
LATC	10-11	22	3+	.0505334	.0664059	.066894	.083324	.0570633	.0874746	.0907012	.0958548	.0974011	.1147309	.1107497	.0788671	0	0	0	0	0	0	0	0	0	0	0	0	0
LATC	10-11	23	3+	.0505334	.0664059	.066894	.083324	.0570633	.0874746	.0907012	.0958548	.0974011	.1147309	.1107497	.0788671	0	0	0	0	0	0	0	0	0	0	0	0	0
LATC	10-11	24	3+	.0505334	.0664059	.066894	.083324	.0570633	.0874746	.0907012	.0958548	.0974011	.1147309	.1107497	.0788671	0	0	0	0	0	0	0	0	0	0	0	0	0
LATC	10-11	25	3+	.0505334	.0664059	.066894	.083324	.0570633	.0874746	.0907012	.0958548	.0974011	.1147309	.1107497	.0788671	0	0	0	0	0	0	0	0	0	0	0	0	0
LATC	10-11	26	3+	.0505334	.0664059	.066894	.083324	.0570633	.0874746	.0907012	.0958548	.0974011	.1147309	.1107497	.0788671	0	0	0	0	0	0	0	0	0	0	0	0	0
LATC	10-11	27	3+	.0505334	.0664059	.066894	.083324	.0570633	.0874746	.0907012	.0958548	.0974011	.1147309	.1107497	.0788671	0	0	0	0	0	0	0	0	0	0	0	0	0
LATC	10-11	28	3+	.0505334	.0664059	.066894	.083324	.0570633	.0874746	.0907012	.0958548	.0974011	.1147309	.1107497	.0788671	0	0	0	0	0	0	0	0	0	0	0	0	0
LATC	10-11	29	3+	.0505334	.0664059	.066894	.083324	.0570633	.0874746	.0907012	.0958548	.0974011	.1147309	.1107497	.0788671	0	0	0	0	0	0	0	0	0	0	0	0	0
LATC	10-11	30	3+	.0505334	.0664059	.066894	.083324	.0570633	.0874746	.0907012	.0958548	.0974011	.1147309	.1107497	.0788671	0	0	0	0	0	0	0	0	0	0	0	0	0
LATC	10-11	31	3+	.0505334	.0664059	.066894	.083324	.0570633	.0874746	.0907012	.0958548	.0974011	.1147309	.1107497	.0788671	0	0	0	0	0	0	0	0	0	0	0	0	0
LATC	10-11	32	3+	.0505334	.0664059	.066894	.083324	.0570633	.0874746	.0907012	.0958548	.0974011	.1147309	.1107497	.0788671	0	0	0	0	0	0	0	0	0	0	0	0	0
LATC	10-11	33	3+	.0505334	.0664059	.066894	.083324	.0570633	.0874746	.0907012	.0958548	.0974011	.1147309	.1107497	.0788671	0	0	0	0	0	0	0	0	0	0	0	0	0
LATC	10-11	34	3+	.0505334	.0664059	.066894	.083324	.0570633	.0874746	.0907012	.0958548	.0974011	.1147309	.1107497	.0788671	0	0	0	0	0	0	0	0	0	0	0	0	0
LATC	10-11	35	3+	.0505334	.0664059	.066894	.083324	.0570633	.0874746	.0907012	.0958548	.0974011	.1147309	.1107497	.0788671	0	0	0	0	0	0	0	0	0	0	0	0	0
LATC	10-11	36	3+	.0505334	.0664059	.066894	.083324	.0570633	.0874746	.0907012	.0958548	.0974011	.1147309	.1107497	.0788671	0	0	0	0	0	0	0	0	0	0	0	0	0
LATC	10-11	37	3+	.0505334	.0664059	.066894	.083324	.0570633	.0874746	.0907012	.0958548	.0974011	.1147309	.1107497	.0788671	0	0	0	0	0	0	0	0	0	0	0	0	0
LATC	10-11	38	3+	.0505334	.0664059	.066894	.083324	.0570633	.0874746	.0907012	.0958548	.0974011	.1147309	.1107497	.0788671	0	0	0	0	0	0	0	0	0	0	0	0	0
LATC	10-11	39	3+	.0505334	.0664059	.066894	.083324	.0570633	.0874746	.0907012	.0958548	.0974011	.1147309	.1107497	.0788671	0	0	0	0	0	0	0	0	0	0	0	0	0
LATC	10-11	40	3+	.0505334	.0664059	.066894	.083324	.0570633	.0874746	.0907012	.0958548	.0974011	.1147309	.1107497	.0788671	0	0	0	0	0	0	0	0	0	0	0	0	0
LATC	12-13	1	1	.033013	.034497	.0425082	.0430695	.042486	.0506404	.0609734	.0698859	.0674991	.0718187	.0987333	.1204326	.1675945	.0968483	0	0	0	0	0	0	0	0	0	0	0
LATC	12-13	2	2	.0298273	.0430167	.0382825	.0551459	.0465506	.0676203	.0788252	.0634088	.0779185	.090665	.1070448	.1104544	.1148627	.0763776	0	0	0	0	0	0	0	0	0	0	0
LATC	12-13	3	3+	.0424798	.0385006	.0759004	.0436396	.0438462	.066796	.0882057	.0836822	.0956936	.0966886	.0854483	.1200595	.0799503	.0391092	0	0	0	0	0	0	0	0	0	0	0
LATC	12-13	4	3+	.0424798	.0385006	.0759004	.0436396	.0438462	.066796	.0882057	.0836822	.0956936	.0966886	.0854483	.1200595	.0799503	.0391092	0	0	0	0	0	0	0	0	0	0	0
LATC	12-13	5	3+	.0424798	.0385006	.0759004	.0436396	.0438462	.066796	.0882057	.0836822	.0956936	.0966886	.0854483	.1200595	.0799503	.0391092	0	0	0	0	0	0	0	0	0	0	0
LATC	12-13	6	3+	.0424798	.0385006	.0759004	.0436396	.0438462	.066796	.0882057	.0836822	.0956936	.0966886	.0854483	.1200595	.0799503	.0391092	0	0	0	0	0	0	0	0	0	0	0
LATC	12-13	7	3+	.0424798	.0385006	.0759004	.0436396	.0438462	.066796	.0882057	.0836822	.0956936	.0966886	.0854483	.1200595	.0799503	.0391092	0	0	0	0	0	0	0	0	0	0	0
LATC	12-13	8	3+	.0424798	.0385006	.0759004	.0436396	.0438462	.066796	.0882057	.0836822	.0956936	.0966886	.0854483	.1200595	.0799503	.0391092	0	0	0	0	0	0	0	0	0	0	0
LATC	12-13	9	3+	.0424798	.0385006	.0759004	.0436396	.0438462	.066796	.0882057	.0836822	.0956936	.0966886	.0854483	.1200595	.0799503	.0391092	0	0	0	0	0	0	0	0	0	0	0
LATC	12-13	10	3+	.0424798	.0385006	.0759004	.0436396	.0438462	.066796	.0882057	.0836822	.0956936	.0966886	.0854483	.1200595	.0799503	.0391092	0	0	0	0	0	0	0	0	0	0	0
LATC	12-13	11	3+	.0424798	.0385006	.0759004	.0436396	.0438462	.066796	.0882057	.0836822	.0956936	.0966886	.0854483	.1200595	.0799503	.0391092	0	0	0	0	0	0	0	0	0	0	0
LATC	12-13	12	3+	.0424798	.0385006	.0759004	.0436396	.0438462	.066796	.0882057	.0836822	.0956936	.0966886	.0854483	.1200595	.0799503	.0391092	0	0	0	0	0	0	0	0	0	0	0
LATC	12-13	13	3+	.0424798	.0385006	.0759004	.0436396	.0438462	.066796	.0882057	.0836822	.0956936	.0966886	.0854483	.1200595	.0799503	.0391092	0	0	0	0	0	0	0	0	0	0	0
LATC	12-13	14	3+	.0424798	.0385006	.0759004	.0436396	.0438462	.066796	.0882057	.0836822	.0956936	.0966886	.0854483	.1200595	.0799503	.0391092	0	0	0	0	0	0	0	0	0	0	0
LATC	12-13	15	3+	.0424798	.0385006	.0759004	.0436396	.0438462	.066796	.0882057	.0836822	.0956936	.0966886	.0854483	.1200595	.0799503	.0391092	0	0	0	0	0	0	0	0	0	0	0
LATC	12-13	16	3+	.0424798	.0385006	.0759004	.0436396	.0438462	.066796	.0882057	.0836822	.0956936	.0966886	.0854483	.1200595	.0799503	.0391092	0	0	0	0	0	0	0	0	0	0	0
LATC	12-13	17	3+	.0424798	.0385006	.0759004	.0436396	.0438462	.066796	.0882057	.0836822	.0956936	.0966886	.0854483	.1200595	.0799503	.0391092	0	0	0	0	0	0	0	0	0	0	0
LATC	12-13	18	3+	.0424798	.0385006	.0759004	.0436396	.0438462	.066796	.0882057	.0836822	.0956936	.0966886	.0854483	.1200595	.0799503	.0391092	0	0	0	0	0	0	0	0	0	0	0
LATC	12-13	19	3+	.0424798	.0385006	.0759004	.0436396	.0438462	.066796	.0882057	.0836822	.0956936	.0966886	.0854483	.1200595	.0799503	.0391092	0	0	0	0	0	0	0	0	0	0	0
LATC	12-13	20	3+	.0424798	.0385006	.0759004	.0436396	.0438462	.066796	.0882057	.0836822	.0956936	.0966886	.0854483	.1200595	.0799503	.0391092	0	0	0	0	0	0	0	0	0	0	0
LATC	12-13	21	3+	.0424798	.0385006	.0759004	.0436396	.0438462	.066796	.0882057	.0836822	.0956936	.0966886	.0854483	.1200595	.0799503	.0391092	0	0	0	0	0	0	0	0	0	0	0
LATC	12-13	22	3+	.0424798	.0385006	.0759004	.0436396	.0438462	.066796	.0882057	.0836822	.0956936	.0966886	.0854483	.1200595	.0799503	.0391092	0	0	0	0	0	0	0	0	0	0	0
LATC	12-13	23	3+	.0424798	.0385006	.0759004	.0436396	.0438462	.066796	.0882057	.0836822	.0956936	.0966886	.0854483	.1200595	.0799503	.0391092	0	0	0	0	0	0	0	0	0	0	0
LATC	12-13	24	3+	.0424798	.0385006	.0759004	.0436396	.0438462	.066796	.0882057	.0836822	.0956936	.0966886	.0854483	.1200595	.0799503	.0391092	0	0	0	0	0	0	0	0	0	0	0
LATC	12-13	25	3+	.0424798	.0385006	.0759004	.0436396	.0438462	.066796	.0882057	.0836822	.0956936	.0966886	.0854483	.1200595	.0799503	.0391092	0	0	0	0	0	0	0	0	0	0	0
LATC	12-13	26	3+	.0424798	.0385006	.0759004	.0436396	.0438462	.066796	.0882057	.0836822	.0956936	.0966886	.0854483	.1200595	.0799503	.0391092	0	0	0	0	0	0	0	0	0	0	0
LATC	12-13	27	3+	.0424798	.0385006	.0759004	.0436396	.0438462	.066796	.0882057	.0836822	.0956936	.0966886	.0854483	.1200595	.0799503	.0391092	0	0	0	0	0	0	0	0	0	0	0
LATC	12-13	28	3+	.0424798	.0385006	.0759004	.0436396	.0438462	.066796	.0882057	.0836822	.0956936	.0966886	.0854483	.1200595	.0799503	.0391092	0	0	0	0	0	0	0	0	0	0	0
LATC	12-13	29	3+	.0424798	.0385006	.0759004	.0436396	.0438462	.066796	.0882057	.0836822	.0956936	.0966886	.0854483	.1200595	.0799503	.0391092	0	0	0	0	0	0	0	0	0	0	0
LATC	12-13	30	3+	.0424798	.0385006	.0759004	.0436396	.0438462	.066796	.0882057	.0836822	.0956936	.0966886	.0854483	.1200595	.0799503	.0391092	0	0	0	0	0	0	0	0	0	0	0
LATC	12-13	31	3+	.0424798	.0385006	.0759004	.0436396	.0438462	.066796	.0882057	.0836822	.0956936	.0966886	.0854483	.1200595	.0799503	.0391092	0	0	0	0	0	0	0	0	0	0	0
LATC	12-13	32	3+	.0424798	.0385006	.0759004	.0436396	.0438462	.066796	.0882057	.0836822	.0956936	.0966886	.0854483	.1200595	.0799503	.0391092	0	0	0	0	0	0	0	0	0	0	0
LATC	12-13	33	3+	.0424798	.0385006	.0759004	.0436396	.0438462	.066796	.0882057	.0836822	.0956936	.0966886	.0854483	.1200595	.0799503	.0391092	0	0	0	0	0	0	0	0	0	0	0
LATC	12-13	34	3+	.0424798	.0385006	.0759004	.0436396	.0438462	.066796	.0882057	.0836822	.0956936	.0966886	.0854483	.1200595	.0799503	.0391092	0	0	0	0	0	0	0	0	0	0	0
LATC	12-13	35	3+	.0424798	.0385006	.0759004	.0436396	.0438462	.066796	.0882057	.0836822	.0956936	.0966886	.0854483	.1200595	.0799503	.0391092	0	0	0	0	0	0	0	0	0	0	0
LATC	12-13	36	3+	.0424798	.0385006	.0759004	.0436396	.0438462	.066796	.0882057	.0836822	.0956936	.0966886	.0854483	.1200595	.0799503	.0391092	0	0	0	0	0	0	0	0	0	0	0
LATC	12-13	37	3+	.0424798	.0385006	.0759004	.0436396	.0438462	.066796	.0882057	.0836822	.0956936	.0966886	.0854483	.1200595	.0799503	.0391092	0	0	0	0	0	0	0	0	0	0	0
LATC	12-13	38	3+	.0424798	.0385006	.0759004	.0436396	.0438462	.066796	.0882057	.0836822	.0956936	.0966886	.0854483	.1200595	.0799503	.0391092	0	0	0	0	0	0	0	0	0	0	0
LATC	12-13	39	3+	.0424798	.0385006	.0759004	.0436396	.0438462	.066796	.0882057	.0836822	.0956936	.0966886	.0854483	.1200595	.0799503	.0391092	0	0	0	0	0	0	0	0	0	0	0
LATC	12-13	40	3+	.0424798	.0385006	.0759004	.0436396	.0438462	.066796	.0882057	.0836822	.0956936	.0966886	.0854483	.1200595	.0799503	.0391092	0	0	0	0	0	0	0	0	0	0	0
LATC	14-15	1	1	.0245104	.0291141	.0299539	.0281392	.0405042	.0467916	.0492914	.0595933	.0624388	.0582843	.0596776	.0780568	.0786421	.1070538	.1578833	.0900651	0	0	0	0	0	0	0	0	0
LATC	14-15	2	2	.028845	.026275	.0274601	.0238818	.0310399	.0603216	.0637708	.0687108	.0712374	.0750621	.0734396	.0712062	.0919248	.1039548	.1153949	.0674754	0	0	0	0	0	0	0	0	0
LATC	14-15	3	3+	.0297798	.0267794	.0296131	.0351601	.0415183	.0496511	.0816048	.057334	.0727736	.0756872	.0751497	.0768339	.1111076	.1003104	.0905091	.0461879	0	0	0	0	0	0	0	0	0
LATC	14-15	4	3+	.0297798	.0267794	.0296131	.0351601	.0415183	.0496511	.0816048	.057334	.0727736	.0756872	.0751497	.0768339	.1111076	.1003104	.0905091	.0461879	0	0	0	0	0	0	0	0	0
LATC	14-15	5	3+	.0297798	.0267794	.0296131	.0351601	.0415183	.0496511	.0816048	.057334	.0727736	.0756872	.0751497	.0768339	.1111076	.1003104	.0905091	.0461879	0	0	0	0	0	0	0	0	0
LATC	14-15	6	3+	.0297798	.0267794	.0296131	.0351601	.0415183	.0496511	.0816048	.057334	.0727736	.0756872	.0751497	.0768339	.1111076	.1003104	.0905091	.0461879	0	0	0	0	0	0	0	0	0
LATC	14-15	7	3+	.0297798	.0267794	.0296131	.0351601	.0415183	.0496511	.0816048	.057334	.0727736	.0756872	.0751497	.0768339	.1111076	.1003104	.0905091	.0461879	0	0	0	0	0	0	0	0	0
LATC	14-15	8	3+	.0297798	.0267794	.0296131	.0351601	.0415183	.0496511	.0816048	.057334	.0727736	.0756872	.0751497	.0768339	.1111076	.1003104	.0905091	.0461879	0	0	0	0	0	0	0	0	0
LATC	14-15	9	3+	.0297798	.0267794	.0296131	.0351601	.0415183	.0496511	.0816048	.057334	.0727736	.0756872	.0751497	.0768339	.1111076	.1003104	.0905091	.0461879	0	0	0	0	0	0	0	0	0
LATC	14-15	10	3+	.0297798	.0267794	.0296131	.0351601	.0415183	.0496511	.0816048	.057334	.0727736	.0756872	.0751497	.0768339	.1111076	.1003104	.0905091	.0461879	0	0	0	0	0	0	0	0	0
LATC	14-15	11	3+	.0297798	.0267794	.0296131	.0351601	.0415183	.0496511	.0816048	.057334	.0727736	.0756872	.0751497	.0768339	.1111076	.1003104	.0905091	.0461879	0	0	0	0	0	0	0	0	0
LATC	14-15	12	3+	.0297798	.0267794	.0296131	.0351601	.0415183	.0496511	.0816048	.057334	.0727736	.0756872	.0751497	.0768339	.1111076	.1003104	.0905091	.0461879	0	0	0	0	0	0	0	0	0
LATC	14-15	13	3+	.0297798	.0267794	.0296131	.0351601	.0415183	.0496511	.0816048	.057334	.0727736	.0756872	.0751497	.0768339	.1111076	.1003104	.0905091	.0461879	0	0	0	0	0	0	0	0	0
LATC	14-15	14	3+	.0297798	.0267794	.0296131	.0351601	.0415183	.0496511	.0816048	.057334	.0727736	.0756872	.0751497	.0768339	.1111076	.1003104	.0905091	.0461879	0	0	0	0	0	0	0	0	0
LATC	14-15	15	3+	.0297798	.0267794	.0296131	.0351601	.0415183	.0496511	.0816048	.057334	.0727736	.0756872	.0751497	.0768339	.1111076	.1003104	.0905091	.0461879	0	0	0	0	0	0	0	0	0
LATC	14-15	16	3+	.0297798	.0267794	.0296131	.0351601	.0415183	.0496511	.0816048	.057334	.0727736	.0756872	.0751497	.0768339	.1111076	.1003104	.0905091	.0461879	0	0	0	0	0	0	0	0	0
LATC	14-15	17	3+	.0297798	.0267794	.0296131	.0351601	.0415183	.0496511	.0816048	.057334	.0727736	.0756872	.0751497	.0768339	.1111076	.1003104	.0905091	.0461879	0	0	0	0	0	0	0	0	0
LATC	14-15	18	3+	.0297798	.0267794	.0296131	.0351601	.0415183	.0496511	.0816048	.057334	.0727736	.0756872	.0751497	.0768339	.1111076	.1003104	.0905091	.0461879	0	0	0	0	0	0	0	0	0
LATC	14-15	19	3+	.0297798	.0267794	.0296131	.0351601	.0415183	.0496511	.0816048	.057334	.0727736	.0756872	.0751497	.0768339	.1111076	.1003104	.0905091	.0461879	0	0	0	0	0	0	0	0	0
LATC	14-15	20	3+	.0297798	.0267794	.0296131	.0351601	.0415183	.0496511	.0816048	.057334	.0727736	.0756872	.0751497	.0768339	.1111076	.1003104	.0905091	.0461879	0	0	0	0	0	0	0	0	0
LATC	14-15	21	3+	.0297798	.0267794	.0296131	.0351601	.0415183	.0496511	.0816048	.057334	.0727736	.0756872	.0751497	.0768339	.1111076	.1003104	.0905091	.0461879	0	0	0	0	0	0	0	0	0
LATC	14-15	22	3+	.0297798	.0267794	.0296131	.0351601	.0415183	.0496511	.0816048	.057334	.0727736	.0756872	.0751497	.0768339	.1111076	.1003104	.0905091	.0461879	0	0	0	0	0	0	0	0	0
LATC	14-15	23	3+	.0297798	.0267794	.0296131	.0351601	.0415183	.0496511	.0816048	.057334	.0727736	.0756872	.0751497	.0768339	.1111076	.1003104	.0905091	.0461879	0	0	0	0	0	0	0	0	0
LATC	14-15	24	3+	.0297798	.0267794	.0296131	.0351601	.0415183	.0496511	.0816048	.057334	.0727736	.0756872	.0751497	.0768339	.1111076	.1003104	.0905091	.0461879	0	0	0	0	0	0	0	0	0
LATC	14-15	25	3+	.0297798	.0267794	.0296131	.0351601	.0415183	.0496511	.0816048	.057334	.0727736	.0756872	.0751497	.0768339	.1111076	.1003104	.0905091	.0461879	0	0	0	0	0	0	0	0	0
LATC	14-15	26	3+	.0297798	.0267794	.0296131	.0351601	.0415183	.0496511	.0816048	.057334	.0727736	.0756872	.0751497	.0768339	.1111076	.1003104	.0905091	.0461879	0	0	0	0	0	0	0	0	0
LATC	14-15	27	3+	.0297798	.0267794	.0296131	.0351601	.0415183	.0496511	.0816048	.057334	.0727736	.0756872	.0751497	.0768339	.1111076	.1003104	.0905091	.0461879	0	0	0	0	0	0	0	0	0
LATC	14-15	28	3+	.0297798	.0267794	.0296131	.0351601	.0415183	.0496511	.0816048	.057334	.0727736	.0756872	.0751497	.0768339	.1111076	.1003104	.0905091	.0461879	0	0	0	0	0	0	0	0	0
LATC	14-15	29	3+	.0297798	.0267794	.0296131	.0351601	.0415183	.0496511	.0816048	.057334	.0727736	.0756872	.0751497	.0768339	.1111076	.1003104	.0905091	.0461879	0	0	0	0	0	0	0	0	0
LATC	14-15	30	3+	.0297798	.0267794	.0296131	.0351601	.0415183	.0496511	.0816048	.057334	.0727736	.0756872	.0751497	.0768339	.1111076	.1003104	.0905091	.0461879	0	0	0	0	0	0	0	0	0
LATC	14-15	31	3+	.0297798	.0267794	.0296131	.0351601	.0415183	.0496511	.0816048	.057334	.0727736	.0756872	.0751497	.0768339	.1111076	.1003104	.0905091	.0461879	0	0	0	0	0	0	0	0	0
LATC	14-15	32	3+	.0297798	.0267794	.0296131	.0351601	.0415183	.0496511	.0816048	.057334	.0727736	.0756872	.0751497	.0768339	.1111076	.1003104	.0905091	.0461879	0	0	0	0	0	0	0	0	0
LATC	14-15	33	3+	.0297798	.0267794	.0296131	.0351601	.0415183	.0496511	.0816048	.057334	.0727736	.0756872	.0751497	.0768339	.1111076	.1003104	.0905091	.0461879	0	0	0	0	0	0	0	0	0
LATC	14-15	34	3+	.0297798	.0267794	.0296131	.0351601	.0415183	.0496511	.0816048	.057334	.0727736	.0756872	.0751497	.0768339	.1111076	.1003104	.0905091	.0461879	0	0	0	0	0	0	0	0	0
LATC	14-15	35	3+	.0297798	.0267794	.0296131	.0351601	.0415183	.0496511	.0816048	.057334	.0727736	.0756872	.0751497	.0768339	.1111076	.1003104	.0905091	.0461879	0	0	0	0	0	0	0	0	0
LATC	14-15	36	3+	.0297798	.0267794	.0296131	.0351601	.0415183	.0496511	.0816048	.057334	.0727736	.0756872	.0751497	.0768339	.1111076	.1003104	.0905091	.0461879	0	0	0	0	0	0	0	0	0
LATC	14-15	37	3+	.0297798	.0267794	.0296131	.0351601	.0415183	.0496511	.0816048	.057334	.0727736	.0756872	.0751497	.0768339	.1111076	.1003104	.0905091	.0461879	0	0	0	0	0	0	0	0	0
LATC	14-15	38	3+	.0297798	.0267794	.0296131	.0351601	.0415183	.0496511	.0816048	.057334	.0727736	.0756872	.0751497	.0768339	.1111076	.1003104	.0905091	.0461879	0	0	0	0	0	0	0	0	0
LATC	14-15	39	3+	.0297798	.0267794	.0296131	.0351601	.0415183	.0496511	.0816048	.057334	.0727736	.0756872	.0751497	.0768339	.1111076	.1003104	.0905091	.0461879	0	0	0	0	0	0	0	0	0
LATC	14-15	40	3+	.0297798	.0267794	.0296131	.0351601	.0415183	.0496511	.0816048	.057334	.0727736	.0756872	.0751497	.0768339	.1111076	.1003104	.0905091	.0461879	0	0	0	0	0	0	0	0	0
LATC	16-17	1	1	.0224672	.0232117	.0297274	.0287871	.0247557	.0263515	.0451241	.035244	.0441622	.0415002	.0553185	.0557007	.0661538	.0665839	.0855499	.1080226	.1521872	.0891521	0	0	0	0	0	0	0
LATC	16-17	2	2	.0244393	.021297	.0292426	.0375368	.0327489	.0442007	.040549	.0459684	.0450385	.0647789	.0543233	.0659572	.0699312	.0739234	.0922269	.0878532	.1097548	.0602298	0	0	0	0	0	0	0
LATC	16-17	3	3	.0197187	.0255777	.0279362	.040863	.0287982	.0414978	.0500902	.0604316	.0502316	.065265	.0712573	.0479232	.0938399	.0894751	.0794504	.084473	.086236	.0350768	0	0	0	0	0	0	0
LATC	16-17	4	4+	.0277042	.0327381	.031255	.0366606	.0579125	.0447926	.0491674	.0543617	.0564394	.0655629	.0576631	.0679314	.0786577	.0868951	.0943482	.0540959	.0702492	.0335652	0	0	0	0	0	0	0
LATC	16-17	5	4+	.0277042	.0327381	.031255	.0366606	.0579125	.0447926	.0491674	.0543617	.0564394	.0655629	.0576631	.0679314	.0786577	.0868951	.0943482	.0540959	.0702492	.0335652	0	0	0	0	0	0	0
LATC	16-17	6	4+	.0277042	.0327381	.031255	.0366606	.0579125	.0447926	.0491674	.0543617	.0564394	.0655629	.0576631	.0679314	.0786577	.0868951	.0943482	.0540959	.0702492	.0335652	0	0	0	0	0	0	0
LATC	16-17	7	4+	.0277042	.0327381	.031255	.0366606	.0579125	.0447926	.0491674	.0543617	.0564394	.0655629	.0576631	.0679314	.0786577	.0868951	.0943482	.0540959	.0702492	.0335652	0	0	0	0	0	0	0
LATC	16-17	8	4+	.0277042	.0327381	.031255	.0366606	.0579125	.0447926	.0491674	.0543617	.0564394	.0655629	.0576631	.0679314	.0786577	.0868951	.0943482	.0540959	.0702492	.0335652	0	0	0	0	0	0	0
LATC	16-17	9	4+	.0277042	.0327381	.031255	.0366606	.0579125	.0447926	.0491674	.0543617	.0564394	.0655629	.0576631	.0679314	.0786577	.0868951	.0943482	.0540959	.0702492	.0335652	0	0	0	0	0	0	0
LATC	16-17	10	4+	.0277042	.0327381	.031255	.0366606	.0579125	.0447926	.0491674	.0543617	.0564394	.0655629	.0576631	.0679314	.0786577	.0868951	.0943482	.0540959	.0702492	.0335652	0	0	0	0	0	0	0
LATC	16-17	11	4+	.0277042	.0327381	.031255	.0366606	.0579125	.0447926	.0491674	.0543617	.0564394	.0655629	.0576631	.0679314	.0786577	.0868951	.0943482	.0540959	.0702492	.0335652	0	0	0	0	0	0	0
LATC	16-17	12	4+	.0277042	.0327381	.031255	.0366606	.0579125	.0447926	.0491674	.0543617	.0564394	.0655629	.0576631	.0679314	.0786577	.0868951	.0943482	.0540959	.0702492	.0335652	0	0	0	0	0	0	0
LATC	16-17	13	4+	.0277042	.0327381	.031255	.0366606	.0579125	.0447926	.0491674	.0543617	.0564394	.0655629	.0576631	.0679314	.0786577	.0868951	.0943482	.0540959	.0702492	.0335652	0	0	0	0	0	0	0
LATC	16-17	14	4+	.0277042	.0327381	.031255	.0366606	.0579125	.0447926	.0491674	.0543617	.0564394	.0655629	.0576631	.0679314	.0786577	.0868951	.0943482	.0540959	.0702492	.0335652	0	0	0	0	0	0	0
LATC	16-17	15	4+	.0277042	.0327381	.031255	.0366606	.0579125	.0447926	.0491674	.0543617	.0564394	.0655629	.0576631	.0679314	.0786577	.0868951	.0943482	.0540959	.0702492	.0335652	0	0	0	0	0	0	0
LATC	16-17	16	4+	.0277042	.0327381	.031255	.0366606	.0579125	.0447926	.0491674	.0543617	.0564394	.0655629	.0576631	.0679314	.0786577	.0868951	.0943482	.0540959	.0702492	.0335652	0	0	0	0	0	0	0
LATC	16-17	17	4+	.0277042	.0327381	.031255	.0366606	.0579125	.0447926	.0491674	.0543617	.0564394	.0655629	.0576631	.0679314	.0786577	.0868951	.0943482	.0540959	.0702492	.0335652	0	0	0	0	0	0	0
LATC	16-17	18	4+	.0277042	.0327381	.031255	.0366606	.0579125	.0447926	.0491674	.0543617	.0564394	.0655629	.0576631	.0679314	.0786577	.0868951	.0943482	.0540959	.0702492	.0335652	0	0	0	0	0	0	0
LATC	16-17	19	4+	.0277042	.0327381	.031255	.0366606	.0579125	.0447926	.0491674	.0543617	.0564394	.0655629	.0576631	.0679314	.0786577	.0868951	.0943482	.0540959	.0702492	.0335652	0	0	0	0	0	0	0
LATC	16-17	20	4+	.0277042	.0327381	.031255	.0366606	.0579125	.0447926	.0491674	.0543617	.0564394	.0655629	.0576631	.0679314	.0786577	.0868951	.0943482	.0540959	.0702492	.0335652	0	0	0	0	0	0	0
LATC	16-17	21	4+	.0277042	.0327381	.031255	.0366606	.0579125	.0447926	.0491674	.0543617	.0564394	.0655629	.0576631	.0679314	.0786577	.0868951	.0943482	.0540959	.0702492	.0335652	0	0	0	0	0	0	0
LATC	16-17	22	4+	.0277042	.0327381	.031255	.0366606	.0579125	.0447926	.0491674	.0543617	.0564394	.0655629	.0576631	.0679314	.0786577	.0868951	.0943482	.0540959	.0702492	.0335652	0	0	0	0	0	0	0
LATC	16-17	23	4+	.0277042	.0327381	.031255	.0366606	.0579125	.0447926	.0491674	.0543617	.0564394	.0655629	.0576631	.0679314	.0786577	.0868951	.0943482	.0540959	.0702492	.0335652	0	0	0	0	0	0	0
LATC	16-17	24	4+	.0277042	.0327381	.031255	.0366606	.0579125	.0447926	.0491674	.0543617	.0564394	.0655629	.0576631	.0679314	.0786577	.0868951	.0943482	.0540959	.0702492	.0335652	0	0	0	0	0	0	0
LATC	16-17	25	4+	.0277042	.0327381	.031255	.0366606	.0579125	.0447926	.0491674	.0543617	.0564394	.0655629	.0576631	.0679314	.0786577	.0868951	.0943482	.0540959	.0702492	.0335652	0	0	0	0	0	0	0
LATC	16-17	26	4+	.0277042	.0327381	.031255	.0366606	.0579125	.0447926	.0491674	.0543617	.0564394	.0655629	.0576631	.0679314	.0786577	.0868951	.0943482	.0540959	.0702492	.0335652	0	0	0	0	0	0	0
LATC	16-17	27	4+	.0277042	.0327381	.031255	.0366606	.0579125	.0447926	.0491674	.0543617	.0564394	.0655629	.0576631	.0679314	.0786577	.0868951	.0943482	.0540959	.0702492	.0335652	0	0	0	0	0	0	0
LATC	16-17	28	4+	.0277042	.0327381	.031255	.0366606	.0579125	.0447926	.0491674	.0543617	.0564394	.0655629	.0576631	.0679314	.0786577	.0868951	.0943482	.0540959	.0702492	.0335652	0	0	0	0	0	0	0
LATC	16-17	29	4+	.0277042	.0327381	.031255	.0366606	.0579125	.0447926	.0491674	.0543617	.0564394	.0655629	.0576631	.0679314	.0786577	.0868951	.0943482	.0540959	.0702492	.0335652	0	0	0	0	0	0	0
LATC	16-17	30	4+	.0277042	.0327381	.031255	.0366606	.0579125	.0447926	.0491674	.0543617	.0564394	.0655629	.0576631	.0679314	.0786577	.0868951	.0943482	.0540959	.0702492	.0335652	0	0	0	0	0	0	0
LATC	16-17	31	4+	.0277042	.0327381	.031255	.0366606	.0579125	.0447926	.0491674	.0543617	.0564394	.0655629	.0576631	.0679314	.0786577	.0868951	.0943482	.0540959	.0702492	.0335652	0	0	0	0	0	0	0
LATC	16-17	32	4+	.0277042	.0327381	.031255	.0366606	.0579125	.0447926	.0491674	.0543617	.0564394	.0655629	.0576631	.0679314	.0786577	.0868951	.0943482	.0540959	.0702492	.0335652	0	0	0	0	0	0	0
LATC	16-17	33	4+	.0277042	.0327381	.031255	.0366606	.0579125	.0447926	.0491674	.0543617	.0564394	.0655629	.0576631	.0679314	.0786577	.0868951	.0943482	.0540959	.0702492	.0335652	0	0	0	0	0	0	0
LATC	16-17	34	4+	.0277042	.0327381	.031255	.0366606	.0579125	.0447926	.0491674	.0543617	.0564394	.0655629	.0576631	.0679314	.0786577	.0868951	.0943482	.0540959	.0702492	.0335652	0	0	0	0	0	0	0
LATC	16-17	35	4+	.0277042	.0327381	.031255	.0366606	.0579125	.0447926	.0491674	.0543617	.0564394	.0655629	.0576631	.0679314	.0786577	.0868951	.0943482	.0540959	.0702492	.0335652	0	0	0	0	0	0	0
LATC	16-17	36	4+	.0277042	.0327381	.031255	.0366606	.0579125	.0447926	.0491674	.0543617	.0564394	.0655629	.0576631	.0679314	.0786577	.0868951	.0943482	.0540959	.0702492	.0335652	0	0	0	0	0	0	0
LATC	16-17	37	4+	.0277042	.0327381	.031255	.0366606	.0579125	.0447926	.0491674	.0543617	.0564394	.0655629	.0576631	.0679314	.0786577	.0868951	.0943482	.0540959	.0702492	.0335652	0	0	0	0	0	0	0
LATC	16-17	38	4+	.0277042	.0327381	.031255	.0366606	.0579125	.0447926	.0491674	.0543617	.0564394	.0655629	.0576631	.0679314	.0786577	.0868951	.0943482	.0540959	.0702492	.0335652	0	0	0	0	0	0	0
LATC	16-17	39	4+	.0277042	.0327381	.031255	.0366606	.0579125	.0447926	.0491674	.0543617	.0564394	.0655629	.0576631	.0679314	.0786577	.0868951	.0943482	.0540959	.0702492	.0335652	0	0	0	0	0	0	0
LATC	16-17	40	4+	.0277042	.0327381	.031255	.0366606	.0579125	.0447926	.0491674	.0543617	.0564394	.0655629	.0576631	.0679314	.0786577	.0868951	.0943482	.0540959	.0702492	.0335652	0	0	0	0	0	0	0
LATC	18-19	1	1	.0156486	.0228563	.0180936	.020778	.0235338	.0193977	.0277274	.0317693	.0369047	.0354714	.0388933	.0426454	.0479207	.0593064	.0637262	.0795072	.0775826	.1143831	.1440803	.079774	0	0	0	0	0
LATC	18-19	2	2	.0131326	.0191271	.0219787	.0254095	.0262356	.0387053	.0347827	.0364548	.0382216	.0300897	.0537931	.0582071	.0568225	.0642045	.0710003	.0773841	.0821691	.0954441	.1010793	.0557584	0	0	0	0	0
LATC	18-19	3	3	.0265451	.0182769	.0237347	.0370741	.0297874	.0253353	.040622	.045664	.0454774	.0570685	.0570802	.0524052	.0562981	.0584791	.0640979	.0755628	.0674839	.0773884	.0934384	.0481807	0	0	0	0	0
LATC	18-19	4	4	.019244	.0152525	.0288645	.0354149	.0322037	.0374771	.0473291	.0542257	.0480527	.0680177	.058725	.0524469	.0642189	.0571459	.056389	.062953	.0776982	.0784871	.0528466	.0530076	0	0	0	0	0
LATC	18-19	5	5+	.0228687	.0202778	.0248497	.0129636	.0251863	.0545207	.0403327	.0344397	.0471431	.0520021	.0619102	.0761202	.0739562	.0874594	.0902341	.0732912	.0794399	.0525998	.0548446	.0155599	0	0	0	0	0
LATC	18-19	6	5+	.0228687	.0202778	.0248497	.0129636	.0251863	.0545207	.0403327	.0344397	.0471431	.0520021	.0619102	.0761202	.0739562	.0874594	.0902341	.0732912	.0794399	.0525998	.0548446	.0155599	0	0	0	0	0
LATC	18-19	7	5+	.0228687	.0202778	.0248497	.0129636	.0251863	.0545207	.0403327	.0344397	.0471431	.0520021	.0619102	.0761202	.0739562	.0874594	.0902341	.0732912	.0794399	.0525998	.0548446	.0155599	0	0	0	0	0
LATC	18-19	8	5+	.0228687	.0202778	.0248497	.0129636	.0251863	.0545207	.0403327	.0344397	.0471431	.0520021	.0619102	.0761202	.0739562	.0874594	.0902341	.0732912	.0794399	.0525998	.0548446	.0155599	0	0	0	0	0
LATC	18-19	9	5+	.0228687	.0202778	.0248497	.0129636	.0251863	.0545207	.0403327	.0344397	.0471431	.0520021	.0619102	.0761202	.0739562	.0874594	.0902341	.0732912	.0794399	.0525998	.0548446	.0155599	0	0	0	0	0
LATC	18-19	10	5+	.0228687	.0202778	.0248497	.0129636	.0251863	.0545207	.0403327	.0344397	.0471431	.0520021	.0619102	.0761202	.0739562	.0874594	.0902341	.0732912	.0794399	.0525998	.0548446	.0155599	0	0	0	0	0
LATC	18-19	11	5+	.0228687	.0202778	.0248497	.0129636	.0251863	.0545207	.0403327	.0344397	.0471431	.0520021	.0619102	.0761202	.0739562	.0874594	.0902341	.0732912	.0794399	.0525998	.0548446	.0155599	0	0	0	0	0
LATC	18-19	12	5+	.0228687	.0202778	.0248497	.0129636	.0251863	.0545207	.0403327	.0344397	.0471431	.0520021	.0619102	.0761202	.0739562	.0874594	.0902341	.0732912	.0794399	.0525998	.0548446	.0155599	0	0	0	0	0
LATC	18-19	13	5+	.0228687	.0202778	.0248497	.0129636	.0251863	.0545207	.0403327	.0344397	.0471431	.0520021	.0619102	.0761202	.0739562	.0874594	.0902341	.0732912	.0794399	.0525998	.0548446	.0155599	0	0	0	0	0
LATC	18-19	14	5+	.0228687	.0202778	.0248497	.0129636	.0251863	.0545207	.0403327	.0344397	.0471431	.0520021	.0619102	.0761202	.0739562	.0874594	.0902341	.0732912	.0794399	.0525998	.0548446	.0155599	0	0	0	0	0
LATC	18-19	15	5+	.0228687	.0202778	.0248497	.0129636	.0251863	.0545207	.0403327	.0344397	.0471431	.0520021	.0619102	.0761202	.0739562	.0874594	.0902341	.0732912	.0794399	.0525998	.0548446	.0155599	0	0	0	0	0
LATC	18-19	16	5+	.0228687	.0202778	.0248497	.0129636	.0251863	.0545207	.0403327	.0344397	.0471431	.0520021	.0619102	.0761202	.0739562	.0874594	.0902341	.0732912	.0794399	.0525998	.0548446	.0155599	0	0	0	0	0
LATC	18-19	17	5+	.0228687	.0202778	.0248497	.0129636	.0251863	.0545207	.0403327	.0344397	.0471431	.0520021	.0619102	.0761202	.0739562	.0874594	.0902341	.0732912	.0794399	.0525998	.0548446	.0155599	0	0	0	0	0
LATC	18-19	18	5+	.0228687	.0202778	.0248497	.0129636	.0251863	.0545207	.0403327	.0344397	.0471431	.0520021	.0619102	.0761202	.0739562	.0874594	.0902341	.0732912	.0794399	.0525998	.0548446	.0155599	0	0	0	0	0
LATC	18-19	19	5+	.0228687	.0202778	.0248497	.0129636	.0251863	.0545207	.0403327	.0344397	.0471431	.0520021	.0619102	.0761202	.0739562	.0874594	.0902341	.0732912	.0794399	.0525998	.0548446	.0155599	0	0	0	0	0
LATC	18-19	20	5+	.0228687	.0202778	.0248497	.0129636	.0251863	.0545207	.0403327	.0344397	.0471431	.0520021	.0619102	.0761202	.0739562	.0874594	.0902341	.0732912	.0794399	.0525998	.0548446	.0155599	0	0	0	0	0
LATC	18-19	21	5+	.0228687	.0202778	.0248497	.0129636	.0251863	.0545207	.0403327	.0344397	.0471431	.0520021	.0619102	.0761202	.0739562	.0874594	.0902341	.0732912	.0794399	.0525998	.0548446	.0155599	0	0	0	0	0
LATC	18-19	22	5+	.0228687	.0202778	.0248497	.0129636	.0251863	.0545207	.0403327	.0344397	.0471431	.0520021	.0619102	.0761202	.0739562	.0874594	.0902341	.0732912	.0794399	.0525998	.0548446	.0155599	0	0	0	0	0
LATC	18-19	23	5+	.0228687	.0202778	.0248497	.0129636	.0251863	.0545207	.0403327	.0344397	.0471431	.0520021	.0619102	.0761202	.0739562	.0874594	.0902341	.0732912	.0794399	.0525998	.0548446	.0155599	0	0	0	0	0
LATC	18-19	24	5+	.0228687	.0202778	.0248497	.0129636	.0251863	.0545207	.0403327	.0344397	.0471431	.0520021	.0619102	.0761202	.0739562	.0874594	.0902341	.0732912	.0794399	.0525998	.0548446	.0155599	0	0	0	0	0
LATC	18-19	25	5+	.0228687	.0202778	.0248497	.0129636	.0251863	.0545207	.0403327	.0344397	.0471431	.0520021	.0619102	.0761202	.0739562	.0874594	.0902341	.0732912	.0794399	.0525998	.0548446	.0155599	0	0	0	0	0
LATC	18-19	26	5+	.0228687	.0202778	.0248497	.0129636	.0251863	.0545207	.0403327	.0344397	.0471431	.0520021	.0619102	.0761202	.0739562	.0874594	.0902341	.0732912	.0794399	.0525998	.0548446	.0155599	0	0	0	0	0
LATC	18-19	27	5+	.0228687	.0202778	.0248497	.0129636	.0251863	.0545207	.0403327	.0344397	.0471431	.0520021	.0619102	.0761202	.0739562	.0874594	.0902341	.0732912	.0794399	.0525998	.0548446	.0155599	0	0	0	0	0
LATC	18-19	28	5+	.0228687	.0202778	.0248497	.0129636	.0251863	.0545207	.0403327	.0344397	.0471431	.0520021	.0619102	.0761202	.0739562	.0874594	.0902341	.0732912	.0794399	.0525998	.0548446	.0155599	0	0	0	0	0
LATC	18-19	29	5+	.0228687	.0202778	.0248497	.0129636	.0251863	.0545207	.0403327	.0344397	.0471431	.0520021	.0619102	.0761202	.0739562	.0874594	.0902341	.0732912	.0794399	.0525998	.0548446	.0155599	0	0	0	0	0
LATC	18-19	30	5+	.0228687	.0202778	.0248497	.0129636	.0251863	.0545207	.0403327	.0344397	.0471431	.0520021	.0619102	.0761202	.0739562	.0874594	.0902341	.0732912	.0794399	.0525998	.0548446	.0155599	0	0	0	0	0
LATC	18-19	31	5+	.0228687	.0202778	.0248497	.0129636	.0251863	.0545207	.0403327	.0344397	.0471431	.0520021	.0619102	.0761202	.0739562	.0874594	.0902341	.0732912	.0794399	.0525998	.0548446	.0155599	0	0	0	0	0
LATC	18-19	32	5+	.0228687	.0202778	.0248497	.0129636	.0251863	.0545207	.0403327	.0344397	.0471431	.0520021	.0619102	.0761202	.0739562	.0874594	.0902341	.0732912	.0794399	.0525998	.0548446	.0155599	0	0	0	0	0
LATC	18-19	33	5+	.0228687	.0202778	.0248497	.0129636	.0251863	.0545207	.0403327	.0344397	.0471431	.0520021	.0619102	.0761202	.0739562	.0874594	.0902341	.0732912	.0794399	.0525998	.0548446	.0155599	0	0	0	0	0
LATC	18-19	34	5+	.0228687	.0202778	.0248497	.0129636	.0251863	.0545207	.0403327	.0344397	.0471431	.0520021	.0619102	.0761202	.0739562	.0874594	.0902341	.0732912	.0794399	.0525998	.0548446	.0155599	0	0	0	0	0
LATC	18-19	35	5+	.0228687	.0202778	.0248497	.0129636	.0251863	.0545207	.0403327	.0344397	.0471431	.0520021	.0619102	.0761202	.0739562	.0874594	.0902341	.0732912	.0794399	.0525998	.0548446	.0155599	0	0	0	0	0
LATC	18-19	36	5+	.0228687	.0202778	.0248497	.0129636	.0251863	.0545207	.0403327	.0344397	.0471431	.0520021	.0619102	.0761202	.0739562	.0874594	.0902341	.0732912	.0794399	.0525998	.0548446	.0155599	0	0	0	0	0
LATC	18-19	37	5+	.0228687	.0202778	.0248497	.0129636	.0251863	.0545207	.0403327	.0344397	.0471431	.0520021	.0619102	.0761202	.0739562	.0874594	.0902341	.0732912	.0794399	.0525998	.0548446	.0155599	0	0	0	0	0
LATC	18-19	38	5+	.0228687	.0202778	.0248497	.0129636	.0251863	.0545207	.0403327	.0344397	.0471431	.0520021	.0619102	.0761202	.0739562	.0874594	.0902341	.0732912	.0794399	.0525998	.0548446	.0155599	0	0	0	0	0
LATC	18-19	39	5+	.0228687	.0202778	.0248497	.0129636	.0251863	.0545207	.0403327	.0344397	.0471431	.0520021	.0619102	.0761202	.0739562	.0874594	.0902341	.0732912	.0794399	.0525998	.0548446	.0155599	0	0	0	0	0
LATC	18-19	40	5+	.0228687	.0202778	.0248497	.0129636	.0251863	.0545207	.0403327	.0344397	.0471431	.0520021	.0619102	.0761202	.0739562	.0874594	.0902341	.0732912	.0794399	.0525998	.0548446	.0155599	0	0	0	0	0
LATC	2-3	1	1+	.1751635	.2328883	.3712184	.2207297	0	0	0	0	0	0	0	0	0	0	0	0	0	0	0	0	0	0	0	0	0
LATC	2-3	2	1+	.1751635	.2328883	.3712184	.2207297	0	0	0	0	0	0	0	0	0	0	0	0	0	0	0	0	0	0	0	0	0
LATC	2-3	3	1+	.1751635	.2328883	.3712184	.2207297	0	0	0	0	0	0	0	0	0	0	0	0	0	0	0	0	0	0	0	0	0
LATC	2-3	4	1+	.1751635	.2328883	.3712184	.2207297	0	0	0	0	0	0	0	0	0	0	0	0	0	0	0	0	0	0	0	0	0
LATC	2-3	5	1+	.1751635	.2328883	.3712184	.2207297	0	0	0	0	0	0	0	0	0	0	0	0	0	0	0	0	0	0	0	0	0
LATC	2-3	6	1+	.1751635	.2328883	.3712184	.2207297	0	0	0	0	0	0	0	0	0	0	0	0	0	0	0	0	0	0	0	0	0
LATC	2-3	7	1+	.1751635	.2328883	.3712184	.2207297	0	0	0	0	0	0	0	0	0	0	0	0	0	0	0	0	0	0	0	0	0
LATC	2-3	8	1+	.1751635	.2328883	.3712184	.2207297	0	0	0	0	0	0	0	0	0	0	0	0	0	0	0	0	0	0	0	0	0
LATC	2-3	9	1+	.1751635	.2328883	.3712184	.2207297	0	0	0	0	0	0	0	0	0	0	0	0	0	0	0	0	0	0	0	0	0
LATC	2-3	10	1+	.1751635	.2328883	.3712184	.2207297	0	0	0	0	0	0	0	0	0	0	0	0	0	0	0	0	0	0	0	0	0
LATC	2-3	11	1+	.1751635	.2328883	.3712184	.2207297	0	0	0	0	0	0	0	0	0	0	0	0	0	0	0	0	0	0	0	0	0
LATC	2-3	12	1+	.1751635	.2328883	.3712184	.2207297	0	0	0	0	0	0	0	0	0	0	0	0	0	0	0	0	0	0	0	0	0
LATC	2-3	13	1+	.1751635	.2328883	.3712184	.2207297	0	0	0	0	0	0	0	0	0	0	0	0	0	0	0	0	0	0	0	0	0
LATC	2-3	14	1+	.1751635	.2328883	.3712184	.2207297	0	0	0	0	0	0	0	0	0	0	0	0	0	0	0	0	0	0	0	0	0
LATC	2-3	15	1+	.1751635	.2328883	.3712184	.2207297	0	0	0	0	0	0	0	0	0	0	0	0	0	0	0	0	0	0	0	0	0
LATC	2-3	16	1+	.1751635	.2328883	.3712184	.2207297	0	0	0	0	0	0	0	0	0	0	0	0	0	0	0	0	0	0	0	0	0
LATC	2-3	17	1+	.1751635	.2328883	.3712184	.2207297	0	0	0	0	0	0	0	0	0	0	0	0	0	0	0	0	0	0	0	0	0
LATC	2-3	18	1+	.1751635	.2328883	.3712184	.2207297	0	0	0	0	0	0	0	0	0	0	0	0	0	0	0	0	0	0	0	0	0
LATC	2-3	19	1+	.1751635	.2328883	.3712184	.2207297	0	0	0	0	0	0	0	0	0	0	0	0	0	0	0	0	0	0	0	0	0
LATC	2-3	20	1+	.1751635	.2328883	.3712184	.2207297	0	0	0	0	0	0	0	0	0	0	0	0	0	0	0	0	0	0	0	0	0
LATC	2-3	21	1+	.1751635	.2328883	.3712184	.2207297	0	0	0	0	0	0	0	0	0	0	0	0	0	0	0	0	0	0	0	0	0
LATC	2-3	22	1+	.1751635	.2328883	.3712184	.2207297	0	0	0	0	0	0	0	0	0	0	0	0	0	0	0	0	0	0	0	0	0
LATC	2-3	23	1+	.1751635	.2328883	.3712184	.2207297	0	0	0	0	0	0	0	0	0	0	0	0	0	0	0	0	0	0	0	0	0
LATC	2-3	24	1+	.1751635	.2328883	.3712184	.2207297	0	0	0	0	0	0	0	0	0	0	0	0	0	0	0	0	0	0	0	0	0
LATC	2-3	25	1+	.1751635	.2328883	.3712184	.2207297	0	0	0	0	0	0	0	0	0	0	0	0	0	0	0	0	0	0	0	0	0
LATC	2-3	26	1+	.1751635	.2328883	.3712184	.2207297	0	0	0	0	0	0	0	0	0	0	0	0	0	0	0	0	0	0	0	0	0
LATC	2-3	27	1+	.1751635	.2328883	.3712184	.2207297	0	0	0	0	0	0	0	0	0	0	0	0	0	0	0	0	0	0	0	0	0
LATC	2-3	28	1+	.1751635	.2328883	.3712184	.2207297	0	0	0	0	0	0	0	0	0	0	0	0	0	0	0	0	0	0	0	0	0
LATC	2-3	29	1+	.1751635	.2328883	.3712184	.2207297	0	0	0	0	0	0	0	0	0	0	0	0	0	0	0	0	0	0	0	0	0
LATC	2-3	30	1+	.1751635	.2328883	.3712184	.2207297	0	0	0	0	0	0	0	0	0	0	0	0	0	0	0	0	0	0	0	0	0
LATC	2-3	31	1+	.1751635	.2328883	.3712184	.2207297	0	0	0	0	0	0	0	0	0	0	0	0	0	0	0	0	0	0	0	0	0
LATC	2-3	32	1+	.1751635	.2328883	.3712184	.2207297	0	0	0	0	0	0	0	0	0	0	0	0	0	0	0	0	0	0	0	0	0
LATC	2-3	33	1+	.1751635	.2328883	.3712184	.2207297	0	0	0	0	0	0	0	0	0	0	0	0	0	0	0	0	0	0	0	0	0
LATC	2-3	34	1+	.1751635	.2328883	.3712184	.2207297	0	0	0	0	0	0	0	0	0	0	0	0	0	0	0	0	0	0	0	0	0
LATC	2-3	35	1+	.1751635	.2328883	.3712184	.2207297	0	0	0	0	0	0	0	0	0	0	0	0	0	0	0	0	0	0	0	0	0
LATC	2-3	36	1+	.1751635	.2328883	.3712184	.2207297	0	0	0	0	0	0	0	0	0	0	0	0	0	0	0	0	0	0	0	0	0
LATC	2-3	37	1+	.1751635	.2328883	.3712184	.2207297	0	0	0	0	0	0	0	0	0	0	0	0	0	0	0	0	0	0	0	0	0
LATC	2-3	38	1+	.1751635	.2328883	.3712184	.2207297	0	0	0	0	0	0	0	0	0	0	0	0	0	0	0	0	0	0	0	0	0
LATC	2-3	39	1+	.1751635	.2328883	.3712184	.2207297	0	0	0	0	0	0	0	0	0	0	0	0	0	0	0	0	0	0	0	0	0
LATC	2-3	40	1+	.1751635	.2328883	.3712184	.2207297	0	0	0	0	0	0	0	0	0	0	0	0	0	0	0	0	0	0	0	0	0
LATC	20-21	1	1	.0210241	.015989	.011377	.0226632	.0195141	.0194877	.0258693	.0184503	.0363784	.0383399	.0300231	.0418833	.0425932	.0494041	.052369	.0507901	.0592956	.0721079	.0865711	.091077	.1329405	.061852	0	0	0
LATC	20-21	2	2	.0126814	.0105686	.0186921	.021867	.0155954	.0236766	.0295394	.0414912	.0346475	.0364944	.0389412	.0449512	.0522818	.0554291	.0559425	.0647375	.0669256	.0657121	.0808754	.0833667	.0995409	.0460424	0	0	0
LATC	20-21	3	3	.0162135	.009241	.0317427	.0237228	.0211438	.0202807	.0295759	.0348522	.0494615	.0367797	.0668	.0573211	.0454784	.0538912	.0585995	.0608833	.0547606	.0647743	.0825706	.0573727	.0815376	.0429969	0	0	0
LATC	20-21	4	4	.0200541	.0119505	.0181192	.0126669	.0338283	.0330879	.0425115	.0289221	.0516029	.0391504	.0530793	.0419558	.0636989	.0280433	.0812918	.0737144	.0725064	.0698938	.0640719	.0471829	.0720307	.0406371	0	0	0
LATC	20-21	5	5+	.0166406	.0270813	.0321672	.0282483	.029119	.0248656	.0355459	.0428714	.0376979	.0501058	.0547262	.0599381	.0570874	.0555173	.0631381	.0630727	.0568768	.0667369	.0595895	.0702617	.0510227	.0176896	0	0	0
LATC	20-21	6	5+	.0166406	.0270813	.0321672	.0282483	.029119	.0248656	.0355459	.0428714	.0376979	.0501058	.0547262	.0599381	.0570874	.0555173	.0631381	.0630727	.0568768	.0667369	.0595895	.0702617	.0510227	.0176896	0	0	0
LATC	20-21	7	5+	.0166406	.0270813	.0321672	.0282483	.029119	.0248656	.0355459	.0428714	.0376979	.0501058	.0547262	.0599381	.0570874	.0555173	.0631381	.0630727	.0568768	.0667369	.0595895	.0702617	.0510227	.0176896	0	0	0
LATC	20-21	8	5+	.0166406	.0270813	.0321672	.0282483	.029119	.0248656	.0355459	.0428714	.0376979	.0501058	.0547262	.0599381	.0570874	.0555173	.0631381	.0630727	.0568768	.0667369	.0595895	.0702617	.0510227	.0176896	0	0	0
LATC	20-21	9	5+	.0166406	.0270813	.0321672	.0282483	.029119	.0248656	.0355459	.0428714	.0376979	.0501058	.0547262	.0599381	.0570874	.0555173	.0631381	.0630727	.0568768	.0667369	.0595895	.0702617	.0510227	.0176896	0	0	0
LATC	20-21	10	5+	.0166406	.0270813	.0321672	.0282483	.029119	.0248656	.0355459	.0428714	.0376979	.0501058	.0547262	.0599381	.0570874	.0555173	.0631381	.0630727	.0568768	.0667369	.0595895	.0702617	.0510227	.0176896	0	0	0
LATC	20-21	11	5+	.0166406	.0270813	.0321672	.0282483	.029119	.0248656	.0355459	.0428714	.0376979	.0501058	.0547262	.0599381	.0570874	.0555173	.0631381	.0630727	.0568768	.0667369	.0595895	.0702617	.0510227	.0176896	0	0	0
LATC	20-21	12	5+	.0166406	.0270813	.0321672	.0282483	.029119	.0248656	.0355459	.0428714	.0376979	.0501058	.0547262	.0599381	.0570874	.0555173	.0631381	.0630727	.0568768	.0667369	.0595895	.0702617	.0510227	.0176896	0	0	0
LATC	20-21	13	5+	.0166406	.0270813	.0321672	.0282483	.029119	.0248656	.0355459	.0428714	.0376979	.0501058	.0547262	.0599381	.0570874	.0555173	.0631381	.0630727	.0568768	.0667369	.0595895	.0702617	.0510227	.0176896	0	0	0
LATC	20-21	14	5+	.0166406	.0270813	.0321672	.0282483	.029119	.0248656	.0355459	.0428714	.0376979	.0501058	.0547262	.0599381	.0570874	.0555173	.0631381	.0630727	.0568768	.0667369	.0595895	.0702617	.0510227	.0176896	0	0	0
LATC	20-21	15	5+	.0166406	.0270813	.0321672	.0282483	.029119	.0248656	.0355459	.0428714	.0376979	.0501058	.0547262	.0599381	.0570874	.0555173	.0631381	.0630727	.0568768	.0667369	.0595895	.0702617	.0510227	.0176896	0	0	0
LATC	20-21	16	5+	.0166406	.0270813	.0321672	.0282483	.029119	.0248656	.0355459	.0428714	.0376979	.0501058	.0547262	.0599381	.0570874	.0555173	.0631381	.0630727	.0568768	.0667369	.0595895	.0702617	.0510227	.0176896	0	0	0
LATC	20-21	17	5+	.0166406	.0270813	.0321672	.0282483	.029119	.0248656	.0355459	.0428714	.0376979	.0501058	.0547262	.0599381	.0570874	.0555173	.0631381	.0630727	.0568768	.0667369	.0595895	.0702617	.0510227	.0176896	0	0	0
LATC	20-21	18	5+	.0166406	.0270813	.0321672	.0282483	.029119	.0248656	.0355459	.0428714	.0376979	.0501058	.0547262	.0599381	.0570874	.0555173	.0631381	.0630727	.0568768	.0667369	.0595895	.0702617	.0510227	.0176896	0	0	0
LATC	20-21	19	5+	.0166406	.0270813	.0321672	.0282483	.029119	.0248656	.0355459	.0428714	.0376979	.0501058	.0547262	.0599381	.0570874	.0555173	.0631381	.0630727	.0568768	.0667369	.0595895	.0702617	.0510227	.0176896	0	0	0
LATC	20-21	20	5+	.0166406	.0270813	.0321672	.0282483	.029119	.0248656	.0355459	.0428714	.0376979	.0501058	.0547262	.0599381	.0570874	.0555173	.0631381	.0630727	.0568768	.0667369	.0595895	.0702617	.0510227	.0176896	0	0	0
LATC	20-21	21	5+	.0166406	.0270813	.0321672	.0282483	.029119	.0248656	.0355459	.0428714	.0376979	.0501058	.0547262	.0599381	.0570874	.0555173	.0631381	.0630727	.0568768	.0667369	.0595895	.0702617	.0510227	.0176896	0	0	0
LATC	20-21	22	5+	.0166406	.0270813	.0321672	.0282483	.029119	.0248656	.0355459	.0428714	.0376979	.0501058	.0547262	.0599381	.0570874	.0555173	.0631381	.0630727	.0568768	.0667369	.0595895	.0702617	.0510227	.0176896	0	0	0
LATC	20-21	23	5+	.0166406	.0270813	.0321672	.0282483	.029119	.0248656	.0355459	.0428714	.0376979	.0501058	.0547262	.0599381	.0570874	.0555173	.0631381	.0630727	.0568768	.0667369	.0595895	.0702617	.0510227	.0176896	0	0	0
LATC	20-21	24	5+	.0166406	.0270813	.0321672	.0282483	.029119	.0248656	.0355459	.0428714	.0376979	.0501058	.0547262	.0599381	.0570874	.0555173	.0631381	.0630727	.0568768	.0667369	.0595895	.0702617	.0510227	.0176896	0	0	0
LATC	20-21	25	5+	.0166406	.0270813	.0321672	.0282483	.029119	.0248656	.0355459	.0428714	.0376979	.0501058	.0547262	.0599381	.0570874	.0555173	.0631381	.0630727	.0568768	.0667369	.0595895	.0702617	.0510227	.0176896	0	0	0
LATC	20-21	26	5+	.0166406	.0270813	.0321672	.0282483	.029119	.0248656	.0355459	.0428714	.0376979	.0501058	.0547262	.0599381	.0570874	.0555173	.0631381	.0630727	.0568768	.0667369	.0595895	.0702617	.0510227	.0176896	0	0	0
LATC	20-21	27	5+	.0166406	.0270813	.0321672	.0282483	.029119	.0248656	.0355459	.0428714	.0376979	.0501058	.0547262	.0599381	.0570874	.0555173	.0631381	.0630727	.0568768	.0667369	.0595895	.0702617	.0510227	.0176896	0	0	0
LATC	20-21	28	5+	.0166406	.0270813	.0321672	.0282483	.029119	.0248656	.0355459	.0428714	.0376979	.0501058	.0547262	.0599381	.0570874	.0555173	.0631381	.0630727	.0568768	.0667369	.0595895	.0702617	.0510227	.0176896	0	0	0
LATC	20-21	29	5+	.0166406	.0270813	.0321672	.0282483	.029119	.0248656	.0355459	.0428714	.0376979	.0501058	.0547262	.0599381	.0570874	.0555173	.0631381	.0630727	.0568768	.0667369	.0595895	.0702617	.0510227	.0176896	0	0	0
LATC	20-21	30	5+	.0166406	.0270813	.0321672	.0282483	.029119	.0248656	.0355459	.0428714	.0376979	.0501058	.0547262	.0599381	.0570874	.0555173	.0631381	.0630727	.0568768	.0667369	.0595895	.0702617	.0510227	.0176896	0	0	0
LATC	20-21	31	5+	.0166406	.0270813	.0321672	.0282483	.029119	.0248656	.0355459	.0428714	.0376979	.0501058	.0547262	.0599381	.0570874	.0555173	.0631381	.0630727	.0568768	.0667369	.0595895	.0702617	.0510227	.0176896	0	0	0
LATC	20-21	32	5+	.0166406	.0270813	.0321672	.0282483	.029119	.0248656	.0355459	.0428714	.0376979	.0501058	.0547262	.0599381	.0570874	.0555173	.0631381	.0630727	.0568768	.0667369	.0595895	.0702617	.0510227	.0176896	0	0	0
LATC	20-21	33	5+	.0166406	.0270813	.0321672	.0282483	.029119	.0248656	.0355459	.0428714	.0376979	.0501058	.0547262	.0599381	.0570874	.0555173	.0631381	.0630727	.0568768	.0667369	.0595895	.0702617	.0510227	.0176896	0	0	0
LATC	20-21	34	5+	.0166406	.0270813	.0321672	.0282483	.029119	.0248656	.0355459	.0428714	.0376979	.0501058	.0547262	.0599381	.0570874	.0555173	.0631381	.0630727	.0568768	.0667369	.0595895	.0702617	.0510227	.0176896	0	0	0
LATC	20-21	35	5+	.0166406	.0270813	.0321672	.0282483	.029119	.0248656	.0355459	.0428714	.0376979	.0501058	.0547262	.0599381	.0570874	.0555173	.0631381	.0630727	.0568768	.0667369	.0595895	.0702617	.0510227	.0176896	0	0	0
LATC	20-21	36	5+	.0166406	.0270813	.0321672	.0282483	.029119	.0248656	.0355459	.0428714	.0376979	.0501058	.0547262	.0599381	.0570874	.0555173	.0631381	.0630727	.0568768	.0667369	.0595895	.0702617	.0510227	.0176896	0	0	0
LATC	20-21	37	5+	.0166406	.0270813	.0321672	.0282483	.029119	.0248656	.0355459	.0428714	.0376979	.0501058	.0547262	.0599381	.0570874	.0555173	.0631381	.0630727	.0568768	.0667369	.0595895	.0702617	.0510227	.0176896	0	0	0
LATC	20-21	38	5+	.0166406	.0270813	.0321672	.0282483	.029119	.0248656	.0355459	.0428714	.0376979	.0501058	.0547262	.0599381	.0570874	.0555173	.0631381	.0630727	.0568768	.0667369	.0595895	.0702617	.0510227	.0176896	0	0	0
LATC	20-21	39	5+	.0166406	.0270813	.0321672	.0282483	.029119	.0248656	.0355459	.0428714	.0376979	.0501058	.0547262	.0599381	.0570874	.0555173	.0631381	.0630727	.0568768	.0667369	.0595895	.0702617	.0510227	.0176896	0	0	0
LATC	20-21	40	5+	.0166406	.0270813	.0321672	.0282483	.029119	.0248656	.0355459	.0428714	.0376979	.0501058	.0547262	.0599381	.0570874	.0555173	.0631381	.0630727	.0568768	.0667369	.0595895	.0702617	.0510227	.0176896	0	0	0
LATC	22-23	1	1	.0167855	.0185202	.0192356	.016908	.0140625	.0210419	.0254455	.0198638	.0196209	.0224638	.0302462	.0256055	.0329511	.0349896	.0497357	.0427093	.0527601	.0499022	.0548388	.0603072	.0735042	.0962193	.1295442	.0727391	0
LATC	22-23	2	2	.0157605	.0108205	.0199698	.0161274	.0132655	.0240931	.029332	.0277524	.0358417	.0287464	.0510123	.0402538	.0347095	.0391348	.0442289	.0481979	.055368	.0635764	.0649556	.0591884	.0658104	.0783058	.0900452	.0435035	0
LATC	22-23	3	3	.0206409	.0145452	.0256671	.015167	.0267124	.0247254	.0203975	.0316965	.0424351	.0385088	.0490626	.0312382	.0445734	.0388628	.0519244	.0622154	.0532519	.0544584	.0649399	.058364	.0691552	.0595164	.0701866	.0317548	0
LATC	22-23	4	4	.0111504	.0071829	.0205125	.021743	.0238096	.0239138	.0224666	.0301144	.0479696	.0383151	.0400811	.0751798	.0495812	.0475889	.0520203	.0565855	.0524975	.0487558	.0496621	.0579092	.0619443	.0602507	.0610664	.0396993	0
LATC	22-23	5	5+	.0136982	.0108849	.0107214	.0172345	.014304	.0275613	.0380866	.034744	.03328	.0454179	.0420371	.0488243	.057501	.041064	.077517	.0460913	.0669598	.0611039	.0697352	.0601976	.0533409	.052393	.0518777	.0254245	0
LATC	22-23	6	5+	.0136982	.0108849	.0107214	.0172345	.014304	.0275613	.0380866	.034744	.03328	.0454179	.0420371	.0488243	.057501	.041064	.077517	.0460913	.0669598	.0611039	.0697352	.0601976	.0533409	.052393	.0518777	.0254245	0
LATC	22-23	7	5+	.0136982	.0108849	.0107214	.0172345	.014304	.0275613	.0380866	.034744	.03328	.0454179	.0420371	.0488243	.057501	.041064	.077517	.0460913	.0669598	.0611039	.0697352	.0601976	.0533409	.052393	.0518777	.0254245	0
LATC	22-23	8	5+	.0136982	.0108849	.0107214	.0172345	.014304	.0275613	.0380866	.034744	.03328	.0454179	.0420371	.0488243	.057501	.041064	.077517	.0460913	.0669598	.0611039	.0697352	.0601976	.0533409	.052393	.0518777	.0254245	0
LATC	22-23	9	5+	.0136982	.0108849	.0107214	.0172345	.014304	.0275613	.0380866	.034744	.03328	.0454179	.0420371	.0488243	.057501	.041064	.077517	.0460913	.0669598	.0611039	.0697352	.0601976	.0533409	.052393	.0518777	.0254245	0
LATC	22-23	10	5+	.0136982	.0108849	.0107214	.0172345	.014304	.0275613	.0380866	.034744	.03328	.0454179	.0420371	.0488243	.057501	.041064	.077517	.0460913	.0669598	.0611039	.0697352	.0601976	.0533409	.052393	.0518777	.0254245	0
LATC	22-23	11	5+	.0136982	.0108849	.0107214	.0172345	.014304	.0275613	.0380866	.034744	.03328	.0454179	.0420371	.0488243	.057501	.041064	.077517	.0460913	.0669598	.0611039	.0697352	.0601976	.0533409	.052393	.0518777	.0254245	0
LATC	22-23	12	5+	.0136982	.0108849	.0107214	.0172345	.014304	.0275613	.0380866	.034744	.03328	.0454179	.0420371	.0488243	.057501	.041064	.077517	.0460913	.0669598	.0611039	.0697352	.0601976	.0533409	.052393	.0518777	.0254245	0
LATC	22-23	13	5+	.0136982	.0108849	.0107214	.0172345	.014304	.0275613	.0380866	.034744	.03328	.0454179	.0420371	.0488243	.057501	.041064	.077517	.0460913	.0669598	.0611039	.0697352	.0601976	.0533409	.052393	.0518777	.0254245	0
LATC	22-23	14	5+	.0136982	.0108849	.0107214	.0172345	.014304	.0275613	.0380866	.034744	.03328	.0454179	.0420371	.0488243	.057501	.041064	.077517	.0460913	.0669598	.0611039	.0697352	.0601976	.0533409	.052393	.0518777	.0254245	0
LATC	22-23	15	5+	.0136982	.0108849	.0107214	.0172345	.014304	.0275613	.0380866	.034744	.03328	.0454179	.0420371	.0488243	.057501	.041064	.077517	.0460913	.0669598	.0611039	.0697352	.0601976	.0533409	.052393	.0518777	.0254245	0
LATC	22-23	16	5+	.0136982	.0108849	.0107214	.0172345	.014304	.0275613	.0380866	.034744	.03328	.0454179	.0420371	.0488243	.057501	.041064	.077517	.0460913	.0669598	.0611039	.0697352	.0601976	.0533409	.052393	.0518777	.0254245	0
LATC	22-23	17	5+	.0136982	.0108849	.0107214	.0172345	.014304	.0275613	.0380866	.034744	.03328	.0454179	.0420371	.0488243	.057501	.041064	.077517	.0460913	.0669598	.0611039	.0697352	.0601976	.0533409	.052393	.0518777	.0254245	0
LATC	22-23	18	5+	.0136982	.0108849	.0107214	.0172345	.014304	.0275613	.0380866	.034744	.03328	.0454179	.0420371	.0488243	.057501	.041064	.077517	.0460913	.0669598	.0611039	.0697352	.0601976	.0533409	.052393	.0518777	.0254245	0
LATC	22-23	19	5+	.0136982	.0108849	.0107214	.0172345	.014304	.0275613	.0380866	.034744	.03328	.0454179	.0420371	.0488243	.057501	.041064	.077517	.0460913	.0669598	.0611039	.0697352	.0601976	.0533409	.052393	.0518777	.0254245	0
LATC	22-23	20	5+	.0136982	.0108849	.0107214	.0172345	.014304	.0275613	.0380866	.034744	.03328	.0454179	.0420371	.0488243	.057501	.041064	.077517	.0460913	.0669598	.0611039	.0697352	.0601976	.0533409	.052393	.0518777	.0254245	0
LATC	22-23	21	5+	.0136982	.0108849	.0107214	.0172345	.014304	.0275613	.0380866	.034744	.03328	.0454179	.0420371	.0488243	.057501	.041064	.077517	.0460913	.0669598	.0611039	.0697352	.0601976	.0533409	.052393	.0518777	.0254245	0
LATC	22-23	22	5+	.0136982	.0108849	.0107214	.0172345	.014304	.0275613	.0380866	.034744	.03328	.0454179	.0420371	.0488243	.057501	.041064	.077517	.0460913	.0669598	.0611039	.0697352	.0601976	.0533409	.052393	.0518777	.0254245	0
LATC	22-23	23	5+	.0136982	.0108849	.0107214	.0172345	.014304	.0275613	.0380866	.034744	.03328	.0454179	.0420371	.0488243	.057501	.041064	.077517	.0460913	.0669598	.0611039	.0697352	.0601976	.0533409	.052393	.0518777	.0254245	0
LATC	22-23	24	5+	.0136982	.0108849	.0107214	.0172345	.014304	.0275613	.0380866	.034744	.03328	.0454179	.0420371	.0488243	.057501	.041064	.077517	.0460913	.0669598	.0611039	.0697352	.0601976	.0533409	.052393	.0518777	.0254245	0
LATC	22-23	25	5+	.0136982	.0108849	.0107214	.0172345	.014304	.0275613	.0380866	.034744	.03328	.0454179	.0420371	.0488243	.057501	.041064	.077517	.0460913	.0669598	.0611039	.0697352	.0601976	.0533409	.052393	.0518777	.0254245	0
LATC	22-23	26	5+	.0136982	.0108849	.0107214	.0172345	.014304	.0275613	.0380866	.034744	.03328	.0454179	.0420371	.0488243	.057501	.041064	.077517	.0460913	.0669598	.0611039	.0697352	.0601976	.0533409	.052393	.0518777	.0254245	0
LATC	22-23	27	5+	.0136982	.0108849	.0107214	.0172345	.014304	.0275613	.0380866	.034744	.03328	.0454179	.0420371	.0488243	.057501	.041064	.077517	.0460913	.0669598	.0611039	.0697352	.0601976	.0533409	.052393	.0518777	.0254245	0
LATC	22-23	28	5+	.0136982	.0108849	.0107214	.0172345	.014304	.0275613	.0380866	.034744	.03328	.0454179	.0420371	.0488243	.057501	.041064	.077517	.0460913	.0669598	.0611039	.0697352	.0601976	.0533409	.052393	.0518777	.0254245	0
LATC	22-23	29	5+	.0136982	.0108849	.0107214	.0172345	.014304	.0275613	.0380866	.034744	.03328	.0454179	.0420371	.0488243	.057501	.041064	.077517	.0460913	.0669598	.0611039	.0697352	.0601976	.0533409	.052393	.0518777	.0254245	0
LATC	22-23	30	5+	.0136982	.0108849	.0107214	.0172345	.014304	.0275613	.0380866	.034744	.03328	.0454179	.0420371	.0488243	.057501	.041064	.077517	.0460913	.0669598	.0611039	.0697352	.0601976	.0533409	.052393	.0518777	.0254245	0
LATC	22-23	31	5+	.0136982	.0108849	.0107214	.0172345	.014304	.0275613	.0380866	.034744	.03328	.0454179	.0420371	.0488243	.057501	.041064	.077517	.0460913	.0669598	.0611039	.0697352	.0601976	.0533409	.052393	.0518777	.0254245	0
LATC	22-23	32	5+	.0136982	.0108849	.0107214	.0172345	.014304	.0275613	.0380866	.034744	.03328	.0454179	.0420371	.0488243	.057501	.041064	.077517	.0460913	.0669598	.0611039	.0697352	.0601976	.0533409	.052393	.0518777	.0254245	0
LATC	22-23	33	5+	.0136982	.0108849	.0107214	.0172345	.014304	.0275613	.0380866	.034744	.03328	.0454179	.0420371	.0488243	.057501	.041064	.077517	.0460913	.0669598	.0611039	.0697352	.0601976	.0533409	.052393	.0518777	.0254245	0
LATC	22-23	34	5+	.0136982	.0108849	.0107214	.0172345	.014304	.0275613	.0380866	.034744	.03328	.0454179	.0420371	.0488243	.057501	.041064	.077517	.0460913	.0669598	.0611039	.0697352	.0601976	.0533409	.052393	.0518777	.0254245	0
LATC	22-23	35	5+	.0136982	.0108849	.0107214	.0172345	.014304	.0275613	.0380866	.034744	.03328	.0454179	.0420371	.0488243	.057501	.041064	.077517	.0460913	.0669598	.0611039	.0697352	.0601976	.0533409	.052393	.0518777	.0254245	0
LATC	22-23	36	5+	.0136982	.0108849	.0107214	.0172345	.014304	.0275613	.0380866	.034744	.03328	.0454179	.0420371	.0488243	.057501	.041064	.077517	.0460913	.0669598	.0611039	.0697352	.0601976	.0533409	.052393	.0518777	.0254245	0
LATC	22-23	37	5+	.0136982	.0108849	.0107214	.0172345	.014304	.0275613	.0380866	.034744	.03328	.0454179	.0420371	.0488243	.057501	.041064	.077517	.0460913	.0669598	.0611039	.0697352	.0601976	.0533409	.052393	.0518777	.0254245	0
LATC	22-23	38	5+	.0136982	.0108849	.0107214	.0172345	.014304	.0275613	.0380866	.034744	.03328	.0454179	.0420371	.0488243	.057501	.041064	.077517	.0460913	.0669598	.0611039	.0697352	.0601976	.0533409	.052393	.0518777	.0254245	0
LATC	22-23	39	5+	.0136982	.0108849	.0107214	.0172345	.014304	.0275613	.0380866	.034744	.03328	.0454179	.0420371	.0488243	.057501	.041064	.077517	.0460913	.0669598	.0611039	.0697352	.0601976	.0533409	.052393	.0518777	.0254245	0
LATC	22-23	40	5+	.0136982	.0108849	.0107214	.0172345	.014304	.0275613	.0380866	.034744	.03328	.0454179	.0420371	.0488243	.057501	.041064	.077517	.0460913	.0669598	.0611039	.0697352	.0601976	.0533409	.052393	.0518777	.0254245	0
LATC	24-25	1	1	.0146136	.0160464	.0134355	.0181742	.0159021	.0223368	.0139568	.0155063	.0183837	.0264488	.0241603	.0212449	.0312141	.0283298	.0290268	.0354523	.0390748	.0427309	.0544466	.039015	.0533524	.0677078	.0726731	.0932732	.1246735
LATC	24-25	2	2	.0107368	.0139254	.0149189	.0116061	.0152321	.021236	.0265869	.0164341	.0258411	.0229516	.0300389	.0329799	.0308068	.0356052	.0399434	.044899	.0411063	.0515315	.0493925	.047518	.056529	.0653354	.0847173	.0794726	.0947997
LATC	24-25	3	3	.007335	.0101538	.0081963	.0121509	.0255537	.0250829	.0170723	.0180644	.0204184	.0210723	.0316881	.033634	.0371608	.0332438	.0424512	.0664589	.0517865	.0566192	.0562237	.0505873	.078273	.05406	.0638316	.0746466	.063384
LATC	24-25	4	4	.0094088	.0154574	.0221454	.0139651	.0141677	.0091268	.023383	.0170196	.0286724	.0221806	.0398775	.0325205	.0301397	.0398226	.0471092	.0423575	.0439469	.0523136	.0707215	.0717428	.067984	.0635179	.0535632	.0802038	.0523398
LATC	24-25	5	5+	.0111485	.0092288	.0063633	.0107443	.019702	.0252653	.026772	.0258673	.0356307	.0281796	.0356415	.033213	.0437324	.0441112	.0366394	.0392445	.0696895	.0615242	.0594825	.0568937	.0468551	.0893688	.0572421	.0608318	.0443608
LATC	24-25	6	5+	.0111485	.0092288	.0063633	.0107443	.019702	.0252653	.026772	.0258673	.0356307	.0281796	.0356415	.033213	.0437324	.0441112	.0366394	.0392445	.0696895	.0615242	.0594825	.0568937	.0468551	.0893688	.0572421	.0608318	.0443608
LATC	24-25	7	5+	.0111485	.0092288	.0063633	.0107443	.019702	.0252653	.026772	.0258673	.0356307	.0281796	.0356415	.033213	.0437324	.0441112	.0366394	.0392445	.0696895	.0615242	.0594825	.0568937	.0468551	.0893688	.0572421	.0608318	.0443608
LATC	24-25	8	5+	.0111485	.0092288	.0063633	.0107443	.019702	.0252653	.026772	.0258673	.0356307	.0281796	.0356415	.033213	.0437324	.0441112	.0366394	.0392445	.0696895	.0615242	.0594825	.0568937	.0468551	.0893688	.0572421	.0608318	.0443608
LATC	24-25	9	5+	.0111485	.0092288	.0063633	.0107443	.019702	.0252653	.026772	.0258673	.0356307	.0281796	.0356415	.033213	.0437324	.0441112	.0366394	.0392445	.0696895	.0615242	.0594825	.0568937	.0468551	.0893688	.0572421	.0608318	.0443608
LATC	24-25	10	5+	.0111485	.0092288	.0063633	.0107443	.019702	.0252653	.026772	.0258673	.0356307	.0281796	.0356415	.033213	.0437324	.0441112	.0366394	.0392445	.0696895	.0615242	.0594825	.0568937	.0468551	.0893688	.0572421	.0608318	.0443608
LATC	24-25	11	5+	.0111485	.0092288	.0063633	.0107443	.019702	.0252653	.026772	.0258673	.0356307	.0281796	.0356415	.033213	.0437324	.0441112	.0366394	.0392445	.0696895	.0615242	.0594825	.0568937	.0468551	.0893688	.0572421	.0608318	.0443608
LATC	24-25	12	5+	.0111485	.0092288	.0063633	.0107443	.019702	.0252653	.026772	.0258673	.0356307	.0281796	.0356415	.033213	.0437324	.0441112	.0366394	.0392445	.0696895	.0615242	.0594825	.0568937	.0468551	.0893688	.0572421	.0608318	.0443608
LATC	24-25	13	5+	.0111485	.0092288	.0063633	.0107443	.019702	.0252653	.026772	.0258673	.0356307	.0281796	.0356415	.033213	.0437324	.0441112	.0366394	.0392445	.0696895	.0615242	.0594825	.0568937	.0468551	.0893688	.0572421	.0608318	.0443608
LATC	24-25	14	5+	.0111485	.0092288	.0063633	.0107443	.019702	.0252653	.026772	.0258673	.0356307	.0281796	.0356415	.033213	.0437324	.0441112	.0366394	.0392445	.0696895	.0615242	.0594825	.0568937	.0468551	.0893688	.0572421	.0608318	.0443608
LATC	24-25	15	5+	.0111485	.0092288	.0063633	.0107443	.019702	.0252653	.026772	.0258673	.0356307	.0281796	.0356415	.033213	.0437324	.0441112	.0366394	.0392445	.0696895	.0615242	.0594825	.0568937	.0468551	.0893688	.0572421	.0608318	.0443608
LATC	24-25	16	5+	.0111485	.0092288	.0063633	.0107443	.019702	.0252653	.026772	.0258673	.0356307	.0281796	.0356415	.033213	.0437324	.0441112	.0366394	.0392445	.0696895	.0615242	.0594825	.0568937	.0468551	.0893688	.0572421	.0608318	.0443608
LATC	24-25	17	5+	.0111485	.0092288	.0063633	.0107443	.019702	.0252653	.026772	.0258673	.0356307	.0281796	.0356415	.033213	.0437324	.0441112	.0366394	.0392445	.0696895	.0615242	.0594825	.0568937	.0468551	.0893688	.0572421	.0608318	.0443608
LATC	24-25	18	5+	.0111485	.0092288	.0063633	.0107443	.019702	.0252653	.026772	.0258673	.0356307	.0281796	.0356415	.033213	.0437324	.0441112	.0366394	.0392445	.0696895	.0615242	.0594825	.0568937	.0468551	.0893688	.0572421	.0608318	.0443608
LATC	24-25	19	5+	.0111485	.0092288	.0063633	.0107443	.019702	.0252653	.026772	.0258673	.0356307	.0281796	.0356415	.033213	.0437324	.0441112	.0366394	.0392445	.0696895	.0615242	.0594825	.0568937	.0468551	.0893688	.0572421	.0608318	.0443608
LATC	24-25	20	5+	.0111485	.0092288	.0063633	.0107443	.019702	.0252653	.026772	.0258673	.0356307	.0281796	.0356415	.033213	.0437324	.0441112	.0366394	.0392445	.0696895	.0615242	.0594825	.0568937	.0468551	.0893688	.0572421	.0608318	.0443608
LATC	24-25	21	5+	.0111485	.0092288	.0063633	.0107443	.019702	.0252653	.026772	.0258673	.0356307	.0281796	.0356415	.033213	.0437324	.0441112	.0366394	.0392445	.0696895	.0615242	.0594825	.0568937	.0468551	.0893688	.0572421	.0608318	.0443608
LATC	24-25	22	5+	.0111485	.0092288	.0063633	.0107443	.019702	.0252653	.026772	.0258673	.0356307	.0281796	.0356415	.033213	.0437324	.0441112	.0366394	.0392445	.0696895	.0615242	.0594825	.0568937	.0468551	.0893688	.0572421	.0608318	.0443608
LATC	24-25	23	5+	.0111485	.0092288	.0063633	.0107443	.019702	.0252653	.026772	.0258673	.0356307	.0281796	.0356415	.033213	.0437324	.0441112	.0366394	.0392445	.0696895	.0615242	.0594825	.0568937	.0468551	.0893688	.0572421	.0608318	.0443608
LATC	24-25	24	5+	.0111485	.0092288	.0063633	.0107443	.019702	.0252653	.026772	.0258673	.0356307	.0281796	.0356415	.033213	.0437324	.0441112	.0366394	.0392445	.0696895	.0615242	.0594825	.0568937	.0468551	.0893688	.0572421	.0608318	.0443608
LATC	24-25	25	5+	.0111485	.0092288	.0063633	.0107443	.019702	.0252653	.026772	.0258673	.0356307	.0281796	.0356415	.033213	.0437324	.0441112	.0366394	.0392445	.0696895	.0615242	.0594825	.0568937	.0468551	.0893688	.0572421	.0608318	.0443608
LATC	24-25	26	5+	.0111485	.0092288	.0063633	.0107443	.019702	.0252653	.026772	.0258673	.0356307	.0281796	.0356415	.033213	.0437324	.0441112	.0366394	.0392445	.0696895	.0615242	.0594825	.0568937	.0468551	.0893688	.0572421	.0608318	.0443608
LATC	24-25	27	5+	.0111485	.0092288	.0063633	.0107443	.019702	.0252653	.026772	.0258673	.0356307	.0281796	.0356415	.033213	.0437324	.0441112	.0366394	.0392445	.0696895	.0615242	.0594825	.0568937	.0468551	.0893688	.0572421	.0608318	.0443608
LATC	24-25	28	5+	.0111485	.0092288	.0063633	.0107443	.019702	.0252653	.026772	.0258673	.0356307	.0281796	.0356415	.033213	.0437324	.0441112	.0366394	.0392445	.0696895	.0615242	.0594825	.0568937	.0468551	.0893688	.0572421	.0608318	.0443608
LATC	24-25	29	5+	.0111485	.0092288	.0063633	.0107443	.019702	.0252653	.026772	.0258673	.0356307	.0281796	.0356415	.033213	.0437324	.0441112	.0366394	.0392445	.0696895	.0615242	.0594825	.0568937	.0468551	.0893688	.0572421	.0608318	.0443608
LATC	24-25	30	5+	.0111485	.0092288	.0063633	.0107443	.019702	.0252653	.026772	.0258673	.0356307	.0281796	.0356415	.033213	.0437324	.0441112	.0366394	.0392445	.0696895	.0615242	.0594825	.0568937	.0468551	.0893688	.0572421	.0608318	.0443608
LATC	24-25	31	5+	.0111485	.0092288	.0063633	.0107443	.019702	.0252653	.026772	.0258673	.0356307	.0281796	.0356415	.033213	.0437324	.0441112	.0366394	.0392445	.0696895	.0615242	.0594825	.0568937	.0468551	.0893688	.0572421	.0608318	.0443608
LATC	24-25	32	5+	.0111485	.0092288	.0063633	.0107443	.019702	.0252653	.026772	.0258673	.0356307	.0281796	.0356415	.033213	.0437324	.0441112	.0366394	.0392445	.0696895	.0615242	.0594825	.0568937	.0468551	.0893688	.0572421	.0608318	.0443608
LATC	24-25	33	5+	.0111485	.0092288	.0063633	.0107443	.019702	.0252653	.026772	.0258673	.0356307	.0281796	.0356415	.033213	.0437324	.0441112	.0366394	.0392445	.0696895	.0615242	.0594825	.0568937	.0468551	.0893688	.0572421	.0608318	.0443608
LATC	24-25	34	5+	.0111485	.0092288	.0063633	.0107443	.019702	.0252653	.026772	.0258673	.0356307	.0281796	.0356415	.033213	.0437324	.0441112	.0366394	.0392445	.0696895	.0615242	.0594825	.0568937	.0468551	.0893688	.0572421	.0608318	.0443608
LATC	24-25	35	5+	.0111485	.0092288	.0063633	.0107443	.019702	.0252653	.026772	.0258673	.0356307	.0281796	.0356415	.033213	.0437324	.0441112	.0366394	.0392445	.0696895	.0615242	.0594825	.0568937	.0468551	.0893688	.0572421	.0608318	.0443608
LATC	24-25	36	5+	.0111485	.0092288	.0063633	.0107443	.019702	.0252653	.026772	.0258673	.0356307	.0281796	.0356415	.033213	.0437324	.0441112	.0366394	.0392445	.0696895	.0615242	.0594825	.0568937	.0468551	.0893688	.0572421	.0608318	.0443608
LATC	24-25	37	5+	.0111485	.0092288	.0063633	.0107443	.019702	.0252653	.026772	.0258673	.0356307	.0281796	.0356415	.033213	.0437324	.0441112	.0366394	.0392445	.0696895	.0615242	.0594825	.0568937	.0468551	.0893688	.0572421	.0608318	.0443608
LATC	24-25	38	5+	.0111485	.0092288	.0063633	.0107443	.019702	.0252653	.026772	.0258673	.0356307	.0281796	.0356415	.033213	.0437324	.0441112	.0366394	.0392445	.0696895	.0615242	.0594825	.0568937	.0468551	.0893688	.0572421	.0608318	.0443608
LATC	24-25	39	5+	.0111485	.0092288	.0063633	.0107443	.019702	.0252653	.026772	.0258673	.0356307	.0281796	.0356415	.033213	.0437324	.0441112	.0366394	.0392445	.0696895	.0615242	.0594825	.0568937	.0468551	.0893688	.0572421	.0608318	.0443608
LATC	24-25	40	5+	.0111485	.0092288	.0063633	.0107443	.019702	.0252653	.026772	.0258673	.0356307	.0281796	.0356415	.033213	.0437324	.0441112	.0366394	.0392445	.0696895	.0615242	.0594825	.0568937	.0468551	.0893688	.0572421	.0608318	.0443608
LATC	26-27	1	1	.012738	.0133327	.0121967	.0157413	.0169698	.0112455	.0188339	.0139448	.0201172	.0151437	.0219993	.0208942	.0220853	.0200469	.0267236	.036505	.0360364	.0399421	.0420796	.0355209	.0526701	.0446079	.0704936	.0565985	.0688778
LATC	26-27	2	2	.0080992	.0110851	.010794	.0130526	.0123014	.0159752	.0157229	.0223463	.0220305	.0187177	.0217929	.0281138	.027872	.0240444	.0305675	.0482125	.0441592	.0333817	.0417307	.0382281	.0524431	.0438951	.0621742	.0581244	.0770767
LATC	26-27	3	3	.0092567	.0079347	.008532	.0089712	.0142728	.0186842	.0258122	.0280282	.0230857	.0170407	.0247088	.0298652	.0274075	.0268538	.0341829	.031266	.0370145	.0385648	.0620292	.0579822	.0549943	.0486988	.0443229	.0606453	.086262
LATC	26-27	4	4	.0029939	.0116146	.0084451	.016997	.0067028	.0198649	.0131448	.0228589	.0354659	.034286	.0243166	.0308671	.0194945	.0397436	.0421357	.0444002	.0444392	.0435939	.0522009	.0560434	.0559737	.0650097	.062723	.060494	.0505636
LATC	26-27	5	5+	.021744	.0074763	.0152552	.0035797	.0164551	.0230295	.0299414	.0145736	.030945	.0414807	.0231823	.0265733	.0327139	.0374651	.0444481	.0243033	.0360227	.0415741	.0427468	.0528804	.0407506	.0562144	.0749251	.0684343	.0692608
LATC	26-27	6	5+	.021744	.0074763	.0152552	.0035797	.0164551	.0230295	.0299414	.0145736	.030945	.0414807	.0231823	.0265733	.0327139	.0374651	.0444481	.0243033	.0360227	.0415741	.0427468	.0528804	.0407506	.0562144	.0749251	.0684343	.0692608
LATC	26-27	7	5+	.021744	.0074763	.0152552	.0035797	.0164551	.0230295	.0299414	.0145736	.030945	.0414807	.0231823	.0265733	.0327139	.0374651	.0444481	.0243033	.0360227	.0415741	.0427468	.0528804	.0407506	.0562144	.0749251	.0684343	.0692608
LATC	26-27	8	5+	.021744	.0074763	.0152552	.0035797	.0164551	.0230295	.0299414	.0145736	.030945	.0414807	.0231823	.0265733	.0327139	.0374651	.0444481	.0243033	.0360227	.0415741	.0427468	.0528804	.0407506	.0562144	.0749251	.0684343	.0692608
LATC	26-27	9	5+	.021744	.0074763	.0152552	.0035797	.0164551	.0230295	.0299414	.0145736	.030945	.0414807	.0231823	.0265733	.0327139	.0374651	.0444481	.0243033	.0360227	.0415741	.0427468	.0528804	.0407506	.0562144	.0749251	.0684343	.0692608
LATC	26-27	10	5+	.021744	.0074763	.0152552	.0035797	.0164551	.0230295	.0299414	.0145736	.030945	.0414807	.0231823	.0265733	.0327139	.0374651	.0444481	.0243033	.0360227	.0415741	.0427468	.0528804	.0407506	.0562144	.0749251	.0684343	.0692608
LATC	26-27	11	5+	.021744	.0074763	.0152552	.0035797	.0164551	.0230295	.0299414	.0145736	.030945	.0414807	.0231823	.0265733	.0327139	.0374651	.0444481	.0243033	.0360227	.0415741	.0427468	.0528804	.0407506	.0562144	.0749251	.0684343	.0692608
LATC	26-27	12	5+	.021744	.0074763	.0152552	.0035797	.0164551	.0230295	.0299414	.0145736	.030945	.0414807	.0231823	.0265733	.0327139	.0374651	.0444481	.0243033	.0360227	.0415741	.0427468	.0528804	.0407506	.0562144	.0749251	.0684343	.0692608
LATC	26-27	13	5+	.021744	.0074763	.0152552	.0035797	.0164551	.0230295	.0299414	.0145736	.030945	.0414807	.0231823	.0265733	.0327139	.0374651	.0444481	.0243033	.0360227	.0415741	.0427468	.0528804	.0407506	.0562144	.0749251	.0684343	.0692608
LATC	26-27	14	5+	.021744	.0074763	.0152552	.0035797	.0164551	.0230295	.0299414	.0145736	.030945	.0414807	.0231823	.0265733	.0327139	.0374651	.0444481	.0243033	.0360227	.0415741	.0427468	.0528804	.0407506	.0562144	.0749251	.0684343	.0692608
LATC	26-27	15	5+	.021744	.0074763	.0152552	.0035797	.0164551	.0230295	.0299414	.0145736	.030945	.0414807	.0231823	.0265733	.0327139	.0374651	.0444481	.0243033	.0360227	.0415741	.0427468	.0528804	.0407506	.0562144	.0749251	.0684343	.0692608
LATC	26-27	16	5+	.021744	.0074763	.0152552	.0035797	.0164551	.0230295	.0299414	.0145736	.030945	.0414807	.0231823	.0265733	.0327139	.0374651	.0444481	.0243033	.0360227	.0415741	.0427468	.0528804	.0407506	.0562144	.0749251	.0684343	.0692608
LATC	26-27	17	5+	.021744	.0074763	.0152552	.0035797	.0164551	.0230295	.0299414	.0145736	.030945	.0414807	.0231823	.0265733	.0327139	.0374651	.0444481	.0243033	.0360227	.0415741	.0427468	.0528804	.0407506	.0562144	.0749251	.0684343	.0692608
LATC	26-27	18	5+	.021744	.0074763	.0152552	.0035797	.0164551	.0230295	.0299414	.0145736	.030945	.0414807	.0231823	.0265733	.0327139	.0374651	.0444481	.0243033	.0360227	.0415741	.0427468	.0528804	.0407506	.0562144	.0749251	.0684343	.0692608
LATC	26-27	19	5+	.021744	.0074763	.0152552	.0035797	.0164551	.0230295	.0299414	.0145736	.030945	.0414807	.0231823	.0265733	.0327139	.0374651	.0444481	.0243033	.0360227	.0415741	.0427468	.0528804	.0407506	.0562144	.0749251	.0684343	.0692608
LATC	26-27	20	5+	.021744	.0074763	.0152552	.0035797	.0164551	.0230295	.0299414	.0145736	.030945	.0414807	.0231823	.0265733	.0327139	.0374651	.0444481	.0243033	.0360227	.0415741	.0427468	.0528804	.0407506	.0562144	.0749251	.0684343	.0692608
LATC	26-27	21	5+	.021744	.0074763	.0152552	.0035797	.0164551	.0230295	.0299414	.0145736	.030945	.0414807	.0231823	.0265733	.0327139	.0374651	.0444481	.0243033	.0360227	.0415741	.0427468	.0528804	.0407506	.0562144	.0749251	.0684343	.0692608
LATC	26-27	22	5+	.021744	.0074763	.0152552	.0035797	.0164551	.0230295	.0299414	.0145736	.030945	.0414807	.0231823	.0265733	.0327139	.0374651	.0444481	.0243033	.0360227	.0415741	.0427468	.0528804	.0407506	.0562144	.0749251	.0684343	.0692608
LATC	26-27	23	5+	.021744	.0074763	.0152552	.0035797	.0164551	.0230295	.0299414	.0145736	.030945	.0414807	.0231823	.0265733	.0327139	.0374651	.0444481	.0243033	.0360227	.0415741	.0427468	.0528804	.0407506	.0562144	.0749251	.0684343	.0692608
LATC	26-27	24	5+	.021744	.0074763	.0152552	.0035797	.0164551	.0230295	.0299414	.0145736	.030945	.0414807	.0231823	.0265733	.0327139	.0374651	.0444481	.0243033	.0360227	.0415741	.0427468	.0528804	.0407506	.0562144	.0749251	.0684343	.0692608
LATC	26-27	25	5+	.021744	.0074763	.0152552	.0035797	.0164551	.0230295	.0299414	.0145736	.030945	.0414807	.0231823	.0265733	.0327139	.0374651	.0444481	.0243033	.0360227	.0415741	.0427468	.0528804	.0407506	.0562144	.0749251	.0684343	.0692608
LATC	26-27	26	5+	.021744	.0074763	.0152552	.0035797	.0164551	.0230295	.0299414	.0145736	.030945	.0414807	.0231823	.0265733	.0327139	.0374651	.0444481	.0243033	.0360227	.0415741	.0427468	.0528804	.0407506	.0562144	.0749251	.0684343	.0692608
LATC	26-27	27	5+	.021744	.0074763	.0152552	.0035797	.0164551	.0230295	.0299414	.0145736	.030945	.0414807	.0231823	.0265733	.0327139	.0374651	.0444481	.0243033	.0360227	.0415741	.0427468	.0528804	.0407506	.0562144	.0749251	.0684343	.0692608
LATC	26-27	28	5+	.021744	.0074763	.0152552	.0035797	.0164551	.0230295	.0299414	.0145736	.030945	.0414807	.0231823	.0265733	.0327139	.0374651	.0444481	.0243033	.0360227	.0415741	.0427468	.0528804	.0407506	.0562144	.0749251	.0684343	.0692608
LATC	26-27	29	5+	.021744	.0074763	.0152552	.0035797	.0164551	.0230295	.0299414	.0145736	.030945	.0414807	.0231823	.0265733	.0327139	.0374651	.0444481	.0243033	.0360227	.0415741	.0427468	.0528804	.0407506	.0562144	.0749251	.0684343	.0692608
LATC	26-27	30	5+	.021744	.0074763	.0152552	.0035797	.0164551	.0230295	.0299414	.0145736	.030945	.0414807	.0231823	.0265733	.0327139	.0374651	.0444481	.0243033	.0360227	.0415741	.0427468	.0528804	.0407506	.0562144	.0749251	.0684343	.0692608
LATC	26-27	31	5+	.021744	.0074763	.0152552	.0035797	.0164551	.0230295	.0299414	.0145736	.030945	.0414807	.0231823	.0265733	.0327139	.0374651	.0444481	.0243033	.0360227	.0415741	.0427468	.0528804	.0407506	.0562144	.0749251	.0684343	.0692608
LATC	26-27	32	5+	.021744	.0074763	.0152552	.0035797	.0164551	.0230295	.0299414	.0145736	.030945	.0414807	.0231823	.0265733	.0327139	.0374651	.0444481	.0243033	.0360227	.0415741	.0427468	.0528804	.0407506	.0562144	.0749251	.0684343	.0692608
LATC	26-27	33	5+	.021744	.0074763	.0152552	.0035797	.0164551	.0230295	.0299414	.0145736	.030945	.0414807	.0231823	.0265733	.0327139	.0374651	.0444481	.0243033	.0360227	.0415741	.0427468	.0528804	.0407506	.0562144	.0749251	.0684343	.0692608
LATC	26-27	34	5+	.021744	.0074763	.0152552	.0035797	.0164551	.0230295	.0299414	.0145736	.030945	.0414807	.0231823	.0265733	.0327139	.0374651	.0444481	.0243033	.0360227	.0415741	.0427468	.0528804	.0407506	.0562144	.0749251	.0684343	.0692608
LATC	26-27	35	5+	.021744	.0074763	.0152552	.0035797	.0164551	.0230295	.0299414	.0145736	.030945	.0414807	.0231823	.0265733	.0327139	.0374651	.0444481	.0243033	.0360227	.0415741	.0427468	.0528804	.0407506	.0562144	.0749251	.0684343	.0692608
LATC	26-27	36	5+	.021744	.0074763	.0152552	.0035797	.0164551	.0230295	.0299414	.0145736	.030945	.0414807	.0231823	.0265733	.0327139	.0374651	.0444481	.0243033	.0360227	.0415741	.0427468	.0528804	.0407506	.0562144	.0749251	.0684343	.0692608
LATC	26-27	37	5+	.021744	.0074763	.0152552	.0035797	.0164551	.0230295	.0299414	.0145736	.030945	.0414807	.0231823	.0265733	.0327139	.0374651	.0444481	.0243033	.0360227	.0415741	.0427468	.0528804	.0407506	.0562144	.0749251	.0684343	.0692608
LATC	26-27	38	5+	.021744	.0074763	.0152552	.0035797	.0164551	.0230295	.0299414	.0145736	.030945	.0414807	.0231823	.0265733	.0327139	.0374651	.0444481	.0243033	.0360227	.0415741	.0427468	.0528804	.0407506	.0562144	.0749251	.0684343	.0692608
LATC	26-27	39	5+	.021744	.0074763	.0152552	.0035797	.0164551	.0230295	.0299414	.0145736	.030945	.0414807	.0231823	.0265733	.0327139	.0374651	.0444481	.0243033	.0360227	.0415741	.0427468	.0528804	.0407506	.0562144	.0749251	.0684343	.0692608
LATC	26-27	40	5+	.021744	.0074763	.0152552	.0035797	.0164551	.0230295	.0299414	.0145736	.030945	.0414807	.0231823	.0265733	.0327139	.0374651	.0444481	.0243033	.0360227	.0415741	.0427468	.0528804	.0407506	.0562144	.0749251	.0684343	.0692608
LATC	28-29	1	1	.0157712	.0129574	.0133181	.0108563	.0241954	.0211565	.0141518	.0138826	.015606	.0149064	.021904	.0225165	.0137717	.0183739	.0259035	.0248338	.0186245	.0286963	.0226416	.0258694	.031876	.0395579	.0449762	.0560885	.0445607
LATC	28-29	2	2	.0060834	.0100458	.0112915	.0086796	.0078435	.0090525	.0189575	.0140247	.0212169	.0157731	.0226422	.0228417	.0266506	.0210946	.0225995	.0342565	.0296755	.0347443	.0430808	.030546	.0429235	.0571419	.0628801	.0464005	.0587525
LATC	28-29	3	3	.0072685	.0066164	.0120972	.0077739	.0105346	.0086419	.0131412	.0168358	.0170279	.015994	.0085466	.0140012	.0336297	.0187496	.0310631	.0333746	.042606	.041915	.0434837	.040998	.0632298	.0504628	.0399119	.0674482	.051907
LATC	28-29	4	4	.0053178	.0077369	.0065168	.0089736	.0105223	.024882	.0082016	.0232251	.0198896	.0107004	.0215243	.0139228	.0397839	.0322074	.0277251	.0239477	.0284621	.0266502	.0421091	.0401343	.0528535	.0469262	.0644543	.0336986	.0802407
LATC	28-29	5	5+	.0045116	.0035381	.004375	.0100161	.0129845	.0130814	.0145077	.0251845	.0173777	.01737	.0221421	.0284384	.0288272	.0265785	.0326871	.0395988	.0390371	.0663078	.0314757	.0525853	.0482588	.049601	.0593352	.0676026	.0526134
LATC	28-29	6	5+	.0045116	.0035381	.004375	.0100161	.0129845	.0130814	.0145077	.0251845	.0173777	.01737	.0221421	.0284384	.0288272	.0265785	.0326871	.0395988	.0390371	.0663078	.0314757	.0525853	.0482588	.049601	.0593352	.0676026	.0526134
LATC	28-29	7	5+	.0045116	.0035381	.004375	.0100161	.0129845	.0130814	.0145077	.0251845	.0173777	.01737	.0221421	.0284384	.0288272	.0265785	.0326871	.0395988	.0390371	.0663078	.0314757	.0525853	.0482588	.049601	.0593352	.0676026	.0526134
LATC	28-29	8	5+	.0045116	.0035381	.004375	.0100161	.0129845	.0130814	.0145077	.0251845	.0173777	.01737	.0221421	.0284384	.0288272	.0265785	.0326871	.0395988	.0390371	.0663078	.0314757	.0525853	.0482588	.049601	.0593352	.0676026	.0526134
LATC	28-29	9	5+	.0045116	.0035381	.004375	.0100161	.0129845	.0130814	.0145077	.0251845	.0173777	.01737	.0221421	.0284384	.0288272	.0265785	.0326871	.0395988	.0390371	.0663078	.0314757	.0525853	.0482588	.049601	.0593352	.0676026	.0526134
LATC	28-29	10	5+	.0045116	.0035381	.004375	.0100161	.0129845	.0130814	.0145077	.0251845	.0173777	.01737	.0221421	.0284384	.0288272	.0265785	.0326871	.0395988	.0390371	.0663078	.0314757	.0525853	.0482588	.049601	.0593352	.0676026	.0526134
LATC	28-29	11	5+	.0045116	.0035381	.004375	.0100161	.0129845	.0130814	.0145077	.0251845	.0173777	.01737	.0221421	.0284384	.0288272	.0265785	.0326871	.0395988	.0390371	.0663078	.0314757	.0525853	.0482588	.049601	.0593352	.0676026	.0526134
LATC	28-29	12	5+	.0045116	.0035381	.004375	.0100161	.0129845	.0130814	.0145077	.0251845	.0173777	.01737	.0221421	.0284384	.0288272	.0265785	.0326871	.0395988	.0390371	.0663078	.0314757	.0525853	.0482588	.049601	.0593352	.0676026	.0526134
LATC	28-29	13	5+	.0045116	.0035381	.004375	.0100161	.0129845	.0130814	.0145077	.0251845	.0173777	.01737	.0221421	.0284384	.0288272	.0265785	.0326871	.0395988	.0390371	.0663078	.0314757	.0525853	.0482588	.049601	.0593352	.0676026	.0526134
LATC	28-29	14	5+	.0045116	.0035381	.004375	.0100161	.0129845	.0130814	.0145077	.0251845	.0173777	.01737	.0221421	.0284384	.0288272	.0265785	.0326871	.0395988	.0390371	.0663078	.0314757	.0525853	.0482588	.049601	.0593352	.0676026	.0526134
LATC	28-29	15	5+	.0045116	.0035381	.004375	.0100161	.0129845	.0130814	.0145077	.0251845	.0173777	.01737	.0221421	.0284384	.0288272	.0265785	.0326871	.0395988	.0390371	.0663078	.0314757	.0525853	.0482588	.049601	.0593352	.0676026	.0526134
LATC	28-29	16	5+	.0045116	.0035381	.004375	.0100161	.0129845	.0130814	.0145077	.0251845	.0173777	.01737	.0221421	.0284384	.0288272	.0265785	.0326871	.0395988	.0390371	.0663078	.0314757	.0525853	.0482588	.049601	.0593352	.0676026	.0526134
LATC	28-29	17	5+	.0045116	.0035381	.004375	.0100161	.0129845	.0130814	.0145077	.0251845	.0173777	.01737	.0221421	.0284384	.0288272	.0265785	.0326871	.0395988	.0390371	.0663078	.0314757	.0525853	.0482588	.049601	.0593352	.0676026	.0526134
LATC	28-29	18	5+	.0045116	.0035381	.004375	.0100161	.0129845	.0130814	.0145077	.0251845	.0173777	.01737	.0221421	.0284384	.0288272	.0265785	.0326871	.0395988	.0390371	.0663078	.0314757	.0525853	.0482588	.049601	.0593352	.0676026	.0526134
LATC	28-29	19	5+	.0045116	.0035381	.004375	.0100161	.0129845	.0130814	.0145077	.0251845	.0173777	.01737	.0221421	.0284384	.0288272	.0265785	.0326871	.0395988	.0390371	.0663078	.0314757	.0525853	.0482588	.049601	.0593352	.0676026	.0526134
LATC	28-29	20	5+	.0045116	.0035381	.004375	.0100161	.0129845	.0130814	.0145077	.0251845	.0173777	.01737	.0221421	.0284384	.0288272	.0265785	.0326871	.0395988	.0390371	.0663078	.0314757	.0525853	.0482588	.049601	.0593352	.0676026	.0526134
LATC	28-29	21	5+	.0045116	.0035381	.004375	.0100161	.0129845	.0130814	.0145077	.0251845	.0173777	.01737	.0221421	.0284384	.0288272	.0265785	.0326871	.0395988	.0390371	.0663078	.0314757	.0525853	.0482588	.049601	.0593352	.0676026	.0526134
LATC	28-29	22	5+	.0045116	.0035381	.004375	.0100161	.0129845	.0130814	.0145077	.0251845	.0173777	.01737	.0221421	.0284384	.0288272	.0265785	.0326871	.0395988	.0390371	.0663078	.0314757	.0525853	.0482588	.049601	.0593352	.0676026	.0526134
LATC	28-29	23	5+	.0045116	.0035381	.004375	.0100161	.0129845	.0130814	.0145077	.0251845	.0173777	.01737	.0221421	.0284384	.0288272	.0265785	.0326871	.0395988	.0390371	.0663078	.0314757	.0525853	.0482588	.049601	.0593352	.0676026	.0526134
LATC	28-29	24	5+	.0045116	.0035381	.004375	.0100161	.0129845	.0130814	.0145077	.0251845	.0173777	.01737	.0221421	.0284384	.0288272	.0265785	.0326871	.0395988	.0390371	.0663078	.0314757	.0525853	.0482588	.049601	.0593352	.0676026	.0526134
LATC	28-29	25	5+	.0045116	.0035381	.004375	.0100161	.0129845	.0130814	.0145077	.0251845	.0173777	.01737	.0221421	.0284384	.0288272	.0265785	.0326871	.0395988	.0390371	.0663078	.0314757	.0525853	.0482588	.049601	.0593352	.0676026	.0526134
LATC	28-29	26	5+	.0045116	.0035381	.004375	.0100161	.0129845	.0130814	.0145077	.0251845	.0173777	.01737	.0221421	.0284384	.0288272	.0265785	.0326871	.0395988	.0390371	.0663078	.0314757	.0525853	.0482588	.049601	.0593352	.0676026	.0526134
LATC	28-29	27	5+	.0045116	.0035381	.004375	.0100161	.0129845	.0130814	.0145077	.0251845	.0173777	.01737	.0221421	.0284384	.0288272	.0265785	.0326871	.0395988	.0390371	.0663078	.0314757	.0525853	.0482588	.049601	.0593352	.0676026	.0526134
LATC	28-29	28	5+	.0045116	.0035381	.004375	.0100161	.0129845	.0130814	.0145077	.0251845	.0173777	.01737	.0221421	.0284384	.0288272	.0265785	.0326871	.0395988	.0390371	.0663078	.0314757	.0525853	.0482588	.049601	.0593352	.0676026	.0526134
LATC	28-29	29	5+	.0045116	.0035381	.004375	.0100161	.0129845	.0130814	.0145077	.0251845	.0173777	.01737	.0221421	.0284384	.0288272	.0265785	.0326871	.0395988	.0390371	.0663078	.0314757	.0525853	.0482588	.049601	.0593352	.0676026	.0526134
LATC	28-29	30	5+	.0045116	.0035381	.004375	.0100161	.0129845	.0130814	.0145077	.0251845	.0173777	.01737	.0221421	.0284384	.0288272	.0265785	.0326871	.0395988	.0390371	.0663078	.0314757	.0525853	.0482588	.049601	.0593352	.0676026	.0526134
LATC	28-29	31	5+	.0045116	.0035381	.004375	.0100161	.0129845	.0130814	.0145077	.0251845	.0173777	.01737	.0221421	.0284384	.0288272	.0265785	.0326871	.0395988	.0390371	.0663078	.0314757	.0525853	.0482588	.049601	.0593352	.0676026	.0526134
LATC	28-29	32	5+	.0045116	.0035381	.004375	.0100161	.0129845	.0130814	.0145077	.0251845	.0173777	.01737	.0221421	.0284384	.0288272	.0265785	.0326871	.0395988	.0390371	.0663078	.0314757	.0525853	.0482588	.049601	.0593352	.0676026	.0526134
LATC	28-29	33	5+	.0045116	.0035381	.004375	.0100161	.0129845	.0130814	.0145077	.0251845	.0173777	.01737	.0221421	.0284384	.0288272	.0265785	.0326871	.0395988	.0390371	.0663078	.0314757	.0525853	.0482588	.049601	.0593352	.0676026	.0526134
LATC	28-29	34	5+	.0045116	.0035381	.004375	.0100161	.0129845	.0130814	.0145077	.0251845	.0173777	.01737	.0221421	.0284384	.0288272	.0265785	.0326871	.0395988	.0390371	.0663078	.0314757	.0525853	.0482588	.049601	.0593352	.0676026	.0526134
LATC	28-29	35	5+	.0045116	.0035381	.004375	.0100161	.0129845	.0130814	.0145077	.0251845	.0173777	.01737	.0221421	.0284384	.0288272	.0265785	.0326871	.0395988	.0390371	.0663078	.0314757	.0525853	.0482588	.049601	.0593352	.0676026	.0526134
LATC	28-29	36	5+	.0045116	.0035381	.004375	.0100161	.0129845	.0130814	.0145077	.0251845	.0173777	.01737	.0221421	.0284384	.0288272	.0265785	.0326871	.0395988	.0390371	.0663078	.0314757	.0525853	.0482588	.049601	.0593352	.0676026	.0526134
LATC	28-29	37	5+	.0045116	.0035381	.004375	.0100161	.0129845	.0130814	.0145077	.0251845	.0173777	.01737	.0221421	.0284384	.0288272	.0265785	.0326871	.0395988	.0390371	.0663078	.0314757	.0525853	.0482588	.049601	.0593352	.0676026	.0526134
LATC	28-29	38	5+	.0045116	.0035381	.004375	.0100161	.0129845	.0130814	.0145077	.0251845	.0173777	.01737	.0221421	.0284384	.0288272	.0265785	.0326871	.0395988	.0390371	.0663078	.0314757	.0525853	.0482588	.049601	.0593352	.0676026	.0526134
LATC	28-29	39	5+	.0045116	.0035381	.004375	.0100161	.0129845	.0130814	.0145077	.0251845	.0173777	.01737	.0221421	.0284384	.0288272	.0265785	.0326871	.0395988	.0390371	.0663078	.0314757	.0525853	.0482588	.049601	.0593352	.0676026	.0526134
LATC	28-29	40	5+	.0045116	.0035381	.004375	.0100161	.0129845	.0130814	.0145077	.0251845	.0173777	.01737	.0221421	.0284384	.0288272	.0265785	.0326871	.0395988	.0390371	.0663078	.0314757	.0525853	.0482588	.049601	.0593352	.0676026	.0526134
LATC	30-31	1	1	.0100861	.0140515	.0182683	.0163758	.0139077	.0144832	.0186644	.0077424	.0217101	.0126283	.0127628	.0277782	.0162682	.0228841	.0202097	.024839	.0299353	.017853	.0230665	.0234159	.0417766	.036826	.0392041	.0324614	.0383584
LATC	30-31	2	2	.011773	.0090941	.0096115	.0189117	.009087	.0213039	.0166257	.0127551	.0221898	.0087133	.0332015	.0192283	.0186161	.0161284	.0484689	.022077	.0281963	.0317041	.0284528	.0404128	.0361276	.0392207	.0364008	.0322573	.0425033
LATC	30-31	3	3	.0087202	.0071565	.0079992	.0129863	.006436	.0060405	.0095573	.0198985	.013782	.0194507	.0227755	.0134074	.0169225	.0186692	.0320448	.0320991	.0357487	.0277644	.0475021	.0443302	.0296982	.0404757	.0491166	.0408409	.0470553
LATC	30-31	4	4	.0015061	.0035011	.0080493	.0044885	.0115004	.0115263	.0113883	.0472755	.0237126	.0269498	.0163112	.0144207	.0142279	.0246946	.0158261	.031217	.0378144	.0313648	.0282516	.0557262	.0394315	.0328717	.041211	.0181669	.0567167
LATC	30-31	5	5+	.0035086	.0137649	.0101263	.0118418	.0154656	.0164931	.020118	.0113626	.0109196	.0105588	.0142658	.0290187	.0305946	.0286605	.0272414	.0422254	.0269924	.0340619	.0358796	.0385082	.0444272	.0460313	.0359926	.048645	.0648052
LATC	30-31	6	5+	.0035086	.0137649	.0101263	.0118418	.0154656	.0164931	.020118	.0113626	.0109196	.0105588	.0142658	.0290187	.0305946	.0286605	.0272414	.0422254	.0269924	.0340619	.0358796	.0385082	.0444272	.0460313	.0359926	.048645	.0648052
LATC	30-31	7	5+	.0035086	.0137649	.0101263	.0118418	.0154656	.0164931	.020118	.0113626	.0109196	.0105588	.0142658	.0290187	.0305946	.0286605	.0272414	.0422254	.0269924	.0340619	.0358796	.0385082	.0444272	.0460313	.0359926	.048645	.0648052
LATC	30-31	8	5+	.0035086	.0137649	.0101263	.0118418	.0154656	.0164931	.020118	.0113626	.0109196	.0105588	.0142658	.0290187	.0305946	.0286605	.0272414	.0422254	.0269924	.0340619	.0358796	.0385082	.0444272	.0460313	.0359926	.048645	.0648052
LATC	30-31	9	5+	.0035086	.0137649	.0101263	.0118418	.0154656	.0164931	.020118	.0113626	.0109196	.0105588	.0142658	.0290187	.0305946	.0286605	.0272414	.0422254	.0269924	.0340619	.0358796	.0385082	.0444272	.0460313	.0359926	.048645	.0648052
LATC	30-31	10	5+	.0035086	.0137649	.0101263	.0118418	.0154656	.0164931	.020118	.0113626	.0109196	.0105588	.0142658	.0290187	.0305946	.0286605	.0272414	.0422254	.0269924	.0340619	.0358796	.0385082	.0444272	.0460313	.0359926	.048645	.0648052
LATC	30-31	11	5+	.0035086	.0137649	.0101263	.0118418	.0154656	.0164931	.020118	.0113626	.0109196	.0105588	.0142658	.0290187	.0305946	.0286605	.0272414	.0422254	.0269924	.0340619	.0358796	.0385082	.0444272	.0460313	.0359926	.048645	.0648052
LATC	30-31	12	5+	.0035086	.0137649	.0101263	.0118418	.0154656	.0164931	.020118	.0113626	.0109196	.0105588	.0142658	.0290187	.0305946	.0286605	.0272414	.0422254	.0269924	.0340619	.0358796	.0385082	.0444272	.0460313	.0359926	.048645	.0648052
LATC	30-31	13	5+	.0035086	.0137649	.0101263	.0118418	.0154656	.0164931	.020118	.0113626	.0109196	.0105588	.0142658	.0290187	.0305946	.0286605	.0272414	.0422254	.0269924	.0340619	.0358796	.0385082	.0444272	.0460313	.0359926	.048645	.0648052
LATC	30-31	14	5+	.0035086	.0137649	.0101263	.0118418	.0154656	.0164931	.020118	.0113626	.0109196	.0105588	.0142658	.0290187	.0305946	.0286605	.0272414	.0422254	.0269924	.0340619	.0358796	.0385082	.0444272	.0460313	.0359926	.048645	.0648052
LATC	30-31	15	5+	.0035086	.0137649	.0101263	.0118418	.0154656	.0164931	.020118	.0113626	.0109196	.0105588	.0142658	.0290187	.0305946	.0286605	.0272414	.0422254	.0269924	.0340619	.0358796	.0385082	.0444272	.0460313	.0359926	.048645	.0648052
LATC	30-31	16	5+	.0035086	.0137649	.0101263	.0118418	.0154656	.0164931	.020118	.0113626	.0109196	.0105588	.0142658	.0290187	.0305946	.0286605	.0272414	.0422254	.0269924	.0340619	.0358796	.0385082	.0444272	.0460313	.0359926	.048645	.0648052
LATC	30-31	17	5+	.0035086	.0137649	.0101263	.0118418	.0154656	.0164931	.020118	.0113626	.0109196	.0105588	.0142658	.0290187	.0305946	.0286605	.0272414	.0422254	.0269924	.0340619	.0358796	.0385082	.0444272	.0460313	.0359926	.048645	.0648052
LATC	30-31	18	5+	.0035086	.0137649	.0101263	.0118418	.0154656	.0164931	.020118	.0113626	.0109196	.0105588	.0142658	.0290187	.0305946	.0286605	.0272414	.0422254	.0269924	.0340619	.0358796	.0385082	.0444272	.0460313	.0359926	.048645	.0648052
LATC	30-31	19	5+	.0035086	.0137649	.0101263	.0118418	.0154656	.0164931	.020118	.0113626	.0109196	.0105588	.0142658	.0290187	.0305946	.0286605	.0272414	.0422254	.0269924	.0340619	.0358796	.0385082	.0444272	.0460313	.0359926	.048645	.0648052
LATC	30-31	20	5+	.0035086	.0137649	.0101263	.0118418	.0154656	.0164931	.020118	.0113626	.0109196	.0105588	.0142658	.0290187	.0305946	.0286605	.0272414	.0422254	.0269924	.0340619	.0358796	.0385082	.0444272	.0460313	.0359926	.048645	.0648052
LATC	30-31	21	5+	.0035086	.0137649	.0101263	.0118418	.0154656	.0164931	.020118	.0113626	.0109196	.0105588	.0142658	.0290187	.0305946	.0286605	.0272414	.0422254	.0269924	.0340619	.0358796	.0385082	.0444272	.0460313	.0359926	.048645	.0648052
LATC	30-31	22	5+	.0035086	.0137649	.0101263	.0118418	.0154656	.0164931	.020118	.0113626	.0109196	.0105588	.0142658	.0290187	.0305946	.0286605	.0272414	.0422254	.0269924	.0340619	.0358796	.0385082	.0444272	.0460313	.0359926	.048645	.0648052
LATC	30-31	23	5+	.0035086	.0137649	.0101263	.0118418	.0154656	.0164931	.020118	.0113626	.0109196	.0105588	.0142658	.0290187	.0305946	.0286605	.0272414	.0422254	.0269924	.0340619	.0358796	.0385082	.0444272	.0460313	.0359926	.048645	.0648052
LATC	30-31	24	5+	.0035086	.0137649	.0101263	.0118418	.0154656	.0164931	.020118	.0113626	.0109196	.0105588	.0142658	.0290187	.0305946	.0286605	.0272414	.0422254	.0269924	.0340619	.0358796	.0385082	.0444272	.0460313	.0359926	.048645	.0648052
LATC	30-31	25	5+	.0035086	.0137649	.0101263	.0118418	.0154656	.0164931	.020118	.0113626	.0109196	.0105588	.0142658	.0290187	.0305946	.0286605	.0272414	.0422254	.0269924	.0340619	.0358796	.0385082	.0444272	.0460313	.0359926	.048645	.0648052
LATC	30-31	26	5+	.0035086	.0137649	.0101263	.0118418	.0154656	.0164931	.020118	.0113626	.0109196	.0105588	.0142658	.0290187	.0305946	.0286605	.0272414	.0422254	.0269924	.0340619	.0358796	.0385082	.0444272	.0460313	.0359926	.048645	.0648052
LATC	30-31	27	5+	.0035086	.0137649	.0101263	.0118418	.0154656	.0164931	.020118	.0113626	.0109196	.0105588	.0142658	.0290187	.0305946	.0286605	.0272414	.0422254	.0269924	.0340619	.0358796	.0385082	.0444272	.0460313	.0359926	.048645	.0648052
LATC	30-31	28	5+	.0035086	.0137649	.0101263	.0118418	.0154656	.0164931	.020118	.0113626	.0109196	.0105588	.0142658	.0290187	.0305946	.0286605	.0272414	.0422254	.0269924	.0340619	.0358796	.0385082	.0444272	.0460313	.0359926	.048645	.0648052
LATC	30-31	29	5+	.0035086	.0137649	.0101263	.0118418	.0154656	.0164931	.020118	.0113626	.0109196	.0105588	.0142658	.0290187	.0305946	.0286605	.0272414	.0422254	.0269924	.0340619	.0358796	.0385082	.0444272	.0460313	.0359926	.048645	.0648052
LATC	30-31	30	5+	.0035086	.0137649	.0101263	.0118418	.0154656	.0164931	.020118	.0113626	.0109196	.0105588	.0142658	.0290187	.0305946	.0286605	.0272414	.0422254	.0269924	.0340619	.0358796	.0385082	.0444272	.0460313	.0359926	.048645	.0648052
LATC	30-31	31	5+	.0035086	.0137649	.0101263	.0118418	.0154656	.0164931	.020118	.0113626	.0109196	.0105588	.0142658	.0290187	.0305946	.0286605	.0272414	.0422254	.0269924	.0340619	.0358796	.0385082	.0444272	.0460313	.0359926	.048645	.0648052
LATC	30-31	32	5+	.0035086	.0137649	.0101263	.0118418	.0154656	.0164931	.020118	.0113626	.0109196	.0105588	.0142658	.0290187	.0305946	.0286605	.0272414	.0422254	.0269924	.0340619	.0358796	.0385082	.0444272	.0460313	.0359926	.048645	.0648052
LATC	30-31	33	5+	.0035086	.0137649	.0101263	.0118418	.0154656	.0164931	.020118	.0113626	.0109196	.0105588	.0142658	.0290187	.0305946	.0286605	.0272414	.0422254	.0269924	.0340619	.0358796	.0385082	.0444272	.0460313	.0359926	.048645	.0648052
LATC	30-31	34	5+	.0035086	.0137649	.0101263	.0118418	.0154656	.0164931	.020118	.0113626	.0109196	.0105588	.0142658	.0290187	.0305946	.0286605	.0272414	.0422254	.0269924	.0340619	.0358796	.0385082	.0444272	.0460313	.0359926	.048645	.0648052
LATC	30-31	35	5+	.0035086	.0137649	.0101263	.0118418	.0154656	.0164931	.020118	.0113626	.0109196	.0105588	.0142658	.0290187	.0305946	.0286605	.0272414	.0422254	.0269924	.0340619	.0358796	.0385082	.0444272	.0460313	.0359926	.048645	.0648052
LATC	30-31	36	5+	.0035086	.0137649	.0101263	.0118418	.0154656	.0164931	.020118	.0113626	.0109196	.0105588	.0142658	.0290187	.0305946	.0286605	.0272414	.0422254	.0269924	.0340619	.0358796	.0385082	.0444272	.0460313	.0359926	.048645	.0648052
LATC	30-31	37	5+	.0035086	.0137649	.0101263	.0118418	.0154656	.0164931	.020118	.0113626	.0109196	.0105588	.0142658	.0290187	.0305946	.0286605	.0272414	.0422254	.0269924	.0340619	.0358796	.0385082	.0444272	.0460313	.0359926	.048645	.0648052
LATC	30-31	38	5+	.0035086	.0137649	.0101263	.0118418	.0154656	.0164931	.020118	.0113626	.0109196	.0105588	.0142658	.0290187	.0305946	.0286605	.0272414	.0422254	.0269924	.0340619	.0358796	.0385082	.0444272	.0460313	.0359926	.048645	.0648052
LATC	30-31	39	5+	.0035086	.0137649	.0101263	.0118418	.0154656	.0164931	.020118	.0113626	.0109196	.0105588	.0142658	.0290187	.0305946	.0286605	.0272414	.0422254	.0269924	.0340619	.0358796	.0385082	.0444272	.0460313	.0359926	.048645	.0648052
LATC	30-31	40	5+	.0035086	.0137649	.0101263	.0118418	.0154656	.0164931	.020118	.0113626	.0109196	.0105588	.0142658	.0290187	.0305946	.0286605	.0272414	.0422254	.0269924	.0340619	.0358796	.0385082	.0444272	.0460313	.0359926	.048645	.0648052
LATC	32-34	1	1	.0087597	.0141417	.0110047	.0178527	.0047166	.0040366	.0157256	.018136	.0110131	.0197571	.0093967	.0228108	.0102875	.016386	.0327114	.0271553	.0178015	.0215034	.0188956	.0192376	.0197027	.0380504	.0322993	.026192	.0246264
LATC	32-34	2	2	.0091285	.0079027	.0036939	.0104863	.0156975	.0030784	.0054688	.0155494	.018869	.0045643	.0157406	.0129905	.0248432	.0176496	.0229319	.0366996	.0235315	.0323484	.0338916	.0228014	.0301778	.033634	.0446315	.0479983	.0518759
LATC	32-34	3	3+	.0008451	.0065136	.0024237	.0073905	.0140868	.0078229	.0165161	.0102141	.0111985	.0071875	.0148929	.0102009	.0141584	.0157133	.0268204	.0378117	.0242194	.027692	.0247023	.0225721	.0373876	.0371939	.0394938	.0418572	.045538
LATC	32-34	4	3+	.0008451	.0065136	.0024237	.0073905	.0140868	.0078229	.0165161	.0102141	.0111985	.0071875	.0148929	.0102009	.0141584	.0157133	.0268204	.0378117	.0242194	.027692	.0247023	.0225721	.0373876	.0371939	.0394938	.0418572	.045538
LATC	32-34	5	5+	.0032103	.0020515	.0095167	.0086186	.0036886	.0117798	.0089556	.008277	.0144403	.0180784	.0177273	.0208033	.0132069	.036205	.016205	.0216175	.0355777	.0296965	.02424	.0313109	.0189095	.0253295	.0427902	.0267732	.0347664
LATC	32-34	6	5+	.0032103	.0020515	.0095167	.0086186	.0036886	.0117798	.0089556	.008277	.0144403	.0180784	.0177273	.0208033	.0132069	.036205	.016205	.0216175	.0355777	.0296965	.02424	.0313109	.0189095	.0253295	.0427902	.0267732	.0347664
LATC	32-34	7	5+	.0032103	.0020515	.0095167	.0086186	.0036886	.0117798	.0089556	.008277	.0144403	.0180784	.0177273	.0208033	.0132069	.036205	.016205	.0216175	.0355777	.0296965	.02424	.0313109	.0189095	.0253295	.0427902	.0267732	.0347664
LATC	32-34	8	5+	.0032103	.0020515	.0095167	.0086186	.0036886	.0117798	.0089556	.008277	.0144403	.0180784	.0177273	.0208033	.0132069	.036205	.016205	.0216175	.0355777	.0296965	.02424	.0313109	.0189095	.0253295	.0427902	.0267732	.0347664
LATC	32-34	9	5+	.0032103	.0020515	.0095167	.0086186	.0036886	.0117798	.0089556	.008277	.0144403	.0180784	.0177273	.0208033	.0132069	.036205	.016205	.0216175	.0355777	.0296965	.02424	.0313109	.0189095	.0253295	.0427902	.0267732	.0347664
LATC	32-34	10	5+	.0032103	.0020515	.0095167	.0086186	.0036886	.0117798	.0089556	.008277	.0144403	.0180784	.0177273	.0208033	.0132069	.036205	.016205	.0216175	.0355777	.0296965	.02424	.0313109	.0189095	.0253295	.0427902	.0267732	.0347664
LATC	32-34	11	5+	.0032103	.0020515	.0095167	.0086186	.0036886	.0117798	.0089556	.008277	.0144403	.0180784	.0177273	.0208033	.0132069	.036205	.016205	.0216175	.0355777	.0296965	.02424	.0313109	.0189095	.0253295	.0427902	.0267732	.0347664
LATC	32-34	12	5+	.0032103	.0020515	.0095167	.0086186	.0036886	.0117798	.0089556	.008277	.0144403	.0180784	.0177273	.0208033	.0132069	.036205	.016205	.0216175	.0355777	.0296965	.02424	.0313109	.0189095	.0253295	.0427902	.0267732	.0347664
LATC	32-34	13	5+	.0032103	.0020515	.0095167	.0086186	.0036886	.0117798	.0089556	.008277	.0144403	.0180784	.0177273	.0208033	.0132069	.036205	.016205	.0216175	.0355777	.0296965	.02424	.0313109	.0189095	.0253295	.0427902	.0267732	.0347664
LATC	32-34	14	5+	.0032103	.0020515	.0095167	.0086186	.0036886	.0117798	.0089556	.008277	.0144403	.0180784	.0177273	.0208033	.0132069	.036205	.016205	.0216175	.0355777	.0296965	.02424	.0313109	.0189095	.0253295	.0427902	.0267732	.0347664
LATC	32-34	15	5+	.0032103	.0020515	.0095167	.0086186	.0036886	.0117798	.0089556	.008277	.0144403	.0180784	.0177273	.0208033	.0132069	.036205	.016205	.0216175	.0355777	.0296965	.02424	.0313109	.0189095	.0253295	.0427902	.0267732	.0347664
LATC	32-34	16	5+	.0032103	.0020515	.0095167	.0086186	.0036886	.0117798	.0089556	.008277	.0144403	.0180784	.0177273	.0208033	.0132069	.036205	.016205	.0216175	.0355777	.0296965	.02424	.0313109	.0189095	.0253295	.0427902	.0267732	.0347664
LATC	32-34	17	5+	.0032103	.0020515	.0095167	.0086186	.0036886	.0117798	.0089556	.008277	.0144403	.0180784	.0177273	.0208033	.0132069	.036205	.016205	.0216175	.0355777	.0296965	.02424	.0313109	.0189095	.0253295	.0427902	.0267732	.0347664
LATC	32-34	18	5+	.0032103	.0020515	.0095167	.0086186	.0036886	.0117798	.0089556	.008277	.0144403	.0180784	.0177273	.0208033	.0132069	.036205	.016205	.0216175	.0355777	.0296965	.02424	.0313109	.0189095	.0253295	.0427902	.0267732	.0347664
LATC	32-34	19	5+	.0032103	.0020515	.0095167	.0086186	.0036886	.0117798	.0089556	.008277	.0144403	.0180784	.0177273	.0208033	.0132069	.036205	.016205	.0216175	.0355777	.0296965	.02424	.0313109	.0189095	.0253295	.0427902	.0267732	.0347664
LATC	32-34	20	5+	.0032103	.0020515	.0095167	.0086186	.0036886	.0117798	.0089556	.008277	.0144403	.0180784	.0177273	.0208033	.0132069	.036205	.016205	.0216175	.0355777	.0296965	.02424	.0313109	.0189095	.0253295	.0427902	.0267732	.0347664
LATC	32-34	21	5+	.0032103	.0020515	.0095167	.0086186	.0036886	.0117798	.0089556	.008277	.0144403	.0180784	.0177273	.0208033	.0132069	.036205	.016205	.0216175	.0355777	.0296965	.02424	.0313109	.0189095	.0253295	.0427902	.0267732	.0347664
LATC	32-34	22	5+	.0032103	.0020515	.0095167	.0086186	.0036886	.0117798	.0089556	.008277	.0144403	.0180784	.0177273	.0208033	.0132069	.036205	.016205	.0216175	.0355777	.0296965	.02424	.0313109	.0189095	.0253295	.0427902	.0267732	.0347664
LATC	32-34	23	5+	.0032103	.0020515	.0095167	.0086186	.0036886	.0117798	.0089556	.008277	.0144403	.0180784	.0177273	.0208033	.0132069	.036205	.016205	.0216175	.0355777	.0296965	.02424	.0313109	.0189095	.0253295	.0427902	.0267732	.0347664
LATC	32-34	24	5+	.0032103	.0020515	.0095167	.0086186	.0036886	.0117798	.0089556	.008277	.0144403	.0180784	.0177273	.0208033	.0132069	.036205	.016205	.0216175	.0355777	.0296965	.02424	.0313109	.0189095	.0253295	.0427902	.0267732	.0347664
LATC	32-34	25	5+	.0032103	.0020515	.0095167	.0086186	.0036886	.0117798	.0089556	.008277	.0144403	.0180784	.0177273	.0208033	.0132069	.036205	.016205	.0216175	.0355777	.0296965	.02424	.0313109	.0189095	.0253295	.0427902	.0267732	.0347664
LATC	32-34	26	5+	.0032103	.0020515	.0095167	.0086186	.0036886	.0117798	.0089556	.008277	.0144403	.0180784	.0177273	.0208033	.0132069	.036205	.016205	.0216175	.0355777	.0296965	.02424	.0313109	.0189095	.0253295	.0427902	.0267732	.0347664
LATC	32-34	27	5+	.0032103	.0020515	.0095167	.0086186	.0036886	.0117798	.0089556	.008277	.0144403	.0180784	.0177273	.0208033	.0132069	.036205	.016205	.0216175	.0355777	.0296965	.02424	.0313109	.0189095	.0253295	.0427902	.0267732	.0347664
LATC	32-34	28	5+	.0032103	.0020515	.0095167	.0086186	.0036886	.0117798	.0089556	.008277	.0144403	.0180784	.0177273	.0208033	.0132069	.036205	.016205	.0216175	.0355777	.0296965	.02424	.0313109	.0189095	.0253295	.0427902	.0267732	.0347664
LATC	32-34	29	5+	.0032103	.0020515	.0095167	.0086186	.0036886	.0117798	.0089556	.008277	.0144403	.0180784	.0177273	.0208033	.0132069	.036205	.016205	.0216175	.0355777	.0296965	.02424	.0313109	.0189095	.0253295	.0427902	.0267732	.0347664
LATC	32-34	30	5+	.0032103	.0020515	.0095167	.0086186	.0036886	.0117798	.0089556	.008277	.0144403	.0180784	.0177273	.0208033	.0132069	.036205	.016205	.0216175	.0355777	.0296965	.02424	.0313109	.0189095	.0253295	.0427902	.0267732	.0347664
LATC	32-34	31	5+	.0032103	.0020515	.0095167	.0086186	.0036886	.0117798	.0089556	.008277	.0144403	.0180784	.0177273	.0208033	.0132069	.036205	.016205	.0216175	.0355777	.0296965	.02424	.0313109	.0189095	.0253295	.0427902	.0267732	.0347664
LATC	32-34	32	5+	.0032103	.0020515	.0095167	.0086186	.0036886	.0117798	.0089556	.008277	.0144403	.0180784	.0177273	.0208033	.0132069	.036205	.016205	.0216175	.0355777	.0296965	.02424	.0313109	.0189095	.0253295	.0427902	.0267732	.0347664
LATC	32-34	33	5+	.0032103	.0020515	.0095167	.0086186	.0036886	.0117798	.0089556	.008277	.0144403	.0180784	.0177273	.0208033	.0132069	.036205	.016205	.0216175	.0355777	.0296965	.02424	.0313109	.0189095	.0253295	.0427902	.0267732	.0347664
LATC	32-34	34	5+	.0032103	.0020515	.0095167	.0086186	.0036886	.0117798	.0089556	.008277	.0144403	.0180784	.0177273	.0208033	.0132069	.036205	.016205	.0216175	.0355777	.0296965	.02424	.0313109	.0189095	.0253295	.0427902	.0267732	.0347664
LATC	32-34	35	5+	.0032103	.0020515	.0095167	.0086186	.0036886	.0117798	.0089556	.008277	.0144403	.0180784	.0177273	.0208033	.0132069	.036205	.016205	.0216175	.0355777	.0296965	.02424	.0313109	.0189095	.0253295	.0427902	.0267732	.0347664
LATC	32-34	36	5+	.0032103	.0020515	.0095167	.0086186	.0036886	.0117798	.0089556	.008277	.0144403	.0180784	.0177273	.0208033	.0132069	.036205	.016205	.0216175	.0355777	.0296965	.02424	.0313109	.0189095	.0253295	.0427902	.0267732	.0347664
LATC	32-34	37	5+	.0032103	.0020515	.0095167	.0086186	.0036886	.0117798	.0089556	.008277	.0144403	.0180784	.0177273	.0208033	.0132069	.036205	.016205	.0216175	.0355777	.0296965	.02424	.0313109	.0189095	.0253295	.0427902	.0267732	.0347664
LATC	32-34	38	5+	.0032103	.0020515	.0095167	.0086186	.0036886	.0117798	.0089556	.008277	.0144403	.0180784	.0177273	.0208033	.0132069	.036205	.016205	.0216175	.0355777	.0296965	.02424	.0313109	.0189095	.0253295	.0427902	.0267732	.0347664
LATC	32-34	39	5+	.0032103	.0020515	.0095167	.0086186	.0036886	.0117798	.0089556	.008277	.0144403	.0180784	.0177273	.0208033	.0132069	.036205	.016205	.0216175	.0355777	.0296965	.02424	.0313109	.0189095	.0253295	.0427902	.0267732	.0347664
LATC	32-34	40	5+	.0032103	.0020515	.0095167	.0086186	.0036886	.0117798	.0089556	.008277	.0144403	.0180784	.0177273	.0208033	.0132069	.036205	.016205	.0216175	.0355777	.0296965	.02424	.0313109	.0189095	.0253295	.0427902	.0267732	.0347664
LATC	4-5	1	1+	.0938776	.1390808	.1432723	.1572807	.2760686	.1904199	0	0	0	0	0	0	0	0	0	0	0	0	0	0	0	0	0	0	0
LATC	4-5	2	1+	.0938776	.1390808	.1432723	.1572807	.2760686	.1904199	0	0	0	0	0	0	0	0	0	0	0	0	0	0	0	0	0	0	0
LATC	4-5	3	1+	.0938776	.1390808	.1432723	.1572807	.2760686	.1904199	0	0	0	0	0	0	0	0	0	0	0	0	0	0	0	0	0	0	0
LATC	4-5	4	1+	.0938776	.1390808	.1432723	.1572807	.2760686	.1904199	0	0	0	0	0	0	0	0	0	0	0	0	0	0	0	0	0	0	0
LATC	4-5	5	1+	.0938776	.1390808	.1432723	.1572807	.2760686	.1904199	0	0	0	0	0	0	0	0	0	0	0	0	0	0	0	0	0	0	0
LATC	4-5	6	1+	.0938776	.1390808	.1432723	.1572807	.2760686	.1904199	0	0	0	0	0	0	0	0	0	0	0	0	0	0	0	0	0	0	0
LATC	4-5	7	1+	.0938776	.1390808	.1432723	.1572807	.2760686	.1904199	0	0	0	0	0	0	0	0	0	0	0	0	0	0	0	0	0	0	0
LATC	4-5	8	1+	.0938776	.1390808	.1432723	.1572807	.2760686	.1904199	0	0	0	0	0	0	0	0	0	0	0	0	0	0	0	0	0	0	0
LATC	4-5	9	1+	.0938776	.1390808	.1432723	.1572807	.2760686	.1904199	0	0	0	0	0	0	0	0	0	0	0	0	0	0	0	0	0	0	0
LATC	4-5	10	1+	.0938776	.1390808	.1432723	.1572807	.2760686	.1904199	0	0	0	0	0	0	0	0	0	0	0	0	0	0	0	0	0	0	0
LATC	4-5	11	1+	.0938776	.1390808	.1432723	.1572807	.2760686	.1904199	0	0	0	0	0	0	0	0	0	0	0	0	0	0	0	0	0	0	0
LATC	4-5	12	1+	.0938776	.1390808	.1432723	.1572807	.2760686	.1904199	0	0	0	0	0	0	0	0	0	0	0	0	0	0	0	0	0	0	0
LATC	4-5	13	1+	.0938776	.1390808	.1432723	.1572807	.2760686	.1904199	0	0	0	0	0	0	0	0	0	0	0	0	0	0	0	0	0	0	0
LATC	4-5	14	1+	.0938776	.1390808	.1432723	.1572807	.2760686	.1904199	0	0	0	0	0	0	0	0	0	0	0	0	0	0	0	0	0	0	0
LATC	4-5	15	1+	.0938776	.1390808	.1432723	.1572807	.2760686	.1904199	0	0	0	0	0	0	0	0	0	0	0	0	0	0	0	0	0	0	0
LATC	4-5	16	1+	.0938776	.1390808	.1432723	.1572807	.2760686	.1904199	0	0	0	0	0	0	0	0	0	0	0	0	0	0	0	0	0	0	0
LATC	4-5	17	1+	.0938776	.1390808	.1432723	.1572807	.2760686	.1904199	0	0	0	0	0	0	0	0	0	0	0	0	0	0	0	0	0	0	0
LATC	4-5	18	1+	.0938776	.1390808	.1432723	.1572807	.2760686	.1904199	0	0	0	0	0	0	0	0	0	0	0	0	0	0	0	0	0	0	0
LATC	4-5	19	1+	.0938776	.1390808	.1432723	.1572807	.2760686	.1904199	0	0	0	0	0	0	0	0	0	0	0	0	0	0	0	0	0	0	0
LATC	4-5	20	1+	.0938776	.1390808	.1432723	.1572807	.2760686	.1904199	0	0	0	0	0	0	0	0	0	0	0	0	0	0	0	0	0	0	0
LATC	4-5	21	1+	.0938776	.1390808	.1432723	.1572807	.2760686	.1904199	0	0	0	0	0	0	0	0	0	0	0	0	0	0	0	0	0	0	0
LATC	4-5	22	1+	.0938776	.1390808	.1432723	.1572807	.2760686	.1904199	0	0	0	0	0	0	0	0	0	0	0	0	0	0	0	0	0	0	0
LATC	4-5	23	1+	.0938776	.1390808	.1432723	.1572807	.2760686	.1904199	0	0	0	0	0	0	0	0	0	0	0	0	0	0	0	0	0	0	0
LATC	4-5	24	1+	.0938776	.1390808	.1432723	.1572807	.2760686	.1904199	0	0	0	0	0	0	0	0	0	0	0	0	0	0	0	0	0	0	0
LATC	4-5	25	1+	.0938776	.1390808	.1432723	.1572807	.2760686	.1904199	0	0	0	0	0	0	0	0	0	0	0	0	0	0	0	0	0	0	0
LATC	4-5	26	1+	.0938776	.1390808	.1432723	.1572807	.2760686	.1904199	0	0	0	0	0	0	0	0	0	0	0	0	0	0	0	0	0	0	0
LATC	4-5	27	1+	.0938776	.1390808	.1432723	.1572807	.2760686	.1904199	0	0	0	0	0	0	0	0	0	0	0	0	0	0	0	0	0	0	0
LATC	4-5	28	1+	.0938776	.1390808	.1432723	.1572807	.2760686	.1904199	0	0	0	0	0	0	0	0	0	0	0	0	0	0	0	0	0	0	0
LATC	4-5	29	1+	.0938776	.1390808	.1432723	.1572807	.2760686	.1904199	0	0	0	0	0	0	0	0	0	0	0	0	0	0	0	0	0	0	0
LATC	4-5	30	1+	.0938776	.1390808	.1432723	.1572807	.2760686	.1904199	0	0	0	0	0	0	0	0	0	0	0	0	0	0	0	0	0	0	0
LATC	4-5	31	1+	.0938776	.1390808	.1432723	.1572807	.2760686	.1904199	0	0	0	0	0	0	0	0	0	0	0	0	0	0	0	0	0	0	0
LATC	4-5	32	1+	.0938776	.1390808	.1432723	.1572807	.2760686	.1904199	0	0	0	0	0	0	0	0	0	0	0	0	0	0	0	0	0	0	0
LATC	4-5	33	1+	.0938776	.1390808	.1432723	.1572807	.2760686	.1904199	0	0	0	0	0	0	0	0	0	0	0	0	0	0	0	0	0	0	0
LATC	4-5	34	1+	.0938776	.1390808	.1432723	.1572807	.2760686	.1904199	0	0	0	0	0	0	0	0	0	0	0	0	0	0	0	0	0	0	0
LATC	4-5	35	1+	.0938776	.1390808	.1432723	.1572807	.2760686	.1904199	0	0	0	0	0	0	0	0	0	0	0	0	0	0	0	0	0	0	0
LATC	4-5	36	1+	.0938776	.1390808	.1432723	.1572807	.2760686	.1904199	0	0	0	0	0	0	0	0	0	0	0	0	0	0	0	0	0	0	0
LATC	4-5	37	1+	.0938776	.1390808	.1432723	.1572807	.2760686	.1904199	0	0	0	0	0	0	0	0	0	0	0	0	0	0	0	0	0	0	0
LATC	4-5	38	1+	.0938776	.1390808	.1432723	.1572807	.2760686	.1904199	0	0	0	0	0	0	0	0	0	0	0	0	0	0	0	0	0	0	0
LATC	4-5	39	1+	.0938776	.1390808	.1432723	.1572807	.2760686	.1904199	0	0	0	0	0	0	0	0	0	0	0	0	0	0	0	0	0	0	0
LATC	4-5	40	1+	.0938776	.1390808	.1432723	.1572807	.2760686	.1904199	0	0	0	0	0	0	0	0	0	0	0	0	0	0	0	0	0	0	0
LATC	6-7	1	1	.0745758	.086139	.0888851	.0975933	.1246513	.1647329	.2334154	.1300072	0	0	0	0	0	0	0	0	0	0	0	0	0	0	0	0	0
LATC	6-7	2	2+	.0923108	.1077513	.1018579	.114498	.1425127	.1443998	.1874902	.1091793	0	0	0	0	0	0	0	0	0	0	0	0	0	0	0	0	0
LATC	6-7	3	2+	.0923108	.1077513	.1018579	.114498	.1425127	.1443998	.1874902	.1091793	0	0	0	0	0	0	0	0	0	0	0	0	0	0	0	0	0
LATC	6-7	4	2+	.0923108	.1077513	.1018579	.114498	.1425127	.1443998	.1874902	.1091793	0	0	0	0	0	0	0	0	0	0	0	0	0	0	0	0	0
LATC	6-7	5	2+	.0923108	.1077513	.1018579	.114498	.1425127	.1443998	.1874902	.1091793	0	0	0	0	0	0	0	0	0	0	0	0	0	0	0	0	0
LATC	6-7	6	2+	.0923108	.1077513	.1018579	.114498	.1425127	.1443998	.1874902	.1091793	0	0	0	0	0	0	0	0	0	0	0	0	0	0	0	0	0
LATC	6-7	7	2+	.0923108	.1077513	.1018579	.114498	.1425127	.1443998	.1874902	.1091793	0	0	0	0	0	0	0	0	0	0	0	0	0	0	0	0	0
LATC	6-7	8	2+	.0923108	.1077513	.1018579	.114498	.1425127	.1443998	.1874902	.1091793	0	0	0	0	0	0	0	0	0	0	0	0	0	0	0	0	0
LATC	6-7	9	2+	.0923108	.1077513	.1018579	.114498	.1425127	.1443998	.1874902	.1091793	0	0	0	0	0	0	0	0	0	0	0	0	0	0	0	0	0
LATC	6-7	10	2+	.0923108	.1077513	.1018579	.114498	.1425127	.1443998	.1874902	.1091793	0	0	0	0	0	0	0	0	0	0	0	0	0	0	0	0	0
LATC	6-7	11	2+	.0923108	.1077513	.1018579	.114498	.1425127	.1443998	.1874902	.1091793	0	0	0	0	0	0	0	0	0	0	0	0	0	0	0	0	0
LATC	6-7	12	2+	.0923108	.1077513	.1018579	.114498	.1425127	.1443998	.1874902	.1091793	0	0	0	0	0	0	0	0	0	0	0	0	0	0	0	0	0
LATC	6-7	13	2+	.0923108	.1077513	.1018579	.114498	.1425127	.1443998	.1874902	.1091793	0	0	0	0	0	0	0	0	0	0	0	0	0	0	0	0	0
LATC	6-7	14	2+	.0923108	.1077513	.1018579	.114498	.1425127	.1443998	.1874902	.1091793	0	0	0	0	0	0	0	0	0	0	0	0	0	0	0	0	0
LATC	6-7	15	2+	.0923108	.1077513	.1018579	.114498	.1425127	.1443998	.1874902	.1091793	0	0	0	0	0	0	0	0	0	0	0	0	0	0	0	0	0
LATC	6-7	16	2+	.0923108	.1077513	.1018579	.114498	.1425127	.1443998	.1874902	.1091793	0	0	0	0	0	0	0	0	0	0	0	0	0	0	0	0	0
LATC	6-7	17	2+	.0923108	.1077513	.1018579	.114498	.1425127	.1443998	.1874902	.1091793	0	0	0	0	0	0	0	0	0	0	0	0	0	0	0	0	0
LATC	6-7	18	2+	.0923108	.1077513	.1018579	.114498	.1425127	.1443998	.1874902	.1091793	0	0	0	0	0	0	0	0	0	0	0	0	0	0	0	0	0
LATC	6-7	19	2+	.0923108	.1077513	.1018579	.114498	.1425127	.1443998	.1874902	.1091793	0	0	0	0	0	0	0	0	0	0	0	0	0	0	0	0	0
LATC	6-7	20	2+	.0923108	.1077513	.1018579	.114498	.1425127	.1443998	.1874902	.1091793	0	0	0	0	0	0	0	0	0	0	0	0	0	0	0	0	0
LATC	6-7	21	2+	.0923108	.1077513	.1018579	.114498	.1425127	.1443998	.1874902	.1091793	0	0	0	0	0	0	0	0	0	0	0	0	0	0	0	0	0
LATC	6-7	22	2+	.0923108	.1077513	.1018579	.114498	.1425127	.1443998	.1874902	.1091793	0	0	0	0	0	0	0	0	0	0	0	0	0	0	0	0	0
LATC	6-7	23	2+	.0923108	.1077513	.1018579	.114498	.1425127	.1443998	.1874902	.1091793	0	0	0	0	0	0	0	0	0	0	0	0	0	0	0	0	0
LATC	6-7	24	2+	.0923108	.1077513	.1018579	.114498	.1425127	.1443998	.1874902	.1091793	0	0	0	0	0	0	0	0	0	0	0	0	0	0	0	0	0
LATC	6-7	25	2+	.0923108	.1077513	.1018579	.114498	.1425127	.1443998	.1874902	.1091793	0	0	0	0	0	0	0	0	0	0	0	0	0	0	0	0	0
LATC	6-7	26	2+	.0923108	.1077513	.1018579	.114498	.1425127	.1443998	.1874902	.1091793	0	0	0	0	0	0	0	0	0	0	0	0	0	0	0	0	0
LATC	6-7	27	2+	.0923108	.1077513	.1018579	.114498	.1425127	.1443998	.1874902	.1091793	0	0	0	0	0	0	0	0	0	0	0	0	0	0	0	0	0
LATC	6-7	28	2+	.0923108	.1077513	.1018579	.114498	.1425127	.1443998	.1874902	.1091793	0	0	0	0	0	0	0	0	0	0	0	0	0	0	0	0	0
LATC	6-7	29	2+	.0923108	.1077513	.1018579	.114498	.1425127	.1443998	.1874902	.1091793	0	0	0	0	0	0	0	0	0	0	0	0	0	0	0	0	0
LATC	6-7	30	2+	.0923108	.1077513	.1018579	.114498	.1425127	.1443998	.1874902	.1091793	0	0	0	0	0	0	0	0	0	0	0	0	0	0	0	0	0
LATC	6-7	31	2+	.0923108	.1077513	.1018579	.114498	.1425127	.1443998	.1874902	.1091793	0	0	0	0	0	0	0	0	0	0	0	0	0	0	0	0	0
LATC	6-7	32	2+	.0923108	.1077513	.1018579	.114498	.1425127	.1443998	.1874902	.1091793	0	0	0	0	0	0	0	0	0	0	0	0	0	0	0	0	0
LATC	6-7	33	2+	.0923108	.1077513	.1018579	.114498	.1425127	.1443998	.1874902	.1091793	0	0	0	0	0	0	0	0	0	0	0	0	0	0	0	0	0
LATC	6-7	34	2+	.0923108	.1077513	.1018579	.114498	.1425127	.1443998	.1874902	.1091793	0	0	0	0	0	0	0	0	0	0	0	0	0	0	0	0	0
LATC	6-7	35	2+	.0923108	.1077513	.1018579	.114498	.1425127	.1443998	.1874902	.1091793	0	0	0	0	0	0	0	0	0	0	0	0	0	0	0	0	0
LATC	6-7	36	2+	.0923108	.1077513	.1018579	.114498	.1425127	.1443998	.1874902	.1091793	0	0	0	0	0	0	0	0	0	0	0	0	0	0	0	0	0
LATC	6-7	37	2+	.0923108	.1077513	.1018579	.114498	.1425127	.1443998	.1874902	.1091793	0	0	0	0	0	0	0	0	0	0	0	0	0	0	0	0	0
LATC	6-7	38	2+	.0923108	.1077513	.1018579	.114498	.1425127	.1443998	.1874902	.1091793	0	0	0	0	0	0	0	0	0	0	0	0	0	0	0	0	0
LATC	6-7	39	2+	.0923108	.1077513	.1018579	.114498	.1425127	.1443998	.1874902	.1091793	0	0	0	0	0	0	0	0	0	0	0	0	0	0	0	0	0
LATC	6-7	40	2+	.0923108	.1077513	.1018579	.114498	.1425127	.1443998	.1874902	.1091793	0	0	0	0	0	0	0	0	0	0	0	0	0	0	0	0	0
LATC	8-9	1	1	.0522205	.0529401	.0686864	.0693794	.0770948	.0931635	.1180423	.1386121	.195899	.1339619	0	0	0	0	0	0	0	0	0	0	0	0	0	0	0
LATC	8-9	2	2+	.0588187	.0649695	.0683738	.0893809	.0777379	.1076893	.1447139	.1397094	.1614269	.0871797	0	0	0	0	0	0	0	0	0	0	0	0	0	0	0
LATC	8-9	3	2+	.0588187	.0649695	.0683738	.0893809	.0777379	.1076893	.1447139	.1397094	.1614269	.0871797	0	0	0	0	0	0	0	0	0	0	0	0	0	0	0
LATC	8-9	4	2+	.0588187	.0649695	.0683738	.0893809	.0777379	.1076893	.1447139	.1397094	.1614269	.0871797	0	0	0	0	0	0	0	0	0	0	0	0	0	0	0
LATC	8-9	5	2+	.0588187	.0649695	.0683738	.0893809	.0777379	.1076893	.1447139	.1397094	.1614269	.0871797	0	0	0	0	0	0	0	0	0	0	0	0	0	0	0
LATC	8-9	6	2+	.0588187	.0649695	.0683738	.0893809	.0777379	.1076893	.1447139	.1397094	.1614269	.0871797	0	0	0	0	0	0	0	0	0	0	0	0	0	0	0
LATC	8-9	7	2+	.0588187	.0649695	.0683738	.0893809	.0777379	.1076893	.1447139	.1397094	.1614269	.0871797	0	0	0	0	0	0	0	0	0	0	0	0	0	0	0
LATC	8-9	8	2+	.0588187	.0649695	.0683738	.0893809	.0777379	.1076893	.1447139	.1397094	.1614269	.0871797	0	0	0	0	0	0	0	0	0	0	0	0	0	0	0
LATC	8-9	9	2+	.0588187	.0649695	.0683738	.0893809	.0777379	.1076893	.1447139	.1397094	.1614269	.0871797	0	0	0	0	0	0	0	0	0	0	0	0	0	0	0
LATC	8-9	10	2+	.0588187	.0649695	.0683738	.0893809	.0777379	.1076893	.1447139	.1397094	.1614269	.0871797	0	0	0	0	0	0	0	0	0	0	0	0	0	0	0
LATC	8-9	11	2+	.0588187	.0649695	.0683738	.0893809	.0777379	.1076893	.1447139	.1397094	.1614269	.0871797	0	0	0	0	0	0	0	0	0	0	0	0	0	0	0
LATC	8-9	12	2+	.0588187	.0649695	.0683738	.0893809	.0777379	.1076893	.1447139	.1397094	.1614269	.0871797	0	0	0	0	0	0	0	0	0	0	0	0	0	0	0
LATC	8-9	13	2+	.0588187	.0649695	.0683738	.0893809	.0777379	.1076893	.1447139	.1397094	.1614269	.0871797	0	0	0	0	0	0	0	0	0	0	0	0	0	0	0
LATC	8-9	14	2+	.0588187	.0649695	.0683738	.0893809	.0777379	.1076893	.1447139	.1397094	.1614269	.0871797	0	0	0	0	0	0	0	0	0	0	0	0	0	0	0
LATC	8-9	15	2+	.0588187	.0649695	.0683738	.0893809	.0777379	.1076893	.1447139	.1397094	.1614269	.0871797	0	0	0	0	0	0	0	0	0	0	0	0	0	0	0
LATC	8-9	16	2+	.0588187	.0649695	.0683738	.0893809	.0777379	.1076893	.1447139	.1397094	.1614269	.0871797	0	0	0	0	0	0	0	0	0	0	0	0	0	0	0
LATC	8-9	17	2+	.0588187	.0649695	.0683738	.0893809	.0777379	.1076893	.1447139	.1397094	.1614269	.0871797	0	0	0	0	0	0	0	0	0	0	0	0	0	0	0
LATC	8-9	18	2+	.0588187	.0649695	.0683738	.0893809	.0777379	.1076893	.1447139	.1397094	.1614269	.0871797	0	0	0	0	0	0	0	0	0	0	0	0	0	0	0
LATC	8-9	19	2+	.0588187	.0649695	.0683738	.0893809	.0777379	.1076893	.1447139	.1397094	.1614269	.0871797	0	0	0	0	0	0	0	0	0	0	0	0	0	0	0
LATC	8-9	20	2+	.0588187	.0649695	.0683738	.0893809	.0777379	.1076893	.1447139	.1397094	.1614269	.0871797	0	0	0	0	0	0	0	0	0	0	0	0	0	0	0
LATC	8-9	21	2+	.0588187	.0649695	.0683738	.0893809	.0777379	.1076893	.1447139	.1397094	.1614269	.0871797	0	0	0	0	0	0	0	0	0	0	0	0	0	0	0
LATC	8-9	22	2+	.0588187	.0649695	.0683738	.0893809	.0777379	.1076893	.1447139	.1397094	.1614269	.0871797	0	0	0	0	0	0	0	0	0	0	0	0	0	0	0
LATC	8-9	23	2+	.0588187	.0649695	.0683738	.0893809	.0777379	.1076893	.1447139	.1397094	.1614269	.0871797	0	0	0	0	0	0	0	0	0	0	0	0	0	0	0
LATC	8-9	24	2+	.0588187	.0649695	.0683738	.0893809	.0777379	.1076893	.1447139	.1397094	.1614269	.0871797	0	0	0	0	0	0	0	0	0	0	0	0	0	0	0
LATC	8-9	25	2+	.0588187	.0649695	.0683738	.0893809	.0777379	.1076893	.1447139	.1397094	.1614269	.0871797	0	0	0	0	0	0	0	0	0	0	0	0	0	0	0
LATC	8-9	26	2+	.0588187	.0649695	.0683738	.0893809	.0777379	.1076893	.1447139	.1397094	.1614269	.0871797	0	0	0	0	0	0	0	0	0	0	0	0	0	0	0
LATC	8-9	27	2+	.0588187	.0649695	.0683738	.0893809	.0777379	.1076893	.1447139	.1397094	.1614269	.0871797	0	0	0	0	0	0	0	0	0	0	0	0	0	0	0
LATC	8-9	28	2+	.0588187	.0649695	.0683738	.0893809	.0777379	.1076893	.1447139	.1397094	.1614269	.0871797	0	0	0	0	0	0	0	0	0	0	0	0	0	0	0
LATC	8-9	29	2+	.0588187	.0649695	.0683738	.0893809	.0777379	.1076893	.1447139	.1397094	.1614269	.0871797	0	0	0	0	0	0	0	0	0	0	0	0	0	0	0
LATC	8-9	30	2+	.0588187	.0649695	.0683738	.0893809	.0777379	.1076893	.1447139	.1397094	.1614269	.0871797	0	0	0	0	0	0	0	0	0	0	0	0	0	0	0
LATC	8-9	31	2+	.0588187	.0649695	.0683738	.0893809	.0777379	.1076893	.1447139	.1397094	.1614269	.0871797	0	0	0	0	0	0	0	0	0	0	0	0	0	0	0
LATC	8-9	32	2+	.0588187	.0649695	.0683738	.0893809	.0777379	.1076893	.1447139	.1397094	.1614269	.0871797	0	0	0	0	0	0	0	0	0	0	0	0	0	0	0
LATC	8-9	33	2+	.0588187	.0649695	.0683738	.0893809	.0777379	.1076893	.1447139	.1397094	.1614269	.0871797	0	0	0	0	0	0	0	0	0	0	0	0	0	0	0
LATC	8-9	34	2+	.0588187	.0649695	.0683738	.0893809	.0777379	.1076893	.1447139	.1397094	.1614269	.0871797	0	0	0	0	0	0	0	0	0	0	0	0	0	0	0
LATC	8-9	35	2+	.0588187	.0649695	.0683738	.0893809	.0777379	.1076893	.1447139	.1397094	.1614269	.0871797	0	0	0	0	0	0	0	0	0	0	0	0	0	0	0
LATC	8-9	36	2+	.0588187	.0649695	.0683738	.0893809	.0777379	.1076893	.1447139	.1397094	.1614269	.0871797	0	0	0	0	0	0	0	0	0	0	0	0	0	0	0
LATC	8-9	37	2+	.0588187	.0649695	.0683738	.0893809	.0777379	.1076893	.1447139	.1397094	.1614269	.0871797	0	0	0	0	0	0	0	0	0	0	0	0	0	0	0
LATC	8-9	38	2+	.0588187	.0649695	.0683738	.0893809	.0777379	.1076893	.1447139	.1397094	.1614269	.0871797	0	0	0	0	0	0	0	0	0	0	0	0	0	0	0
LATC	8-9	39	2+	.0588187	.0649695	.0683738	.0893809	.0777379	.1076893	.1447139	.1397094	.1614269	.0871797	0	0	0	0	0	0	0	0	0	0	0	0	0	0	0
LATC	8-9	40	2+	.0588187	.0649695	.0683738	.0893809	.0777379	.1076893	.1447139	.1397094	.1614269	.0871797	0	0	0	0	0	0	0	0	0	0	0	0	0	0	0
NAME	0-1	1	1+	.544517	.455483	0	0	0	0	0	0	0	0	0	0	0	0	0	0	0	0	0	0	0	0	0	0	0
NAME	0-1	2	1+	.544517	.455483	0	0	0	0	0	0	0	0	0	0	0	0	0	0	0	0	0	0	0	0	0	0	0
NAME	0-1	3	1+	.544517	.455483	0	0	0	0	0	0	0	0	0	0	0	0	0	0	0	0	0	0	0	0	0	0	0
NAME	0-1	4	1+	.544517	.455483	0	0	0	0	0	0	0	0	0	0	0	0	0	0	0	0	0	0	0	0	0	0	0
NAME	0-1	5	1+	.544517	.455483	0	0	0	0	0	0	0	0	0	0	0	0	0	0	0	0	0	0	0	0	0	0	0
NAME	0-1	6	1+	.544517	.455483	0	0	0	0	0	0	0	0	0	0	0	0	0	0	0	0	0	0	0	0	0	0	0
NAME	0-1	7	1+	.544517	.455483	0	0	0	0	0	0	0	0	0	0	0	0	0	0	0	0	0	0	0	0	0	0	0
NAME	0-1	8	1+	.544517	.455483	0	0	0	0	0	0	0	0	0	0	0	0	0	0	0	0	0	0	0	0	0	0	0
NAME	0-1	9	1+	.544517	.455483	0	0	0	0	0	0	0	0	0	0	0	0	0	0	0	0	0	0	0	0	0	0	0
NAME	0-1	10	1+	.544517	.455483	0	0	0	0	0	0	0	0	0	0	0	0	0	0	0	0	0	0	0	0	0	0	0
NAME	0-1	11	1+	.544517	.455483	0	0	0	0	0	0	0	0	0	0	0	0	0	0	0	0	0	0	0	0	0	0	0
NAME	0-1	12	1+	.544517	.455483	0	0	0	0	0	0	0	0	0	0	0	0	0	0	0	0	0	0	0	0	0	0	0
NAME	0-1	13	1+	.544517	.455483	0	0	0	0	0	0	0	0	0	0	0	0	0	0	0	0	0	0	0	0	0	0	0
NAME	0-1	14	1+	.544517	.455483	0	0	0	0	0	0	0	0	0	0	0	0	0	0	0	0	0	0	0	0	0	0	0
NAME	0-1	15	1+	.544517	.455483	0	0	0	0	0	0	0	0	0	0	0	0	0	0	0	0	0	0	0	0	0	0	0
NAME	0-1	16	1+	.544517	.455483	0	0	0	0	0	0	0	0	0	0	0	0	0	0	0	0	0	0	0	0	0	0	0
NAME	0-1	17	1+	.544517	.455483	0	0	0	0	0	0	0	0	0	0	0	0	0	0	0	0	0	0	0	0	0	0	0
NAME	0-1	18	1+	.544517	.455483	0	0	0	0	0	0	0	0	0	0	0	0	0	0	0	0	0	0	0	0	0	0	0
NAME	0-1	19	1+	.544517	.455483	0	0	0	0	0	0	0	0	0	0	0	0	0	0	0	0	0	0	0	0	0	0	0
NAME	0-1	20	1+	.544517	.455483	0	0	0	0	0	0	0	0	0	0	0	0	0	0	0	0	0	0	0	0	0	0	0
NAME	0-1	21	1+	.544517	.455483	0	0	0	0	0	0	0	0	0	0	0	0	0	0	0	0	0	0	0	0	0	0	0
NAME	0-1	22	1+	.544517	.455483	0	0	0	0	0	0	0	0	0	0	0	0	0	0	0	0	0	0	0	0	0	0	0
NAME	0-1	23	1+	.544517	.455483	0	0	0	0	0	0	0	0	0	0	0	0	0	0	0	0	0	0	0	0	0	0	0
NAME	0-1	24	1+	.544517	.455483	0	0	0	0	0	0	0	0	0	0	0	0	0	0	0	0	0	0	0	0	0	0	0
NAME	0-1	25	1+	.544517	.455483	0	0	0	0	0	0	0	0	0	0	0	0	0	0	0	0	0	0	0	0	0	0	0
NAME	0-1	26	1+	.544517	.455483	0	0	0	0	0	0	0	0	0	0	0	0	0	0	0	0	0	0	0	0	0	0	0
NAME	0-1	27	1+	.544517	.455483	0	0	0	0	0	0	0	0	0	0	0	0	0	0	0	0	0	0	0	0	0	0	0
NAME	0-1	28	1+	.544517	.455483	0	0	0	0	0	0	0	0	0	0	0	0	0	0	0	0	0	0	0	0	0	0	0
NAME	0-1	29	1+	.544517	.455483	0	0	0	0	0	0	0	0	0	0	0	0	0	0	0	0	0	0	0	0	0	0	0
NAME	0-1	30	1+	.544517	.455483	0	0	0	0	0	0	0	0	0	0	0	0	0	0	0	0	0	0	0	0	0	0	0
NAME	0-1	31	1+	.544517	.455483	0	0	0	0	0	0	0	0	0	0	0	0	0	0	0	0	0	0	0	0	0	0	0
NAME	0-1	32	1+	.544517	.455483	0	0	0	0	0	0	0	0	0	0	0	0	0	0	0	0	0	0	0	0	0	0	0
NAME	0-1	33	1+	.544517	.455483	0	0	0	0	0	0	0	0	0	0	0	0	0	0	0	0	0	0	0	0	0	0	0
NAME	0-1	34	1+	.544517	.455483	0	0	0	0	0	0	0	0	0	0	0	0	0	0	0	0	0	0	0	0	0	0	0
NAME	0-1	35	1+	.544517	.455483	0	0	0	0	0	0	0	0	0	0	0	0	0	0	0	0	0	0	0	0	0	0	0
NAME	0-1	36	1+	.544517	.455483	0	0	0	0	0	0	0	0	0	0	0	0	0	0	0	0	0	0	0	0	0	0	0
NAME	0-1	37	1+	.544517	.455483	0	0	0	0	0	0	0	0	0	0	0	0	0	0	0	0	0	0	0	0	0	0	0
NAME	0-1	38	1+	.544517	.455483	0	0	0	0	0	0	0	0	0	0	0	0	0	0	0	0	0	0	0	0	0	0	0
NAME	0-1	39	1+	.544517	.455483	0	0	0	0	0	0	0	0	0	0	0	0	0	0	0	0	0	0	0	0	0	0	0
NAME	0-1	40	1+	.544517	.455483	0	0	0	0	0	0	0	0	0	0	0	0	0	0	0	0	0	0	0	0	0	0	0
NAME	10-11	1	1	.0410192	.036904	.0417557	.0530175	.0524245	.0603064	.0868867	.0740546	.1071573	.1170555	.2247373	.1046814	0	0	0	0	0	0	0	0	0	0	0	0	0
NAME	10-11	2	2	.0352705	.0400859	.0514331	.0563992	.0645418	.0656576	.0937092	.1024696	.1318044	.1466523	.1433483	.068628	0	0	0	0	0	0	0	0	0	0	0	0	0
NAME	10-11	3	3+	.05243	.056758	.0450379	.0445057	.0600657	.0589306	.1082669	.1232719	.131052	.1458163	.1131503	.0607147	0	0	0	0	0	0	0	0	0	0	0	0	0
NAME	10-11	4	3+	.05243	.056758	.0450379	.0445057	.0600657	.0589306	.1082669	.1232719	.131052	.1458163	.1131503	.0607147	0	0	0	0	0	0	0	0	0	0	0	0	0
NAME	10-11	5	3+	.05243	.056758	.0450379	.0445057	.0600657	.0589306	.1082669	.1232719	.131052	.1458163	.1131503	.0607147	0	0	0	0	0	0	0	0	0	0	0	0	0
NAME	10-11	6	3+	.05243	.056758	.0450379	.0445057	.0600657	.0589306	.1082669	.1232719	.131052	.1458163	.1131503	.0607147	0	0	0	0	0	0	0	0	0	0	0	0	0
NAME	10-11	7	3+	.05243	.056758	.0450379	.0445057	.0600657	.0589306	.1082669	.1232719	.131052	.1458163	.1131503	.0607147	0	0	0	0	0	0	0	0	0	0	0	0	0
NAME	10-11	8	3+	.05243	.056758	.0450379	.0445057	.0600657	.0589306	.1082669	.1232719	.131052	.1458163	.1131503	.0607147	0	0	0	0	0	0	0	0	0	0	0	0	0
NAME	10-11	9	3+	.05243	.056758	.0450379	.0445057	.0600657	.0589306	.1082669	.1232719	.131052	.1458163	.1131503	.0607147	0	0	0	0	0	0	0	0	0	0	0	0	0
NAME	10-11	10	3+	.05243	.056758	.0450379	.0445057	.0600657	.0589306	.1082669	.1232719	.131052	.1458163	.1131503	.0607147	0	0	0	0	0	0	0	0	0	0	0	0	0
NAME	10-11	11	3+	.05243	.056758	.0450379	.0445057	.0600657	.0589306	.1082669	.1232719	.131052	.1458163	.1131503	.0607147	0	0	0	0	0	0	0	0	0	0	0	0	0
NAME	10-11	12	3+	.05243	.056758	.0450379	.0445057	.0600657	.0589306	.1082669	.1232719	.131052	.1458163	.1131503	.0607147	0	0	0	0	0	0	0	0	0	0	0	0	0
NAME	10-11	13	3+	.05243	.056758	.0450379	.0445057	.0600657	.0589306	.1082669	.1232719	.131052	.1458163	.1131503	.0607147	0	0	0	0	0	0	0	0	0	0	0	0	0
NAME	10-11	14	3+	.05243	.056758	.0450379	.0445057	.0600657	.0589306	.1082669	.1232719	.131052	.1458163	.1131503	.0607147	0	0	0	0	0	0	0	0	0	0	0	0	0
NAME	10-11	15	3+	.05243	.056758	.0450379	.0445057	.0600657	.0589306	.1082669	.1232719	.131052	.1458163	.1131503	.0607147	0	0	0	0	0	0	0	0	0	0	0	0	0
NAME	10-11	16	3+	.05243	.056758	.0450379	.0445057	.0600657	.0589306	.1082669	.1232719	.131052	.1458163	.1131503	.0607147	0	0	0	0	0	0	0	0	0	0	0	0	0
NAME	10-11	17	3+	.05243	.056758	.0450379	.0445057	.0600657	.0589306	.1082669	.1232719	.131052	.1458163	.1131503	.0607147	0	0	0	0	0	0	0	0	0	0	0	0	0
NAME	10-11	18	3+	.05243	.056758	.0450379	.0445057	.0600657	.0589306	.1082669	.1232719	.131052	.1458163	.1131503	.0607147	0	0	0	0	0	0	0	0	0	0	0	0	0
NAME	10-11	19	3+	.05243	.056758	.0450379	.0445057	.0600657	.0589306	.1082669	.1232719	.131052	.1458163	.1131503	.0607147	0	0	0	0	0	0	0	0	0	0	0	0	0
NAME	10-11	20	3+	.05243	.056758	.0450379	.0445057	.0600657	.0589306	.1082669	.1232719	.131052	.1458163	.1131503	.0607147	0	0	0	0	0	0	0	0	0	0	0	0	0
NAME	10-11	21	3+	.05243	.056758	.0450379	.0445057	.0600657	.0589306	.1082669	.1232719	.131052	.1458163	.1131503	.0607147	0	0	0	0	0	0	0	0	0	0	0	0	0
NAME	10-11	22	3+	.05243	.056758	.0450379	.0445057	.0600657	.0589306	.1082669	.1232719	.131052	.1458163	.1131503	.0607147	0	0	0	0	0	0	0	0	0	0	0	0	0
NAME	10-11	23	3+	.05243	.056758	.0450379	.0445057	.0600657	.0589306	.1082669	.1232719	.131052	.1458163	.1131503	.0607147	0	0	0	0	0	0	0	0	0	0	0	0	0
NAME	10-11	24	3+	.05243	.056758	.0450379	.0445057	.0600657	.0589306	.1082669	.1232719	.131052	.1458163	.1131503	.0607147	0	0	0	0	0	0	0	0	0	0	0	0	0
NAME	10-11	25	3+	.05243	.056758	.0450379	.0445057	.0600657	.0589306	.1082669	.1232719	.131052	.1458163	.1131503	.0607147	0	0	0	0	0	0	0	0	0	0	0	0	0
NAME	10-11	26	3+	.05243	.056758	.0450379	.0445057	.0600657	.0589306	.1082669	.1232719	.131052	.1458163	.1131503	.0607147	0	0	0	0	0	0	0	0	0	0	0	0	0
NAME	10-11	27	3+	.05243	.056758	.0450379	.0445057	.0600657	.0589306	.1082669	.1232719	.131052	.1458163	.1131503	.0607147	0	0	0	0	0	0	0	0	0	0	0	0	0
NAME	10-11	28	3+	.05243	.056758	.0450379	.0445057	.0600657	.0589306	.1082669	.1232719	.131052	.1458163	.1131503	.0607147	0	0	0	0	0	0	0	0	0	0	0	0	0
NAME	10-11	29	3+	.05243	.056758	.0450379	.0445057	.0600657	.0589306	.1082669	.1232719	.131052	.1458163	.1131503	.0607147	0	0	0	0	0	0	0	0	0	0	0	0	0
NAME	10-11	30	3+	.05243	.056758	.0450379	.0445057	.0600657	.0589306	.1082669	.1232719	.131052	.1458163	.1131503	.0607147	0	0	0	0	0	0	0	0	0	0	0	0	0
NAME	10-11	31	3+	.05243	.056758	.0450379	.0445057	.0600657	.0589306	.1082669	.1232719	.131052	.1458163	.1131503	.0607147	0	0	0	0	0	0	0	0	0	0	0	0	0
NAME	10-11	32	3+	.05243	.056758	.0450379	.0445057	.0600657	.0589306	.1082669	.1232719	.131052	.1458163	.1131503	.0607147	0	0	0	0	0	0	0	0	0	0	0	0	0
NAME	10-11	33	3+	.05243	.056758	.0450379	.0445057	.0600657	.0589306	.1082669	.1232719	.131052	.1458163	.1131503	.0607147	0	0	0	0	0	0	0	0	0	0	0	0	0
NAME	10-11	34	3+	.05243	.056758	.0450379	.0445057	.0600657	.0589306	.1082669	.1232719	.131052	.1458163	.1131503	.0607147	0	0	0	0	0	0	0	0	0	0	0	0	0
NAME	10-11	35	3+	.05243	.056758	.0450379	.0445057	.0600657	.0589306	.1082669	.1232719	.131052	.1458163	.1131503	.0607147	0	0	0	0	0	0	0	0	0	0	0	0	0
NAME	10-11	36	3+	.05243	.056758	.0450379	.0445057	.0600657	.0589306	.1082669	.1232719	.131052	.1458163	.1131503	.0607147	0	0	0	0	0	0	0	0	0	0	0	0	0
NAME	10-11	37	3+	.05243	.056758	.0450379	.0445057	.0600657	.0589306	.1082669	.1232719	.131052	.1458163	.1131503	.0607147	0	0	0	0	0	0	0	0	0	0	0	0	0
NAME	10-11	38	3+	.05243	.056758	.0450379	.0445057	.0600657	.0589306	.1082669	.1232719	.131052	.1458163	.1131503	.0607147	0	0	0	0	0	0	0	0	0	0	0	0	0
NAME	10-11	39	3+	.05243	.056758	.0450379	.0445057	.0600657	.0589306	.1082669	.1232719	.131052	.1458163	.1131503	.0607147	0	0	0	0	0	0	0	0	0	0	0	0	0
NAME	10-11	40	3+	.05243	.056758	.0450379	.0445057	.0600657	.0589306	.1082669	.1232719	.131052	.1458163	.1131503	.0607147	0	0	0	0	0	0	0	0	0	0	0	0	0
NAME	12-13	1	1	.0273935	.0328219	.0266483	.0391642	.0428665	.0508606	.062926	.0692734	.0768616	.0724763	.1109657	.1122726	.180507	.0949625	0	0	0	0	0	0	0	0	0	0	0
NAME	12-13	2	2	.0244267	.0214268	.0280123	.037241	.0544329	.0364103	.0750029	.070125	.0655374	.0872199	.125853	.1413634	.1495882	.0833601	0	0	0	0	0	0	0	0	0	0	0
NAME	12-13	3	3+	.0420535	.0298256	.0433216	.0287424	.0555472	.0582283	.0653537	.089133	.0979916	.0910634	.1193634	.1084173	.1063944	.0645646	0	0	0	0	0	0	0	0	0	0	0
NAME	12-13	4	3+	.0420535	.0298256	.0433216	.0287424	.0555472	.0582283	.0653537	.089133	.0979916	.0910634	.1193634	.1084173	.1063944	.0645646	0	0	0	0	0	0	0	0	0	0	0
NAME	12-13	5	3+	.0420535	.0298256	.0433216	.0287424	.0555472	.0582283	.0653537	.089133	.0979916	.0910634	.1193634	.1084173	.1063944	.0645646	0	0	0	0	0	0	0	0	0	0	0
NAME	12-13	6	3+	.0420535	.0298256	.0433216	.0287424	.0555472	.0582283	.0653537	.089133	.0979916	.0910634	.1193634	.1084173	.1063944	.0645646	0	0	0	0	0	0	0	0	0	0	0
NAME	12-13	7	3+	.0420535	.0298256	.0433216	.0287424	.0555472	.0582283	.0653537	.089133	.0979916	.0910634	.1193634	.1084173	.1063944	.0645646	0	0	0	0	0	0	0	0	0	0	0
NAME	12-13	8	3+	.0420535	.0298256	.0433216	.0287424	.0555472	.0582283	.0653537	.089133	.0979916	.0910634	.1193634	.1084173	.1063944	.0645646	0	0	0	0	0	0	0	0	0	0	0
NAME	12-13	9	3+	.0420535	.0298256	.0433216	.0287424	.0555472	.0582283	.0653537	.089133	.0979916	.0910634	.1193634	.1084173	.1063944	.0645646	0	0	0	0	0	0	0	0	0	0	0
NAME	12-13	10	3+	.0420535	.0298256	.0433216	.0287424	.0555472	.0582283	.0653537	.089133	.0979916	.0910634	.1193634	.1084173	.1063944	.0645646	0	0	0	0	0	0	0	0	0	0	0
NAME	12-13	11	3+	.0420535	.0298256	.0433216	.0287424	.0555472	.0582283	.0653537	.089133	.0979916	.0910634	.1193634	.1084173	.1063944	.0645646	0	0	0	0	0	0	0	0	0	0	0
NAME	12-13	12	3+	.0420535	.0298256	.0433216	.0287424	.0555472	.0582283	.0653537	.089133	.0979916	.0910634	.1193634	.1084173	.1063944	.0645646	0	0	0	0	0	0	0	0	0	0	0
NAME	12-13	13	3+	.0420535	.0298256	.0433216	.0287424	.0555472	.0582283	.0653537	.089133	.0979916	.0910634	.1193634	.1084173	.1063944	.0645646	0	0	0	0	0	0	0	0	0	0	0
NAME	12-13	14	3+	.0420535	.0298256	.0433216	.0287424	.0555472	.0582283	.0653537	.089133	.0979916	.0910634	.1193634	.1084173	.1063944	.0645646	0	0	0	0	0	0	0	0	0	0	0
NAME	12-13	15	3+	.0420535	.0298256	.0433216	.0287424	.0555472	.0582283	.0653537	.089133	.0979916	.0910634	.1193634	.1084173	.1063944	.0645646	0	0	0	0	0	0	0	0	0	0	0
NAME	12-13	16	3+	.0420535	.0298256	.0433216	.0287424	.0555472	.0582283	.0653537	.089133	.0979916	.0910634	.1193634	.1084173	.1063944	.0645646	0	0	0	0	0	0	0	0	0	0	0
NAME	12-13	17	3+	.0420535	.0298256	.0433216	.0287424	.0555472	.0582283	.0653537	.089133	.0979916	.0910634	.1193634	.1084173	.1063944	.0645646	0	0	0	0	0	0	0	0	0	0	0
NAME	12-13	18	3+	.0420535	.0298256	.0433216	.0287424	.0555472	.0582283	.0653537	.089133	.0979916	.0910634	.1193634	.1084173	.1063944	.0645646	0	0	0	0	0	0	0	0	0	0	0
NAME	12-13	19	3+	.0420535	.0298256	.0433216	.0287424	.0555472	.0582283	.0653537	.089133	.0979916	.0910634	.1193634	.1084173	.1063944	.0645646	0	0	0	0	0	0	0	0	0	0	0
NAME	12-13	20	3+	.0420535	.0298256	.0433216	.0287424	.0555472	.0582283	.0653537	.089133	.0979916	.0910634	.1193634	.1084173	.1063944	.0645646	0	0	0	0	0	0	0	0	0	0	0
NAME	12-13	21	3+	.0420535	.0298256	.0433216	.0287424	.0555472	.0582283	.0653537	.089133	.0979916	.0910634	.1193634	.1084173	.1063944	.0645646	0	0	0	0	0	0	0	0	0	0	0
NAME	12-13	22	3+	.0420535	.0298256	.0433216	.0287424	.0555472	.0582283	.0653537	.089133	.0979916	.0910634	.1193634	.1084173	.1063944	.0645646	0	0	0	0	0	0	0	0	0	0	0
NAME	12-13	23	3+	.0420535	.0298256	.0433216	.0287424	.0555472	.0582283	.0653537	.089133	.0979916	.0910634	.1193634	.1084173	.1063944	.0645646	0	0	0	0	0	0	0	0	0	0	0
NAME	12-13	24	3+	.0420535	.0298256	.0433216	.0287424	.0555472	.0582283	.0653537	.089133	.0979916	.0910634	.1193634	.1084173	.1063944	.0645646	0	0	0	0	0	0	0	0	0	0	0
NAME	12-13	25	3+	.0420535	.0298256	.0433216	.0287424	.0555472	.0582283	.0653537	.089133	.0979916	.0910634	.1193634	.1084173	.1063944	.0645646	0	0	0	0	0	0	0	0	0	0	0
NAME	12-13	26	3+	.0420535	.0298256	.0433216	.0287424	.0555472	.0582283	.0653537	.089133	.0979916	.0910634	.1193634	.1084173	.1063944	.0645646	0	0	0	0	0	0	0	0	0	0	0
NAME	12-13	27	3+	.0420535	.0298256	.0433216	.0287424	.0555472	.0582283	.0653537	.089133	.0979916	.0910634	.1193634	.1084173	.1063944	.0645646	0	0	0	0	0	0	0	0	0	0	0
NAME	12-13	28	3+	.0420535	.0298256	.0433216	.0287424	.0555472	.0582283	.0653537	.089133	.0979916	.0910634	.1193634	.1084173	.1063944	.0645646	0	0	0	0	0	0	0	0	0	0	0
NAME	12-13	29	3+	.0420535	.0298256	.0433216	.0287424	.0555472	.0582283	.0653537	.089133	.0979916	.0910634	.1193634	.1084173	.1063944	.0645646	0	0	0	0	0	0	0	0	0	0	0
NAME	12-13	30	3+	.0420535	.0298256	.0433216	.0287424	.0555472	.0582283	.0653537	.089133	.0979916	.0910634	.1193634	.1084173	.1063944	.0645646	0	0	0	0	0	0	0	0	0	0	0
NAME	12-13	31	3+	.0420535	.0298256	.0433216	.0287424	.0555472	.0582283	.0653537	.089133	.0979916	.0910634	.1193634	.1084173	.1063944	.0645646	0	0	0	0	0	0	0	0	0	0	0
NAME	12-13	32	3+	.0420535	.0298256	.0433216	.0287424	.0555472	.0582283	.0653537	.089133	.0979916	.0910634	.1193634	.1084173	.1063944	.0645646	0	0	0	0	0	0	0	0	0	0	0
NAME	12-13	33	3+	.0420535	.0298256	.0433216	.0287424	.0555472	.0582283	.0653537	.089133	.0979916	.0910634	.1193634	.1084173	.1063944	.0645646	0	0	0	0	0	0	0	0	0	0	0
NAME	12-13	34	3+	.0420535	.0298256	.0433216	.0287424	.0555472	.0582283	.0653537	.089133	.0979916	.0910634	.1193634	.1084173	.1063944	.0645646	0	0	0	0	0	0	0	0	0	0	0
NAME	12-13	35	3+	.0420535	.0298256	.0433216	.0287424	.0555472	.0582283	.0653537	.089133	.0979916	.0910634	.1193634	.1084173	.1063944	.0645646	0	0	0	0	0	0	0	0	0	0	0
NAME	12-13	36	3+	.0420535	.0298256	.0433216	.0287424	.0555472	.0582283	.0653537	.089133	.0979916	.0910634	.1193634	.1084173	.1063944	.0645646	0	0	0	0	0	0	0	0	0	0	0
NAME	12-13	37	3+	.0420535	.0298256	.0433216	.0287424	.0555472	.0582283	.0653537	.089133	.0979916	.0910634	.1193634	.1084173	.1063944	.0645646	0	0	0	0	0	0	0	0	0	0	0
NAME	12-13	38	3+	.0420535	.0298256	.0433216	.0287424	.0555472	.0582283	.0653537	.089133	.0979916	.0910634	.1193634	.1084173	.1063944	.0645646	0	0	0	0	0	0	0	0	0	0	0
NAME	12-13	39	3+	.0420535	.0298256	.0433216	.0287424	.0555472	.0582283	.0653537	.089133	.0979916	.0910634	.1193634	.1084173	.1063944	.0645646	0	0	0	0	0	0	0	0	0	0	0
NAME	12-13	40	3+	.0420535	.0298256	.0433216	.0287424	.0555472	.0582283	.0653537	.089133	.0979916	.0910634	.1193634	.1084173	.1063944	.0645646	0	0	0	0	0	0	0	0	0	0	0
NAME	14-15	1	1	.0267222	.0247381	.0197597	.0302467	.0285555	.0309632	.0430974	.0497397	.0603761	.0600305	.064215	.0735258	.0916903	.1361013	.1790771	.0811616	0	0	0	0	0	0	0	0	0
NAME	14-15	2	2	.0202921	.0235731	.0277553	.0254396	.0332062	.0402995	.0515056	.0536981	.0579121	.061364	.0742983	.0884575	.099578	.1191565	.1424665	.0809975	0	0	0	0	0	0	0	0	0
NAME	14-15	3	3+	.0342871	.0191604	.0347201	.0352118	.0450153	.0477805	.0587543	.0693426	.0698426	.0663752	.0745751	.0879192	.102828	.1192003	.0894212	.0455661	0	0	0	0	0	0	0	0	0
NAME	14-15	4	3+	.0342871	.0191604	.0347201	.0352118	.0450153	.0477805	.0587543	.0693426	.0698426	.0663752	.0745751	.0879192	.102828	.1192003	.0894212	.0455661	0	0	0	0	0	0	0	0	0
NAME	14-15	5	3+	.0342871	.0191604	.0347201	.0352118	.0450153	.0477805	.0587543	.0693426	.0698426	.0663752	.0745751	.0879192	.102828	.1192003	.0894212	.0455661	0	0	0	0	0	0	0	0	0
NAME	14-15	6	3+	.0342871	.0191604	.0347201	.0352118	.0450153	.0477805	.0587543	.0693426	.0698426	.0663752	.0745751	.0879192	.102828	.1192003	.0894212	.0455661	0	0	0	0	0	0	0	0	0
NAME	14-15	7	3+	.0342871	.0191604	.0347201	.0352118	.0450153	.0477805	.0587543	.0693426	.0698426	.0663752	.0745751	.0879192	.102828	.1192003	.0894212	.0455661	0	0	0	0	0	0	0	0	0
NAME	14-15	8	3+	.0342871	.0191604	.0347201	.0352118	.0450153	.0477805	.0587543	.0693426	.0698426	.0663752	.0745751	.0879192	.102828	.1192003	.0894212	.0455661	0	0	0	0	0	0	0	0	0
NAME	14-15	9	3+	.0342871	.0191604	.0347201	.0352118	.0450153	.0477805	.0587543	.0693426	.0698426	.0663752	.0745751	.0879192	.102828	.1192003	.0894212	.0455661	0	0	0	0	0	0	0	0	0
NAME	14-15	10	3+	.0342871	.0191604	.0347201	.0352118	.0450153	.0477805	.0587543	.0693426	.0698426	.0663752	.0745751	.0879192	.102828	.1192003	.0894212	.0455661	0	0	0	0	0	0	0	0	0
NAME	14-15	11	3+	.0342871	.0191604	.0347201	.0352118	.0450153	.0477805	.0587543	.0693426	.0698426	.0663752	.0745751	.0879192	.102828	.1192003	.0894212	.0455661	0	0	0	0	0	0	0	0	0
NAME	14-15	12	3+	.0342871	.0191604	.0347201	.0352118	.0450153	.0477805	.0587543	.0693426	.0698426	.0663752	.0745751	.0879192	.102828	.1192003	.0894212	.0455661	0	0	0	0	0	0	0	0	0
NAME	14-15	13	3+	.0342871	.0191604	.0347201	.0352118	.0450153	.0477805	.0587543	.0693426	.0698426	.0663752	.0745751	.0879192	.102828	.1192003	.0894212	.0455661	0	0	0	0	0	0	0	0	0
NAME	14-15	14	3+	.0342871	.0191604	.0347201	.0352118	.0450153	.0477805	.0587543	.0693426	.0698426	.0663752	.0745751	.0879192	.102828	.1192003	.0894212	.0455661	0	0	0	0	0	0	0	0	0
NAME	14-15	15	3+	.0342871	.0191604	.0347201	.0352118	.0450153	.0477805	.0587543	.0693426	.0698426	.0663752	.0745751	.0879192	.102828	.1192003	.0894212	.0455661	0	0	0	0	0	0	0	0	0
NAME	14-15	16	3+	.0342871	.0191604	.0347201	.0352118	.0450153	.0477805	.0587543	.0693426	.0698426	.0663752	.0745751	.0879192	.102828	.1192003	.0894212	.0455661	0	0	0	0	0	0	0	0	0
NAME	14-15	17	3+	.0342871	.0191604	.0347201	.0352118	.0450153	.0477805	.0587543	.0693426	.0698426	.0663752	.0745751	.0879192	.102828	.1192003	.0894212	.0455661	0	0	0	0	0	0	0	0	0
NAME	14-15	18	3+	.0342871	.0191604	.0347201	.0352118	.0450153	.0477805	.0587543	.0693426	.0698426	.0663752	.0745751	.0879192	.102828	.1192003	.0894212	.0455661	0	0	0	0	0	0	0	0	0
NAME	14-15	19	3+	.0342871	.0191604	.0347201	.0352118	.0450153	.0477805	.0587543	.0693426	.0698426	.0663752	.0745751	.0879192	.102828	.1192003	.0894212	.0455661	0	0	0	0	0	0	0	0	0
NAME	14-15	20	3+	.0342871	.0191604	.0347201	.0352118	.0450153	.0477805	.0587543	.0693426	.0698426	.0663752	.0745751	.0879192	.102828	.1192003	.0894212	.0455661	0	0	0	0	0	0	0	0	0
NAME	14-15	21	3+	.0342871	.0191604	.0347201	.0352118	.0450153	.0477805	.0587543	.0693426	.0698426	.0663752	.0745751	.0879192	.102828	.1192003	.0894212	.0455661	0	0	0	0	0	0	0	0	0
NAME	14-15	22	3+	.0342871	.0191604	.0347201	.0352118	.0450153	.0477805	.0587543	.0693426	.0698426	.0663752	.0745751	.0879192	.102828	.1192003	.0894212	.0455661	0	0	0	0	0	0	0	0	0
NAME	14-15	23	3+	.0342871	.0191604	.0347201	.0352118	.0450153	.0477805	.0587543	.0693426	.0698426	.0663752	.0745751	.0879192	.102828	.1192003	.0894212	.0455661	0	0	0	0	0	0	0	0	0
NAME	14-15	24	3+	.0342871	.0191604	.0347201	.0352118	.0450153	.0477805	.0587543	.0693426	.0698426	.0663752	.0745751	.0879192	.102828	.1192003	.0894212	.0455661	0	0	0	0	0	0	0	0	0
NAME	14-15	25	3+	.0342871	.0191604	.0347201	.0352118	.0450153	.0477805	.0587543	.0693426	.0698426	.0663752	.0745751	.0879192	.102828	.1192003	.0894212	.0455661	0	0	0	0	0	0	0	0	0
NAME	14-15	26	3+	.0342871	.0191604	.0347201	.0352118	.0450153	.0477805	.0587543	.0693426	.0698426	.0663752	.0745751	.0879192	.102828	.1192003	.0894212	.0455661	0	0	0	0	0	0	0	0	0
NAME	14-15	27	3+	.0342871	.0191604	.0347201	.0352118	.0450153	.0477805	.0587543	.0693426	.0698426	.0663752	.0745751	.0879192	.102828	.1192003	.0894212	.0455661	0	0	0	0	0	0	0	0	0
NAME	14-15	28	3+	.0342871	.0191604	.0347201	.0352118	.0450153	.0477805	.0587543	.0693426	.0698426	.0663752	.0745751	.0879192	.102828	.1192003	.0894212	.0455661	0	0	0	0	0	0	0	0	0
NAME	14-15	29	3+	.0342871	.0191604	.0347201	.0352118	.0450153	.0477805	.0587543	.0693426	.0698426	.0663752	.0745751	.0879192	.102828	.1192003	.0894212	.0455661	0	0	0	0	0	0	0	0	0
NAME	14-15	30	3+	.0342871	.0191604	.0347201	.0352118	.0450153	.0477805	.0587543	.0693426	.0698426	.0663752	.0745751	.0879192	.102828	.1192003	.0894212	.0455661	0	0	0	0	0	0	0	0	0
NAME	14-15	31	3+	.0342871	.0191604	.0347201	.0352118	.0450153	.0477805	.0587543	.0693426	.0698426	.0663752	.0745751	.0879192	.102828	.1192003	.0894212	.0455661	0	0	0	0	0	0	0	0	0
NAME	14-15	32	3+	.0342871	.0191604	.0347201	.0352118	.0450153	.0477805	.0587543	.0693426	.0698426	.0663752	.0745751	.0879192	.102828	.1192003	.0894212	.0455661	0	0	0	0	0	0	0	0	0
NAME	14-15	33	3+	.0342871	.0191604	.0347201	.0352118	.0450153	.0477805	.0587543	.0693426	.0698426	.0663752	.0745751	.0879192	.102828	.1192003	.0894212	.0455661	0	0	0	0	0	0	0	0	0
NAME	14-15	34	3+	.0342871	.0191604	.0347201	.0352118	.0450153	.0477805	.0587543	.0693426	.0698426	.0663752	.0745751	.0879192	.102828	.1192003	.0894212	.0455661	0	0	0	0	0	0	0	0	0
NAME	14-15	35	3+	.0342871	.0191604	.0347201	.0352118	.0450153	.0477805	.0587543	.0693426	.0698426	.0663752	.0745751	.0879192	.102828	.1192003	.0894212	.0455661	0	0	0	0	0	0	0	0	0
NAME	14-15	36	3+	.0342871	.0191604	.0347201	.0352118	.0450153	.0477805	.0587543	.0693426	.0698426	.0663752	.0745751	.0879192	.102828	.1192003	.0894212	.0455661	0	0	0	0	0	0	0	0	0
NAME	14-15	37	3+	.0342871	.0191604	.0347201	.0352118	.0450153	.0477805	.0587543	.0693426	.0698426	.0663752	.0745751	.0879192	.102828	.1192003	.0894212	.0455661	0	0	0	0	0	0	0	0	0
NAME	14-15	38	3+	.0342871	.0191604	.0347201	.0352118	.0450153	.0477805	.0587543	.0693426	.0698426	.0663752	.0745751	.0879192	.102828	.1192003	.0894212	.0455661	0	0	0	0	0	0	0	0	0
NAME	14-15	39	3+	.0342871	.0191604	.0347201	.0352118	.0450153	.0477805	.0587543	.0693426	.0698426	.0663752	.0745751	.0879192	.102828	.1192003	.0894212	.0455661	0	0	0	0	0	0	0	0	0
NAME	14-15	40	3+	.0342871	.0191604	.0347201	.0352118	.0450153	.0477805	.0587543	.0693426	.0698426	.0663752	.0745751	.0879192	.102828	.1192003	.0894212	.0455661	0	0	0	0	0	0	0	0	0
NAME	16-17	1	1	.0182776	.0196381	.021311	.0217651	.0235069	.032983	.0307035	.038318	.0371203	.0497857	.0553869	.0532438	.0664055	.0761446	.0937158	.1265837	.1595262	.0755844	0	0	0	0	0	0	0
NAME	16-17	2	2	.016651	.0173407	.0119248	.0195171	.0292512	.0405403	.0398235	.0480635	.0369155	.0465145	.0618011	.0721221	.0775089	.079689	.1125415	.0987981	.127302	.0636954	0	0	0	0	0	0	0
NAME	16-17	3	3	.0307442	.0278752	.0147034	.0265671	.0410383	.0395347	.0390549	.0361507	.0363874	.0529561	.0590355	.0675437	.0859903	.0747788	.0871421	.1050568	.1217017	.053739	0	0	0	0	0	0	0
NAME	16-17	4	4+	.0214476	.0138397	.0217596	.026617	.0268213	.0294537	.0443147	.0531315	.0674423	.0552769	.0650521	.0893868	.0866067	.0827967	.0978844	.0978908	.0729635	.0473148	0	0	0	0	0	0	0
NAME	16-17	5	4+	.0214476	.0138397	.0217596	.026617	.0268213	.0294537	.0443147	.0531315	.0674423	.0552769	.0650521	.0893868	.0866067	.0827967	.0978844	.0978908	.0729635	.0473148	0	0	0	0	0	0	0
NAME	16-17	6	4+	.0214476	.0138397	.0217596	.026617	.0268213	.0294537	.0443147	.0531315	.0674423	.0552769	.0650521	.0893868	.0866067	.0827967	.0978844	.0978908	.0729635	.0473148	0	0	0	0	0	0	0
NAME	16-17	7	4+	.0214476	.0138397	.0217596	.026617	.0268213	.0294537	.0443147	.0531315	.0674423	.0552769	.0650521	.0893868	.0866067	.0827967	.0978844	.0978908	.0729635	.0473148	0	0	0	0	0	0	0
NAME	16-17	8	4+	.0214476	.0138397	.0217596	.026617	.0268213	.0294537	.0443147	.0531315	.0674423	.0552769	.0650521	.0893868	.0866067	.0827967	.0978844	.0978908	.0729635	.0473148	0	0	0	0	0	0	0
NAME	16-17	9	4+	.0214476	.0138397	.0217596	.026617	.0268213	.0294537	.0443147	.0531315	.0674423	.0552769	.0650521	.0893868	.0866067	.0827967	.0978844	.0978908	.0729635	.0473148	0	0	0	0	0	0	0
NAME	16-17	10	4+	.0214476	.0138397	.0217596	.026617	.0268213	.0294537	.0443147	.0531315	.0674423	.0552769	.0650521	.0893868	.0866067	.0827967	.0978844	.0978908	.0729635	.0473148	0	0	0	0	0	0	0
NAME	16-17	11	4+	.0214476	.0138397	.0217596	.026617	.0268213	.0294537	.0443147	.0531315	.0674423	.0552769	.0650521	.0893868	.0866067	.0827967	.0978844	.0978908	.0729635	.0473148	0	0	0	0	0	0	0
NAME	16-17	12	4+	.0214476	.0138397	.0217596	.026617	.0268213	.0294537	.0443147	.0531315	.0674423	.0552769	.0650521	.0893868	.0866067	.0827967	.0978844	.0978908	.0729635	.0473148	0	0	0	0	0	0	0
NAME	16-17	13	4+	.0214476	.0138397	.0217596	.026617	.0268213	.0294537	.0443147	.0531315	.0674423	.0552769	.0650521	.0893868	.0866067	.0827967	.0978844	.0978908	.0729635	.0473148	0	0	0	0	0	0	0
NAME	16-17	14	4+	.0214476	.0138397	.0217596	.026617	.0268213	.0294537	.0443147	.0531315	.0674423	.0552769	.0650521	.0893868	.0866067	.0827967	.0978844	.0978908	.0729635	.0473148	0	0	0	0	0	0	0
NAME	16-17	15	4+	.0214476	.0138397	.0217596	.026617	.0268213	.0294537	.0443147	.0531315	.0674423	.0552769	.0650521	.0893868	.0866067	.0827967	.0978844	.0978908	.0729635	.0473148	0	0	0	0	0	0	0
NAME	16-17	16	4+	.0214476	.0138397	.0217596	.026617	.0268213	.0294537	.0443147	.0531315	.0674423	.0552769	.0650521	.0893868	.0866067	.0827967	.0978844	.0978908	.0729635	.0473148	0	0	0	0	0	0	0
NAME	16-17	17	4+	.0214476	.0138397	.0217596	.026617	.0268213	.0294537	.0443147	.0531315	.0674423	.0552769	.0650521	.0893868	.0866067	.0827967	.0978844	.0978908	.0729635	.0473148	0	0	0	0	0	0	0
NAME	16-17	18	4+	.0214476	.0138397	.0217596	.026617	.0268213	.0294537	.0443147	.0531315	.0674423	.0552769	.0650521	.0893868	.0866067	.0827967	.0978844	.0978908	.0729635	.0473148	0	0	0	0	0	0	0
NAME	16-17	19	4+	.0214476	.0138397	.0217596	.026617	.0268213	.0294537	.0443147	.0531315	.0674423	.0552769	.0650521	.0893868	.0866067	.0827967	.0978844	.0978908	.0729635	.0473148	0	0	0	0	0	0	0
NAME	16-17	20	4+	.0214476	.0138397	.0217596	.026617	.0268213	.0294537	.0443147	.0531315	.0674423	.0552769	.0650521	.0893868	.0866067	.0827967	.0978844	.0978908	.0729635	.0473148	0	0	0	0	0	0	0
NAME	16-17	21	4+	.0214476	.0138397	.0217596	.026617	.0268213	.0294537	.0443147	.0531315	.0674423	.0552769	.0650521	.0893868	.0866067	.0827967	.0978844	.0978908	.0729635	.0473148	0	0	0	0	0	0	0
NAME	16-17	22	4+	.0214476	.0138397	.0217596	.026617	.0268213	.0294537	.0443147	.0531315	.0674423	.0552769	.0650521	.0893868	.0866067	.0827967	.0978844	.0978908	.0729635	.0473148	0	0	0	0	0	0	0
NAME	16-17	23	4+	.0214476	.0138397	.0217596	.026617	.0268213	.0294537	.0443147	.0531315	.0674423	.0552769	.0650521	.0893868	.0866067	.0827967	.0978844	.0978908	.0729635	.0473148	0	0	0	0	0	0	0
NAME	16-17	24	4+	.0214476	.0138397	.0217596	.026617	.0268213	.0294537	.0443147	.0531315	.0674423	.0552769	.0650521	.0893868	.0866067	.0827967	.0978844	.0978908	.0729635	.0473148	0	0	0	0	0	0	0
NAME	16-17	25	4+	.0214476	.0138397	.0217596	.026617	.0268213	.0294537	.0443147	.0531315	.0674423	.0552769	.0650521	.0893868	.0866067	.0827967	.0978844	.0978908	.0729635	.0473148	0	0	0	0	0	0	0
NAME	16-17	26	4+	.0214476	.0138397	.0217596	.026617	.0268213	.0294537	.0443147	.0531315	.0674423	.0552769	.0650521	.0893868	.0866067	.0827967	.0978844	.0978908	.0729635	.0473148	0	0	0	0	0	0	0
NAME	16-17	27	4+	.0214476	.0138397	.0217596	.026617	.0268213	.0294537	.0443147	.0531315	.0674423	.0552769	.0650521	.0893868	.0866067	.0827967	.0978844	.0978908	.0729635	.0473148	0	0	0	0	0	0	0
NAME	16-17	28	4+	.0214476	.0138397	.0217596	.026617	.0268213	.0294537	.0443147	.0531315	.0674423	.0552769	.0650521	.0893868	.0866067	.0827967	.0978844	.0978908	.0729635	.0473148	0	0	0	0	0	0	0
NAME	16-17	29	4+	.0214476	.0138397	.0217596	.026617	.0268213	.0294537	.0443147	.0531315	.0674423	.0552769	.0650521	.0893868	.0866067	.0827967	.0978844	.0978908	.0729635	.0473148	0	0	0	0	0	0	0
NAME	16-17	30	4+	.0214476	.0138397	.0217596	.026617	.0268213	.0294537	.0443147	.0531315	.0674423	.0552769	.0650521	.0893868	.0866067	.0827967	.0978844	.0978908	.0729635	.0473148	0	0	0	0	0	0	0
NAME	16-17	31	4+	.0214476	.0138397	.0217596	.026617	.0268213	.0294537	.0443147	.0531315	.0674423	.0552769	.0650521	.0893868	.0866067	.0827967	.0978844	.0978908	.0729635	.0473148	0	0	0	0	0	0	0
NAME	16-17	32	4+	.0214476	.0138397	.0217596	.026617	.0268213	.0294537	.0443147	.0531315	.0674423	.0552769	.0650521	.0893868	.0866067	.0827967	.0978844	.0978908	.0729635	.0473148	0	0	0	0	0	0	0
NAME	16-17	33	4+	.0214476	.0138397	.0217596	.026617	.0268213	.0294537	.0443147	.0531315	.0674423	.0552769	.0650521	.0893868	.0866067	.0827967	.0978844	.0978908	.0729635	.0473148	0	0	0	0	0	0	0
NAME	16-17	34	4+	.0214476	.0138397	.0217596	.026617	.0268213	.0294537	.0443147	.0531315	.0674423	.0552769	.0650521	.0893868	.0866067	.0827967	.0978844	.0978908	.0729635	.0473148	0	0	0	0	0	0	0
NAME	16-17	35	4+	.0214476	.0138397	.0217596	.026617	.0268213	.0294537	.0443147	.0531315	.0674423	.0552769	.0650521	.0893868	.0866067	.0827967	.0978844	.0978908	.0729635	.0473148	0	0	0	0	0	0	0
NAME	16-17	36	4+	.0214476	.0138397	.0217596	.026617	.0268213	.0294537	.0443147	.0531315	.0674423	.0552769	.0650521	.0893868	.0866067	.0827967	.0978844	.0978908	.0729635	.0473148	0	0	0	0	0	0	0
NAME	16-17	37	4+	.0214476	.0138397	.0217596	.026617	.0268213	.0294537	.0443147	.0531315	.0674423	.0552769	.0650521	.0893868	.0866067	.0827967	.0978844	.0978908	.0729635	.0473148	0	0	0	0	0	0	0
NAME	16-17	38	4+	.0214476	.0138397	.0217596	.026617	.0268213	.0294537	.0443147	.0531315	.0674423	.0552769	.0650521	.0893868	.0866067	.0827967	.0978844	.0978908	.0729635	.0473148	0	0	0	0	0	0	0
NAME	16-17	39	4+	.0214476	.0138397	.0217596	.026617	.0268213	.0294537	.0443147	.0531315	.0674423	.0552769	.0650521	.0893868	.0866067	.0827967	.0978844	.0978908	.0729635	.0473148	0	0	0	0	0	0	0
NAME	16-17	40	4+	.0214476	.0138397	.0217596	.026617	.0268213	.0294537	.0443147	.0531315	.0674423	.0552769	.0650521	.0893868	.0866067	.0827967	.0978844	.0978908	.0729635	.0473148	0	0	0	0	0	0	0
NAME	18-19	1	1	.0166135	.0141524	.0107853	.0132474	.0235951	.0234004	.0262434	.0224149	.0328331	.0256395	.0343044	.0472397	.0493262	.057628	.0626774	.0646728	.0919343	.1291668	.1687412	.0853842	0	0	0	0	0
NAME	18-19	2	2	.0154329	.0110909	.0115341	.0115921	.0204523	.0288973	.0419961	.0341947	.043723	.0376486	.0663638	.0375257	.0511159	.0519893	.0719544	.0708278	.0862591	.1093929	.1372602	.060749	0	0	0	0	0
NAME	18-19	3	3	.0124693	.0160916	.018109	.0207844	.0183343	.0253441	.0325972	.0299171	.0518084	.053809	.0393215	.0550268	.0654886	.0645158	.069509	.0747422	.0805474	.131153	.1003631	.0400683	0	0	0	0	0
NAME	18-19	4	4+	.020867	.0210045	.0309422	.0270415	.0223678	.0390585	.0315861	.0471113	.0618781	.0454151	.0462229	.0570526	.0723501	.0572299	.0739148	.0711876	.0847314	.0850493	.0721838	.0328056	0	0	0	0	0
NAME	18-19	5	4+	.020867	.0210045	.0309422	.0270415	.0223678	.0390585	.0315861	.0471113	.0618781	.0454151	.0462229	.0570526	.0723501	.0572299	.0739148	.0711876	.0847314	.0850493	.0721838	.0328056	0	0	0	0	0
NAME	18-19	6	4+	.020867	.0210045	.0309422	.0270415	.0223678	.0390585	.0315861	.0471113	.0618781	.0454151	.0462229	.0570526	.0723501	.0572299	.0739148	.0711876	.0847314	.0850493	.0721838	.0328056	0	0	0	0	0
NAME	18-19	7	4+	.020867	.0210045	.0309422	.0270415	.0223678	.0390585	.0315861	.0471113	.0618781	.0454151	.0462229	.0570526	.0723501	.0572299	.0739148	.0711876	.0847314	.0850493	.0721838	.0328056	0	0	0	0	0
NAME	18-19	8	4+	.020867	.0210045	.0309422	.0270415	.0223678	.0390585	.0315861	.0471113	.0618781	.0454151	.0462229	.0570526	.0723501	.0572299	.0739148	.0711876	.0847314	.0850493	.0721838	.0328056	0	0	0	0	0
NAME	18-19	9	4+	.020867	.0210045	.0309422	.0270415	.0223678	.0390585	.0315861	.0471113	.0618781	.0454151	.0462229	.0570526	.0723501	.0572299	.0739148	.0711876	.0847314	.0850493	.0721838	.0328056	0	0	0	0	0
NAME	18-19	10	4+	.020867	.0210045	.0309422	.0270415	.0223678	.0390585	.0315861	.0471113	.0618781	.0454151	.0462229	.0570526	.0723501	.0572299	.0739148	.0711876	.0847314	.0850493	.0721838	.0328056	0	0	0	0	0
NAME	18-19	11	4+	.020867	.0210045	.0309422	.0270415	.0223678	.0390585	.0315861	.0471113	.0618781	.0454151	.0462229	.0570526	.0723501	.0572299	.0739148	.0711876	.0847314	.0850493	.0721838	.0328056	0	0	0	0	0
NAME	18-19	12	4+	.020867	.0210045	.0309422	.0270415	.0223678	.0390585	.0315861	.0471113	.0618781	.0454151	.0462229	.0570526	.0723501	.0572299	.0739148	.0711876	.0847314	.0850493	.0721838	.0328056	0	0	0	0	0
NAME	18-19	13	4+	.020867	.0210045	.0309422	.0270415	.0223678	.0390585	.0315861	.0471113	.0618781	.0454151	.0462229	.0570526	.0723501	.0572299	.0739148	.0711876	.0847314	.0850493	.0721838	.0328056	0	0	0	0	0
NAME	18-19	14	4+	.020867	.0210045	.0309422	.0270415	.0223678	.0390585	.0315861	.0471113	.0618781	.0454151	.0462229	.0570526	.0723501	.0572299	.0739148	.0711876	.0847314	.0850493	.0721838	.0328056	0	0	0	0	0
NAME	18-19	15	4+	.020867	.0210045	.0309422	.0270415	.0223678	.0390585	.0315861	.0471113	.0618781	.0454151	.0462229	.0570526	.0723501	.0572299	.0739148	.0711876	.0847314	.0850493	.0721838	.0328056	0	0	0	0	0
NAME	18-19	16	4+	.020867	.0210045	.0309422	.0270415	.0223678	.0390585	.0315861	.0471113	.0618781	.0454151	.0462229	.0570526	.0723501	.0572299	.0739148	.0711876	.0847314	.0850493	.0721838	.0328056	0	0	0	0	0
NAME	18-19	17	4+	.020867	.0210045	.0309422	.0270415	.0223678	.0390585	.0315861	.0471113	.0618781	.0454151	.0462229	.0570526	.0723501	.0572299	.0739148	.0711876	.0847314	.0850493	.0721838	.0328056	0	0	0	0	0
NAME	18-19	18	4+	.020867	.0210045	.0309422	.0270415	.0223678	.0390585	.0315861	.0471113	.0618781	.0454151	.0462229	.0570526	.0723501	.0572299	.0739148	.0711876	.0847314	.0850493	.0721838	.0328056	0	0	0	0	0
NAME	18-19	19	4+	.020867	.0210045	.0309422	.0270415	.0223678	.0390585	.0315861	.0471113	.0618781	.0454151	.0462229	.0570526	.0723501	.0572299	.0739148	.0711876	.0847314	.0850493	.0721838	.0328056	0	0	0	0	0
NAME	18-19	20	4+	.020867	.0210045	.0309422	.0270415	.0223678	.0390585	.0315861	.0471113	.0618781	.0454151	.0462229	.0570526	.0723501	.0572299	.0739148	.0711876	.0847314	.0850493	.0721838	.0328056	0	0	0	0	0
NAME	18-19	21	4+	.020867	.0210045	.0309422	.0270415	.0223678	.0390585	.0315861	.0471113	.0618781	.0454151	.0462229	.0570526	.0723501	.0572299	.0739148	.0711876	.0847314	.0850493	.0721838	.0328056	0	0	0	0	0
NAME	18-19	22	4+	.020867	.0210045	.0309422	.0270415	.0223678	.0390585	.0315861	.0471113	.0618781	.0454151	.0462229	.0570526	.0723501	.0572299	.0739148	.0711876	.0847314	.0850493	.0721838	.0328056	0	0	0	0	0
NAME	18-19	23	4+	.020867	.0210045	.0309422	.0270415	.0223678	.0390585	.0315861	.0471113	.0618781	.0454151	.0462229	.0570526	.0723501	.0572299	.0739148	.0711876	.0847314	.0850493	.0721838	.0328056	0	0	0	0	0
NAME	18-19	24	4+	.020867	.0210045	.0309422	.0270415	.0223678	.0390585	.0315861	.0471113	.0618781	.0454151	.0462229	.0570526	.0723501	.0572299	.0739148	.0711876	.0847314	.0850493	.0721838	.0328056	0	0	0	0	0
NAME	18-19	25	4+	.020867	.0210045	.0309422	.0270415	.0223678	.0390585	.0315861	.0471113	.0618781	.0454151	.0462229	.0570526	.0723501	.0572299	.0739148	.0711876	.0847314	.0850493	.0721838	.0328056	0	0	0	0	0
NAME	18-19	26	4+	.020867	.0210045	.0309422	.0270415	.0223678	.0390585	.0315861	.0471113	.0618781	.0454151	.0462229	.0570526	.0723501	.0572299	.0739148	.0711876	.0847314	.0850493	.0721838	.0328056	0	0	0	0	0
NAME	18-19	27	4+	.020867	.0210045	.0309422	.0270415	.0223678	.0390585	.0315861	.0471113	.0618781	.0454151	.0462229	.0570526	.0723501	.0572299	.0739148	.0711876	.0847314	.0850493	.0721838	.0328056	0	0	0	0	0
NAME	18-19	28	4+	.020867	.0210045	.0309422	.0270415	.0223678	.0390585	.0315861	.0471113	.0618781	.0454151	.0462229	.0570526	.0723501	.0572299	.0739148	.0711876	.0847314	.0850493	.0721838	.0328056	0	0	0	0	0
NAME	18-19	29	4+	.020867	.0210045	.0309422	.0270415	.0223678	.0390585	.0315861	.0471113	.0618781	.0454151	.0462229	.0570526	.0723501	.0572299	.0739148	.0711876	.0847314	.0850493	.0721838	.0328056	0	0	0	0	0
NAME	18-19	30	4+	.020867	.0210045	.0309422	.0270415	.0223678	.0390585	.0315861	.0471113	.0618781	.0454151	.0462229	.0570526	.0723501	.0572299	.0739148	.0711876	.0847314	.0850493	.0721838	.0328056	0	0	0	0	0
NAME	18-19	31	4+	.020867	.0210045	.0309422	.0270415	.0223678	.0390585	.0315861	.0471113	.0618781	.0454151	.0462229	.0570526	.0723501	.0572299	.0739148	.0711876	.0847314	.0850493	.0721838	.0328056	0	0	0	0	0
NAME	18-19	32	4+	.020867	.0210045	.0309422	.0270415	.0223678	.0390585	.0315861	.0471113	.0618781	.0454151	.0462229	.0570526	.0723501	.0572299	.0739148	.0711876	.0847314	.0850493	.0721838	.0328056	0	0	0	0	0
NAME	18-19	33	4+	.020867	.0210045	.0309422	.0270415	.0223678	.0390585	.0315861	.0471113	.0618781	.0454151	.0462229	.0570526	.0723501	.0572299	.0739148	.0711876	.0847314	.0850493	.0721838	.0328056	0	0	0	0	0
NAME	18-19	34	4+	.020867	.0210045	.0309422	.0270415	.0223678	.0390585	.0315861	.0471113	.0618781	.0454151	.0462229	.0570526	.0723501	.0572299	.0739148	.0711876	.0847314	.0850493	.0721838	.0328056	0	0	0	0	0
NAME	18-19	35	4+	.020867	.0210045	.0309422	.0270415	.0223678	.0390585	.0315861	.0471113	.0618781	.0454151	.0462229	.0570526	.0723501	.0572299	.0739148	.0711876	.0847314	.0850493	.0721838	.0328056	0	0	0	0	0
NAME	18-19	36	4+	.020867	.0210045	.0309422	.0270415	.0223678	.0390585	.0315861	.0471113	.0618781	.0454151	.0462229	.0570526	.0723501	.0572299	.0739148	.0711876	.0847314	.0850493	.0721838	.0328056	0	0	0	0	0
NAME	18-19	37	4+	.020867	.0210045	.0309422	.0270415	.0223678	.0390585	.0315861	.0471113	.0618781	.0454151	.0462229	.0570526	.0723501	.0572299	.0739148	.0711876	.0847314	.0850493	.0721838	.0328056	0	0	0	0	0
NAME	18-19	38	4+	.020867	.0210045	.0309422	.0270415	.0223678	.0390585	.0315861	.0471113	.0618781	.0454151	.0462229	.0570526	.0723501	.0572299	.0739148	.0711876	.0847314	.0850493	.0721838	.0328056	0	0	0	0	0
NAME	18-19	39	4+	.020867	.0210045	.0309422	.0270415	.0223678	.0390585	.0315861	.0471113	.0618781	.0454151	.0462229	.0570526	.0723501	.0572299	.0739148	.0711876	.0847314	.0850493	.0721838	.0328056	0	0	0	0	0
NAME	18-19	40	4+	.020867	.0210045	.0309422	.0270415	.0223678	.0390585	.0315861	.0471113	.0618781	.0454151	.0462229	.0570526	.0723501	.0572299	.0739148	.0711876	.0847314	.0850493	.0721838	.0328056	0	0	0	0	0
NAME	2-3	1	1+	.18684	.2332533	.3502689	.2296377	0	0	0	0	0	0	0	0	0	0	0	0	0	0	0	0	0	0	0	0	0
NAME	2-3	2	1+	.18684	.2332533	.3502689	.2296377	0	0	0	0	0	0	0	0	0	0	0	0	0	0	0	0	0	0	0	0	0
NAME	2-3	3	1+	.18684	.2332533	.3502689	.2296377	0	0	0	0	0	0	0	0	0	0	0	0	0	0	0	0	0	0	0	0	0
NAME	2-3	4	1+	.18684	.2332533	.3502689	.2296377	0	0	0	0	0	0	0	0	0	0	0	0	0	0	0	0	0	0	0	0	0
NAME	2-3	5	1+	.18684	.2332533	.3502689	.2296377	0	0	0	0	0	0	0	0	0	0	0	0	0	0	0	0	0	0	0	0	0
NAME	2-3	6	1+	.18684	.2332533	.3502689	.2296377	0	0	0	0	0	0	0	0	0	0	0	0	0	0	0	0	0	0	0	0	0
NAME	2-3	7	1+	.18684	.2332533	.3502689	.2296377	0	0	0	0	0	0	0	0	0	0	0	0	0	0	0	0	0	0	0	0	0
NAME	2-3	8	1+	.18684	.2332533	.3502689	.2296377	0	0	0	0	0	0	0	0	0	0	0	0	0	0	0	0	0	0	0	0	0
NAME	2-3	9	1+	.18684	.2332533	.3502689	.2296377	0	0	0	0	0	0	0	0	0	0	0	0	0	0	0	0	0	0	0	0	0
NAME	2-3	10	1+	.18684	.2332533	.3502689	.2296377	0	0	0	0	0	0	0	0	0	0	0	0	0	0	0	0	0	0	0	0	0
NAME	2-3	11	1+	.18684	.2332533	.3502689	.2296377	0	0	0	0	0	0	0	0	0	0	0	0	0	0	0	0	0	0	0	0	0
NAME	2-3	12	1+	.18684	.2332533	.3502689	.2296377	0	0	0	0	0	0	0	0	0	0	0	0	0	0	0	0	0	0	0	0	0
NAME	2-3	13	1+	.18684	.2332533	.3502689	.2296377	0	0	0	0	0	0	0	0	0	0	0	0	0	0	0	0	0	0	0	0	0
NAME	2-3	14	1+	.18684	.2332533	.3502689	.2296377	0	0	0	0	0	0	0	0	0	0	0	0	0	0	0	0	0	0	0	0	0
NAME	2-3	15	1+	.18684	.2332533	.3502689	.2296377	0	0	0	0	0	0	0	0	0	0	0	0	0	0	0	0	0	0	0	0	0
NAME	2-3	16	1+	.18684	.2332533	.3502689	.2296377	0	0	0	0	0	0	0	0	0	0	0	0	0	0	0	0	0	0	0	0	0
NAME	2-3	17	1+	.18684	.2332533	.3502689	.2296377	0	0	0	0	0	0	0	0	0	0	0	0	0	0	0	0	0	0	0	0	0
NAME	2-3	18	1+	.18684	.2332533	.3502689	.2296377	0	0	0	0	0	0	0	0	0	0	0	0	0	0	0	0	0	0	0	0	0
NAME	2-3	19	1+	.18684	.2332533	.3502689	.2296377	0	0	0	0	0	0	0	0	0	0	0	0	0	0	0	0	0	0	0	0	0
NAME	2-3	20	1+	.18684	.2332533	.3502689	.2296377	0	0	0	0	0	0	0	0	0	0	0	0	0	0	0	0	0	0	0	0	0
NAME	2-3	21	1+	.18684	.2332533	.3502689	.2296377	0	0	0	0	0	0	0	0	0	0	0	0	0	0	0	0	0	0	0	0	0
NAME	2-3	22	1+	.18684	.2332533	.3502689	.2296377	0	0	0	0	0	0	0	0	0	0	0	0	0	0	0	0	0	0	0	0	0
NAME	2-3	23	1+	.18684	.2332533	.3502689	.2296377	0	0	0	0	0	0	0	0	0	0	0	0	0	0	0	0	0	0	0	0	0
NAME	2-3	24	1+	.18684	.2332533	.3502689	.2296377	0	0	0	0	0	0	0	0	0	0	0	0	0	0	0	0	0	0	0	0	0
NAME	2-3	25	1+	.18684	.2332533	.3502689	.2296377	0	0	0	0	0	0	0	0	0	0	0	0	0	0	0	0	0	0	0	0	0
NAME	2-3	26	1+	.18684	.2332533	.3502689	.2296377	0	0	0	0	0	0	0	0	0	0	0	0	0	0	0	0	0	0	0	0	0
NAME	2-3	27	1+	.18684	.2332533	.3502689	.2296377	0	0	0	0	0	0	0	0	0	0	0	0	0	0	0	0	0	0	0	0	0
NAME	2-3	28	1+	.18684	.2332533	.3502689	.2296377	0	0	0	0	0	0	0	0	0	0	0	0	0	0	0	0	0	0	0	0	0
NAME	2-3	29	1+	.18684	.2332533	.3502689	.2296377	0	0	0	0	0	0	0	0	0	0	0	0	0	0	0	0	0	0	0	0	0
NAME	2-3	30	1+	.18684	.2332533	.3502689	.2296377	0	0	0	0	0	0	0	0	0	0	0	0	0	0	0	0	0	0	0	0	0
NAME	2-3	31	1+	.18684	.2332533	.3502689	.2296377	0	0	0	0	0	0	0	0	0	0	0	0	0	0	0	0	0	0	0	0	0
NAME	2-3	32	1+	.18684	.2332533	.3502689	.2296377	0	0	0	0	0	0	0	0	0	0	0	0	0	0	0	0	0	0	0	0	0
NAME	2-3	33	1+	.18684	.2332533	.3502689	.2296377	0	0	0	0	0	0	0	0	0	0	0	0	0	0	0	0	0	0	0	0	0
NAME	2-3	34	1+	.18684	.2332533	.3502689	.2296377	0	0	0	0	0	0	0	0	0	0	0	0	0	0	0	0	0	0	0	0	0
NAME	2-3	35	1+	.18684	.2332533	.3502689	.2296377	0	0	0	0	0	0	0	0	0	0	0	0	0	0	0	0	0	0	0	0	0
NAME	2-3	36	1+	.18684	.2332533	.3502689	.2296377	0	0	0	0	0	0	0	0	0	0	0	0	0	0	0	0	0	0	0	0	0
NAME	2-3	37	1+	.18684	.2332533	.3502689	.2296377	0	0	0	0	0	0	0	0	0	0	0	0	0	0	0	0	0	0	0	0	0
NAME	2-3	38	1+	.18684	.2332533	.3502689	.2296377	0	0	0	0	0	0	0	0	0	0	0	0	0	0	0	0	0	0	0	0	0
NAME	2-3	39	1+	.18684	.2332533	.3502689	.2296377	0	0	0	0	0	0	0	0	0	0	0	0	0	0	0	0	0	0	0	0	0
NAME	2-3	40	1+	.18684	.2332533	.3502689	.2296377	0	0	0	0	0	0	0	0	0	0	0	0	0	0	0	0	0	0	0	0	0
NAME	20-21	1	1	.0068568	.0108753	.0123264	.0151776	.0154624	.0130217	.0213295	.0254539	.0252336	.0242157	.0280919	.0352787	.0313921	.0537502	.0481533	.0570624	.0649273	.0793567	.0862003	.1090931	.163157	.0735842	0	0	0
NAME	20-21	2	2	.0110528	.0034018	.0142452	.0183976	.0198408	.0207252	.0320322	.0223287	.0379333	.027929	.0350382	.041772	.0406888	.0463808	.0563383	.0622394	.0691204	.0781562	.09146	.1068741	.113464	.0505815	0	0	0
NAME	20-21	3	3	.0081956	.0155595	.0074819	.005954	.0261616	.0229482	.0181321	.0301692	.034457	.0397806	.049907	.0517753	.0377371	.0508625	.0619122	.0625574	.0562157	.0812875	.1136524	.1046024	.0743401	.0463106	0	0	0
NAME	20-21	4	4	.0112486	.0118381	.0161118	.0172617	.025531	.0244547	.033858	.0204416	.0339046	.0359592	.04467	.0335319	.0412798	.0503651	.0767465	.0726864	.1043775	.0800486	.07671	.0786191	.065535	.0448206	0	0	0
NAME	20-21	5	5+	.0153673	.0123771	.0208281	.0149475	.0182988	.0182422	.026819	.0428321	.0351875	.0322322	.0359537	.0486188	.0532605	.0559298	.0811231	.0509203	.0871412	.1019195	.0866804	.0697547	.0578123	.0337539	0	0	0
NAME	20-21	6	5+	.0153673	.0123771	.0208281	.0149475	.0182988	.0182422	.026819	.0428321	.0351875	.0322322	.0359537	.0486188	.0532605	.0559298	.0811231	.0509203	.0871412	.1019195	.0866804	.0697547	.0578123	.0337539	0	0	0
NAME	20-21	7	5+	.0153673	.0123771	.0208281	.0149475	.0182988	.0182422	.026819	.0428321	.0351875	.0322322	.0359537	.0486188	.0532605	.0559298	.0811231	.0509203	.0871412	.1019195	.0866804	.0697547	.0578123	.0337539	0	0	0
NAME	20-21	8	5+	.0153673	.0123771	.0208281	.0149475	.0182988	.0182422	.026819	.0428321	.0351875	.0322322	.0359537	.0486188	.0532605	.0559298	.0811231	.0509203	.0871412	.1019195	.0866804	.0697547	.0578123	.0337539	0	0	0
NAME	20-21	9	5+	.0153673	.0123771	.0208281	.0149475	.0182988	.0182422	.026819	.0428321	.0351875	.0322322	.0359537	.0486188	.0532605	.0559298	.0811231	.0509203	.0871412	.1019195	.0866804	.0697547	.0578123	.0337539	0	0	0
NAME	20-21	10	5+	.0153673	.0123771	.0208281	.0149475	.0182988	.0182422	.026819	.0428321	.0351875	.0322322	.0359537	.0486188	.0532605	.0559298	.0811231	.0509203	.0871412	.1019195	.0866804	.0697547	.0578123	.0337539	0	0	0
NAME	20-21	11	5+	.0153673	.0123771	.0208281	.0149475	.0182988	.0182422	.026819	.0428321	.0351875	.0322322	.0359537	.0486188	.0532605	.0559298	.0811231	.0509203	.0871412	.1019195	.0866804	.0697547	.0578123	.0337539	0	0	0
NAME	20-21	12	5+	.0153673	.0123771	.0208281	.0149475	.0182988	.0182422	.026819	.0428321	.0351875	.0322322	.0359537	.0486188	.0532605	.0559298	.0811231	.0509203	.0871412	.1019195	.0866804	.0697547	.0578123	.0337539	0	0	0
NAME	20-21	13	5+	.0153673	.0123771	.0208281	.0149475	.0182988	.0182422	.026819	.0428321	.0351875	.0322322	.0359537	.0486188	.0532605	.0559298	.0811231	.0509203	.0871412	.1019195	.0866804	.0697547	.0578123	.0337539	0	0	0
NAME	20-21	14	5+	.0153673	.0123771	.0208281	.0149475	.0182988	.0182422	.026819	.0428321	.0351875	.0322322	.0359537	.0486188	.0532605	.0559298	.0811231	.0509203	.0871412	.1019195	.0866804	.0697547	.0578123	.0337539	0	0	0
NAME	20-21	15	5+	.0153673	.0123771	.0208281	.0149475	.0182988	.0182422	.026819	.0428321	.0351875	.0322322	.0359537	.0486188	.0532605	.0559298	.0811231	.0509203	.0871412	.1019195	.0866804	.0697547	.0578123	.0337539	0	0	0
NAME	20-21	16	5+	.0153673	.0123771	.0208281	.0149475	.0182988	.0182422	.026819	.0428321	.0351875	.0322322	.0359537	.0486188	.0532605	.0559298	.0811231	.0509203	.0871412	.1019195	.0866804	.0697547	.0578123	.0337539	0	0	0
NAME	20-21	17	5+	.0153673	.0123771	.0208281	.0149475	.0182988	.0182422	.026819	.0428321	.0351875	.0322322	.0359537	.0486188	.0532605	.0559298	.0811231	.0509203	.0871412	.1019195	.0866804	.0697547	.0578123	.0337539	0	0	0
NAME	20-21	18	5+	.0153673	.0123771	.0208281	.0149475	.0182988	.0182422	.026819	.0428321	.0351875	.0322322	.0359537	.0486188	.0532605	.0559298	.0811231	.0509203	.0871412	.1019195	.0866804	.0697547	.0578123	.0337539	0	0	0
NAME	20-21	19	5+	.0153673	.0123771	.0208281	.0149475	.0182988	.0182422	.026819	.0428321	.0351875	.0322322	.0359537	.0486188	.0532605	.0559298	.0811231	.0509203	.0871412	.1019195	.0866804	.0697547	.0578123	.0337539	0	0	0
NAME	20-21	20	5+	.0153673	.0123771	.0208281	.0149475	.0182988	.0182422	.026819	.0428321	.0351875	.0322322	.0359537	.0486188	.0532605	.0559298	.0811231	.0509203	.0871412	.1019195	.0866804	.0697547	.0578123	.0337539	0	0	0
NAME	20-21	21	5+	.0153673	.0123771	.0208281	.0149475	.0182988	.0182422	.026819	.0428321	.0351875	.0322322	.0359537	.0486188	.0532605	.0559298	.0811231	.0509203	.0871412	.1019195	.0866804	.0697547	.0578123	.0337539	0	0	0
NAME	20-21	22	5+	.0153673	.0123771	.0208281	.0149475	.0182988	.0182422	.026819	.0428321	.0351875	.0322322	.0359537	.0486188	.0532605	.0559298	.0811231	.0509203	.0871412	.1019195	.0866804	.0697547	.0578123	.0337539	0	0	0
NAME	20-21	23	5+	.0153673	.0123771	.0208281	.0149475	.0182988	.0182422	.026819	.0428321	.0351875	.0322322	.0359537	.0486188	.0532605	.0559298	.0811231	.0509203	.0871412	.1019195	.0866804	.0697547	.0578123	.0337539	0	0	0
NAME	20-21	24	5+	.0153673	.0123771	.0208281	.0149475	.0182988	.0182422	.026819	.0428321	.0351875	.0322322	.0359537	.0486188	.0532605	.0559298	.0811231	.0509203	.0871412	.1019195	.0866804	.0697547	.0578123	.0337539	0	0	0
NAME	20-21	25	5+	.0153673	.0123771	.0208281	.0149475	.0182988	.0182422	.026819	.0428321	.0351875	.0322322	.0359537	.0486188	.0532605	.0559298	.0811231	.0509203	.0871412	.1019195	.0866804	.0697547	.0578123	.0337539	0	0	0
NAME	20-21	26	5+	.0153673	.0123771	.0208281	.0149475	.0182988	.0182422	.026819	.0428321	.0351875	.0322322	.0359537	.0486188	.0532605	.0559298	.0811231	.0509203	.0871412	.1019195	.0866804	.0697547	.0578123	.0337539	0	0	0
NAME	20-21	27	5+	.0153673	.0123771	.0208281	.0149475	.0182988	.0182422	.026819	.0428321	.0351875	.0322322	.0359537	.0486188	.0532605	.0559298	.0811231	.0509203	.0871412	.1019195	.0866804	.0697547	.0578123	.0337539	0	0	0
NAME	20-21	28	5+	.0153673	.0123771	.0208281	.0149475	.0182988	.0182422	.026819	.0428321	.0351875	.0322322	.0359537	.0486188	.0532605	.0559298	.0811231	.0509203	.0871412	.1019195	.0866804	.0697547	.0578123	.0337539	0	0	0
NAME	20-21	29	5+	.0153673	.0123771	.0208281	.0149475	.0182988	.0182422	.026819	.0428321	.0351875	.0322322	.0359537	.0486188	.0532605	.0559298	.0811231	.0509203	.0871412	.1019195	.0866804	.0697547	.0578123	.0337539	0	0	0
NAME	20-21	30	5+	.0153673	.0123771	.0208281	.0149475	.0182988	.0182422	.026819	.0428321	.0351875	.0322322	.0359537	.0486188	.0532605	.0559298	.0811231	.0509203	.0871412	.1019195	.0866804	.0697547	.0578123	.0337539	0	0	0
NAME	20-21	31	5+	.0153673	.0123771	.0208281	.0149475	.0182988	.0182422	.026819	.0428321	.0351875	.0322322	.0359537	.0486188	.0532605	.0559298	.0811231	.0509203	.0871412	.1019195	.0866804	.0697547	.0578123	.0337539	0	0	0
NAME	20-21	32	5+	.0153673	.0123771	.0208281	.0149475	.0182988	.0182422	.026819	.0428321	.0351875	.0322322	.0359537	.0486188	.0532605	.0559298	.0811231	.0509203	.0871412	.1019195	.0866804	.0697547	.0578123	.0337539	0	0	0
NAME	20-21	33	5+	.0153673	.0123771	.0208281	.0149475	.0182988	.0182422	.026819	.0428321	.0351875	.0322322	.0359537	.0486188	.0532605	.0559298	.0811231	.0509203	.0871412	.1019195	.0866804	.0697547	.0578123	.0337539	0	0	0
NAME	20-21	34	5+	.0153673	.0123771	.0208281	.0149475	.0182988	.0182422	.026819	.0428321	.0351875	.0322322	.0359537	.0486188	.0532605	.0559298	.0811231	.0509203	.0871412	.1019195	.0866804	.0697547	.0578123	.0337539	0	0	0
NAME	20-21	35	5+	.0153673	.0123771	.0208281	.0149475	.0182988	.0182422	.026819	.0428321	.0351875	.0322322	.0359537	.0486188	.0532605	.0559298	.0811231	.0509203	.0871412	.1019195	.0866804	.0697547	.0578123	.0337539	0	0	0
NAME	20-21	36	5+	.0153673	.0123771	.0208281	.0149475	.0182988	.0182422	.026819	.0428321	.0351875	.0322322	.0359537	.0486188	.0532605	.0559298	.0811231	.0509203	.0871412	.1019195	.0866804	.0697547	.0578123	.0337539	0	0	0
NAME	20-21	37	5+	.0153673	.0123771	.0208281	.0149475	.0182988	.0182422	.026819	.0428321	.0351875	.0322322	.0359537	.0486188	.0532605	.0559298	.0811231	.0509203	.0871412	.1019195	.0866804	.0697547	.0578123	.0337539	0	0	0
NAME	20-21	38	5+	.0153673	.0123771	.0208281	.0149475	.0182988	.0182422	.026819	.0428321	.0351875	.0322322	.0359537	.0486188	.0532605	.0559298	.0811231	.0509203	.0871412	.1019195	.0866804	.0697547	.0578123	.0337539	0	0	0
NAME	20-21	39	5+	.0153673	.0123771	.0208281	.0149475	.0182988	.0182422	.026819	.0428321	.0351875	.0322322	.0359537	.0486188	.0532605	.0559298	.0811231	.0509203	.0871412	.1019195	.0866804	.0697547	.0578123	.0337539	0	0	0
NAME	20-21	40	5+	.0153673	.0123771	.0208281	.0149475	.0182988	.0182422	.026819	.0428321	.0351875	.0322322	.0359537	.0486188	.0532605	.0559298	.0811231	.0509203	.0871412	.1019195	.0866804	.0697547	.0578123	.0337539	0	0	0
NAME	22-23	1	1	.0142014	.0126651	.011659	.0088281	.0098824	.0122854	.0120459	.0117636	.0210237	.0129518	.0248408	.0319087	.0344582	.0395625	.0341075	.0472253	.0463314	.0573012	.0624587	.0662843	.1001069	.124206	.130695	.0732073	0
NAME	22-23	2	2	.0112689	.0066321	.0112283	.0079136	.0118407	.0182093	.0216545	.0244203	.0245361	.0310344	.0225888	.0263539	.0326907	.0306052	.0519232	.0412513	.0467465	.0535199	.0710798	.0790224	.0952529	.0930698	.1184913	.068666	0
NAME	22-23	3	3	.0098763	.01516	.0049715	.010276	.0152359	.0193556	.0205317	.0244233	.035615	.0229704	.0306028	.0374866	.036666	.0298208	.0576741	.0488649	.0687326	.0731669	.0543276	.0624125	.0893971	.1001551	.0945033	.0377741	0
NAME	22-23	4	4	.0050254	.0121194	.0112192	.0079325	.0155079	.0121168	.0285426	.0334506	.0387579	.0385488	.0327578	.0232877	.052085	.0584622	.0556445	.0462408	.0578351	.0517419	.0529547	.0714003	.0768182	.0941678	.0812303	.0421528	0
NAME	22-23	5	5+	.0089651	.0106036	.017427	.0095145	.0165781	.0138835	.0212824	.0354979	.0281015	.0347281	.0390453	.0308391	.0420616	.0488431	.06287	.0730511	.0619932	.0674029	.0748961	.0800886	.0724804	.0671776	.0549946	.0276747	0
NAME	22-23	6	5+	.0089651	.0106036	.017427	.0095145	.0165781	.0138835	.0212824	.0354979	.0281015	.0347281	.0390453	.0308391	.0420616	.0488431	.06287	.0730511	.0619932	.0674029	.0748961	.0800886	.0724804	.0671776	.0549946	.0276747	0
NAME	22-23	7	5+	.0089651	.0106036	.017427	.0095145	.0165781	.0138835	.0212824	.0354979	.0281015	.0347281	.0390453	.0308391	.0420616	.0488431	.06287	.0730511	.0619932	.0674029	.0748961	.0800886	.0724804	.0671776	.0549946	.0276747	0
NAME	22-23	8	5+	.0089651	.0106036	.017427	.0095145	.0165781	.0138835	.0212824	.0354979	.0281015	.0347281	.0390453	.0308391	.0420616	.0488431	.06287	.0730511	.0619932	.0674029	.0748961	.0800886	.0724804	.0671776	.0549946	.0276747	0
NAME	22-23	9	5+	.0089651	.0106036	.017427	.0095145	.0165781	.0138835	.0212824	.0354979	.0281015	.0347281	.0390453	.0308391	.0420616	.0488431	.06287	.0730511	.0619932	.0674029	.0748961	.0800886	.0724804	.0671776	.0549946	.0276747	0
NAME	22-23	10	5+	.0089651	.0106036	.017427	.0095145	.0165781	.0138835	.0212824	.0354979	.0281015	.0347281	.0390453	.0308391	.0420616	.0488431	.06287	.0730511	.0619932	.0674029	.0748961	.0800886	.0724804	.0671776	.0549946	.0276747	0
NAME	22-23	11	5+	.0089651	.0106036	.017427	.0095145	.0165781	.0138835	.0212824	.0354979	.0281015	.0347281	.0390453	.0308391	.0420616	.0488431	.06287	.0730511	.0619932	.0674029	.0748961	.0800886	.0724804	.0671776	.0549946	.0276747	0
NAME	22-23	12	5+	.0089651	.0106036	.017427	.0095145	.0165781	.0138835	.0212824	.0354979	.0281015	.0347281	.0390453	.0308391	.0420616	.0488431	.06287	.0730511	.0619932	.0674029	.0748961	.0800886	.0724804	.0671776	.0549946	.0276747	0
NAME	22-23	13	5+	.0089651	.0106036	.017427	.0095145	.0165781	.0138835	.0212824	.0354979	.0281015	.0347281	.0390453	.0308391	.0420616	.0488431	.06287	.0730511	.0619932	.0674029	.0748961	.0800886	.0724804	.0671776	.0549946	.0276747	0
NAME	22-23	14	5+	.0089651	.0106036	.017427	.0095145	.0165781	.0138835	.0212824	.0354979	.0281015	.0347281	.0390453	.0308391	.0420616	.0488431	.06287	.0730511	.0619932	.0674029	.0748961	.0800886	.0724804	.0671776	.0549946	.0276747	0
NAME	22-23	15	5+	.0089651	.0106036	.017427	.0095145	.0165781	.0138835	.0212824	.0354979	.0281015	.0347281	.0390453	.0308391	.0420616	.0488431	.06287	.0730511	.0619932	.0674029	.0748961	.0800886	.0724804	.0671776	.0549946	.0276747	0
NAME	22-23	16	5+	.0089651	.0106036	.017427	.0095145	.0165781	.0138835	.0212824	.0354979	.0281015	.0347281	.0390453	.0308391	.0420616	.0488431	.06287	.0730511	.0619932	.0674029	.0748961	.0800886	.0724804	.0671776	.0549946	.0276747	0
NAME	22-23	17	5+	.0089651	.0106036	.017427	.0095145	.0165781	.0138835	.0212824	.0354979	.0281015	.0347281	.0390453	.0308391	.0420616	.0488431	.06287	.0730511	.0619932	.0674029	.0748961	.0800886	.0724804	.0671776	.0549946	.0276747	0
NAME	22-23	18	5+	.0089651	.0106036	.017427	.0095145	.0165781	.0138835	.0212824	.0354979	.0281015	.0347281	.0390453	.0308391	.0420616	.0488431	.06287	.0730511	.0619932	.0674029	.0748961	.0800886	.0724804	.0671776	.0549946	.0276747	0
NAME	22-23	19	5+	.0089651	.0106036	.017427	.0095145	.0165781	.0138835	.0212824	.0354979	.0281015	.0347281	.0390453	.0308391	.0420616	.0488431	.06287	.0730511	.0619932	.0674029	.0748961	.0800886	.0724804	.0671776	.0549946	.0276747	0
NAME	22-23	20	5+	.0089651	.0106036	.017427	.0095145	.0165781	.0138835	.0212824	.0354979	.0281015	.0347281	.0390453	.0308391	.0420616	.0488431	.06287	.0730511	.0619932	.0674029	.0748961	.0800886	.0724804	.0671776	.0549946	.0276747	0
NAME	22-23	21	5+	.0089651	.0106036	.017427	.0095145	.0165781	.0138835	.0212824	.0354979	.0281015	.0347281	.0390453	.0308391	.0420616	.0488431	.06287	.0730511	.0619932	.0674029	.0748961	.0800886	.0724804	.0671776	.0549946	.0276747	0
NAME	22-23	22	5+	.0089651	.0106036	.017427	.0095145	.0165781	.0138835	.0212824	.0354979	.0281015	.0347281	.0390453	.0308391	.0420616	.0488431	.06287	.0730511	.0619932	.0674029	.0748961	.0800886	.0724804	.0671776	.0549946	.0276747	0
NAME	22-23	23	5+	.0089651	.0106036	.017427	.0095145	.0165781	.0138835	.0212824	.0354979	.0281015	.0347281	.0390453	.0308391	.0420616	.0488431	.06287	.0730511	.0619932	.0674029	.0748961	.0800886	.0724804	.0671776	.0549946	.0276747	0
NAME	22-23	24	5+	.0089651	.0106036	.017427	.0095145	.0165781	.0138835	.0212824	.0354979	.0281015	.0347281	.0390453	.0308391	.0420616	.0488431	.06287	.0730511	.0619932	.0674029	.0748961	.0800886	.0724804	.0671776	.0549946	.0276747	0
NAME	22-23	25	5+	.0089651	.0106036	.017427	.0095145	.0165781	.0138835	.0212824	.0354979	.0281015	.0347281	.0390453	.0308391	.0420616	.0488431	.06287	.0730511	.0619932	.0674029	.0748961	.0800886	.0724804	.0671776	.0549946	.0276747	0
NAME	22-23	26	5+	.0089651	.0106036	.017427	.0095145	.0165781	.0138835	.0212824	.0354979	.0281015	.0347281	.0390453	.0308391	.0420616	.0488431	.06287	.0730511	.0619932	.0674029	.0748961	.0800886	.0724804	.0671776	.0549946	.0276747	0
NAME	22-23	27	5+	.0089651	.0106036	.017427	.0095145	.0165781	.0138835	.0212824	.0354979	.0281015	.0347281	.0390453	.0308391	.0420616	.0488431	.06287	.0730511	.0619932	.0674029	.0748961	.0800886	.0724804	.0671776	.0549946	.0276747	0
NAME	22-23	28	5+	.0089651	.0106036	.017427	.0095145	.0165781	.0138835	.0212824	.0354979	.0281015	.0347281	.0390453	.0308391	.0420616	.0488431	.06287	.0730511	.0619932	.0674029	.0748961	.0800886	.0724804	.0671776	.0549946	.0276747	0
NAME	22-23	29	5+	.0089651	.0106036	.017427	.0095145	.0165781	.0138835	.0212824	.0354979	.0281015	.0347281	.0390453	.0308391	.0420616	.0488431	.06287	.0730511	.0619932	.0674029	.0748961	.0800886	.0724804	.0671776	.0549946	.0276747	0
NAME	22-23	30	5+	.0089651	.0106036	.017427	.0095145	.0165781	.0138835	.0212824	.0354979	.0281015	.0347281	.0390453	.0308391	.0420616	.0488431	.06287	.0730511	.0619932	.0674029	.0748961	.0800886	.0724804	.0671776	.0549946	.0276747	0
NAME	22-23	31	5+	.0089651	.0106036	.017427	.0095145	.0165781	.0138835	.0212824	.0354979	.0281015	.0347281	.0390453	.0308391	.0420616	.0488431	.06287	.0730511	.0619932	.0674029	.0748961	.0800886	.0724804	.0671776	.0549946	.0276747	0
NAME	22-23	32	5+	.0089651	.0106036	.017427	.0095145	.0165781	.0138835	.0212824	.0354979	.0281015	.0347281	.0390453	.0308391	.0420616	.0488431	.06287	.0730511	.0619932	.0674029	.0748961	.0800886	.0724804	.0671776	.0549946	.0276747	0
NAME	22-23	33	5+	.0089651	.0106036	.017427	.0095145	.0165781	.0138835	.0212824	.0354979	.0281015	.0347281	.0390453	.0308391	.0420616	.0488431	.06287	.0730511	.0619932	.0674029	.0748961	.0800886	.0724804	.0671776	.0549946	.0276747	0
NAME	22-23	34	5+	.0089651	.0106036	.017427	.0095145	.0165781	.0138835	.0212824	.0354979	.0281015	.0347281	.0390453	.0308391	.0420616	.0488431	.06287	.0730511	.0619932	.0674029	.0748961	.0800886	.0724804	.0671776	.0549946	.0276747	0
NAME	22-23	35	5+	.0089651	.0106036	.017427	.0095145	.0165781	.0138835	.0212824	.0354979	.0281015	.0347281	.0390453	.0308391	.0420616	.0488431	.06287	.0730511	.0619932	.0674029	.0748961	.0800886	.0724804	.0671776	.0549946	.0276747	0
NAME	22-23	36	5+	.0089651	.0106036	.017427	.0095145	.0165781	.0138835	.0212824	.0354979	.0281015	.0347281	.0390453	.0308391	.0420616	.0488431	.06287	.0730511	.0619932	.0674029	.0748961	.0800886	.0724804	.0671776	.0549946	.0276747	0
NAME	22-23	37	5+	.0089651	.0106036	.017427	.0095145	.0165781	.0138835	.0212824	.0354979	.0281015	.0347281	.0390453	.0308391	.0420616	.0488431	.06287	.0730511	.0619932	.0674029	.0748961	.0800886	.0724804	.0671776	.0549946	.0276747	0
NAME	22-23	38	5+	.0089651	.0106036	.017427	.0095145	.0165781	.0138835	.0212824	.0354979	.0281015	.0347281	.0390453	.0308391	.0420616	.0488431	.06287	.0730511	.0619932	.0674029	.0748961	.0800886	.0724804	.0671776	.0549946	.0276747	0
NAME	22-23	39	5+	.0089651	.0106036	.017427	.0095145	.0165781	.0138835	.0212824	.0354979	.0281015	.0347281	.0390453	.0308391	.0420616	.0488431	.06287	.0730511	.0619932	.0674029	.0748961	.0800886	.0724804	.0671776	.0549946	.0276747	0
NAME	22-23	40	5+	.0089651	.0106036	.017427	.0095145	.0165781	.0138835	.0212824	.0354979	.0281015	.0347281	.0390453	.0308391	.0420616	.0488431	.06287	.0730511	.0619932	.0674029	.0748961	.0800886	.0724804	.0671776	.0549946	.0276747	0
NAME	24-25	1	1	.0064462	.00657	.0107575	.010393	.011454	.0095654	.0168795	.0186768	.0160842	.0108723	.0101053	.019488	.0224285	.0224982	.0358827	.0353725	.04093	.0463649	.0593523	.0496921	.0613557	.0702365	.0912761	.1034695	.144158
NAME	24-25	2	2	.0041878	.0054341	.0073235	.0090501	.0119012	.0111672	.0168194	.0131109	.0162297	.02072	.0288205	.0259938	.0368315	.0296475	.0325732	.04778	.0517767	.0393042	.0561434	.049044	.062779	.0702172	.0867583	.0952746	.1174242
NAME	24-25	3	3	.0065046	.0061294	.0069249	.0030944	.008782	.0068558	.0135065	.0173437	.0208333	.0182771	.0279686	.0310602	.0281249	.0437501	.039093	.0495113	.0536967	.0662391	.0538839	.0668796	.0629842	.0618329	.0853673	.0936485	.0792642
NAME	24-25	4	4+	.004363	.0082503	.0040781	.0127529	.008891	.0086078	.0239612	.0202615	.017894	.0341301	.0240898	.0283682	.0260064	.0319055	.0469256	.0400961	.0382722	.0586954	.0679323	.0775452	.0787221	.0708443	.0880328	.0849182	.0636895
NAME	24-25	5	4+	.004363	.0082503	.0040781	.0127529	.008891	.0086078	.0239612	.0202615	.017894	.0341301	.0240898	.0283682	.0260064	.0319055	.0469256	.0400961	.0382722	.0586954	.0679323	.0775452	.0787221	.0708443	.0880328	.0849182	.0636895
NAME	24-25	6	6+	.005811	.0085389	.0084543	.0090753	.0153423	.0174129	.013066	.0198143	.0198328	.0189861	.0302624	.0245197	.0252848	.0374729	.0359582	.0542416	.0573396	.08224	.0467567	.0728483	.064454	.0773094	.0775578	.0848904	.0635504
NAME	24-25	7	6+	.005811	.0085389	.0084543	.0090753	.0153423	.0174129	.013066	.0198143	.0198328	.0189861	.0302624	.0245197	.0252848	.0374729	.0359582	.0542416	.0573396	.08224	.0467567	.0728483	.064454	.0773094	.0775578	.0848904	.0635504
NAME	24-25	8	6+	.005811	.0085389	.0084543	.0090753	.0153423	.0174129	.013066	.0198143	.0198328	.0189861	.0302624	.0245197	.0252848	.0374729	.0359582	.0542416	.0573396	.08224	.0467567	.0728483	.064454	.0773094	.0775578	.0848904	.0635504
NAME	24-25	9	6+	.005811	.0085389	.0084543	.0090753	.0153423	.0174129	.013066	.0198143	.0198328	.0189861	.0302624	.0245197	.0252848	.0374729	.0359582	.0542416	.0573396	.08224	.0467567	.0728483	.064454	.0773094	.0775578	.0848904	.0635504
NAME	24-25	10	6+	.005811	.0085389	.0084543	.0090753	.0153423	.0174129	.013066	.0198143	.0198328	.0189861	.0302624	.0245197	.0252848	.0374729	.0359582	.0542416	.0573396	.08224	.0467567	.0728483	.064454	.0773094	.0775578	.0848904	.0635504
NAME	24-25	11	6+	.005811	.0085389	.0084543	.0090753	.0153423	.0174129	.013066	.0198143	.0198328	.0189861	.0302624	.0245197	.0252848	.0374729	.0359582	.0542416	.0573396	.08224	.0467567	.0728483	.064454	.0773094	.0775578	.0848904	.0635504
NAME	24-25	12	6+	.005811	.0085389	.0084543	.0090753	.0153423	.0174129	.013066	.0198143	.0198328	.0189861	.0302624	.0245197	.0252848	.0374729	.0359582	.0542416	.0573396	.08224	.0467567	.0728483	.064454	.0773094	.0775578	.0848904	.0635504
NAME	24-25	13	6+	.005811	.0085389	.0084543	.0090753	.0153423	.0174129	.013066	.0198143	.0198328	.0189861	.0302624	.0245197	.0252848	.0374729	.0359582	.0542416	.0573396	.08224	.0467567	.0728483	.064454	.0773094	.0775578	.0848904	.0635504
NAME	24-25	14	6+	.005811	.0085389	.0084543	.0090753	.0153423	.0174129	.013066	.0198143	.0198328	.0189861	.0302624	.0245197	.0252848	.0374729	.0359582	.0542416	.0573396	.08224	.0467567	.0728483	.064454	.0773094	.0775578	.0848904	.0635504
NAME	24-25	15	6+	.005811	.0085389	.0084543	.0090753	.0153423	.0174129	.013066	.0198143	.0198328	.0189861	.0302624	.0245197	.0252848	.0374729	.0359582	.0542416	.0573396	.08224	.0467567	.0728483	.064454	.0773094	.0775578	.0848904	.0635504
NAME	24-25	16	6+	.005811	.0085389	.0084543	.0090753	.0153423	.0174129	.013066	.0198143	.0198328	.0189861	.0302624	.0245197	.0252848	.0374729	.0359582	.0542416	.0573396	.08224	.0467567	.0728483	.064454	.0773094	.0775578	.0848904	.0635504
NAME	24-25	17	6+	.005811	.0085389	.0084543	.0090753	.0153423	.0174129	.013066	.0198143	.0198328	.0189861	.0302624	.0245197	.0252848	.0374729	.0359582	.0542416	.0573396	.08224	.0467567	.0728483	.064454	.0773094	.0775578	.0848904	.0635504
NAME	24-25	18	6+	.005811	.0085389	.0084543	.0090753	.0153423	.0174129	.013066	.0198143	.0198328	.0189861	.0302624	.0245197	.0252848	.0374729	.0359582	.0542416	.0573396	.08224	.0467567	.0728483	.064454	.0773094	.0775578	.0848904	.0635504
NAME	24-25	19	6+	.005811	.0085389	.0084543	.0090753	.0153423	.0174129	.013066	.0198143	.0198328	.0189861	.0302624	.0245197	.0252848	.0374729	.0359582	.0542416	.0573396	.08224	.0467567	.0728483	.064454	.0773094	.0775578	.0848904	.0635504
NAME	24-25	20	6+	.005811	.0085389	.0084543	.0090753	.0153423	.0174129	.013066	.0198143	.0198328	.0189861	.0302624	.0245197	.0252848	.0374729	.0359582	.0542416	.0573396	.08224	.0467567	.0728483	.064454	.0773094	.0775578	.0848904	.0635504
NAME	24-25	21	6+	.005811	.0085389	.0084543	.0090753	.0153423	.0174129	.013066	.0198143	.0198328	.0189861	.0302624	.0245197	.0252848	.0374729	.0359582	.0542416	.0573396	.08224	.0467567	.0728483	.064454	.0773094	.0775578	.0848904	.0635504
NAME	24-25	22	6+	.005811	.0085389	.0084543	.0090753	.0153423	.0174129	.013066	.0198143	.0198328	.0189861	.0302624	.0245197	.0252848	.0374729	.0359582	.0542416	.0573396	.08224	.0467567	.0728483	.064454	.0773094	.0775578	.0848904	.0635504
NAME	24-25	23	6+	.005811	.0085389	.0084543	.0090753	.0153423	.0174129	.013066	.0198143	.0198328	.0189861	.0302624	.0245197	.0252848	.0374729	.0359582	.0542416	.0573396	.08224	.0467567	.0728483	.064454	.0773094	.0775578	.0848904	.0635504
NAME	24-25	24	6+	.005811	.0085389	.0084543	.0090753	.0153423	.0174129	.013066	.0198143	.0198328	.0189861	.0302624	.0245197	.0252848	.0374729	.0359582	.0542416	.0573396	.08224	.0467567	.0728483	.064454	.0773094	.0775578	.0848904	.0635504
NAME	24-25	25	6+	.005811	.0085389	.0084543	.0090753	.0153423	.0174129	.013066	.0198143	.0198328	.0189861	.0302624	.0245197	.0252848	.0374729	.0359582	.0542416	.0573396	.08224	.0467567	.0728483	.064454	.0773094	.0775578	.0848904	.0635504
NAME	24-25	26	6+	.005811	.0085389	.0084543	.0090753	.0153423	.0174129	.013066	.0198143	.0198328	.0189861	.0302624	.0245197	.0252848	.0374729	.0359582	.0542416	.0573396	.08224	.0467567	.0728483	.064454	.0773094	.0775578	.0848904	.0635504
NAME	24-25	27	6+	.005811	.0085389	.0084543	.0090753	.0153423	.0174129	.013066	.0198143	.0198328	.0189861	.0302624	.0245197	.0252848	.0374729	.0359582	.0542416	.0573396	.08224	.0467567	.0728483	.064454	.0773094	.0775578	.0848904	.0635504
NAME	24-25	28	6+	.005811	.0085389	.0084543	.0090753	.0153423	.0174129	.013066	.0198143	.0198328	.0189861	.0302624	.0245197	.0252848	.0374729	.0359582	.0542416	.0573396	.08224	.0467567	.0728483	.064454	.0773094	.0775578	.0848904	.0635504
NAME	24-25	29	6+	.005811	.0085389	.0084543	.0090753	.0153423	.0174129	.013066	.0198143	.0198328	.0189861	.0302624	.0245197	.0252848	.0374729	.0359582	.0542416	.0573396	.08224	.0467567	.0728483	.064454	.0773094	.0775578	.0848904	.0635504
NAME	24-25	30	6+	.005811	.0085389	.0084543	.0090753	.0153423	.0174129	.013066	.0198143	.0198328	.0189861	.0302624	.0245197	.0252848	.0374729	.0359582	.0542416	.0573396	.08224	.0467567	.0728483	.064454	.0773094	.0775578	.0848904	.0635504
NAME	24-25	31	6+	.005811	.0085389	.0084543	.0090753	.0153423	.0174129	.013066	.0198143	.0198328	.0189861	.0302624	.0245197	.0252848	.0374729	.0359582	.0542416	.0573396	.08224	.0467567	.0728483	.064454	.0773094	.0775578	.0848904	.0635504
NAME	24-25	32	6+	.005811	.0085389	.0084543	.0090753	.0153423	.0174129	.013066	.0198143	.0198328	.0189861	.0302624	.0245197	.0252848	.0374729	.0359582	.0542416	.0573396	.08224	.0467567	.0728483	.064454	.0773094	.0775578	.0848904	.0635504
NAME	24-25	33	6+	.005811	.0085389	.0084543	.0090753	.0153423	.0174129	.013066	.0198143	.0198328	.0189861	.0302624	.0245197	.0252848	.0374729	.0359582	.0542416	.0573396	.08224	.0467567	.0728483	.064454	.0773094	.0775578	.0848904	.0635504
NAME	24-25	34	6+	.005811	.0085389	.0084543	.0090753	.0153423	.0174129	.013066	.0198143	.0198328	.0189861	.0302624	.0245197	.0252848	.0374729	.0359582	.0542416	.0573396	.08224	.0467567	.0728483	.064454	.0773094	.0775578	.0848904	.0635504
NAME	24-25	35	6+	.005811	.0085389	.0084543	.0090753	.0153423	.0174129	.013066	.0198143	.0198328	.0189861	.0302624	.0245197	.0252848	.0374729	.0359582	.0542416	.0573396	.08224	.0467567	.0728483	.064454	.0773094	.0775578	.0848904	.0635504
NAME	24-25	36	6+	.005811	.0085389	.0084543	.0090753	.0153423	.0174129	.013066	.0198143	.0198328	.0189861	.0302624	.0245197	.0252848	.0374729	.0359582	.0542416	.0573396	.08224	.0467567	.0728483	.064454	.0773094	.0775578	.0848904	.0635504
NAME	24-25	37	6+	.005811	.0085389	.0084543	.0090753	.0153423	.0174129	.013066	.0198143	.0198328	.0189861	.0302624	.0245197	.0252848	.0374729	.0359582	.0542416	.0573396	.08224	.0467567	.0728483	.064454	.0773094	.0775578	.0848904	.0635504
NAME	24-25	38	6+	.005811	.0085389	.0084543	.0090753	.0153423	.0174129	.013066	.0198143	.0198328	.0189861	.0302624	.0245197	.0252848	.0374729	.0359582	.0542416	.0573396	.08224	.0467567	.0728483	.064454	.0773094	.0775578	.0848904	.0635504
NAME	24-25	39	6+	.005811	.0085389	.0084543	.0090753	.0153423	.0174129	.013066	.0198143	.0198328	.0189861	.0302624	.0245197	.0252848	.0374729	.0359582	.0542416	.0573396	.08224	.0467567	.0728483	.064454	.0773094	.0775578	.0848904	.0635504
NAME	24-25	40	6+	.005811	.0085389	.0084543	.0090753	.0153423	.0174129	.013066	.0198143	.0198328	.0189861	.0302624	.0245197	.0252848	.0374729	.0359582	.0542416	.0573396	.08224	.0467567	.0728483	.064454	.0773094	.0775578	.0848904	.0635504
NAME	26-27	1	1	.0091596	.0072764	.0058242	.0040994	.0071036	.0142423	.0112335	.0183588	.0154777	.0137049	.0125692	.0151539	.0202597	.0188763	.0204114	.0216489	.0347371	.0266599	.0407271	.0507247	.0569115	.0604332	.0447068	.0739308	.0923051
NAME	26-27	2	2	.003086	.0051898	.005371	.0065368	.0082388	.0113781	.0128076	.0153844	.017276	.0173973	.028071	.0189137	.0193036	.0226284	.0323925	.0340177	.0328161	.0344679	.0506373	.0448727	.051976	.0502535	.0681611	.076492	.0849625
NAME	26-27	3	3	.0035823	.0052016	.0050845	.0032859	.0034414	.0101422	.0115163	.0109686	.0123595	.0203458	.0162543	.0167582	.0236122	.0351449	.0259129	.0350187	.0402141	.0356654	.0387776	.0500813	.0579625	.0586464	.0704012	.0939218	.1066136
NAME	26-27	4	4	.0016941	.0056242	.0023922	.0036056	.0102115	.0071648	.013907	.0237738	.0277157	.0308217	.0097799	.0393333	.0219671	.0381868	.0258155	.0487913	.0563541	.0532037	.0474971	.0525293	.0579035	.0595371	.0627414	.0548058	.0708687
NAME	26-27	5	5+	0	.0106417	.0048983	.0144272	.0079532	.0169367	.0224034	.0262544	.0269958	.0262881	.0268251	.0246066	.0364231	.0285021	.0314303	.0294689	.0330117	.0580319	.0671255	.0564974	.0564072	.0660263	.0620316	.0676304	.0695453
NAME	26-27	6	5+	0	.0106417	.0048983	.0144272	.0079532	.0169367	.0224034	.0262544	.0269958	.0262881	.0268251	.0246066	.0364231	.0285021	.0314303	.0294689	.0330117	.0580319	.0671255	.0564974	.0564072	.0660263	.0620316	.0676304	.0695453
NAME	26-27	7	5+	0	.0106417	.0048983	.0144272	.0079532	.0169367	.0224034	.0262544	.0269958	.0262881	.0268251	.0246066	.0364231	.0285021	.0314303	.0294689	.0330117	.0580319	.0671255	.0564974	.0564072	.0660263	.0620316	.0676304	.0695453
NAME	26-27	8	5+	0	.0106417	.0048983	.0144272	.0079532	.0169367	.0224034	.0262544	.0269958	.0262881	.0268251	.0246066	.0364231	.0285021	.0314303	.0294689	.0330117	.0580319	.0671255	.0564974	.0564072	.0660263	.0620316	.0676304	.0695453
NAME	26-27	9	5+	0	.0106417	.0048983	.0144272	.0079532	.0169367	.0224034	.0262544	.0269958	.0262881	.0268251	.0246066	.0364231	.0285021	.0314303	.0294689	.0330117	.0580319	.0671255	.0564974	.0564072	.0660263	.0620316	.0676304	.0695453
NAME	26-27	10	5+	0	.0106417	.0048983	.0144272	.0079532	.0169367	.0224034	.0262544	.0269958	.0262881	.0268251	.0246066	.0364231	.0285021	.0314303	.0294689	.0330117	.0580319	.0671255	.0564974	.0564072	.0660263	.0620316	.0676304	.0695453
NAME	26-27	11	5+	0	.0106417	.0048983	.0144272	.0079532	.0169367	.0224034	.0262544	.0269958	.0262881	.0268251	.0246066	.0364231	.0285021	.0314303	.0294689	.0330117	.0580319	.0671255	.0564974	.0564072	.0660263	.0620316	.0676304	.0695453
NAME	26-27	12	5+	0	.0106417	.0048983	.0144272	.0079532	.0169367	.0224034	.0262544	.0269958	.0262881	.0268251	.0246066	.0364231	.0285021	.0314303	.0294689	.0330117	.0580319	.0671255	.0564974	.0564072	.0660263	.0620316	.0676304	.0695453
NAME	26-27	13	5+	0	.0106417	.0048983	.0144272	.0079532	.0169367	.0224034	.0262544	.0269958	.0262881	.0268251	.0246066	.0364231	.0285021	.0314303	.0294689	.0330117	.0580319	.0671255	.0564974	.0564072	.0660263	.0620316	.0676304	.0695453
NAME	26-27	14	5+	0	.0106417	.0048983	.0144272	.0079532	.0169367	.0224034	.0262544	.0269958	.0262881	.0268251	.0246066	.0364231	.0285021	.0314303	.0294689	.0330117	.0580319	.0671255	.0564974	.0564072	.0660263	.0620316	.0676304	.0695453
NAME	26-27	15	5+	0	.0106417	.0048983	.0144272	.0079532	.0169367	.0224034	.0262544	.0269958	.0262881	.0268251	.0246066	.0364231	.0285021	.0314303	.0294689	.0330117	.0580319	.0671255	.0564974	.0564072	.0660263	.0620316	.0676304	.0695453
NAME	26-27	16	5+	0	.0106417	.0048983	.0144272	.0079532	.0169367	.0224034	.0262544	.0269958	.0262881	.0268251	.0246066	.0364231	.0285021	.0314303	.0294689	.0330117	.0580319	.0671255	.0564974	.0564072	.0660263	.0620316	.0676304	.0695453
NAME	26-27	17	5+	0	.0106417	.0048983	.0144272	.0079532	.0169367	.0224034	.0262544	.0269958	.0262881	.0268251	.0246066	.0364231	.0285021	.0314303	.0294689	.0330117	.0580319	.0671255	.0564974	.0564072	.0660263	.0620316	.0676304	.0695453
NAME	26-27	18	5+	0	.0106417	.0048983	.0144272	.0079532	.0169367	.0224034	.0262544	.0269958	.0262881	.0268251	.0246066	.0364231	.0285021	.0314303	.0294689	.0330117	.0580319	.0671255	.0564974	.0564072	.0660263	.0620316	.0676304	.0695453
NAME	26-27	19	5+	0	.0106417	.0048983	.0144272	.0079532	.0169367	.0224034	.0262544	.0269958	.0262881	.0268251	.0246066	.0364231	.0285021	.0314303	.0294689	.0330117	.0580319	.0671255	.0564974	.0564072	.0660263	.0620316	.0676304	.0695453
NAME	26-27	20	5+	0	.0106417	.0048983	.0144272	.0079532	.0169367	.0224034	.0262544	.0269958	.0262881	.0268251	.0246066	.0364231	.0285021	.0314303	.0294689	.0330117	.0580319	.0671255	.0564974	.0564072	.0660263	.0620316	.0676304	.0695453
NAME	26-27	21	5+	0	.0106417	.0048983	.0144272	.0079532	.0169367	.0224034	.0262544	.0269958	.0262881	.0268251	.0246066	.0364231	.0285021	.0314303	.0294689	.0330117	.0580319	.0671255	.0564974	.0564072	.0660263	.0620316	.0676304	.0695453
NAME	26-27	22	5+	0	.0106417	.0048983	.0144272	.0079532	.0169367	.0224034	.0262544	.0269958	.0262881	.0268251	.0246066	.0364231	.0285021	.0314303	.0294689	.0330117	.0580319	.0671255	.0564974	.0564072	.0660263	.0620316	.0676304	.0695453
NAME	26-27	23	5+	0	.0106417	.0048983	.0144272	.0079532	.0169367	.0224034	.0262544	.0269958	.0262881	.0268251	.0246066	.0364231	.0285021	.0314303	.0294689	.0330117	.0580319	.0671255	.0564974	.0564072	.0660263	.0620316	.0676304	.0695453
NAME	26-27	24	5+	0	.0106417	.0048983	.0144272	.0079532	.0169367	.0224034	.0262544	.0269958	.0262881	.0268251	.0246066	.0364231	.0285021	.0314303	.0294689	.0330117	.0580319	.0671255	.0564974	.0564072	.0660263	.0620316	.0676304	.0695453
NAME	26-27	25	5+	0	.0106417	.0048983	.0144272	.0079532	.0169367	.0224034	.0262544	.0269958	.0262881	.0268251	.0246066	.0364231	.0285021	.0314303	.0294689	.0330117	.0580319	.0671255	.0564974	.0564072	.0660263	.0620316	.0676304	.0695453
NAME	26-27	26	5+	0	.0106417	.0048983	.0144272	.0079532	.0169367	.0224034	.0262544	.0269958	.0262881	.0268251	.0246066	.0364231	.0285021	.0314303	.0294689	.0330117	.0580319	.0671255	.0564974	.0564072	.0660263	.0620316	.0676304	.0695453
NAME	26-27	27	5+	0	.0106417	.0048983	.0144272	.0079532	.0169367	.0224034	.0262544	.0269958	.0262881	.0268251	.0246066	.0364231	.0285021	.0314303	.0294689	.0330117	.0580319	.0671255	.0564974	.0564072	.0660263	.0620316	.0676304	.0695453
NAME	26-27	28	5+	0	.0106417	.0048983	.0144272	.0079532	.0169367	.0224034	.0262544	.0269958	.0262881	.0268251	.0246066	.0364231	.0285021	.0314303	.0294689	.0330117	.0580319	.0671255	.0564974	.0564072	.0660263	.0620316	.0676304	.0695453
NAME	26-27	29	5+	0	.0106417	.0048983	.0144272	.0079532	.0169367	.0224034	.0262544	.0269958	.0262881	.0268251	.0246066	.0364231	.0285021	.0314303	.0294689	.0330117	.0580319	.0671255	.0564974	.0564072	.0660263	.0620316	.0676304	.0695453
NAME	26-27	30	5+	0	.0106417	.0048983	.0144272	.0079532	.0169367	.0224034	.0262544	.0269958	.0262881	.0268251	.0246066	.0364231	.0285021	.0314303	.0294689	.0330117	.0580319	.0671255	.0564974	.0564072	.0660263	.0620316	.0676304	.0695453
NAME	26-27	31	5+	0	.0106417	.0048983	.0144272	.0079532	.0169367	.0224034	.0262544	.0269958	.0262881	.0268251	.0246066	.0364231	.0285021	.0314303	.0294689	.0330117	.0580319	.0671255	.0564974	.0564072	.0660263	.0620316	.0676304	.0695453
NAME	26-27	32	5+	0	.0106417	.0048983	.0144272	.0079532	.0169367	.0224034	.0262544	.0269958	.0262881	.0268251	.0246066	.0364231	.0285021	.0314303	.0294689	.0330117	.0580319	.0671255	.0564974	.0564072	.0660263	.0620316	.0676304	.0695453
NAME	26-27	33	5+	0	.0106417	.0048983	.0144272	.0079532	.0169367	.0224034	.0262544	.0269958	.0262881	.0268251	.0246066	.0364231	.0285021	.0314303	.0294689	.0330117	.0580319	.0671255	.0564974	.0564072	.0660263	.0620316	.0676304	.0695453
NAME	26-27	34	5+	0	.0106417	.0048983	.0144272	.0079532	.0169367	.0224034	.0262544	.0269958	.0262881	.0268251	.0246066	.0364231	.0285021	.0314303	.0294689	.0330117	.0580319	.0671255	.0564974	.0564072	.0660263	.0620316	.0676304	.0695453
NAME	26-27	35	5+	0	.0106417	.0048983	.0144272	.0079532	.0169367	.0224034	.0262544	.0269958	.0262881	.0268251	.0246066	.0364231	.0285021	.0314303	.0294689	.0330117	.0580319	.0671255	.0564974	.0564072	.0660263	.0620316	.0676304	.0695453
NAME	26-27	36	5+	0	.0106417	.0048983	.0144272	.0079532	.0169367	.0224034	.0262544	.0269958	.0262881	.0268251	.0246066	.0364231	.0285021	.0314303	.0294689	.0330117	.0580319	.0671255	.0564974	.0564072	.0660263	.0620316	.0676304	.0695453
NAME	26-27	37	5+	0	.0106417	.0048983	.0144272	.0079532	.0169367	.0224034	.0262544	.0269958	.0262881	.0268251	.0246066	.0364231	.0285021	.0314303	.0294689	.0330117	.0580319	.0671255	.0564974	.0564072	.0660263	.0620316	.0676304	.0695453
NAME	26-27	38	5+	0	.0106417	.0048983	.0144272	.0079532	.0169367	.0224034	.0262544	.0269958	.0262881	.0268251	.0246066	.0364231	.0285021	.0314303	.0294689	.0330117	.0580319	.0671255	.0564974	.0564072	.0660263	.0620316	.0676304	.0695453
NAME	26-27	39	5+	0	.0106417	.0048983	.0144272	.0079532	.0169367	.0224034	.0262544	.0269958	.0262881	.0268251	.0246066	.0364231	.0285021	.0314303	.0294689	.0330117	.0580319	.0671255	.0564974	.0564072	.0660263	.0620316	.0676304	.0695453
NAME	26-27	40	5+	0	.0106417	.0048983	.0144272	.0079532	.0169367	.0224034	.0262544	.0269958	.0262881	.0268251	.0246066	.0364231	.0285021	.0314303	.0294689	.0330117	.0580319	.0671255	.0564974	.0564072	.0660263	.0620316	.0676304	.0695453
NAME	28-29	1	1	.0030909	.0128653	.0047207	.0080865	.0076594	.0163716	.00837	.0045793	.0128321	.0071975	.0142617	.0120229	.0137552	.0175093	.0198519	.0154581	.0186383	.0336505	.021439	.0228184	.0407043	.0483632	.0593137	.0472086	.0470772
NAME	28-29	2	2	.0067787	.007523	.0107487	.0055023	.0028525	.0061343	.0075104	.0111975	.0100966	.0233343	.0164737	.0168159	.0214945	.0217558	.0229096	.042713	.0196402	.0261624	.0443076	.0404261	.0479231	.0433369	.0566978	.0417652	.0538075
NAME	28-29	3	3	.00127	.00127	0	.0026788	.0084423	.007895	.018463	.0045286	.004847	.0153534	.0154378	.0309723	.0182569	.0320527	.0337807	.0335845	.022276	.04276	.042467	.0410871	.0458346	.0342581	.0555057	.0450122	.0614418
NAME	28-29	4	4+	.0072536	.0047012	.0012209	.0054643	.007635	.0149195	.0127697	.0199254	.01346	.0257255	.0157697	.0268098	.0255142	.0336679	.0178217	.0403146	.0321615	.0291281	.0292402	.0419773	.0394116	.0568079	.0494965	.0566561	.0631724
NAME	28-29	5	4+	.0072536	.0047012	.0012209	.0054643	.007635	.0149195	.0127697	.0199254	.01346	.0257255	.0157697	.0268098	.0255142	.0336679	.0178217	.0403146	.0321615	.0291281	.0292402	.0419773	.0394116	.0568079	.0494965	.0566561	.0631724
NAME	28-29	6	6+	.0007902	0	.006093	.0062739	.0021974	.0110444	.0138982	.0065463	.0189257	.0215373	.0285404	.0216955	.0229292	.0202249	.0298205	.037733	.0417768	.0456363	.0382647	.0279242	.0331106	.0457773	.0764361	.0631616	.0744957
NAME	28-29	7	6+	.0007902	0	.006093	.0062739	.0021974	.0110444	.0138982	.0065463	.0189257	.0215373	.0285404	.0216955	.0229292	.0202249	.0298205	.037733	.0417768	.0456363	.0382647	.0279242	.0331106	.0457773	.0764361	.0631616	.0744957
NAME	28-29	8	6+	.0007902	0	.006093	.0062739	.0021974	.0110444	.0138982	.0065463	.0189257	.0215373	.0285404	.0216955	.0229292	.0202249	.0298205	.037733	.0417768	.0456363	.0382647	.0279242	.0331106	.0457773	.0764361	.0631616	.0744957
NAME	28-29	9	6+	.0007902	0	.006093	.0062739	.0021974	.0110444	.0138982	.0065463	.0189257	.0215373	.0285404	.0216955	.0229292	.0202249	.0298205	.037733	.0417768	.0456363	.0382647	.0279242	.0331106	.0457773	.0764361	.0631616	.0744957
NAME	28-29	10	6+	.0007902	0	.006093	.0062739	.0021974	.0110444	.0138982	.0065463	.0189257	.0215373	.0285404	.0216955	.0229292	.0202249	.0298205	.037733	.0417768	.0456363	.0382647	.0279242	.0331106	.0457773	.0764361	.0631616	.0744957
NAME	28-29	11	6+	.0007902	0	.006093	.0062739	.0021974	.0110444	.0138982	.0065463	.0189257	.0215373	.0285404	.0216955	.0229292	.0202249	.0298205	.037733	.0417768	.0456363	.0382647	.0279242	.0331106	.0457773	.0764361	.0631616	.0744957
NAME	28-29	12	6+	.0007902	0	.006093	.0062739	.0021974	.0110444	.0138982	.0065463	.0189257	.0215373	.0285404	.0216955	.0229292	.0202249	.0298205	.037733	.0417768	.0456363	.0382647	.0279242	.0331106	.0457773	.0764361	.0631616	.0744957
NAME	28-29	13	6+	.0007902	0	.006093	.0062739	.0021974	.0110444	.0138982	.0065463	.0189257	.0215373	.0285404	.0216955	.0229292	.0202249	.0298205	.037733	.0417768	.0456363	.0382647	.0279242	.0331106	.0457773	.0764361	.0631616	.0744957
NAME	28-29	14	6+	.0007902	0	.006093	.0062739	.0021974	.0110444	.0138982	.0065463	.0189257	.0215373	.0285404	.0216955	.0229292	.0202249	.0298205	.037733	.0417768	.0456363	.0382647	.0279242	.0331106	.0457773	.0764361	.0631616	.0744957
NAME	28-29	15	6+	.0007902	0	.006093	.0062739	.0021974	.0110444	.0138982	.0065463	.0189257	.0215373	.0285404	.0216955	.0229292	.0202249	.0298205	.037733	.0417768	.0456363	.0382647	.0279242	.0331106	.0457773	.0764361	.0631616	.0744957
NAME	28-29	16	6+	.0007902	0	.006093	.0062739	.0021974	.0110444	.0138982	.0065463	.0189257	.0215373	.0285404	.0216955	.0229292	.0202249	.0298205	.037733	.0417768	.0456363	.0382647	.0279242	.0331106	.0457773	.0764361	.0631616	.0744957
NAME	28-29	17	6+	.0007902	0	.006093	.0062739	.0021974	.0110444	.0138982	.0065463	.0189257	.0215373	.0285404	.0216955	.0229292	.0202249	.0298205	.037733	.0417768	.0456363	.0382647	.0279242	.0331106	.0457773	.0764361	.0631616	.0744957
NAME	28-29	18	6+	.0007902	0	.006093	.0062739	.0021974	.0110444	.0138982	.0065463	.0189257	.0215373	.0285404	.0216955	.0229292	.0202249	.0298205	.037733	.0417768	.0456363	.0382647	.0279242	.0331106	.0457773	.0764361	.0631616	.0744957
NAME	28-29	19	6+	.0007902	0	.006093	.0062739	.0021974	.0110444	.0138982	.0065463	.0189257	.0215373	.0285404	.0216955	.0229292	.0202249	.0298205	.037733	.0417768	.0456363	.0382647	.0279242	.0331106	.0457773	.0764361	.0631616	.0744957
NAME	28-29	20	6+	.0007902	0	.006093	.0062739	.0021974	.0110444	.0138982	.0065463	.0189257	.0215373	.0285404	.0216955	.0229292	.0202249	.0298205	.037733	.0417768	.0456363	.0382647	.0279242	.0331106	.0457773	.0764361	.0631616	.0744957
NAME	28-29	21	6+	.0007902	0	.006093	.0062739	.0021974	.0110444	.0138982	.0065463	.0189257	.0215373	.0285404	.0216955	.0229292	.0202249	.0298205	.037733	.0417768	.0456363	.0382647	.0279242	.0331106	.0457773	.0764361	.0631616	.0744957
NAME	28-29	22	6+	.0007902	0	.006093	.0062739	.0021974	.0110444	.0138982	.0065463	.0189257	.0215373	.0285404	.0216955	.0229292	.0202249	.0298205	.037733	.0417768	.0456363	.0382647	.0279242	.0331106	.0457773	.0764361	.0631616	.0744957
NAME	28-29	23	6+	.0007902	0	.006093	.0062739	.0021974	.0110444	.0138982	.0065463	.0189257	.0215373	.0285404	.0216955	.0229292	.0202249	.0298205	.037733	.0417768	.0456363	.0382647	.0279242	.0331106	.0457773	.0764361	.0631616	.0744957
NAME	28-29	24	6+	.0007902	0	.006093	.0062739	.0021974	.0110444	.0138982	.0065463	.0189257	.0215373	.0285404	.0216955	.0229292	.0202249	.0298205	.037733	.0417768	.0456363	.0382647	.0279242	.0331106	.0457773	.0764361	.0631616	.0744957
NAME	28-29	25	6+	.0007902	0	.006093	.0062739	.0021974	.0110444	.0138982	.0065463	.0189257	.0215373	.0285404	.0216955	.0229292	.0202249	.0298205	.037733	.0417768	.0456363	.0382647	.0279242	.0331106	.0457773	.0764361	.0631616	.0744957
NAME	28-29	26	6+	.0007902	0	.006093	.0062739	.0021974	.0110444	.0138982	.0065463	.0189257	.0215373	.0285404	.0216955	.0229292	.0202249	.0298205	.037733	.0417768	.0456363	.0382647	.0279242	.0331106	.0457773	.0764361	.0631616	.0744957
NAME	28-29	27	6+	.0007902	0	.006093	.0062739	.0021974	.0110444	.0138982	.0065463	.0189257	.0215373	.0285404	.0216955	.0229292	.0202249	.0298205	.037733	.0417768	.0456363	.0382647	.0279242	.0331106	.0457773	.0764361	.0631616	.0744957
NAME	28-29	28	6+	.0007902	0	.006093	.0062739	.0021974	.0110444	.0138982	.0065463	.0189257	.0215373	.0285404	.0216955	.0229292	.0202249	.0298205	.037733	.0417768	.0456363	.0382647	.0279242	.0331106	.0457773	.0764361	.0631616	.0744957
NAME	28-29	29	6+	.0007902	0	.006093	.0062739	.0021974	.0110444	.0138982	.0065463	.0189257	.0215373	.0285404	.0216955	.0229292	.0202249	.0298205	.037733	.0417768	.0456363	.0382647	.0279242	.0331106	.0457773	.0764361	.0631616	.0744957
NAME	28-29	30	6+	.0007902	0	.006093	.0062739	.0021974	.0110444	.0138982	.0065463	.0189257	.0215373	.0285404	.0216955	.0229292	.0202249	.0298205	.037733	.0417768	.0456363	.0382647	.0279242	.0331106	.0457773	.0764361	.0631616	.0744957
NAME	28-29	31	6+	.0007902	0	.006093	.0062739	.0021974	.0110444	.0138982	.0065463	.0189257	.0215373	.0285404	.0216955	.0229292	.0202249	.0298205	.037733	.0417768	.0456363	.0382647	.0279242	.0331106	.0457773	.0764361	.0631616	.0744957
NAME	28-29	32	6+	.0007902	0	.006093	.0062739	.0021974	.0110444	.0138982	.0065463	.0189257	.0215373	.0285404	.0216955	.0229292	.0202249	.0298205	.037733	.0417768	.0456363	.0382647	.0279242	.0331106	.0457773	.0764361	.0631616	.0744957
NAME	28-29	33	6+	.0007902	0	.006093	.0062739	.0021974	.0110444	.0138982	.0065463	.0189257	.0215373	.0285404	.0216955	.0229292	.0202249	.0298205	.037733	.0417768	.0456363	.0382647	.0279242	.0331106	.0457773	.0764361	.0631616	.0744957
NAME	28-29	34	6+	.0007902	0	.006093	.0062739	.0021974	.0110444	.0138982	.0065463	.0189257	.0215373	.0285404	.0216955	.0229292	.0202249	.0298205	.037733	.0417768	.0456363	.0382647	.0279242	.0331106	.0457773	.0764361	.0631616	.0744957
NAME	28-29	35	6+	.0007902	0	.006093	.0062739	.0021974	.0110444	.0138982	.0065463	.0189257	.0215373	.0285404	.0216955	.0229292	.0202249	.0298205	.037733	.0417768	.0456363	.0382647	.0279242	.0331106	.0457773	.0764361	.0631616	.0744957
NAME	28-29	36	6+	.0007902	0	.006093	.0062739	.0021974	.0110444	.0138982	.0065463	.0189257	.0215373	.0285404	.0216955	.0229292	.0202249	.0298205	.037733	.0417768	.0456363	.0382647	.0279242	.0331106	.0457773	.0764361	.0631616	.0744957
NAME	28-29	37	6+	.0007902	0	.006093	.0062739	.0021974	.0110444	.0138982	.0065463	.0189257	.0215373	.0285404	.0216955	.0229292	.0202249	.0298205	.037733	.0417768	.0456363	.0382647	.0279242	.0331106	.0457773	.0764361	.0631616	.0744957
NAME	28-29	38	6+	.0007902	0	.006093	.0062739	.0021974	.0110444	.0138982	.0065463	.0189257	.0215373	.0285404	.0216955	.0229292	.0202249	.0298205	.037733	.0417768	.0456363	.0382647	.0279242	.0331106	.0457773	.0764361	.0631616	.0744957
NAME	28-29	39	6+	.0007902	0	.006093	.0062739	.0021974	.0110444	.0138982	.0065463	.0189257	.0215373	.0285404	.0216955	.0229292	.0202249	.0298205	.037733	.0417768	.0456363	.0382647	.0279242	.0331106	.0457773	.0764361	.0631616	.0744957
NAME	28-29	40	6+	.0007902	0	.006093	.0062739	.0021974	.0110444	.0138982	.0065463	.0189257	.0215373	.0285404	.0216955	.0229292	.0202249	.0298205	.037733	.0417768	.0456363	.0382647	.0279242	.0331106	.0457773	.0764361	.0631616	.0744957
NAME	30-31	1	1	.0058232	.0074212	.0018086	.0093703	.0090798	.0091604	.0087258	.0092724	.0068152	.0071208	.0111349	.0223717	.0133767	.017241	.0229864	.019298	.0213356	.0265165	.0316458	.0191146	.0287956	.020233	.0387398	.0455557	.0409258
NAME	30-31	2	2	.0005639	.0032772	.0002486	.0011958	.0031357	.0110992	.0060091	.0068722	.0107969	.0123373	.0187806	.0158232	.0216042	.0288557	.0217829	.0268111	.0246049	.0269859	.0352072	.0398746	.0311319	.0416133	.0541573	.040841	.0413529
NAME	30-31	3	3+	.0044758	.0021245	.0033758	.0014142	.0064222	.0077453	.0128289	.0080434	.0098331	.0152007	.0150416	.0250016	.017604	.0180409	.0130695	.0239813	.0171768	.0296521	.0337484	.0471037	.0379864	.0505424	.0516129	.0431228	.0608907
NAME	30-31	4	3+	.0044758	.0021245	.0033758	.0014142	.0064222	.0077453	.0128289	.0080434	.0098331	.0152007	.0150416	.0250016	.017604	.0180409	.0130695	.0239813	.0171768	.0296521	.0337484	.0471037	.0379864	.0505424	.0516129	.0431228	.0608907
NAME	30-31	5	5+	.0012001	.0048392	.0049539	.0115255	.0067028	.0133145	.0127883	.015427	.0127507	.0134325	.0260201	.0340103	.025597	.0176905	.0241971	.0241491	.0380342	.0269634	.0362049	.0511758	.0400948	.0600631	.039867	.0553125	.0414167
NAME	30-31	6	5+	.0012001	.0048392	.0049539	.0115255	.0067028	.0133145	.0127883	.015427	.0127507	.0134325	.0260201	.0340103	.025597	.0176905	.0241971	.0241491	.0380342	.0269634	.0362049	.0511758	.0400948	.0600631	.039867	.0553125	.0414167
NAME	30-31	7	5+	.0012001	.0048392	.0049539	.0115255	.0067028	.0133145	.0127883	.015427	.0127507	.0134325	.0260201	.0340103	.025597	.0176905	.0241971	.0241491	.0380342	.0269634	.0362049	.0511758	.0400948	.0600631	.039867	.0553125	.0414167
NAME	30-31	8	5+	.0012001	.0048392	.0049539	.0115255	.0067028	.0133145	.0127883	.015427	.0127507	.0134325	.0260201	.0340103	.025597	.0176905	.0241971	.0241491	.0380342	.0269634	.0362049	.0511758	.0400948	.0600631	.039867	.0553125	.0414167
NAME	30-31	9	5+	.0012001	.0048392	.0049539	.0115255	.0067028	.0133145	.0127883	.015427	.0127507	.0134325	.0260201	.0340103	.025597	.0176905	.0241971	.0241491	.0380342	.0269634	.0362049	.0511758	.0400948	.0600631	.039867	.0553125	.0414167
NAME	30-31	10	5+	.0012001	.0048392	.0049539	.0115255	.0067028	.0133145	.0127883	.015427	.0127507	.0134325	.0260201	.0340103	.025597	.0176905	.0241971	.0241491	.0380342	.0269634	.0362049	.0511758	.0400948	.0600631	.039867	.0553125	.0414167
NAME	30-31	11	5+	.0012001	.0048392	.0049539	.0115255	.0067028	.0133145	.0127883	.015427	.0127507	.0134325	.0260201	.0340103	.025597	.0176905	.0241971	.0241491	.0380342	.0269634	.0362049	.0511758	.0400948	.0600631	.039867	.0553125	.0414167
NAME	30-31	12	5+	.0012001	.0048392	.0049539	.0115255	.0067028	.0133145	.0127883	.015427	.0127507	.0134325	.0260201	.0340103	.025597	.0176905	.0241971	.0241491	.0380342	.0269634	.0362049	.0511758	.0400948	.0600631	.039867	.0553125	.0414167
NAME	30-31	13	5+	.0012001	.0048392	.0049539	.0115255	.0067028	.0133145	.0127883	.015427	.0127507	.0134325	.0260201	.0340103	.025597	.0176905	.0241971	.0241491	.0380342	.0269634	.0362049	.0511758	.0400948	.0600631	.039867	.0553125	.0414167
NAME	30-31	14	5+	.0012001	.0048392	.0049539	.0115255	.0067028	.0133145	.0127883	.015427	.0127507	.0134325	.0260201	.0340103	.025597	.0176905	.0241971	.0241491	.0380342	.0269634	.0362049	.0511758	.0400948	.0600631	.039867	.0553125	.0414167
NAME	30-31	15	5+	.0012001	.0048392	.0049539	.0115255	.0067028	.0133145	.0127883	.015427	.0127507	.0134325	.0260201	.0340103	.025597	.0176905	.0241971	.0241491	.0380342	.0269634	.0362049	.0511758	.0400948	.0600631	.039867	.0553125	.0414167
NAME	30-31	16	5+	.0012001	.0048392	.0049539	.0115255	.0067028	.0133145	.0127883	.015427	.0127507	.0134325	.0260201	.0340103	.025597	.0176905	.0241971	.0241491	.0380342	.0269634	.0362049	.0511758	.0400948	.0600631	.039867	.0553125	.0414167
NAME	30-31	17	5+	.0012001	.0048392	.0049539	.0115255	.0067028	.0133145	.0127883	.015427	.0127507	.0134325	.0260201	.0340103	.025597	.0176905	.0241971	.0241491	.0380342	.0269634	.0362049	.0511758	.0400948	.0600631	.039867	.0553125	.0414167
NAME	30-31	18	5+	.0012001	.0048392	.0049539	.0115255	.0067028	.0133145	.0127883	.015427	.0127507	.0134325	.0260201	.0340103	.025597	.0176905	.0241971	.0241491	.0380342	.0269634	.0362049	.0511758	.0400948	.0600631	.039867	.0553125	.0414167
NAME	30-31	19	5+	.0012001	.0048392	.0049539	.0115255	.0067028	.0133145	.0127883	.015427	.0127507	.0134325	.0260201	.0340103	.025597	.0176905	.0241971	.0241491	.0380342	.0269634	.0362049	.0511758	.0400948	.0600631	.039867	.0553125	.0414167
NAME	30-31	20	5+	.0012001	.0048392	.0049539	.0115255	.0067028	.0133145	.0127883	.015427	.0127507	.0134325	.0260201	.0340103	.025597	.0176905	.0241971	.0241491	.0380342	.0269634	.0362049	.0511758	.0400948	.0600631	.039867	.0553125	.0414167
NAME	30-31	21	5+	.0012001	.0048392	.0049539	.0115255	.0067028	.0133145	.0127883	.015427	.0127507	.0134325	.0260201	.0340103	.025597	.0176905	.0241971	.0241491	.0380342	.0269634	.0362049	.0511758	.0400948	.0600631	.039867	.0553125	.0414167
NAME	30-31	22	5+	.0012001	.0048392	.0049539	.0115255	.0067028	.0133145	.0127883	.015427	.0127507	.0134325	.0260201	.0340103	.025597	.0176905	.0241971	.0241491	.0380342	.0269634	.0362049	.0511758	.0400948	.0600631	.039867	.0553125	.0414167
NAME	30-31	23	5+	.0012001	.0048392	.0049539	.0115255	.0067028	.0133145	.0127883	.015427	.0127507	.0134325	.0260201	.0340103	.025597	.0176905	.0241971	.0241491	.0380342	.0269634	.0362049	.0511758	.0400948	.0600631	.039867	.0553125	.0414167
NAME	30-31	24	5+	.0012001	.0048392	.0049539	.0115255	.0067028	.0133145	.0127883	.015427	.0127507	.0134325	.0260201	.0340103	.025597	.0176905	.0241971	.0241491	.0380342	.0269634	.0362049	.0511758	.0400948	.0600631	.039867	.0553125	.0414167
NAME	30-31	25	5+	.0012001	.0048392	.0049539	.0115255	.0067028	.0133145	.0127883	.015427	.0127507	.0134325	.0260201	.0340103	.025597	.0176905	.0241971	.0241491	.0380342	.0269634	.0362049	.0511758	.0400948	.0600631	.039867	.0553125	.0414167
NAME	30-31	26	5+	.0012001	.0048392	.0049539	.0115255	.0067028	.0133145	.0127883	.015427	.0127507	.0134325	.0260201	.0340103	.025597	.0176905	.0241971	.0241491	.0380342	.0269634	.0362049	.0511758	.0400948	.0600631	.039867	.0553125	.0414167
NAME	30-31	27	5+	.0012001	.0048392	.0049539	.0115255	.0067028	.0133145	.0127883	.015427	.0127507	.0134325	.0260201	.0340103	.025597	.0176905	.0241971	.0241491	.0380342	.0269634	.0362049	.0511758	.0400948	.0600631	.039867	.0553125	.0414167
NAME	30-31	28	5+	.0012001	.0048392	.0049539	.0115255	.0067028	.0133145	.0127883	.015427	.0127507	.0134325	.0260201	.0340103	.025597	.0176905	.0241971	.0241491	.0380342	.0269634	.0362049	.0511758	.0400948	.0600631	.039867	.0553125	.0414167
NAME	30-31	29	5+	.0012001	.0048392	.0049539	.0115255	.0067028	.0133145	.0127883	.015427	.0127507	.0134325	.0260201	.0340103	.025597	.0176905	.0241971	.0241491	.0380342	.0269634	.0362049	.0511758	.0400948	.0600631	.039867	.0553125	.0414167
NAME	30-31	30	5+	.0012001	.0048392	.0049539	.0115255	.0067028	.0133145	.0127883	.015427	.0127507	.0134325	.0260201	.0340103	.025597	.0176905	.0241971	.0241491	.0380342	.0269634	.0362049	.0511758	.0400948	.0600631	.039867	.0553125	.0414167
NAME	30-31	31	5+	.0012001	.0048392	.0049539	.0115255	.0067028	.0133145	.0127883	.015427	.0127507	.0134325	.0260201	.0340103	.025597	.0176905	.0241971	.0241491	.0380342	.0269634	.0362049	.0511758	.0400948	.0600631	.039867	.0553125	.0414167
NAME	30-31	32	5+	.0012001	.0048392	.0049539	.0115255	.0067028	.0133145	.0127883	.015427	.0127507	.0134325	.0260201	.0340103	.025597	.0176905	.0241971	.0241491	.0380342	.0269634	.0362049	.0511758	.0400948	.0600631	.039867	.0553125	.0414167
NAME	30-31	33	5+	.0012001	.0048392	.0049539	.0115255	.0067028	.0133145	.0127883	.015427	.0127507	.0134325	.0260201	.0340103	.025597	.0176905	.0241971	.0241491	.0380342	.0269634	.0362049	.0511758	.0400948	.0600631	.039867	.0553125	.0414167
NAME	30-31	34	5+	.0012001	.0048392	.0049539	.0115255	.0067028	.0133145	.0127883	.015427	.0127507	.0134325	.0260201	.0340103	.025597	.0176905	.0241971	.0241491	.0380342	.0269634	.0362049	.0511758	.0400948	.0600631	.039867	.0553125	.0414167
NAME	30-31	35	5+	.0012001	.0048392	.0049539	.0115255	.0067028	.0133145	.0127883	.015427	.0127507	.0134325	.0260201	.0340103	.025597	.0176905	.0241971	.0241491	.0380342	.0269634	.0362049	.0511758	.0400948	.0600631	.039867	.0553125	.0414167
NAME	30-31	36	5+	.0012001	.0048392	.0049539	.0115255	.0067028	.0133145	.0127883	.015427	.0127507	.0134325	.0260201	.0340103	.025597	.0176905	.0241971	.0241491	.0380342	.0269634	.0362049	.0511758	.0400948	.0600631	.039867	.0553125	.0414167
NAME	30-31	37	5+	.0012001	.0048392	.0049539	.0115255	.0067028	.0133145	.0127883	.015427	.0127507	.0134325	.0260201	.0340103	.025597	.0176905	.0241971	.0241491	.0380342	.0269634	.0362049	.0511758	.0400948	.0600631	.039867	.0553125	.0414167
NAME	30-31	38	5+	.0012001	.0048392	.0049539	.0115255	.0067028	.0133145	.0127883	.015427	.0127507	.0134325	.0260201	.0340103	.025597	.0176905	.0241971	.0241491	.0380342	.0269634	.0362049	.0511758	.0400948	.0600631	.039867	.0553125	.0414167
NAME	30-31	39	5+	.0012001	.0048392	.0049539	.0115255	.0067028	.0133145	.0127883	.015427	.0127507	.0134325	.0260201	.0340103	.025597	.0176905	.0241971	.0241491	.0380342	.0269634	.0362049	.0511758	.0400948	.0600631	.039867	.0553125	.0414167
NAME	30-31	40	5+	.0012001	.0048392	.0049539	.0115255	.0067028	.0133145	.0127883	.015427	.0127507	.0134325	.0260201	.0340103	.025597	.0176905	.0241971	.0241491	.0380342	.0269634	.0362049	.0511758	.0400948	.0600631	.039867	.0553125	.0414167
NAME	32-34	1	2-	.0036717	.0049659	.0028884	.0041367	.0066426	.005922	.0055993	.0068552	.0026661	.0067147	.0108697	.0116863	.0187997	.0209626	.018831	.0083216	.0142459	.0237281	.0224716	.0259599	.0262438	.0271285	.0310019	.0405413	.0329649
NAME	32-34	2	2-	.0036717	.0049659	.0028884	.0041367	.0066426	.005922	.0055993	.0068552	.0026661	.0067147	.0108697	.0116863	.0187997	.0209626	.018831	.0083216	.0142459	.0237281	.0224716	.0259599	.0262438	.0271285	.0310019	.0405413	.0329649
NAME	32-34	3	2+	0	.0058927	.0038005	.0026468	.0045113	.0051364	.0038404	.0060281	.0103778	.0012869	.0205465	.0107931	.0063782	.0122881	.0280988	.0188851	.0226343	.0023582	.0263776	.0197841	.0370941	.0485167	.0405845	.0395029	.0288975
NAME	32-34	4	4+	.0034718	0	0	.0014033	.0044295	.0035856	.0042623	.0123292	.011204	.0081403	.0147388	.0114526	.0053667	.0165365	.0253558	.0189596	.0278822	.0212104	.0319905	.0385455	.0416547	.0405921	.0463672	.0287013	.0315712
NAME	32-34	5	4+	.0034718	0	0	.0014033	.0044295	.0035856	.0042623	.0123292	.011204	.0081403	.0147388	.0114526	.0053667	.0165365	.0253558	.0189596	.0278822	.0212104	.0319905	.0385455	.0416547	.0405921	.0463672	.0287013	.0315712
NAME	32-34	6	4+	.0034718	0	0	.0014033	.0044295	.0035856	.0042623	.0123292	.011204	.0081403	.0147388	.0114526	.0053667	.0165365	.0253558	.0189596	.0278822	.0212104	.0319905	.0385455	.0416547	.0405921	.0463672	.0287013	.0315712
NAME	32-34	7	4+	.0034718	0	0	.0014033	.0044295	.0035856	.0042623	.0123292	.011204	.0081403	.0147388	.0114526	.0053667	.0165365	.0253558	.0189596	.0278822	.0212104	.0319905	.0385455	.0416547	.0405921	.0463672	.0287013	.0315712
NAME	32-34	8	4+	.0034718	0	0	.0014033	.0044295	.0035856	.0042623	.0123292	.011204	.0081403	.0147388	.0114526	.0053667	.0165365	.0253558	.0189596	.0278822	.0212104	.0319905	.0385455	.0416547	.0405921	.0463672	.0287013	.0315712
NAME	32-34	9	4+	.0034718	0	0	.0014033	.0044295	.0035856	.0042623	.0123292	.011204	.0081403	.0147388	.0114526	.0053667	.0165365	.0253558	.0189596	.0278822	.0212104	.0319905	.0385455	.0416547	.0405921	.0463672	.0287013	.0315712
NAME	32-34	10	4+	.0034718	0	0	.0014033	.0044295	.0035856	.0042623	.0123292	.011204	.0081403	.0147388	.0114526	.0053667	.0165365	.0253558	.0189596	.0278822	.0212104	.0319905	.0385455	.0416547	.0405921	.0463672	.0287013	.0315712
NAME	32-34	11	4+	.0034718	0	0	.0014033	.0044295	.0035856	.0042623	.0123292	.011204	.0081403	.0147388	.0114526	.0053667	.0165365	.0253558	.0189596	.0278822	.0212104	.0319905	.0385455	.0416547	.0405921	.0463672	.0287013	.0315712
NAME	32-34	12	4+	.0034718	0	0	.0014033	.0044295	.0035856	.0042623	.0123292	.011204	.0081403	.0147388	.0114526	.0053667	.0165365	.0253558	.0189596	.0278822	.0212104	.0319905	.0385455	.0416547	.0405921	.0463672	.0287013	.0315712
NAME	32-34	13	4+	.0034718	0	0	.0014033	.0044295	.0035856	.0042623	.0123292	.011204	.0081403	.0147388	.0114526	.0053667	.0165365	.0253558	.0189596	.0278822	.0212104	.0319905	.0385455	.0416547	.0405921	.0463672	.0287013	.0315712
NAME	32-34	14	4+	.0034718	0	0	.0014033	.0044295	.0035856	.0042623	.0123292	.011204	.0081403	.0147388	.0114526	.0053667	.0165365	.0253558	.0189596	.0278822	.0212104	.0319905	.0385455	.0416547	.0405921	.0463672	.0287013	.0315712
NAME	32-34	15	4+	.0034718	0	0	.0014033	.0044295	.0035856	.0042623	.0123292	.011204	.0081403	.0147388	.0114526	.0053667	.0165365	.0253558	.0189596	.0278822	.0212104	.0319905	.0385455	.0416547	.0405921	.0463672	.0287013	.0315712
NAME	32-34	16	4+	.0034718	0	0	.0014033	.0044295	.0035856	.0042623	.0123292	.011204	.0081403	.0147388	.0114526	.0053667	.0165365	.0253558	.0189596	.0278822	.0212104	.0319905	.0385455	.0416547	.0405921	.0463672	.0287013	.0315712
NAME	32-34	17	4+	.0034718	0	0	.0014033	.0044295	.0035856	.0042623	.0123292	.011204	.0081403	.0147388	.0114526	.0053667	.0165365	.0253558	.0189596	.0278822	.0212104	.0319905	.0385455	.0416547	.0405921	.0463672	.0287013	.0315712
NAME	32-34	18	4+	.0034718	0	0	.0014033	.0044295	.0035856	.0042623	.0123292	.011204	.0081403	.0147388	.0114526	.0053667	.0165365	.0253558	.0189596	.0278822	.0212104	.0319905	.0385455	.0416547	.0405921	.0463672	.0287013	.0315712
NAME	32-34	19	4+	.0034718	0	0	.0014033	.0044295	.0035856	.0042623	.0123292	.011204	.0081403	.0147388	.0114526	.0053667	.0165365	.0253558	.0189596	.0278822	.0212104	.0319905	.0385455	.0416547	.0405921	.0463672	.0287013	.0315712
NAME	32-34	20	4+	.0034718	0	0	.0014033	.0044295	.0035856	.0042623	.0123292	.011204	.0081403	.0147388	.0114526	.0053667	.0165365	.0253558	.0189596	.0278822	.0212104	.0319905	.0385455	.0416547	.0405921	.0463672	.0287013	.0315712
NAME	32-34	21	4+	.0034718	0	0	.0014033	.0044295	.0035856	.0042623	.0123292	.011204	.0081403	.0147388	.0114526	.0053667	.0165365	.0253558	.0189596	.0278822	.0212104	.0319905	.0385455	.0416547	.0405921	.0463672	.0287013	.0315712
NAME	32-34	22	4+	.0034718	0	0	.0014033	.0044295	.0035856	.0042623	.0123292	.011204	.0081403	.0147388	.0114526	.0053667	.0165365	.0253558	.0189596	.0278822	.0212104	.0319905	.0385455	.0416547	.0405921	.0463672	.0287013	.0315712
NAME	32-34	23	4+	.0034718	0	0	.0014033	.0044295	.0035856	.0042623	.0123292	.011204	.0081403	.0147388	.0114526	.0053667	.0165365	.0253558	.0189596	.0278822	.0212104	.0319905	.0385455	.0416547	.0405921	.0463672	.0287013	.0315712
NAME	32-34	24	4+	.0034718	0	0	.0014033	.0044295	.0035856	.0042623	.0123292	.011204	.0081403	.0147388	.0114526	.0053667	.0165365	.0253558	.0189596	.0278822	.0212104	.0319905	.0385455	.0416547	.0405921	.0463672	.0287013	.0315712
NAME	32-34	25	4+	.0034718	0	0	.0014033	.0044295	.0035856	.0042623	.0123292	.011204	.0081403	.0147388	.0114526	.0053667	.0165365	.0253558	.0189596	.0278822	.0212104	.0319905	.0385455	.0416547	.0405921	.0463672	.0287013	.0315712
NAME	32-34	26	4+	.0034718	0	0	.0014033	.0044295	.0035856	.0042623	.0123292	.011204	.0081403	.0147388	.0114526	.0053667	.0165365	.0253558	.0189596	.0278822	.0212104	.0319905	.0385455	.0416547	.0405921	.0463672	.0287013	.0315712
NAME	32-34	27	4+	.0034718	0	0	.0014033	.0044295	.0035856	.0042623	.0123292	.011204	.0081403	.0147388	.0114526	.0053667	.0165365	.0253558	.0189596	.0278822	.0212104	.0319905	.0385455	.0416547	.0405921	.0463672	.0287013	.0315712
NAME	32-34	28	4+	.0034718	0	0	.0014033	.0044295	.0035856	.0042623	.0123292	.011204	.0081403	.0147388	.0114526	.0053667	.0165365	.0253558	.0189596	.0278822	.0212104	.0319905	.0385455	.0416547	.0405921	.0463672	.0287013	.0315712
NAME	32-34	29	4+	.0034718	0	0	.0014033	.0044295	.0035856	.0042623	.0123292	.011204	.0081403	.0147388	.0114526	.0053667	.0165365	.0253558	.0189596	.0278822	.0212104	.0319905	.0385455	.0416547	.0405921	.0463672	.0287013	.0315712
NAME	32-34	30	4+	.0034718	0	0	.0014033	.0044295	.0035856	.0042623	.0123292	.011204	.0081403	.0147388	.0114526	.0053667	.0165365	.0253558	.0189596	.0278822	.0212104	.0319905	.0385455	.0416547	.0405921	.0463672	.0287013	.0315712
NAME	32-34	31	4+	.0034718	0	0	.0014033	.0044295	.0035856	.0042623	.0123292	.011204	.0081403	.0147388	.0114526	.0053667	.0165365	.0253558	.0189596	.0278822	.0212104	.0319905	.0385455	.0416547	.0405921	.0463672	.0287013	.0315712
NAME	32-34	32	4+	.0034718	0	0	.0014033	.0044295	.0035856	.0042623	.0123292	.011204	.0081403	.0147388	.0114526	.0053667	.0165365	.0253558	.0189596	.0278822	.0212104	.0319905	.0385455	.0416547	.0405921	.0463672	.0287013	.0315712
NAME	32-34	33	4+	.0034718	0	0	.0014033	.0044295	.0035856	.0042623	.0123292	.011204	.0081403	.0147388	.0114526	.0053667	.0165365	.0253558	.0189596	.0278822	.0212104	.0319905	.0385455	.0416547	.0405921	.0463672	.0287013	.0315712
NAME	32-34	34	4+	.0034718	0	0	.0014033	.0044295	.0035856	.0042623	.0123292	.011204	.0081403	.0147388	.0114526	.0053667	.0165365	.0253558	.0189596	.0278822	.0212104	.0319905	.0385455	.0416547	.0405921	.0463672	.0287013	.0315712
NAME	32-34	35	4+	.0034718	0	0	.0014033	.0044295	.0035856	.0042623	.0123292	.011204	.0081403	.0147388	.0114526	.0053667	.0165365	.0253558	.0189596	.0278822	.0212104	.0319905	.0385455	.0416547	.0405921	.0463672	.0287013	.0315712
NAME	32-34	36	4+	.0034718	0	0	.0014033	.0044295	.0035856	.0042623	.0123292	.011204	.0081403	.0147388	.0114526	.0053667	.0165365	.0253558	.0189596	.0278822	.0212104	.0319905	.0385455	.0416547	.0405921	.0463672	.0287013	.0315712
NAME	32-34	37	4+	.0034718	0	0	.0014033	.0044295	.0035856	.0042623	.0123292	.011204	.0081403	.0147388	.0114526	.0053667	.0165365	.0253558	.0189596	.0278822	.0212104	.0319905	.0385455	.0416547	.0405921	.0463672	.0287013	.0315712
NAME	32-34	38	4+	.0034718	0	0	.0014033	.0044295	.0035856	.0042623	.0123292	.011204	.0081403	.0147388	.0114526	.0053667	.0165365	.0253558	.0189596	.0278822	.0212104	.0319905	.0385455	.0416547	.0405921	.0463672	.0287013	.0315712
NAME	32-34	39	4+	.0034718	0	0	.0014033	.0044295	.0035856	.0042623	.0123292	.011204	.0081403	.0147388	.0114526	.0053667	.0165365	.0253558	.0189596	.0278822	.0212104	.0319905	.0385455	.0416547	.0405921	.0463672	.0287013	.0315712
NAME	32-34	40	4+	.0034718	0	0	.0014033	.0044295	.0035856	.0042623	.0123292	.011204	.0081403	.0147388	.0114526	.0053667	.0165365	.0253558	.0189596	.0278822	.0212104	.0319905	.0385455	.0416547	.0405921	.0463672	.0287013	.0315712
NAME	4-5	1	1+	.1122495	.1210258	.1398295	.180952	.2545922	.1913509	0	0	0	0	0	0	0	0	0	0	0	0	0	0	0	0	0	0	0
NAME	4-5	2	1+	.1122495	.1210258	.1398295	.180952	.2545922	.1913509	0	0	0	0	0	0	0	0	0	0	0	0	0	0	0	0	0	0	0
NAME	4-5	3	1+	.1122495	.1210258	.1398295	.180952	.2545922	.1913509	0	0	0	0	0	0	0	0	0	0	0	0	0	0	0	0	0	0	0
NAME	4-5	4	1+	.1122495	.1210258	.1398295	.180952	.2545922	.1913509	0	0	0	0	0	0	0	0	0	0	0	0	0	0	0	0	0	0	0
NAME	4-5	5	1+	.1122495	.1210258	.1398295	.180952	.2545922	.1913509	0	0	0	0	0	0	0	0	0	0	0	0	0	0	0	0	0	0	0
NAME	4-5	6	1+	.1122495	.1210258	.1398295	.180952	.2545922	.1913509	0	0	0	0	0	0	0	0	0	0	0	0	0	0	0	0	0	0	0
NAME	4-5	7	1+	.1122495	.1210258	.1398295	.180952	.2545922	.1913509	0	0	0	0	0	0	0	0	0	0	0	0	0	0	0	0	0	0	0
NAME	4-5	8	1+	.1122495	.1210258	.1398295	.180952	.2545922	.1913509	0	0	0	0	0	0	0	0	0	0	0	0	0	0	0	0	0	0	0
NAME	4-5	9	1+	.1122495	.1210258	.1398295	.180952	.2545922	.1913509	0	0	0	0	0	0	0	0	0	0	0	0	0	0	0	0	0	0	0
NAME	4-5	10	1+	.1122495	.1210258	.1398295	.180952	.2545922	.1913509	0	0	0	0	0	0	0	0	0	0	0	0	0	0	0	0	0	0	0
NAME	4-5	11	1+	.1122495	.1210258	.1398295	.180952	.2545922	.1913509	0	0	0	0	0	0	0	0	0	0	0	0	0	0	0	0	0	0	0
NAME	4-5	12	1+	.1122495	.1210258	.1398295	.180952	.2545922	.1913509	0	0	0	0	0	0	0	0	0	0	0	0	0	0	0	0	0	0	0
NAME	4-5	13	1+	.1122495	.1210258	.1398295	.180952	.2545922	.1913509	0	0	0	0	0	0	0	0	0	0	0	0	0	0	0	0	0	0	0
NAME	4-5	14	1+	.1122495	.1210258	.1398295	.180952	.2545922	.1913509	0	0	0	0	0	0	0	0	0	0	0	0	0	0	0	0	0	0	0
NAME	4-5	15	1+	.1122495	.1210258	.1398295	.180952	.2545922	.1913509	0	0	0	0	0	0	0	0	0	0	0	0	0	0	0	0	0	0	0
NAME	4-5	16	1+	.1122495	.1210258	.1398295	.180952	.2545922	.1913509	0	0	0	0	0	0	0	0	0	0	0	0	0	0	0	0	0	0	0
NAME	4-5	17	1+	.1122495	.1210258	.1398295	.180952	.2545922	.1913509	0	0	0	0	0	0	0	0	0	0	0	0	0	0	0	0	0	0	0
NAME	4-5	18	1+	.1122495	.1210258	.1398295	.180952	.2545922	.1913509	0	0	0	0	0	0	0	0	0	0	0	0	0	0	0	0	0	0	0
NAME	4-5	19	1+	.1122495	.1210258	.1398295	.180952	.2545922	.1913509	0	0	0	0	0	0	0	0	0	0	0	0	0	0	0	0	0	0	0
NAME	4-5	20	1+	.1122495	.1210258	.1398295	.180952	.2545922	.1913509	0	0	0	0	0	0	0	0	0	0	0	0	0	0	0	0	0	0	0
NAME	4-5	21	1+	.1122495	.1210258	.1398295	.180952	.2545922	.1913509	0	0	0	0	0	0	0	0	0	0	0	0	0	0	0	0	0	0	0
NAME	4-5	22	1+	.1122495	.1210258	.1398295	.180952	.2545922	.1913509	0	0	0	0	0	0	0	0	0	0	0	0	0	0	0	0	0	0	0
NAME	4-5	23	1+	.1122495	.1210258	.1398295	.180952	.2545922	.1913509	0	0	0	0	0	0	0	0	0	0	0	0	0	0	0	0	0	0	0
NAME	4-5	24	1+	.1122495	.1210258	.1398295	.180952	.2545922	.1913509	0	0	0	0	0	0	0	0	0	0	0	0	0	0	0	0	0	0	0
NAME	4-5	25	1+	.1122495	.1210258	.1398295	.180952	.2545922	.1913509	0	0	0	0	0	0	0	0	0	0	0	0	0	0	0	0	0	0	0
NAME	4-5	26	1+	.1122495	.1210258	.1398295	.180952	.2545922	.1913509	0	0	0	0	0	0	0	0	0	0	0	0	0	0	0	0	0	0	0
NAME	4-5	27	1+	.1122495	.1210258	.1398295	.180952	.2545922	.1913509	0	0	0	0	0	0	0	0	0	0	0	0	0	0	0	0	0	0	0
NAME	4-5	28	1+	.1122495	.1210258	.1398295	.180952	.2545922	.1913509	0	0	0	0	0	0	0	0	0	0	0	0	0	0	0	0	0	0	0
NAME	4-5	29	1+	.1122495	.1210258	.1398295	.180952	.2545922	.1913509	0	0	0	0	0	0	0	0	0	0	0	0	0	0	0	0	0	0	0
NAME	4-5	30	1+	.1122495	.1210258	.1398295	.180952	.2545922	.1913509	0	0	0	0	0	0	0	0	0	0	0	0	0	0	0	0	0	0	0
NAME	4-5	31	1+	.1122495	.1210258	.1398295	.180952	.2545922	.1913509	0	0	0	0	0	0	0	0	0	0	0	0	0	0	0	0	0	0	0
NAME	4-5	32	1+	.1122495	.1210258	.1398295	.180952	.2545922	.1913509	0	0	0	0	0	0	0	0	0	0	0	0	0	0	0	0	0	0	0
NAME	4-5	33	1+	.1122495	.1210258	.1398295	.180952	.2545922	.1913509	0	0	0	0	0	0	0	0	0	0	0	0	0	0	0	0	0	0	0
NAME	4-5	34	1+	.1122495	.1210258	.1398295	.180952	.2545922	.1913509	0	0	0	0	0	0	0	0	0	0	0	0	0	0	0	0	0	0	0
NAME	4-5	35	1+	.1122495	.1210258	.1398295	.180952	.2545922	.1913509	0	0	0	0	0	0	0	0	0	0	0	0	0	0	0	0	0	0	0
NAME	4-5	36	1+	.1122495	.1210258	.1398295	.180952	.2545922	.1913509	0	0	0	0	0	0	0	0	0	0	0	0	0	0	0	0	0	0	0
NAME	4-5	37	1+	.1122495	.1210258	.1398295	.180952	.2545922	.1913509	0	0	0	0	0	0	0	0	0	0	0	0	0	0	0	0	0	0	0
NAME	4-5	38	1+	.1122495	.1210258	.1398295	.180952	.2545922	.1913509	0	0	0	0	0	0	0	0	0	0	0	0	0	0	0	0	0	0	0
NAME	4-5	39	1+	.1122495	.1210258	.1398295	.180952	.2545922	.1913509	0	0	0	0	0	0	0	0	0	0	0	0	0	0	0	0	0	0	0
NAME	4-5	40	1+	.1122495	.1210258	.1398295	.180952	.2545922	.1913509	0	0	0	0	0	0	0	0	0	0	0	0	0	0	0	0	0	0	0
NAME	6-7	1	1	.0725321	.0706521	.0729848	.077069	.1242457	.1746422	.2485788	.1592954	0	0	0	0	0	0	0	0	0	0	0	0	0	0	0	0	0
NAME	6-7	2	2+	.0734792	.0965653	.1140053	.0871538	.1268412	.1772307	.204641	.1200835	0	0	0	0	0	0	0	0	0	0	0	0	0	0	0	0	0
NAME	6-7	3	2+	.0734792	.0965653	.1140053	.0871538	.1268412	.1772307	.204641	.1200835	0	0	0	0	0	0	0	0	0	0	0	0	0	0	0	0	0
NAME	6-7	4	2+	.0734792	.0965653	.1140053	.0871538	.1268412	.1772307	.204641	.1200835	0	0	0	0	0	0	0	0	0	0	0	0	0	0	0	0	0
NAME	6-7	5	2+	.0734792	.0965653	.1140053	.0871538	.1268412	.1772307	.204641	.1200835	0	0	0	0	0	0	0	0	0	0	0	0	0	0	0	0	0
NAME	6-7	6	2+	.0734792	.0965653	.1140053	.0871538	.1268412	.1772307	.204641	.1200835	0	0	0	0	0	0	0	0	0	0	0	0	0	0	0	0	0
NAME	6-7	7	2+	.0734792	.0965653	.1140053	.0871538	.1268412	.1772307	.204641	.1200835	0	0	0	0	0	0	0	0	0	0	0	0	0	0	0	0	0
NAME	6-7	8	2+	.0734792	.0965653	.1140053	.0871538	.1268412	.1772307	.204641	.1200835	0	0	0	0	0	0	0	0	0	0	0	0	0	0	0	0	0
NAME	6-7	9	2+	.0734792	.0965653	.1140053	.0871538	.1268412	.1772307	.204641	.1200835	0	0	0	0	0	0	0	0	0	0	0	0	0	0	0	0	0
NAME	6-7	10	2+	.0734792	.0965653	.1140053	.0871538	.1268412	.1772307	.204641	.1200835	0	0	0	0	0	0	0	0	0	0	0	0	0	0	0	0	0
NAME	6-7	11	2+	.0734792	.0965653	.1140053	.0871538	.1268412	.1772307	.204641	.1200835	0	0	0	0	0	0	0	0	0	0	0	0	0	0	0	0	0
NAME	6-7	12	2+	.0734792	.0965653	.1140053	.0871538	.1268412	.1772307	.204641	.1200835	0	0	0	0	0	0	0	0	0	0	0	0	0	0	0	0	0
NAME	6-7	13	2+	.0734792	.0965653	.1140053	.0871538	.1268412	.1772307	.204641	.1200835	0	0	0	0	0	0	0	0	0	0	0	0	0	0	0	0	0
NAME	6-7	14	2+	.0734792	.0965653	.1140053	.0871538	.1268412	.1772307	.204641	.1200835	0	0	0	0	0	0	0	0	0	0	0	0	0	0	0	0	0
NAME	6-7	15	2+	.0734792	.0965653	.1140053	.0871538	.1268412	.1772307	.204641	.1200835	0	0	0	0	0	0	0	0	0	0	0	0	0	0	0	0	0
NAME	6-7	16	2+	.0734792	.0965653	.1140053	.0871538	.1268412	.1772307	.204641	.1200835	0	0	0	0	0	0	0	0	0	0	0	0	0	0	0	0	0
NAME	6-7	17	2+	.0734792	.0965653	.1140053	.0871538	.1268412	.1772307	.204641	.1200835	0	0	0	0	0	0	0	0	0	0	0	0	0	0	0	0	0
NAME	6-7	18	2+	.0734792	.0965653	.1140053	.0871538	.1268412	.1772307	.204641	.1200835	0	0	0	0	0	0	0	0	0	0	0	0	0	0	0	0	0
NAME	6-7	19	2+	.0734792	.0965653	.1140053	.0871538	.1268412	.1772307	.204641	.1200835	0	0	0	0	0	0	0	0	0	0	0	0	0	0	0	0	0
NAME	6-7	20	2+	.0734792	.0965653	.1140053	.0871538	.1268412	.1772307	.204641	.1200835	0	0	0	0	0	0	0	0	0	0	0	0	0	0	0	0	0
NAME	6-7	21	2+	.0734792	.0965653	.1140053	.0871538	.1268412	.1772307	.204641	.1200835	0	0	0	0	0	0	0	0	0	0	0	0	0	0	0	0	0
NAME	6-7	22	2+	.0734792	.0965653	.1140053	.0871538	.1268412	.1772307	.204641	.1200835	0	0	0	0	0	0	0	0	0	0	0	0	0	0	0	0	0
NAME	6-7	23	2+	.0734792	.0965653	.1140053	.0871538	.1268412	.1772307	.204641	.1200835	0	0	0	0	0	0	0	0	0	0	0	0	0	0	0	0	0
NAME	6-7	24	2+	.0734792	.0965653	.1140053	.0871538	.1268412	.1772307	.204641	.1200835	0	0	0	0	0	0	0	0	0	0	0	0	0	0	0	0	0
NAME	6-7	25	2+	.0734792	.0965653	.1140053	.0871538	.1268412	.1772307	.204641	.1200835	0	0	0	0	0	0	0	0	0	0	0	0	0	0	0	0	0
NAME	6-7	26	2+	.0734792	.0965653	.1140053	.0871538	.1268412	.1772307	.204641	.1200835	0	0	0	0	0	0	0	0	0	0	0	0	0	0	0	0	0
NAME	6-7	27	2+	.0734792	.0965653	.1140053	.0871538	.1268412	.1772307	.204641	.1200835	0	0	0	0	0	0	0	0	0	0	0	0	0	0	0	0	0
NAME	6-7	28	2+	.0734792	.0965653	.1140053	.0871538	.1268412	.1772307	.204641	.1200835	0	0	0	0	0	0	0	0	0	0	0	0	0	0	0	0	0
NAME	6-7	29	2+	.0734792	.0965653	.1140053	.0871538	.1268412	.1772307	.204641	.1200835	0	0	0	0	0	0	0	0	0	0	0	0	0	0	0	0	0
NAME	6-7	30	2+	.0734792	.0965653	.1140053	.0871538	.1268412	.1772307	.204641	.1200835	0	0	0	0	0	0	0	0	0	0	0	0	0	0	0	0	0
NAME	6-7	31	2+	.0734792	.0965653	.1140053	.0871538	.1268412	.1772307	.204641	.1200835	0	0	0	0	0	0	0	0	0	0	0	0	0	0	0	0	0
NAME	6-7	32	2+	.0734792	.0965653	.1140053	.0871538	.1268412	.1772307	.204641	.1200835	0	0	0	0	0	0	0	0	0	0	0	0	0	0	0	0	0
NAME	6-7	33	2+	.0734792	.0965653	.1140053	.0871538	.1268412	.1772307	.204641	.1200835	0	0	0	0	0	0	0	0	0	0	0	0	0	0	0	0	0
NAME	6-7	34	2+	.0734792	.0965653	.1140053	.0871538	.1268412	.1772307	.204641	.1200835	0	0	0	0	0	0	0	0	0	0	0	0	0	0	0	0	0
NAME	6-7	35	2+	.0734792	.0965653	.1140053	.0871538	.1268412	.1772307	.204641	.1200835	0	0	0	0	0	0	0	0	0	0	0	0	0	0	0	0	0
NAME	6-7	36	2+	.0734792	.0965653	.1140053	.0871538	.1268412	.1772307	.204641	.1200835	0	0	0	0	0	0	0	0	0	0	0	0	0	0	0	0	0
NAME	6-7	37	2+	.0734792	.0965653	.1140053	.0871538	.1268412	.1772307	.204641	.1200835	0	0	0	0	0	0	0	0	0	0	0	0	0	0	0	0	0
NAME	6-7	38	2+	.0734792	.0965653	.1140053	.0871538	.1268412	.1772307	.204641	.1200835	0	0	0	0	0	0	0	0	0	0	0	0	0	0	0	0	0
NAME	6-7	39	2+	.0734792	.0965653	.1140053	.0871538	.1268412	.1772307	.204641	.1200835	0	0	0	0	0	0	0	0	0	0	0	0	0	0	0	0	0
[truncated: 1,401 more rows]
