# Supplementary material for: Measuring Under-Five Mortality: Validation of New Low-Cost Methods
Source: PLoS Med. 2010 Apr 13;7(4):e1000253. doi: 10.1371/journal.pmed.1000253 (PMC2854123; doi:10.1371/journal.pmed.1000253)
Supplement: Text S1 — Application of summary birth history methods for estimating under-five mortality. (7.27 MB ZIP) [file pmed.1000253.s004.zip › TFBP - random effects.csv]

reftime	iso3	random_effect
.5	ARM	-.2093234
.5	BEN	.0088746
.5	BFA	.0512826
.5	BGD	-.2686132
.5	BOL	-.0892786
.5	BRA	-.0099201
.5	CIV	-.0507323
.5	CMR	.1303268
.5	COL	.0312707
.5	DOM	-.0710822
.5	EGY	-.0192433
.5	ERI	-.0737082
.5	ETH	-.2522912
.5	GHA	-.0612263
.5	GIN	-.0340899
.5	GTM	.0700535
.5	HTI	-.0367093
.5	IDN	-.2414134
.5	IND	.0076204
.5	JOR	.286759
.5	KAZ	.1851553
.5	KEN	.1573787
.5	KHM	.0197632
.5	MAR	.023617
.5	MDG	-.0216644
.5	MLI	.1147471
.5	MOZ	-.0804658
.5	MWI	-.1249305
.5	NAM	-.1467494
.5	NER	.1986005
.5	NGA	.2816077
.5	NIC	-.0601408
.5	PAK	.1744939
.5	PER	-.1098934
.5	PHL	.1906971
.5	RWA	.1402865
.5	SEN	.0227183
.5	TCD	.1689853
.5	TGO	.0658693
.5	TUR	-.1367338
.5	TZA	-.0307573
.5	UGA	.1406091
.5	VNM	-.2072798
.5	ZMB	.0196478
.5	ZWE	-.1541177
1.5	ARM	-.1018644
1.5	AZE	-.0597554
1.5	BDI	-.0246316
1.5	BEN	-.0127512
1.5	BFA	.007789
1.5	BGD	-.115478
1.5	BOL	-.0757107
1.5	BRA	-.0301376
1.5	BWA	.0119669
1.5	CAF	-.0412891
1.5	CIV	-.0359824
1.5	CMR	.0384355
1.5	COG	-.0161291
1.5	COL	-.005608
1.5	COM	-.0200785
1.5	DOM	-.0167551
1.5	ECU	.0616627
1.5	EGY	.0036979
1.5	ERI	-.0155417
1.5	ETH	-.1119237
1.5	GAB	-.0070362
1.5	GHA	-.0317707
1.5	GIN	-.0701471
1.5	GTM	.0674854
1.5	HND	-.0629863
1.5	HTI	.0194946
1.5	IDN	-.1278112
1.5	IND	.0202097
1.5	JOR	.1630912
1.5	KAZ	.078866
1.5	KEN	.1400253
1.5	KGZ	-.0173816
1.5	KHM	.0058536
1.5	LBR	-.0168651
1.5	LKA	.0202855
1.5	LSO	.0044022
1.5	MAR	-.0224603
1.5	MDG	-.019068
1.5	MEX	.0780568
1.5	MLI	-.0090299
1.5	MOZ	-.0726267
1.5	MRT	.014128
1.5	MWI	-.0302795
1.5	NAM	-.0043596
1.5	NER	.0127834
1.5	NGA	.087113
1.5	NIC	-.0348932
1.5	NPL	-.0977495
1.5	PAK	.1079324
1.5	PER	-.0205786
1.5	PHL	.1856477
1.5	PRY	.0533366
1.5	RWA	.0514301
1.5	SDN	.0067224
1.5	SEN	-.0292074
1.5	SWZ	.0620867
1.5	TCD	.0461821
1.5	TGO	.0111783
1.5	THA	-.0138217
1.5	TTO	.0184569
1.5	TUN	.0629793
1.5	TUR	-.0975382
1.5	TZA	.0087422
1.5	UGA	.0857102
1.5	UZB	.0866289
1.5	VNM	-.194974
1.5	YEM	.0680564
1.5	ZAF	-.0813876
1.5	ZMB	.0750755
1.5	ZWE	-.0199036
2.5	ARM	-.1452907
2.5	AZE	-.0740912
2.5	BDI	.0112069
2.5	BEN	-.0220829
2.5	BFA	.0219978
2.5	BGD	-.0871199
2.5	BOL	-.07052
2.5	BRA	-.0140112
2.5	BWA	-.0194045
2.5	CAF	-.028562
2.5	CIV	-.0057235
2.5	CMR	.0020343
2.5	COG	.0253209
2.5	COL	-.0456792
2.5	COM	-.0317182
2.5	DOM	-.0399697
2.5	ECU	.0345307
2.5	EGY	.0847204
2.5	ERI	-.0232963
2.5	ETH	-.0931791
2.5	GAB	-.0019755
2.5	GHA	-.0271523
2.5	GIN	-.0303187
2.5	GTM	.0072012
2.5	HND	-.010455
2.5	HTI	.0199981
2.5	IDN	-.0824632
2.5	IND	-.0039123
2.5	JOR	.1682693
2.5	KAZ	.024522
2.5	KEN	.1066368
2.5	KGZ	-.0267581
2.5	KHM	.0303559
2.5	LBR	-.0248395
2.5	LKA	.0189947
2.5	LSO	.0371355
2.5	MAR	.081136
2.5	MDG	-.0220997
2.5	MEX	.0660309
2.5	MLI	.0151982
2.5	MOZ	-.0672088
2.5	MRT	-.0047635
2.5	MWI	-.0458586
2.5	NAM	-.0224361
2.5	NER	.0093378
2.5	NGA	.0759252
2.5	NIC	-.043245
2.5	NPL	-.0651992
2.5	PAK	.0949584
2.5	PER	-.0335132
2.5	PHL	.0922499
2.5	PRY	.0393625
2.5	RWA	.0223282
2.5	SDN	-.0053562
2.5	SEN	-.0291473
2.5	SWZ	.0397077
2.5	TCD	.0305144
2.5	TGO	.0161919
2.5	THA	-.0586724
2.5	TTO	.0137678
2.5	TUN	.0931598
2.5	TUR	.0158587
2.5	TZA	.0023112
2.5	UGA	.0347951
2.5	UZB	.0548609
2.5	VNM	-.1546714
2.5	YEM	.0797553
2.5	ZAF	-.0473085
2.5	ZMB	.046675
2.5	ZWE	-.0090465
3.5	ARM	-.1441451
3.5	AZE	-.0980977
3.5	BDI	.0703182
3.5	BEN	-.0555397
3.5	BFA	-.0070462
3.5	BGD	-.1046583
3.5	BOL	-.0038035
3.5	BRA	.0067239
3.5	BWA	-.0556415
3.5	CAF	-.0263083
3.5	CIV	-.0607793
3.5	CMR	-.0120141
3.5	COG	.0024263
3.5	COL	-.0409962
3.5	COM	-.0208354
3.5	DOM	-.0056531
3.5	ECU	.0549996
3.5	EGY	.0828401
3.5	ERI	-.0209056
3.5	ETH	-.0883342
3.5	GAB	-.0159682
3.5	GHA	-.0978667
3.5	GIN	-.0823872
3.5	GTM	.0818589
3.5	HND	-.0068697
3.5	HTI	.0809876
3.5	IDN	-.1240752
3.5	IND	-.0005975
3.5	JOR	.2171911
3.5	KAZ	-.0024617
3.5	KEN	.0971192
3.5	KGZ	-.0343874
3.5	KHM	.0462862
3.5	LBR	-.0189908
3.5	LKA	.0464649
3.5	LSO	-.0298073
3.5	MAR	.0737931
3.5	MDG	-.003189
3.5	MEX	.0946616
3.5	MLI	.0208925
3.5	MOZ	-.063829
3.5	MRT	-.0166
3.5	MWI	-.0206175
3.5	NAM	-.0693975
3.5	NER	.0368105
3.5	NGA	.0832218
3.5	NIC	-.0153964
3.5	NPL	-.0660599
3.5	PAK	.1150007
3.5	PER	-.0008608
3.5	PHL	.1113292
3.5	PRY	.1006977
3.5	RWA	.0419027
3.5	SDN	.0384788
3.5	SEN	-.0382733
3.5	SWZ	.0088935
3.5	TCD	.0333027
3.5	TGO	-.0279629
3.5	THA	-.0852859
3.5	TTO	.0232126
3.5	TUN	.1212857
3.5	TUR	-.0444566
3.5	TZA	.0079608
3.5	UGA	.0829232
3.5	UZB	.05788
3.5	VNM	-.1884434
3.5	YEM	.1158233
3.5	ZAF	-.140327
3.5	ZMB	.0586369
3.5	ZWE	-.0750542
4.5	ARM	-.0790721
4.5	AZE	-.0939151
4.5	BDI	.043619
4.5	BEN	-.026128
4.5	BFA	-8.41e-06
4.5	BGD	-.0467021
4.5	BOL	.0095688
4.5	BRA	.0040662
4.5	BWA	-.0185655
4.5	CAF	-.0060708
4.5	CIV	-.0126079
4.5	CMR	-.0161929
4.5	COG	.0228837
4.5	COL	-.0170803
4.5	COM	-.0304452
4.5	DOM	-.0028698
4.5	ECU	.0234633
4.5	EGY	.0417443
4.5	ERI	-.0121788
4.5	ETH	-.047514
4.5	GAB	-.0049305
4.5	GHA	-.0440257
4.5	GIN	-.0285971
4.5	GTM	.0343281
4.5	HND	.0044966
4.5	HTI	.053505
4.5	IDN	-.0769892
4.5	IND	-.0216274
4.5	JOR	.1064313
4.5	KAZ	-.0257598
4.5	KEN	.0552494
4.5	KGZ	-.0378466
4.5	KHM	.0326127
4.5	LBR	-.0180029
4.5	LKA	.0189709
4.5	LSO	-.0092996
4.5	MAR	.0427686
4.5	MDG	-.0187732
4.5	MEX	.0402996
4.5	MLI	-.0007679
4.5	MOZ	-.0071479
4.5	MRT	-.0080403
4.5	MWI	.001875
4.5	NAM	-.0192766
4.5	NER	-.0105702
4.5	NGA	.035901
4.5	NIC	.0000722
4.5	NPL	-.0289978
4.5	PAK	.0235052
4.5	PER	.0268845
4.5	PHL	.0454812
4.5	PRY	.0641752
4.5	RWA	.029525
4.5	SDN	.0140901
4.5	SEN	-.0287333
4.5	SWZ	.0354927
4.5	TCD	.0088877
4.5	TGO	.0022241
4.5	THA	-.0384638
4.5	TTO	-.0098974
4.5	TUN	.0428887
4.5	TUR	-.0139501
4.5	TZA	.0246029
4.5	UGA	.0452388
4.5	UZB	.0007845
4.5	VNM	-.0813049
4.5	YEM	.0343735
4.5	ZAF	-.067195
4.5	ZMB	.0568064
4.5	ZWE	-.0172678
5.5	ARM	-.0944302
5.5	AZE	-.1027672
5.5	BDI	.0565818
5.5	BEN	-.039661
5.5	BFA	-.0205451
5.5	BGD	.00746
5.5	BOL	.0148427
5.5	BRA	.0102592
5.5	BWA	-.0539959
5.5	CAF	-.0020353
5.5	CIV	-.0303684
5.5	CMR	-.024408
5.5	COG	.0112787
5.5	COL	-.0345425
5.5	COM	-.0300971
5.5	DOM	-.0022095
5.5	ECU	.0261619
5.5	EGY	.0685037
5.5	ERI	-.0241609
5.5	ETH	-.0844401
5.5	GAB	-.0236124
5.5	GHA	-.0810455
5.5	GIN	-.0461611
5.5	GTM	.0556343
5.5	HND	.002757
5.5	HTI	.0656363
5.5	IDN	-.039752
5.5	IND	.0304713
5.5	JOR	.1252185
5.5	KAZ	-.0327056
5.5	KEN	.014773
5.5	KGZ	-.0103923
5.5	KHM	.0917572
5.5	LBR	.0013138
5.5	LKA	.0562381
5.5	LSO	-.0664366
5.5	MAR	.0751266
5.5	MDG	-.0239827
5.5	MEX	.0465752
5.5	MLI	.0255492
5.5	MOZ	-.0269204
5.5	MRT	-.0343948
5.5	MWI	-.0356106
5.5	NAM	-.0637248
5.5	NER	.0348157
5.5	NGA	.0482387
5.5	NIC	-.0002809
5.5	NPL	-.0042441
5.5	PAK	.0837171
5.5	PER	.0320664
5.5	PHL	.1015097
5.5	PRY	.0842416
5.5	RWA	.0050973
5.5	SDN	.0137313
5.5	SEN	-.0295478
5.5	SWZ	.0031051
5.5	TCD	.0095817
5.5	TGO	-.0149098
5.5	THA	-.0363009
5.5	TTO	-.0066715
5.5	TUN	.0722166
5.5	TUR	-.0392686
5.5	TZA	-.0037683
5.5	UGA	.045704
5.5	UZB	.0241919
5.5	VNM	-.0791883
5.5	YEM	.0769985
5.5	ZAF	-.1396753
5.5	ZMB	.0388672
5.5	ZWE	-.0779657
6.5	ARM	-.0437374
6.5	AZE	-.0359199
6.5	BDI	.0214025
6.5	BEN	.000343
6.5	BFA	.0121203
6.5	BGD	-.0127634
6.5	BOL	-.0221453
6.5	BRA	-.0085144
6.5	BWA	-.0021924
6.5	CAF	.0081031
6.5	CIV	.0161878
6.5	CMR	-.0047421
6.5	COG	.0133801
6.5	COL	-.0142602
6.5	COM	-.012716
6.5	DOM	-.0178405
6.5	ECU	-.0000646
6.5	EGY	-.0110343
6.5	ERI	-.0100318
6.5	ETH	-.0264023
6.5	GAB	.0034046
6.5	GHA	-.0033909
6.5	GIN	.0019744
6.5	GTM	.011761
6.5	HND	.0049944
6.5	HTI	.0028506
6.5	IDN	-.0189032
6.5	IND	-.0138438
6.5	JOR	.0459262
6.5	KAZ	.0005978
6.5	KEN	.0050207
6.5	KGZ	.0025384
6.5	KHM	.0224525
6.5	LBR	.0049006
6.5	LKA	.019235
6.5	LSO	-.0084957
6.5	MAR	.0153736
6.5	MDG	-.0119398
6.5	MEX	.0045275
6.5	MLI	.0179607
6.5	MOZ	-.0058726
6.5	MRT	.0001382
6.5	MWI	-.0115848
6.5	NAM	-.0022808
6.5	NER	.0192301
6.5	NGA	.0134603
6.5	NIC	-.003613
6.5	NPL	-.0016972
6.5	PAK	.0123424
6.5	PER	-.0019728
6.5	PHL	.0337785
6.5	PRY	.0224722
6.5	RWA	-.0213551
6.5	SDN	.0060916
6.5	SEN	.0086476
6.5	SWZ	.0113031
6.5	TCD	.0055517
6.5	TGO	.006666
6.5	THA	-.005223
6.5	TTO	.002554
6.5	TUN	.0096422
6.5	TUR	-.0256133
6.5	TZA	-.0091174
6.5	UGA	.0029032
6.5	UZB	.0135936
6.5	VNM	-.0187289
6.5	YEM	.0014871
6.5	ZAF	-.0228965
6.5	ZMB	.0098425
6.5	ZWE	-.0058656
7.5	ARM	-.0806888
7.5	AZE	-.0594357
7.5	BDI	.0458277
7.5	BEN	-.0090459
7.5	BFA	.0039943
7.5	BGD	-.0064395
7.5	BOL	-.0001332
7.5	BRA	.0100063
7.5	BWA	-.0093923
7.5	CAF	.0061595
7.5	CIV	.0083398
7.5	CMR	-.0197876
7.5	COG	.0143094
7.5	COL	-.0002701
7.5	COM	-.0122843
7.5	DOM	.0037565
7.5	ECU	.0138592
7.5	EGY	-.0302126
7.5	ERI	-.0180501
7.5	ETH	-.0347929
7.5	GAB	-.0046421
7.5	GHA	-.0192345
7.5	GIN	-.004431
7.5	GTM	.0423222
7.5	HND	.0168529
7.5	HTI	.0284597
7.5	IDN	-.0227262
7.5	IND	-.0148551
7.5	JOR	.0566127
7.5	KAZ	-.0234205
7.5	KEN	-.008487
7.5	KGZ	.0031822
7.5	KHM	.0375489
7.5	LBR	.013445
7.5	LKA	.0317877
7.5	LSO	-.029069
7.5	MAR	.011385
7.5	MDG	-.0090493
7.5	MEX	.0170038
7.5	MLI	.0267727
7.5	MOZ	-.0091054
7.5	MRT	-.0062189
7.5	MWI	-.0119174
7.5	NAM	-.0108892
7.5	NER	.0340456
7.5	NGA	.021613
7.5	NIC	.0093369
7.5	NPL	.0002426
7.5	PAK	.0307724
7.5	PER	.0235043
7.5	PHL	.0426584
7.5	PRY	.0436899
7.5	RWA	-.0355014
7.5	SDN	.0160663
7.5	SEN	.009351
7.5	SWZ	-.0001387
7.5	TCD	.0051145
7.5	TGO	-.0078162
7.5	THA	-.0147378
7.5	TTO	.0104657
7.5	TUN	.0113693
7.5	TUR	-.0639702
7.5	TZA	-.0143389
7.5	UGA	.0159439
7.5	UZB	.0122562
7.5	VNM	-.0265349
7.5	YEM	.0012358
7.5	ZAF	-.0495415
7.5	ZMB	.0160928
7.5	ZWE	-.0282259
8.5	ARM	-1.49e-07
8.5	AZE	-1.17e-07
8.5	BDI	1.12e-07
8.5	BEN	-2.40e-08
8.5	BFA	-4.00e-09
8.5	BGD	1.07e-08
8.5	BOL	-1.06e-07
8.5	BRA	1.67e-08
8.5	BWA	3.37e-08
8.5	CAF	1.55e-08
8.5	CIV	4.80e-08
8.5	CMR	-6.80e-08
8.5	COG	6.52e-08
8.5	COL	-7.04e-08
8.5	COM	-1.41e-08
8.5	DOM	-1.24e-07
8.5	ECU	7.27e-09
8.5	EGY	-1.96e-07
8.5	ERI	-3.53e-08
8.5	ETH	-6.79e-08
8.5	GAB	6.61e-09
8.5	GHA	4.32e-08
8.5	GIN	2.50e-08
8.5	GTM	2.58e-08
8.5	HND	2.88e-08
8.5	HTI	-2.42e-08
8.5	IDN	6.05e-09
8.5	IND	-6.94e-08
8.5	JOR	1.38e-07
8.5	KAZ	5.25e-09
8.5	KEN	-5.45e-09
8.5	KGZ	4.48e-10
8.5	KHM	1.10e-07
8.5	LBR	3.48e-08
8.5	LKA	1.15e-07
8.5	LSO	-5.14e-08
8.5	MAR	5.16e-08
8.5	MDG	-7.71e-09
8.5	MEX	4.29e-09
8.5	MLI	4.30e-08
8.5	MOZ	6.24e-09
8.5	MRT	-3.00e-08
8.5	MWI	1.46e-08
8.5	NAM	7.63e-08
8.5	NER	6.39e-08
8.5	NGA	2.94e-08
8.5	NIC	-4.68e-08
8.5	NPL	-2.28e-08
8.5	PAK	6.44e-08
8.5	PER	3.68e-08
8.5	PHL	1.58e-07
8.5	PRY	8.45e-08
8.5	RWA	-8.01e-08
8.5	SDN	3.40e-08
8.5	SEN	2.65e-08
8.5	SWZ	-5.22e-10
8.5	TCD	-1.29e-08
8.5	TGO	-1.36e-08
8.5	THA	-5.49e-08
8.5	TTO	-3.22e-08
8.5	TUN	-6.72e-09
8.5	TUR	-2.22e-07
8.5	TZA	9.94e-10
8.5	UGA	6.03e-08
8.5	UZB	1.90e-08
8.5	VNM	5.63e-08
8.5	YEM	-3.43e-08
8.5	ZAF	-8.03e-08
8.5	ZMB	7.88e-08
8.5	ZWE	1.38e-08
9.5	ARM	-.0198456
9.5	AZE	-.01015
9.5	BDI	.0141528
9.5	BEN	-.006238
9.5	BFA	-.004383
9.5	BGD	-.0045546
9.5	BOL	-.0040278
9.5	BRA	.0031832
9.5	BWA	.0030414
9.5	CAF	-.0017552
9.5	CIV	-.0039684
9.5	CMR	-.0117295
9.5	COG	.0008275
9.5	COL	-.0037929
9.5	COM	-.0004597
9.5	DOM	-.0072767
9.5	ECU	.0027312
9.5	EGY	.0196155
9.5	ERI	-.0022414
9.5	ETH	-.0031308
9.5	GAB	-.0030434
9.5	GHA	-.0054722
9.5	GIN	-.0004102
9.5	GTM	.0085362
9.5	HND	.0023673
9.5	HTI	.0037347
9.5	IDN	-.0083342
9.5	IND	-.0132521
9.5	JOR	.0221504
9.5	KAZ	-.0088426
9.5	KEN	-.0047014
9.5	KGZ	-.0016645
9.5	KHM	.0014947
9.5	LBR	.003835
9.5	LKA	.00728
9.5	LSO	-.0084509
9.5	MAR	.0217902
9.5	MDG	.0003961
9.5	MEX	.0029085
9.5	MLI	.0031735
9.5	MOZ	.0032239
9.5	MRT	-.0068867
9.5	MWI	.0063136
9.5	NAM	.0037485
9.5	NER	.0046696
9.5	NGA	-.0016319
9.5	NIC	-.002194
9.5	NPL	-.0034136
9.5	PAK	.0012039
9.5	PER	.0105477
9.5	PHL	.0026778
9.5	PRY	.0085326
9.5	RWA	-.0064265
9.5	SDN	.0050426
9.5	SEN	-.0015618
9.5	SWZ	-.0052162
9.5	TCD	-.0016681
9.5	TGO	-.004857
9.5	THA	-.009388
9.5	TTO	-.0013642
9.5	TUN	.0048178
9.5	TUR	-.0043538
9.5	TZA	.0032792
9.5	UGA	.0118317
9.5	UZB	-.0010643
9.5	VNM	-.0007292
9.5	YEM	.0067379
9.5	ZAF	-.0100084
9.5	ZMB	.0073347
9.5	ZWE	-.0026909
10.5	ARM	-.0252224
10.5	AZE	-.0064447
10.5	BDI	.0197242
10.5	BEN	.0134618
10.5	BFA	.0105826
10.5	BGD	.007406
10.5	BOL	-.0393622
10.5	BRA	-.0089606
10.5	BWA	.0235478
10.5	CAF	-.001157
10.5	CIV	.0249605
10.5	CMR	-.0039875
10.5	COG	.0164727
10.5	COL	-.0089706
10.5	COM	-.0091031
10.5	DOM	-.0311289
10.5	ECU	-.0008549
10.5	EGY	-.0204291
10.5	ERI	-.016168
10.5	ETH	-.0169876
10.5	GAB	.0076584
10.5	GHA	.0378296
10.5	GIN	.018441
10.5	GTM	-.0092312
10.5	HND	-.0000986
10.5	HTI	-.0191755
10.5	IDN	.0090564
10.5	IND	-.0185597
10.5	JOR	.0013275
10.5	KAZ	-.0125965
10.5	KEN	-.0121048
10.5	KGZ	.0093678
10.5	KHM	.0068489
10.5	LBR	.0175244
10.5	LKA	.0227256
10.5	LSO	-.0169228
10.5	MAR	.0011924
10.5	MDG	-.0094518
10.5	MEX	-.0001252
10.5	MLI	.0295458
10.5	MOZ	.0019441
10.5	MRT	.0018243
10.5	MWI	.0007898
10.5	NAM	.027028
10.5	NER	.0198152
10.5	NGA	.0069613
10.5	NIC	-.0193997
10.5	NPL	.0040403
10.5	PAK	.0045756
10.5	PER	-.0056201
10.5	PHL	.0141998
10.5	PRY	.0123662
10.5	RWA	-.0444467
10.5	SDN	.0036214
10.5	SEN	.0265335
10.5	SWZ	-.0172137
10.5	TCD	.0003647
10.5	TGO	.0101148
10.5	THA	-.0079169
10.5	TTO	.0000862
10.5	TUN	-.0098291
10.5	TUR	-.0397869
10.5	TZA	-.0116383
10.5	UGA	-.0077476
10.5	UZB	.0168699
10.5	VNM	.0216789
10.5	YEM	-.006392
10.5	ZAF	-.0103288
10.5	ZMB	.000532
10.5	ZWE	.0163433
11.5	ARM	-.0121348
11.5	AZE	-.001444
11.5	BDI	.007833
11.5	BEN	-.004569
11.5	BFA	-.0053739
11.5	BGD	.0042867
11.5	BOL	.0001279
11.5	BRA	.002235
11.5	BWA	.0041904
11.5	CAF	-.0038735
11.5	CIV	-.0056299
11.5	CMR	-.0125996
11.5	COG	-.0046184
11.5	COL	-.0017498
11.5	COM	-.0003563
11.5	DOM	-.0020224
11.5	ECU	.0055623
11.5	EGY	.020537
11.5	ERI	-.0029562
11.5	ETH	-.0027728
11.5	GAB	-.0046659
11.5	GHA	-.0024629
11.5	GIN	.0000562
11.5	GTM	.0077811
11.5	HND	.0003457
11.5	HTI	.0074814
11.5	IDN	.0011095
11.5	IND	-.0077123
11.5	JOR	.0105264
11.5	KAZ	-.0059563
11.5	KEN	-.0101566
11.5	KGZ	.0036422
11.5	KHM	-.0026981
11.5	LBR	.0044742
11.5	LKA	.0038317
11.5	LSO	-.0076776
11.5	MAR	.0163008
11.5	MDG	.0012338
11.5	MEX	.0024642
11.5	MLI	.0076263
11.5	MOZ	.0040958
11.5	MRT	-.004548
11.5	MWI	.0064839
11.5	NAM	.0039894
11.5	NER	.004743
11.5	NGA	-.0019702
11.5	NIC	-.004239
11.5	NPL	.0003488
11.5	PAK	.0005963
11.5	PER	.0102873
11.5	PHL	-.0023328
11.5	PRY	.0056058
11.5	RWA	-.0151072
11.5	SDN	.0014707
11.5	SEN	-.0002261
11.5	SWZ	-.012027
11.5	TCD	-.0040704
11.5	TGO	-.0040704
11.5	THA	-.0047148
11.5	TTO	.0027834
11.5	TUN	.0023182
11.5	TUR	-.0050663
11.5	TZA	-.0033769
11.5	UGA	.0045669
11.5	UZB	.0034501
11.5	VNM	.0036321
11.5	YEM	.0064284
11.5	ZAF	-.0068953
11.5	ZMB	.0010382
11.5	ZWE	-.0034094
12.5	ARM	-.0000337
12.5	AZE	.0000543
12.5	BDI	.0000632
12.5	BEN	.0000477
12.5	BFA	.0000355
12.5	BGD	.0001569
12.5	BOL	-.0001719
12.5	BRA	-.0000309
12.5	BWA	.0000924
12.5	CAF	-7.16e-06
12.5	CIV	.0000393
12.5	CMR	-.0001133
12.5	COG	-.0000604
12.5	COL	-7.64e-06
12.5	COM	-.0000116
12.5	DOM	-.0000786
12.5	ECU	.0000344
12.5	EGY	9.66e-06
12.5	ERI	-.0000419
12.5	ETH	-.0000502
12.5	GAB	-.0000575
12.5	GHA	.000221
12.5	GIN	.0001003
12.5	GTM	.0000201
12.5	HND	-.0000288
12.5	HTI	-.0000511
12.5	IDN	.0001688
12.5	IND	-.0000624
12.5	JOR	-.0000119
12.5	KAZ	.0001121
12.5	KEN	-.0002244
12.5	KGZ	.00012
12.5	KHM	-.0000612
12.5	LBR	.0000713
12.5	LKA	.0000612
12.5	LSO	-.0000789
12.5	MAR	.000057
12.5	MDG	-.0000175
12.5	MEX	-.0000102
12.5	MLI	.0001965
12.5	MOZ	.0000296
12.5	MRT	-3.03e-06
12.5	MWI	.0000768
12.5	NAM	.0000331
12.5	NER	.0001165
12.5	NGA	-.0000162
12.5	NIC	-.0000942
12.5	NPL	1.00e-06
12.5	PAK	.0000103
12.5	PER	.0000334
12.5	PHL	.0000294
12.5	PRY	.0000694
12.5	RWA	-.0003184
12.5	SDN	-.0000145
12.5	SEN	.0001393
12.5	SWZ	-.0002288
12.5	TCD	-5.22e-06
12.5	TGO	.0000613
12.5	THA	-.0000601
12.5	TTO	.0000404
12.5	TUN	-.0000632
12.5	TUR	-.0001987
12.5	TZA	-.0001058
12.5	UGA	-.0000504
12.5	UZB	.0000744
12.5	VNM	.0001427
12.5	YEM	-5.07e-06
12.5	ZAF	-.0000385
12.5	ZMB	-.0000633
12.5	ZWE	-.0000424
13.5	ARM	-9.75e-13
13.5	AZE	1.21e-13
13.5	BDI	7.46e-13
13.5	BEN	7.71e-15
13.5	BFA	-1.14e-13
13.5	BGD	-1.24e-13
13.5	BOL	-5.41e-13
13.5	BRA	1.58e-13
13.5	BWA	1.18e-12
13.5	CAF	-7.79e-14
13.5	CIV	-3.97e-13
13.5	CMR	-1.21e-12
13.5	COG	-9.30e-13
13.5	COL	6.14e-13
13.5	COM	3.56e-13
13.5	DOM	1.73e-13
13.5	ECU	5.26e-13
13.5	EGY	8.24e-13
13.5	ERI	-2.18e-13
13.5	ETH	-6.69e-14
13.5	GAB	-6.90e-13
13.5	GHA	1.40e-12
13.5	GIN	4.78e-13
13.5	GTM	7.98e-13
13.5	HND	-7.59e-14
13.5	HTI	-1.73e-13
13.5	IDN	-4.67e-13
13.5	IND	-1.51e-12
13.5	JOR	2.71e-14
13.5	KAZ	2.45e-13
13.5	KEN	-6.88e-13
13.5	KGZ	6.55e-13
13.5	KHM	-1.74e-12
13.5	LBR	6.28e-13
13.5	LKA	-2.45e-14
13.5	LSO	-3.88e-13
13.5	MAR	8.56e-13
13.5	MDG	2.63e-13
13.5	MEX	7.74e-14
13.5	MLI	1.07e-12
13.5	MOZ	3.19e-13
13.5	MRT	-9.31e-14
13.5	MWI	1.47e-12
13.5	NAM	8.03e-13
13.5	NER	6.23e-13
13.5	NGA	-3.97e-13
13.5	NIC	-4.64e-13
13.5	NPL	-1.70e-13
13.5	PAK	-7.41e-13
13.5	PER	1.04e-12
13.5	PHL	-9.17e-13
13.5	PRY	6.86e-13
13.5	RWA	-2.40e-12
13.5	SDN	5.16e-14
13.5	SEN	6.98e-13
13.5	SWZ	-2.20e-12
13.5	TCD	-2.31e-13
13.5	TGO	2.48e-13
13.5	THA	-8.29e-13
13.5	TTO	7.37e-13
13.5	TUN	-2.33e-13
13.5	TUR	-1.12e-12
13.5	TZA	6.76e-14
13.5	UGA	3.43e-13
13.5	UZB	2.39e-13
13.5	VNM	7.07e-13
13.5	YEM	5.40e-13
13.5	ZAF	-9.24e-14
13.5	ZMB	-3.56e-13
13.5	ZWE	8.75e-13
14.5	ARM	0
14.5	AZE	0
14.5	BDI	0
14.5	BEN	0
14.5	BFA	0
14.5	BGD	0
14.5	BOL	0
14.5	BRA	0
14.5	BWA	0
14.5	CAF	0
14.5	CIV	0
14.5	CMR	0
14.5	COG	0
14.5	COL	0
14.5	COM	0
14.5	DOM	0
14.5	ECU	0
14.5	EGY	0
14.5	ERI	0
14.5	ETH	0
14.5	GAB	0
14.5	GHA	0
14.5	GIN	0
14.5	GTM	0
14.5	HND	0
14.5	HTI	0
14.5	IDN	0
14.5	IND	0
14.5	JOR	0
14.5	KAZ	0
14.5	KEN	0
14.5	KGZ	0
14.5	KHM	0
14.5	LBR	0
14.5	LKA	0
14.5	LSO	0
14.5	MAR	0
14.5	MDG	0
14.5	MEX	0
14.5	MLI	0
14.5	MOZ	0
14.5	MRT	0
14.5	MWI	0
14.5	NAM	0
14.5	NER	0
14.5	NGA	0
14.5	NIC	0
14.5	NPL	0
14.5	PAK	0
14.5	PER	0
14.5	PHL	0
14.5	PRY	0
14.5	RWA	0
14.5	SDN	0
14.5	SEN	0
14.5	SWZ	0
14.5	TCD	0
14.5	TGO	0
14.5	THA	0
14.5	TTO	0
14.5	TUN	0
14.5	TUR	0
14.5	TZA	0
14.5	UGA	0
14.5	UZB	0
14.5	VNM	0
14.5	YEM	0
14.5	ZAF	0
14.5	ZMB	0
14.5	ZWE	0
15.5	ARM	-.0028048
15.5	AZE	.0041312
15.5	BDI	.0033298
15.5	BEN	.0006108
15.5	BFA	-.0002478
15.5	BGD	.007129
15.5	BOL	-.0068848
15.5	BRA	.0039814
15.5	BWA	.0134963
15.5	CAF	.0006142
15.5	CIV	-.0013754
15.5	CMR	-.0078064
15.5	COG	-.0084599
15.5	COL	-.0070769
15.5	COM	.0041936
15.5	DOM	-.007338
15.5	ECU	.0054641
15.5	EGY	.019208
15.5	ERI	-.0005921
15.5	ETH	.0001788
15.5	GAB	-.0052683
15.5	GHA	.019041
15.5	GIN	.0056288
15.5	GTM	.0039732
15.5	HND	-.0017513
15.5	HTI	-.0039936
15.5	IDN	.0063942
15.5	IND	-.0073238
15.5	JOR	.0013325
15.5	KAZ	.0085844
15.5	KEN	-.0093857
15.5	KGZ	.0043842
15.5	KHM	-.0179879
15.5	LBR	.0075907
15.5	LKA	.0006889
15.5	LSO	-.003097
15.5	MAR	.0094998
15.5	MDG	-.0040373
15.5	MEX	-.0019548
15.5	MLI	.0114134
15.5	MOZ	.0022193
15.5	MRT	.0010244
15.5	MWI	.0086537
15.5	NAM	.0071584
15.5	NER	.0048566
15.5	NGA	-.0042065
15.5	NIC	-.0113546
15.5	NPL	.0013957
15.5	PAK	-.0019591
15.5	PER	-.0030994
15.5	PHL	-.0066398
15.5	PRY	.0010604
15.5	RWA	-.0322225
15.5	SDN	-.0002668
15.5	SEN	.0113766
15.5	SWZ	-.0249035
15.5	TCD	-.0044338
15.5	TGO	.0017229
15.5	THA	-.0055303
15.5	TTO	.00748
15.5	TUN	.0017334
15.5	TUR	-.0037487
15.5	TZA	-.0068598
15.5	UGA	-.0018171
15.5	UZB	.0011088
15.5	VNM	.0092716
15.5	YEM	.0087977
15.5	ZAF	.0030998
15.5	ZMB	-.0122177
15.5	ZWE	.0048176
16.5	ARM	-1.39e-15
16.5	AZE	3.46e-15
16.5	BDI	2.46e-15
16.5	BEN	-5.74e-16
16.5	BFA	3.76e-15
16.5	BGD	4.05e-15
16.5	BOL	-1.29e-15
16.5	BRA	2.29e-15
16.5	BWA	7.57e-15
16.5	CAF	-1.24e-15
16.5	CIV	-4.42e-15
16.5	CMR	-6.67e-15
16.5	COG	-6.98e-15
16.5	COL	-1.79e-15
16.5	COM	4.60e-15
16.5	DOM	-1.52e-15
16.5	ECU	2.81e-15
16.5	EGY	1.38e-14
16.5	ERI	-1.80e-15
16.5	ETH	-1.23e-16
16.5	GAB	-3.71e-15
16.5	GHA	1.07e-14
16.5	GIN	3.30e-15
16.5	GTM	4.71e-15
16.5	HND	-6.26e-16
16.5	HTI	-2.86e-15
16.5	IDN	4.16e-15
16.5	IND	-4.55e-15
16.5	JOR	-7.22e-15
16.5	KAZ	9.62e-15
16.5	KEN	-7.43e-15
16.5	KGZ	1.57e-15
16.5	KHM	-1.09e-14
16.5	LBR	5.69e-15
16.5	LKA	-8.61e-16
16.5	LSO	-1.73e-16
16.5	MAR	3.90e-15
16.5	MDG	-3.76e-15
16.5	MEX	1.70e-16
16.5	MLI	5.97e-15
16.5	MOZ	2.38e-15
16.5	MRT	-1.02e-16
16.5	MWI	9.49e-15
16.5	NAM	5.69e-15
16.5	NER	3.65e-15
16.5	NGA	-5.47e-15
16.5	NIC	-4.63e-15
16.5	NPL	2.33e-15
16.5	PAK	-2.01e-15
16.5	PER	1.52e-16
16.5	PHL	-5.81e-15
16.5	PRY	-1.65e-15
16.5	RWA	-1.95e-14
16.5	SDN	1.83e-17
16.5	SEN	8.24e-15
16.5	SWZ	-1.53e-14
16.5	TCD	-5.20e-15
16.5	TGO	4.68e-16
16.5	THA	-1.31e-15
16.5	TTO	3.02e-15
16.5	TUN	2.03e-15
16.5	TUR	-5.30e-16
16.5	TZA	-7.97e-17
16.5	UGA	-4.84e-15
16.5	UZB	2.07e-15
16.5	VNM	-2.39e-16
16.5	YEM	1.11e-15
16.5	ZAF	2.60e-15
16.5	ZMB	-9.22e-15
16.5	ZWE	7.89e-15
17.5	ARM	2.99e-08
17.5	AZE	5.01e-08
17.5	BDI	4.41e-08
17.5	BEN	-1.37e-09
17.5	BFA	1.10e-07
17.5	BGD	-5.71e-09
17.5	BOL	5.74e-08
17.5	BRA	6.88e-08
17.5	BWA	2.35e-07
17.5	CAF	-2.72e-08
17.5	CIV	-7.90e-08
17.5	CMR	-1.76e-07
17.5	COG	-1.93e-07
17.5	COL	-1.91e-08
17.5	COM	1.19e-07
17.5	DOM	8.12e-09
17.5	ECU	8.47e-08
17.5	EGY	2.89e-07
17.5	ERI	-3.35e-08
17.5	ETH	-2.09e-08
17.5	GAB	-5.58e-08
17.5	GHA	2.09e-07
17.5	GIN	6.78e-08
17.5	GTM	1.56e-07
17.5	HND	-3.35e-09
17.5	HTI	-3.16e-08
17.5	IDN	1.22e-08
17.5	IND	-1.82e-07
17.5	JOR	-1.89e-07
17.5	KAZ	1.93e-07
17.5	KEN	-1.89e-07
17.5	KGZ	1.63e-08
17.5	KHM	-3.02e-07
17.5	LBR	1.66e-07
17.5	LKA	-4.31e-08
17.5	LSO	-8.88e-09
17.5	MAR	6.03e-08
17.5	MDG	-9.47e-08
17.5	MEX	2.95e-08
17.5	MLI	2.65e-07
17.5	MOZ	1.88e-08
17.5	MRT	1.13e-08
17.5	MWI	2.19e-07
17.5	NAM	1.63e-07
17.5	NER	1.46e-07
17.5	NGA	-1.48e-07
17.5	NIC	-7.33e-08
17.5	NPL	3.66e-08
17.5	PAK	-1.48e-07
17.5	PER	9.15e-08
17.5	PHL	-2.63e-07
17.5	PRY	-5.20e-08
17.5	RWA	-4.92e-07
17.5	SDN	6.43e-09
17.5	SEN	2.85e-07
17.5	SWZ	-3.72e-07
17.5	TCD	-1.03e-07
17.5	TGO	1.64e-08
17.5	THA	-5.54e-08
17.5	TTO	1.25e-07
17.5	TUN	6.52e-08
17.5	TUR	3.48e-08
17.5	TZA	-2.57e-08
17.5	UGA	-1.15e-07
17.5	UZB	3.60e-08
17.5	VNM	-2.27e-08
17.5	YEM	4.24e-08
17.5	ZAF	1.08e-07
17.5	ZMB	-3.05e-07
17.5	ZWE	1.53e-07
18.5	ARM	.0241521
18.5	AZE	.0099719
18.5	BDI	.0054786
18.5	BEN	.0131261
18.5	BFA	.0223534
18.5	BGD	.0233955
18.5	BOL	-.0123322
18.5	BRA	-.0040042
18.5	BWA	.0412213
18.5	CAF	-.0060988
18.5	CIV	-.0002525
18.5	CMR	-.0125455
18.5	COG	-.0251134
18.5	COL	-.0161771
18.5	COM	.0213615
18.5	DOM	-.0126938
18.5	ECU	7.77e-06
18.5	EGY	-.0097217
18.5	ERI	-.000543
18.5	ETH	.0026909
18.5	GAB	.0000724
18.5	GHA	.0371212
18.5	GIN	.0220601
18.5	GTM	-.0139777
18.5	HND	-.0071365
18.5	HTI	-.0229769
18.5	IDN	.0313837
18.5	IND	.0018168
18.5	JOR	-.0592233
18.5	KAZ	.0130963
18.5	KEN	-.012265
18.5	KGZ	.0108727
18.5	KHM	-.0180867
18.5	LBR	.0254245
18.5	LKA	-.0010875
18.5	LSO	-.0034111
18.5	MAR	-.0294636
18.5	MDG	-.0072612
18.5	MEX	-.0078252
18.5	MLI	.0362636
18.5	MOZ	.0047735
18.5	MRT	.0070799
18.5	MWI	.0335344
18.5	NAM	.027705
18.5	NER	.0092252
18.5	NGA	-.0146627
18.5	NIC	-.0185755
18.5	NPL	.0103909
18.5	PAK	-.0048635
18.5	PER	-.0180094
18.5	PHL	-.0274661
18.5	PRY	-.0189483
18.5	RWA	-.053967
18.5	SDN	-.0016987
18.5	SEN	.0425139
18.5	SWZ	-.0428353
18.5	TCD	-.0162261
18.5	TGO	.011297
18.5	THA	-.0042926
18.5	TTO	.0165436
18.5	TUN	-.0002289
18.5	TUR	-.0119664
18.5	TZA	-.0065201
18.5	UGA	-.0194109
18.5	UZB	.0184844
18.5	VNM	.0110364
18.5	YEM	-.0002699
18.5	ZAF	.0227133
18.5	ZMB	-.0350191
18.5	ZWE	.0199897
19.5	ARM	-.0052549
19.5	AZE	-.0022911
19.5	BDI	.0249283
19.5	BEN	-.0164676
19.5	BFA	.0085727
19.5	BGD	-.0179441
19.5	BOL	.0500812
19.5	BRA	.0380135
19.5	BWA	.0764826
19.5	CAF	-.0301844
19.5	CIV	-.0448283
19.5	CMR	-.0504114
19.5	COG	-.0709735
19.5	COL	.0216566
19.5	COM	.0553342
19.5	DOM	.0432182
19.5	ECU	.0182649
19.5	EGY	.0685233
19.5	ERI	.0030191
19.5	ETH	.0194234
19.5	GAB	-.0210998
19.5	GHA	-.0043457
19.5	GIN	.0090904
19.5	GTM	.0503495
19.5	HND	.0082979
19.5	HTI	.0300795
19.5	IDN	-.0198517
19.5	IND	-.0374875
19.5	JOR	-.0533413
19.5	KAZ	-.0217359
19.5	KEN	-.0102072
19.5	KGZ	-.0061036
19.5	KHM	-.0564651
19.5	LBR	.0279431
19.5	LKA	-.0385619
19.5	LSO	-.0156665
19.5	MAR	.0058103
19.5	MDG	.010991
19.5	MEX	.0114668
19.5	MLI	.028295
19.5	MOZ	.027863
19.5	MRT	-.0039975
19.5	MWI	.0907761
19.5	NAM	.0356456
19.5	NER	-.0209094
19.5	NGA	-.0614187
19.5	NIC	.0135288
19.5	NPL	.0000182
19.5	PAK	-.038594
19.5	PER	.0404949
19.5	PHL	-.1017013
19.5	PRY	-.0188081
19.5	RWA	-.0396099
19.5	SDN	.0016895
19.5	SEN	.0327452
19.5	SWZ	-.07002
19.5	TCD	-.0495419
19.5	TGO	-.001787
19.5	THA	-.0289973
19.5	TTO	.0330785
19.5	TUN	.0288984
19.5	TUR	.0265293
19.5	TZA	.0041914
19.5	UGA	-.0070984
19.5	UZB	-.0008191
19.5	VNM	-.0319415
19.5	YEM	.0392756
19.5	ZAF	.0441237
19.5	ZMB	-.0426847
19.5	ZWE	.0124505
20.5	ARM	.073321
20.5	AZE	.0270481
20.5	BDI	-.0020438
20.5	BEN	.0334623
20.5	BFA	.0603409
20.5	BGD	.0209681
20.5	BOL	-.0394942
20.5	BRA	-.0121857
20.5	BWA	.1098245
20.5	CAF	.0022592
20.5	CIV	.0175356
20.5	CMR	.0311771
20.5	COG	-.0329537
20.5	COL	-.0596564
20.5	COM	.048385
20.5	DOM	-.0232497
20.5	ECU	-.0403519
20.5	EGY	-.0132029
20.5	ERI	-.0023875
20.5	ETH	-.0069019
20.5	GAB	.0346948
20.5	GHA	.0967261
20.5	GIN	.0614959
20.5	GTM	-.0058048
20.5	HND	-.0212199
20.5	HTI	-.0497675
20.5	IDN	.0349852
20.5	IND	-.0038477
20.5	JOR	-.1322467
20.5	KAZ	.0216646
20.5	KEN	-.0277107
20.5	KGZ	-.0071267
20.5	KHM	-.052465
20.5	LBR	.0772598
20.5	LKA	-.0164894
20.5	LSO	-.0075296
20.5	MAR	-.0681562
20.5	MDG	-.0287575
20.5	MEX	-.0324329
20.5	MLI	.0993634
20.5	MOZ	-.006598
20.5	MRT	.0360154
20.5	MWI	.0641514
20.5	NAM	.0581543
20.5	NER	.0247387
20.5	NGA	-.0184678
20.5	NIC	-.0257805
20.5	NPL	.0216129
20.5	PAK	-.0305303
20.5	PER	-.0258982
20.5	PHL	-.0950725
20.5	PRY	-.095967
20.5	RWA	-.103458
20.5	SDN	-.0067434
20.5	SEN	.1109629
20.5	SWZ	-.0676548
20.5	TCD	-.0258991
20.5	TGO	.0699301
20.5	THA	-.0191708
20.5	TTO	.0253833
20.5	TUN	-.0011459
20.5	TUR	-.0341515
20.5	TZA	-.0150531
20.5	UGA	-.0614555
20.5	UZB	.0232499
20.5	VNM	-.0047269
20.5	YEM	.0195213
20.5	ZAF	.0978381
20.5	ZMB	-.1082792
20.5	ZWE	.0299649
21.5	ARM	.0607882
21.5	AZE	.0299865
21.5	BDI	-.0005695
21.5	BEN	-.0117853
21.5	BFA	.0297827
21.5	BGD	-.0262036
21.5	BOL	.0482542
21.5	BRA	.0566838
21.5	CAF	-.028773
21.5	CIV	-.0157628
21.5	CMR	-.0087251
21.5	COG	-.0479319
21.5	COL	-.0067688
21.5	DOM	.0343364
21.5	ECU	-.0218618
21.5	EGY	.0623752
21.5	ERI	.0106518
21.5	ETH	-.001392
21.5	GAB	.0028683
21.5	GHA	.0180406
21.5	GIN	.0165777
21.5	GTM	.0648451
21.5	HND	.0040608
21.5	HTI	.0323857
21.5	IDN	-.012869
21.5	IND	-.0292271
21.5	JOR	-.0667644
21.5	KAZ	.0037751
21.5	KEN	-.0360622
21.5	KGZ	-.0225371
21.5	KHM	-.0451544
21.5	LBR	.0481422
21.5	LKA	-.0326472
21.5	LSO	-.0148937
21.5	MAR	-.0073351
21.5	MDG	-.0167388
21.5	MEX	.0019536
21.5	MLI	.06182
21.5	MOZ	-.0028919
21.5	MRT	.0044716
21.5	MWI	.0689937
21.5	NAM	.0318631
21.5	NER	.0034191
21.5	NGA	-.0379513
21.5	NIC	.0289855
21.5	NPL	-.0052707
21.5	PAK	-.0688389
21.5	PER	.0465452
21.5	PHL	-.1260752
21.5	PRY	-.052882
21.5	RWA	-.0634123
21.5	SDN	-.0048666
21.5	SEN	.0692187
21.5	SWZ	-.0543305
21.5	TCD	-.0511788
21.5	TGO	.0307008
21.5	THA	-.022431
21.5	TTO	.0149723
21.5	TUN	.0246259
21.5	TUR	.0351161
21.5	TZA	-.0055084
21.5	UGA	-.050287
21.5	UZB	.0050089
21.5	VNM	-.0200819
21.5	YEM	.0467973
21.5	ZAF	.0855882
21.5	ZMB	-.0851638
21.5	ZWE	.0215391
22.5	ARM	.0963811
22.5	AZE	.0776016
22.5	BDI	.0117168
22.5	BEN	.0277609
22.5	BFA	.0732751
22.5	BGD	-.0069944
22.5	BOL	.0381905
22.5	BRA	.0435324
22.5	CAF	-.031471
22.5	CIV	.0264652
22.5	CMR	-.0018998
22.5	COG	-.0216352
22.5	COL	-.0356431
22.5	DOM	-.0185391
22.5	ECU	-.0757409
22.5	EGY	.005673
22.5	ERI	.0123909
22.5	ETH	.0306507
22.5	GAB	.0232416
22.5	GHA	.0456516
22.5	GIN	.0518309
22.5	GTM	-.0052486
22.5	HND	-.0211795
22.5	HTI	-.0138288
22.5	IDN	.0168799
22.5	IND	-.0008409
22.5	JOR	-.1305899
22.5	KAZ	.0476085
22.5	KEN	-.046624
22.5	KGZ	-.0135849
22.5	KHM	-.0270892
22.5	LBR	.0755648
22.5	LKA	-.0350206
22.5	LSO	-.025903
22.5	MAR	-.0590771
22.5	MDG	-.017249
22.5	MEX	-.0221173
22.5	MLI	.088285
22.5	MOZ	.0237585
22.5	MRT	.0252544
22.5	MWI	.1393547
22.5	NAM	.0113457
22.5	NER	-.0101088
22.5	NGA	-.0768199
22.5	NIC	.0017205
22.5	NPL	.0031543
22.5	PAK	-.0848475
22.5	PER	.0028577
22.5	PHL	-.1489865
22.5	PRY	-.0871792
22.5	RWA	-.0527987
22.5	SDN	-.0146627
22.5	SEN	.093529
22.5	SWZ	-.0580665
22.5	TCD	-.068572
22.5	TGO	.0662986
22.5	THA	-.0165535
22.5	TTO	-.0134402
22.5	TUN	.0059878
22.5	TUR	.01266
22.5	TZA	.0138132
22.5	UGA	-.0636034
22.5	UZB	.0219869
22.5	VNM	-.0203865
22.5	YEM	.0024786
22.5	ZAF	.1420823
22.5	ZMB	-.0763883
22.5	ZWE	.0437076
23.5	ARM	.0752885
23.5	AZE	.107098
23.5	BEN	.0201849
23.5	BFA	.1073991
23.5	BGD	-.041823
23.5	BOL	.1083215
23.5	BRA	.0741794
23.5	CAF	-.0893026
23.5	CIV	.0184533
23.5	CMR	-.0120073
23.5	COG	-.036999
23.5	COL	-.0009038
23.5	DOM	.0437232
23.5	EGY	.0751881
23.5	ERI	.0233153
23.5	ETH	.0364248
23.5	GAB	.0119863
23.5	GHA	.0001886
23.5	GIN	.0471152
23.5	GTM	.0454422
23.5	HND	-.015774
23.5	HTI	-.0055719
23.5	IDN	-.0284766
23.5	IND	-.0450853
23.5	JOR	-.1665168
23.5	KAZ	-.1091023
23.5	KEN	-.0362723
23.5	KHM	-.0468774
23.5	LBR	.1090829
23.5	LKA	-.099157
23.5	LSO	-.0409698
23.5	MAR	-.0293097
23.5	MDG	-.0312102
23.5	MEX	-.0246896
23.5	MLI	.0749492
23.5	MOZ	.0571663
23.5	MRT	.0436626
23.5	MWI	.2143281
23.5	NAM	.1109147
23.5	NER	.0015779
23.5	NGA	-.1329729
23.5	NIC	.0716617
23.5	NPL	-.0090068
23.5	PAK	-.1849217
23.5	PER	.0527114
23.5	PHL	-.2652643
23.5	PRY	-.1348916
23.5	RWA	-.0488884
23.5	SDN	-.0214598
23.5	SEN	.1108386
23.5	SWZ	-.06383
23.5	TCD	-.1324803
23.5	TGO	-.0166232
23.5	THA	-.0452203
23.5	TTO	-.0264529
23.5	TUN	.0593994
23.5	TUR	.0658279
23.5	TZA	.0245502
23.5	UGA	-.0738038
23.5	VNM	-.079772
23.5	YEM	.0348431
23.5	ZAF	.2752894
23.5	ZMB	-.0825951
23.5	ZWE	.0771201
24.5	ARM	.1027641
24.5	AZE	.127643
24.5	BEN	.0435876
24.5	BFA	.0670852
24.5	BGD	-.0353898
24.5	BOL	.077194
24.5	BRA	.0500771
24.5	CAF	-.0881885
24.5	CIV	.082577
24.5	CMR	.0223769
24.5	COG	.0519451
24.5	COL	-.0502145
24.5	DOM	.0255124
24.5	EGY	.0434087
24.5	ETH	.0719566
24.5	GAB	.0041534
24.5	GHA	.0264371
24.5	GIN	.0900047
24.5	GTM	.0480955
24.5	HND	-.0511589
24.5	HTI	-.0485606
24.5	IDN	-.0282559
24.5	IND	-.045577
24.5	JOR	-.2626539
24.5	KAZ	-.1826975
24.5	KEN	-.0304014
24.5	KHM	-.063473
24.5	LBR	.1884388
24.5	LKA	-.1202836
24.5	LSO	.0099475
24.5	MAR	-.027157
24.5	MDG	-.0267016
24.5	MEX	-.0783602
24.5	MLI	.0778929
24.5	MOZ	.1077874
24.5	MRT	.0653362
24.5	MWI	.2539885
24.5	NAM	.1767964
24.5	NER	-.0144157
24.5	NGA	-.1435125
24.5	NIC	.0371795
24.5	NPL	-.0050586
24.5	PAK	-.2380927
24.5	PER	-.0222561
24.5	PHL	-.3698765
24.5	PRY	-.2158985
24.5	RWA	.0046489
24.5	SDN	-.0099834
24.5	SEN	.1374975
24.5	SWZ	-.0109271
24.5	TCD	-.1193392
24.5	TGO	.0192434
24.5	THA	-.0274231
24.5	TTO	-.0617327
24.5	TUN	.0291287
24.5	TUR	.0668795
24.5	TZA	.0963207
24.5	UGA	-.0752136
24.5	VNM	-.1746263
24.5	YEM	.0146442
24.5	ZAF	.3702942
24.5	ZMB	-.0821362
24.5	ZWE	.118723
